# Supplementary material for: Macrophage-Derived Inflammation Induces a Transcriptome Makeover in Mesenchymal Stromal Cells Enhancing Their Potential for Tissue Repair
Source: Int J Mol Sci. 2021 Jan 14;22(2):781. doi: 10.3390/ijms22020781 (PMC7828776; doi:10.3390/ijms22020781)
Supplement: Supplementary file 1 [file ijms-22-00781-s001.zip]

Archive with 10 entries (10 files):
- RevisedIJMS_RNAseq Paper Supplementary data.docx
- RevisedIJMS_Supplementary Item - Table S3.xlsx
- RevisedIJMS_Supplementary Item - Table S4.xlsx
- RevisedIJMS_Supplementary Item - Table S5.xlsx
- RevisedIJMS_Supplementary Item - Table S6.xlsx
- RevisedIJMS_Supplementary Item - Table S7.xlsx
- RNAseqSubmission-Figure S1.tif
- RNAseqSubmission-Figure S2.tif
- RNAseqSubmission-Figure S3.tif
- Supplementary Item - Table S1.xlsx
