# Supplementary material for: Macrophage-Derived Inflammation Induces a Transcriptome Makeover in Mesenchymal Stromal Cells Enhancing Their Potential for Tissue Repair
Source: Int J Mol Sci. 2021 Jan 14;22(2):781. doi: 10.3390/ijms22020781 (PMC7828776; doi:10.3390/ijms22020781)
Supplement: Supplementary file 1 [file ijms-22-00781-s001.zip › RevisedIJMS_Supplementary Item - Table S3.xlsx]

## Sheet: GO terms-BP Top100
Table S3: Top 100 Biological Process GO terms enriched with DEG resulting from the comparison between M1 and D10 conditions
GO_accession	Description	Over_represented_pValue	Corrected_pValue	DEG_item	Bg_item	Up	Down	Up_RF	Down_RF	Up_Gene_names	Down_Gene_names	.		* Sorted by corrected pValue
GO:0034097	response to cytokine	3.9073e-41	7.8701e-37	253	680	192	61	0.282353	0.0897059	ENSRNOG00000032240,ENSRNOG00000031081,ENSRNOG00000016112,ENSRNOG00000017869,ENSRNOG00000028946,ENSRNOG00000002341,ENSRNOG00000008144,ENSRNOG00000014936,ENSRNOG00000043323,ENSRNOG00000023991,ENSRNOG00000013239,ENSRNOG00000008048,ENSRNOG00000007596,ENSRNOG00000042080,ENSRNOG00000006116,ENSRNOG00000023258,ENSRNOG00000042070,ENSRNOG00000004273,ENSRNOG00000007412,ENSRNOG00000004854,ENSRNOG00000048315,…	ENSRNOG00000009470,ENSRNOG00000000866,ENSRNOG00000004072,ENSRNOG00000008862,ENSRNOG00000002607,ENSRNOG00000004500,ENSRNOG00000005275,ENSRNOG00000010626,ENSRNOG00000008553,ENSRNOG00000016848,ENSRNOG00000011517,ENSRNOG00000018598,ENSRNOG00000018991,ENSRNOG00000007955,ENSRNOG00000017546,ENSRNOG00000014835,ENSRNOG00000008839,ENSRNOG00000018232,ENSRNOG00000011478,ENSRNOG00000001287,ENSRNOG00000003897,…	.
GO:0070887	cellular response to chemical stimulus	4.106e-39	4.1352e-35	583	2161	376	207	0.173994	0.095789	ENSRNOG00000004637,ENSRNOG00000015052,ENSRNOG00000004026,ENSRNOG00000009037,ENSRNOG00000002946,ENSRNOG00000006238,ENSRNOG00000013634,ENSRNOG00000040287,ENSRNOG00000003732,ENSRNOG00000012183,ENSRNOG00000007027,ENSRNOG00000019812,ENSRNOG00000011406,ENSRNOG00000006934,ENSRNOG00000017136,ENSRNOG00000004049,ENSRNOG00000030888,ENSRNOG00000011329,ENSRNOG00000018009,ENSRNOG00000022540,ENSRNOG00000002657,…	ENSRNOG00000025602,ENSRNOG00000020743,ENSRNOG00000018993,ENSRNOG00000020695,ENSRNOG00000015030,ENSRNOG00000012991,ENSRNOG00000047966,ENSRNOG00000026474,ENSRNOG00000009972,ENSRNOG00000001295,ENSRNOG00000011964,ENSRNOG00000022694,ENSRNOG00000014170,ENSRNOG00000021750,ENSRNOG00000016316,ENSRNOG00000020025,ENSRNOG00000001720,ENSRNOG00000018233,ENSRNOG00000003357,ENSRNOG00000017392,ENSRNOG00000016448,…	.		(1) GO accession: Gene Ontology entry.
GO:0002376	immune system process	6.2024e-39	4.1643e-35	465	1752	353	112	0.201484	0.0639269	ENSRNOG00000014297,ENSRNOG00000031202,ENSRNOG00000003147,ENSRNOG00000051158,ENSRNOG00000007159,ENSRNOG00000010266,ENSRNOG00000000782,ENSRNOG00000009131,ENSRNOG00000017191,ENSRNOG00000011140,ENSRNOG00000021614,ENSRNOG00000015992,ENSRNOG00000009820,ENSRNOG00000021726,ENSRNOG00000049402,ENSRNOG00000021802,ENSRNOG00000000455,ENSRNOG00000033235,ENSRNOG00000006418,ENSRNOG00000016334,ENSRNOG00000009824,…	ENSRNOG00000001518,ENSRNOG00000024808,ENSRNOG00000003357,ENSRNOG00000009963,ENSRNOG00000042536,ENSRNOG00000001720,ENSRNOG00000018233,ENSRNOG00000043167,ENSRNOG00000011720,ENSRNOG00000005715,ENSRNOG00000012817,ENSRNOG00000018087,ENSRNOG00000002278,ENSRNOG00000015921,ENSRNOG00000015030,ENSRNOG00000007090,ENSRNOG00000021903,ENSRNOG00000007920,ENSRNOG00000020280,ENSRNOG00000008015,ENSRNOG00000017882,…	.		(2) Description: Detailed description of Gene Ontology.
GO:0071345	cellular response to cytokine stimulus	1.0289e-32	5.1811e-29	215	594	165	50	0.277778	0.0841751	ENSRNOG00000036604,ENSRNOG00000017453,ENSRNOG00000020904,ENSRNOG00000031312,ENSRNOG00000023943,ENSRNOG00000002771,ENSRNOG00000018735,ENSRNOG00000020150,ENSRNOG00000000239,ENSRNOG00000009822,ENSRNOG00000027145,ENSRNOG00000014048,ENSRNOG00000023463,ENSRNOG00000003480,ENSRNOG00000047367,ENSRNOG00000001964,ENSRNOG00000016535,ENSRNOG00000012771,ENSRNOG00000012074,ENSRNOG00000018839,ENSRNOG00000031138,…	ENSRNOG00000017546,ENSRNOG00000014835,ENSRNOG00000018991,ENSRNOG00000011517,ENSRNOG00000018598,ENSRNOG00000016848,ENSRNOG00000010626,ENSRNOG00000005275,ENSRNOG00000004500,ENSRNOG00000008862,ENSRNOG00000002607,ENSRNOG00000004072,ENSRNOG00000009470,ENSRNOG00000000866,ENSRNOG00000019336,ENSRNOG00000009204,ENSRNOG00000026607,ENSRNOG00000033348,ENSRNOG00000014683,ENSRNOG00000003977,ENSRNOG00000045829,…	.		(3) Over represented p-Value: p-value in hypergenometric test.
GO:0006952	defense response	1.6883e-32	6.801e-29	287	1009	229	58	0.226957	0.0574827	ENSRNOG00000031163,ENSRNOG00000013014,ENSRNOG00000028768,ENSRNOG00000001187,ENSRNOG00000049994,ENSRNOG00000028043,ENSRNOG00000016535,ENSRNOG00000012771,ENSRNOG00000010208,ENSRNOG00000018839,ENSRNOG00000031138,ENSRNOG00000004649,ENSRNOG00000000239,ENSRNOG00000014124,ENSRNOG00000014048,ENSRNOG00000020904,ENSRNOG00000009075,ENSRNOG00000002771,ENSRNOG00000032240,ENSRNOG00000023376,ENSRNOG00000017869,…	ENSRNOG00000013240,ENSRNOG00000000826,ENSRNOG00000017164,ENSRNOG00000006033,ENSRNOG00000009470,ENSRNOG00000046202,ENSRNOG00000010244,ENSRNOG00000001414,ENSRNOG00000015080,ENSRNOG00000045829,ENSRNOG00000010918,ENSRNOG00000026607,ENSRNOG00000023338,ENSRNOG00000019336,ENSRNOG00000007415,ENSRNOG00000019864,ENSRNOG00000018005,ENSRNOG00000004165,ENSRNOG00000001287,ENSRNOG00000010635,ENSRNOG00000005715,…	.		(4) Corrected p-Value: Corrected P-value; GO with corrected p-values < 0.05 are significantly enriched in DEGs.
GO:0009605	response to external stimulus	2.8366e-32	9.5223e-29	483	1877	325	158	0.173149	0.0841769	ENSRNOG00000004720,ENSRNOG00000000239,ENSRNOG00000014124,ENSRNOG00000007582,ENSRNOG00000020150,ENSRNOG00000009075,ENSRNOG00000049994,ENSRNOG00000000187,ENSRNOG00000028043,ENSRNOG00000005214,ENSRNOG00000001187,ENSRNOG00000013014,ENSRNOG00000028768,ENSRNOG00000031163,ENSRNOG00000004649,ENSRNOG00000031138,ENSRNOG00000034025,ENSRNOG00000012771,ENSRNOG00000009465,ENSRNOG00000018839,ENSRNOG00000016535,…	ENSRNOG00000016214,ENSRNOG00000013240,ENSRNOG00000004874,ENSRNOG00000000129,ENSRNOG00000000704,ENSRNOG00000009330,ENSRNOG00000017828,ENSRNOG00000046202,ENSRNOG00000001414,ENSRNOG00000007202,ENSRNOG00000006631,ENSRNOG00000002607,ENSRNOG00000008053,ENSRNOG00000038784,ENSRNOG00000000567,ENSRNOG00000026607,ENSRNOG00000001527,ENSRNOG00000019336,ENSRNOG00000010918,ENSRNOG00000002171,ENSRNOG00000045829,…	.		(5) DEG item: Number of DEGs with GO annotation.
GO:0048583	regulation of response to stimulus	3.7857e-32	1.0893e-28	704	2951	420	284	0.142325	0.0962386	ENSRNOG00000009037,ENSRNOG00000014061,ENSRNOG00000002946,ENSRNOG00000004637,ENSRNOG00000015913,ENSRNOG00000005404,ENSRNOG00000023428,ENSRNOG00000012183,ENSRNOG00000008930,ENSRNOG00000017791,ENSRNOG00000001351,ENSRNOG00000040287,ENSRNOG00000013634,ENSRNOG00000006238,ENSRNOG00000030888,ENSRNOG00000007027,ENSRNOG00000011406,ENSRNOG00000006934,ENSRNOG00000013395,ENSRNOG00000003705,ENSRNOG00000012965,…	ENSRNOG00000018993,ENSRNOG00000025602,ENSRNOG00000021903,ENSRNOG00000013515,ENSRNOG00000010701,ENSRNOG00000007564,ENSRNOG00000012991,ENSRNOG00000012568,ENSRNOG00000007610,ENSRNOG00000009972,ENSRNOG00000006570,ENSRNOG00000001295,ENSRNOG00000018770,ENSRNOG00000010635,ENSRNOG00000022694,ENSRNOG00000014170,ENSRNOG00000001720,ENSRNOG00000018233,ENSRNOG00000008061,ENSRNOG00000021750,ENSRNOG00000019357,…	.		(6) Bg_item: Number of background genes related to this GO.
GO:0010033	response to organic substance	7.7062e-32	1.9402e-28	617	2480	395	222	0.159274	0.0895161	ENSRNOG00000011599,ENSRNOG00000038881,ENSRNOG00000001425,ENSRNOG00000012772,ENSRNOG00000007060,ENSRNOG00000018477,ENSRNOG00000005854,ENSRNOG00000010633,ENSRNOG00000020590,ENSRNOG00000010331,ENSRNOG00000012439,ENSRNOG00000004003,ENSRNOG00000003745,ENSRNOG00000001214,ENSRNOG00000045668,ENSRNOG00000019183,ENSRNOG00000011238,ENSRNOG00000027502,ENSRNOG00000048800,ENSRNOG00000032708,ENSRNOG00000009797,…	ENSRNOG00000020660,ENSRNOG00000016374,ENSRNOG00000031814,ENSRNOG00000014678,ENSRNOG00000012181,ENSRNOG00000016117,ENSRNOG00000007172,ENSRNOG00000007862,ENSRNOG00000020185,ENSRNOG00000034013,ENSRNOG00000015380,ENSRNOG00000013194,ENSRNOG00000012622,ENSRNOG00000010966,ENSRNOG00000015894,ENSRNOG00000003178,ENSRNOG00000020480,ENSRNOG00000008855,ENSRNOG00000007540,ENSRNOG00000019926,ENSRNOG00000003160,…	.		(7) Up: Number of up-regulated DEGs related to this GO.
GO:0071310	cellular response to organic substance	2.6379e-31	5.3133e-28	484	1782	312	172	0.175084	0.0965208	ENSRNOG00000014048,ENSRNOG00000015750,ENSRNOG00000000239,ENSRNOG00000014124,ENSRNOG00000009570,ENSRNOG00000020150,ENSRNOG00000008652,ENSRNOG00000018903,ENSRNOG00000002771,ENSRNOG00000020904,ENSRNOG00000000187,ENSRNOG00000028043,ENSRNOG00000019688,ENSRNOG00000028768,ENSRNOG00000027924,ENSRNOG00000013014,ENSRNOG00000031138,ENSRNOG00000004649,ENSRNOG00000018839,ENSRNOG00000009465,ENSRNOG00000012771,…	ENSRNOG00000000826,ENSRNOG00000004874,ENSRNOG00000016848,ENSRNOG00000011517,ENSRNOG00000005275,ENSRNOG00000017828,ENSRNOG00000022239,ENSRNOG00000010626,ENSRNOG00000001750,ENSRNOG00000000866,ENSRNOG00000009470,ENSRNOG00000016708,ENSRNOG00000001414,ENSRNOG00000015318,ENSRNOG00000002607,ENSRNOG00000014350,ENSRNOG00000019270,ENSRNOG00000026607,ENSRNOG00000019336,ENSRNOG00000021259,ENSRNOG00000001527,…	.		(8) Down: Number of down-regulated DEGs related to this GO.
GO:0006955	immune response	2.3752e-31	5.3133e-28	290	1071	236	54	0.220355	0.0504202	ENSRNOG00000013886,ENSRNOG00000019456,ENSRNOG00000011745,ENSRNOG00000032973,ENSRNOG00000008525,ENSRNOG00000015420,ENSRNOG00000027839,ENSRNOG00000033234,ENSRNOG00000004089,ENSRNOG00000025053,ENSRNOG00000002568,ENSRNOG00000013269,ENSRNOG00000011205,ENSRNOG00000021817,ENSRNOG00000002843,ENSRNOG00000039754,ENSRNOG00000013820,ENSRNOG00000011039,ENSRNOG00000015027,ENSRNOG00000026805,ENSRNOG00000004226,…	ENSRNOG00000011478,ENSRNOG00000002045,ENSRNOG00000008839,ENSRNOG00000022067,ENSRNOG00000050647,ENSRNOG00000026941,ENSRNOG00000000105,ENSRNOG00000014476,ENSRNOG00000010553,ENSRNOG00000048402,ENSRNOG00000009867,ENSRNOG00000004500,ENSRNOG00000004072,ENSRNOG00000014835,ENSRNOG00000007687,ENSRNOG00000020714,ENSRNOG00000018991,ENSRNOG00000002161,ENSRNOG00000003206,ENSRNOG00000002791,ENSRNOG00000015562,…	.		(9) Up_RF: Ratio of upregulated DEG over background genes related to that GO, representing the level of enrichment of this GO term with up_DEGs.
GO:0009966	regulation of signal transduction	8.2857e-30	1.5172e-26	558	2222	327	231	0.147165	0.10396	ENSRNOG00000011762,ENSRNOG00000014124,ENSRNOG00000000239,ENSRNOG00000014048,ENSRNOG00000023799,ENSRNOG00000003603,ENSRNOG00000020904,ENSRNOG00000002771,ENSRNOG00000018903,ENSRNOG00000008652,ENSRNOG00000016535,ENSRNOG00000034025,ENSRNOG00000010208,ENSRNOG00000009465,ENSRNOG00000018839,ENSRNOG00000004870,ENSRNOG00000004888,ENSRNOG00000036689,ENSRNOG00000008048,ENSRNOG00000005809,ENSRNOG00000006952,…	ENSRNOG00000004328,ENSRNOG00000029012,ENSRNOG00000000826,ENSRNOG00000002381,ENSRNOG00000017164,ENSRNOG00000000704,ENSRNOG00000039902,ENSRNOG00000008445,ENSRNOG00000004110,ENSRNOG00000028598,ENSRNOG00000001750,ENSRNOG00000010626,ENSRNOG00000017625,ENSRNOG00000001706,ENSRNOG00000046202,ENSRNOG00000001065,ENSRNOG00000010244,ENSRNOG00000018949,ENSRNOG00000014350,ENSRNOG00000011789,ENSRNOG00000016103,…	.		(10) Down_RF: Ratio of downregulated DEG over background genes related to that GO, representing the level of enrichment of this GO term with down_DEGs.
GO:0006950	response to stress	4.3487e-29	7.2993e-26	653	2768	435	218	0.157153	0.0787572	ENSRNOG00000002074,ENSRNOG00000043098,ENSRNOG00000042080,ENSRNOG00000023258,ENSRNOG00000000480,ENSRNOG00000007939,ENSRNOG00000006116,ENSRNOG00000004854,ENSRNOG00000029966,ENSRNOG00000018144,ENSRNOG00000001407,ENSRNOG00000048315,ENSRNOG00000042137,ENSRNOG00000032240,ENSRNOG00000029195,ENSRNOG00000007224,ENSRNOG00000023991,ENSRNOG00000014936,ENSRNOG00000024931,ENSRNOG00000049517,ENSRNOG00000008987,…	ENSRNOG00000006033,ENSRNOG00000012386,ENSRNOG00000013240,ENSRNOG00000016848,ENSRNOG00000018232,ENSRNOG00000002471,ENSRNOG00000004165,ENSRNOG00000018005,ENSRNOG00000002353,ENSRNOG00000007879,ENSRNOG00000012791,ENSRNOG00000046996,ENSRNOG00000034254,ENSRNOG00000019885,ENSRNOG00000050636,ENSRNOG00000007415,ENSRNOG00000020497,ENSRNOG00000015878,ENSRNOG00000021903,ENSRNOG00000025602,ENSRNOG00000019205,…	.		(11)** Up_Gene_names: ID of up-regulated DEGs related to this GO.
GO:0023051	regulation of signaling	1.053e-28	1.6315e-25	617	2527	356	261	0.140879	0.103285	ENSRNOG00000013634,ENSRNOG00000006238,ENSRNOG00000040287,ENSRNOG00000023428,ENSRNOG00000012183,ENSRNOG00000017791,ENSRNOG00000008930,ENSRNOG00000015913,ENSRNOG00000005404,ENSRNOG00000015052,ENSRNOG00000014061,ENSRNOG00000009037,ENSRNOG00000002946,ENSRNOG00000018009,ENSRNOG00000047085,ENSRNOG00000014290,ENSRNOG00000007027,ENSRNOG00000011406,ENSRNOG00000006934,ENSRNOG00000004049,ENSRNOG00000030888,…	ENSRNOG00000012568,ENSRNOG00000028415,ENSRNOG00000012991,ENSRNOG00000007564,ENSRNOG00000007610,ENSRNOG00000015085,ENSRNOG00000013515,ENSRNOG00000032659,ENSRNOG00000010701,ENSRNOG00000025602,ENSRNOG00000021903,ENSRNOG00000018993,ENSRNOG00000010635,ENSRNOG00000022694,ENSRNOG00000014170,ENSRNOG00000009972,ENSRNOG00000006570,ENSRNOG00000001295,ENSRNOG00000018770,ENSRNOG00000003357,ENSRNOG00000036816,…	.		(12)** Down_Gene_names: ID of down-regulated DEGs related to this GO.
GO:0051707	response to other organism	1.796e-28	2.584e-25	222	752	179	43	0.238032	0.0571809	ENSRNOG00000009427,ENSRNOG00000037113,ENSRNOG00000008048,ENSRNOG00000042080,ENSRNOG00000023258,ENSRNOG00000042070,ENSRNOG00000004273,ENSRNOG00000048315,ENSRNOG00000042137,ENSRNOG00000006320,ENSRNOG00000006388,ENSRNOG00000032240,ENSRNOG00000023376,ENSRNOG00000017869,ENSRNOG00000031081,ENSRNOG00000016112,ENSRNOG00000013948,ENSRNOG00000019048,ENSRNOG00000008144,ENSRNOG00000014936,ENSRNOG00000024931,…	ENSRNOG00000009330,ENSRNOG00000001414,ENSRNOG00000028627,ENSRNOG00000010610,ENSRNOG00000013240,ENSRNOG00000007955,ENSRNOG00000002161,ENSRNOG00000015124,ENSRNOG00000018598,ENSRNOG00000001194,ENSRNOG00000004165,ENSRNOG00000002045,ENSRNOG00000022067,ENSRNOG00000001527,ENSRNOG00000019336,ENSRNOG00000004100,ENSRNOG00000023546,ENSRNOG00000048402,ENSRNOG00000029047,ENSRNOG00000029330,ENSRNOG00000025602,…	.
GO:0043207	response to external biotic stimulus	3.5804e-28	4.8078e-25	222	757	179	43	0.23646	0.0568032	ENSRNOG00000002520,ENSRNOG00000021276,ENSRNOG00000046261,ENSRNOG00000030187,ENSRNOG00000013987,ENSRNOG00000006418,ENSRNOG00000007539,ENSRNOG00000008837,ENSRNOG00000009824,ENSRNOG00000049282,ENSRNOG00000000042,ENSRNOG00000004249,ENSRNOG00000013748,ENSRNOG00000018488,ENSRNOG00000019322,ENSRNOG00000017123,ENSRNOG00000020679,ENSRNOG00000028814,ENSRNOG00000005810,ENSRNOG00000033560,ENSRNOG00000027030,…	ENSRNOG00000018434,ENSRNOG00000002791,ENSRNOG00000020279,ENSRNOG00000016810,ENSRNOG00000018087,ENSRNOG00000008680,ENSRNOG00000008855,ENSRNOG00000048043,ENSRNOG00000016097,ENSRNOG00000012302,ENSRNOG00000042536,ENSRNOG00000012181,ENSRNOG00000014678,ENSRNOG00000016374,ENSRNOG00000008015,ENSRNOG00000012512,ENSRNOG00000009972,ENSRNOG00000005981,ENSRNOG00000002618,ENSRNOG00000020585,ENSRNOG00000002052,…	.		* The RF (Rich Factor) columns are color coded representing the direction of the enrichment, with more (red) or less (blue) DEG in that direction of expression regulation (up vs down).
GO:0010646	regulation of cell communication	5.8509e-28	7.3656e-25	618	2544	357	261	0.14033	0.102594	ENSRNOG00000016242,ENSRNOG00000018526,ENSRNOG00000010176,ENSRNOG00000011352,ENSRNOG00000007048,ENSRNOG00000015075,ENSRNOG00000014294,ENSRNOG00000003151,ENSRNOG00000012473,ENSRNOG00000005871,ENSRNOG00000002802,ENSRNOG00000026293,ENSRNOG00000006990,ENSRNOG00000012956,ENSRNOG00000003442,ENSRNOG00000010278,ENSRNOG00000027030,ENSRNOG00000016225,ENSRNOG00000001235,ENSRNOG00000018488,ENSRNOG00000007539,…	ENSRNOG00000021433,ENSRNOG00000006490,ENSRNOG00000015357,ENSRNOG00000007949,ENSRNOG00000048043,ENSRNOG00000019965,ENSRNOG00000013588,ENSRNOG00000002413,ENSRNOG00000023296,ENSRNOG00000020433,ENSRNOG00000011593,ENSRNOG00000030266,ENSRNOG00000023404,ENSRNOG00000005506,ENSRNOG00000010617,ENSRNOG00000002791,ENSRNOG00000049942,ENSRNOG00000008869,ENSRNOG00000002418,ENSRNOG00000017466,ENSRNOG00000013213,…	.
GO:0009607	response to biotic stimulus	1.4265e-27	1.6902e-24	227	784	181	46	0.230867	0.0586735	ENSRNOG00000036604,ENSRNOG00000020150,ENSRNOG00000003170,ENSRNOG00000031312,ENSRNOG00000009822,ENSRNOG00000014124,ENSRNOG00000017496,ENSRNOG00000003480,ENSRNOG00000023463,ENSRNOG00000019311,ENSRNOG00000001964,ENSRNOG00000004488,ENSRNOG00000031138,ENSRNOG00000004649,ENSRNOG00000012771,ENSRNOG00000029668,ENSRNOG00000028768,ENSRNOG00000013014,ENSRNOG00000009912,ENSRNOG00000000187,ENSRNOG00000028043,…	ENSRNOG00000007955,ENSRNOG00000013240,ENSRNOG00000010610,ENSRNOG00000028627,ENSRNOG00000018598,ENSRNOG00000015124,ENSRNOG00000002161,ENSRNOG00000009330,ENSRNOG00000004500,ENSRNOG00000001414,ENSRNOG00000024420,ENSRNOG00000004100,ENSRNOG00000023546,ENSRNOG00000019336,ENSRNOG00000001527,ENSRNOG00000022067,ENSRNOG00000029047,ENSRNOG00000048402,ENSRNOG00000008332,ENSRNOG00000004165,ENSRNOG00000001194,…	.		**Gene names corresponding to the gene ids are listed in the next tab of this spreadsheet.
GO:0048518	positive regulation of biological process	5.1186e-26	5.7277e-23	1028	4768	595	433	0.12479	0.0908138	ENSRNOG00000025209,ENSRNOG00000009354,ENSRNOG00000011039,ENSRNOG00000006818,ENSRNOG00000014050,ENSRNOG00000032048,ENSRNOG00000008292,ENSRNOG00000017941,ENSRNOG00000002659,ENSRNOG00000015076,ENSRNOG00000018736,ENSRNOG00000020737,ENSRNOG00000032395,ENSRNOG00000017820,ENSRNOG00000050968,ENSRNOG00000017243,ENSRNOG00000022323,ENSRNOG00000003947,ENSRNOG00000018827,ENSRNOG00000008246,ENSRNOG00000050697,…	ENSRNOG00000003742,ENSRNOG00000023546,ENSRNOG00000020514,ENSRNOG00000026941,ENSRNOG00000024470,ENSRNOG00000008332,ENSRNOG00000012237,ENSRNOG00000032136,ENSRNOG00000001194,ENSRNOG00000003673,ENSRNOG00000018929,ENSRNOG00000048703,ENSRNOG00000011058,ENSRNOG00000010610,ENSRNOG00000008027,ENSRNOG00000018991,ENSRNOG00000024751,ENSRNOG00000011910,ENSRNOG00000018598,ENSRNOG00000002161,ENSRNOG00000010311,…	.
GO:0051239	regulation of multicellular organismal process	1.1748e-24	1.2454e-21	555	2240	311	244	0.138839	0.108929	ENSRNOG00000010629,ENSRNOG00000018659,ENSRNOG00000019283,ENSRNOG00000046891,ENSRNOG00000001548,ENSRNOG00000009389,ENSRNOG00000000599,ENSRNOG00000013265,ENSRNOG00000023896,ENSRNOG00000014956,ENSRNOG00000033498,ENSRNOG00000007539,ENSRNOG00000018488,ENSRNOG00000017123,ENSRNOG00000027030,ENSRNOG00000010278,ENSRNOG00000019020,ENSRNOG00000003442,ENSRNOG00000049497,ENSRNOG00000012811,ENSRNOG00000026293,…	ENSRNOG00000014508,ENSRNOG00000010960,ENSRNOG00000014686,ENSRNOG00000016119,ENSRNOG00000018674,ENSRNOG00000010260,ENSRNOG00000022162,ENSRNOG00000028353,ENSRNOG00000021812,ENSRNOG00000013069,ENSRNOG00000004033,ENSRNOG00000013213,ENSRNOG00000020585,ENSRNOG00000028498,ENSRNOG00000002418,ENSRNOG00000008869,ENSRNOG00000020922,ENSRNOG00000002791,ENSRNOG00000016878,ENSRNOG00000023404,ENSRNOG00000000697,…	.
GO:0048584	positive regulation of response to stimulus	1.9048e-24	1.9184e-21	424	1679	267	157	0.159023	0.093508	ENSRNOG00000004649,ENSRNOG00000031138,ENSRNOG00000000723,ENSRNOG00000018839,ENSRNOG00000009465,ENSRNOG00000034025,ENSRNOG00000004303,ENSRNOG00000016535,ENSRNOG00000005214,ENSRNOG00000013014,ENSRNOG00000031163,ENSRNOG00000018903,ENSRNOG00000031607,ENSRNOG00000002771,ENSRNOG00000009075,ENSRNOG00000014048,ENSRNOG00000014124,ENSRNOG00000015750,ENSRNOG00000000239,ENSRNOG00000011762,ENSRNOG00000008144,…	ENSRNOG00000000704,ENSRNOG00000011517,ENSRNOG00000016848,ENSRNOG00000008829,ENSRNOG00000017164,ENSRNOG00000000826,ENSRNOG00000013240,ENSRNOG00000001414,ENSRNOG00000002607,ENSRNOG00000011789,ENSRNOG00000014350,ENSRNOG00000010244,ENSRNOG00000043465,ENSRNOG00000017625,ENSRNOG00000010626,ENSRNOG00000012482,ENSRNOG00000028598,ENSRNOG00000007443,ENSRNOG00000008445,ENSRNOG00000010918,ENSRNOG00000045829,…	.
GO:0007166	cell surface receptor signaling pathway	4.8854e-24	4.6858e-21	473	1868	285	188	0.15257	0.100642	ENSRNOG00000047977,ENSRNOG00000014385,ENSRNOG00000028523,ENSRNOG00000003616,ENSRNOG00000008697,ENSRNOG00000047605,ENSRNOG00000023334,ENSRNOG00000002792,ENSRNOG00000009354,ENSRNOG00000004489,ENSRNOG00000025209,ENSRNOG00000000299,ENSRNOG00000004226,ENSRNOG00000000485,ENSRNOG00000015027,ENSRNOG00000026805,ENSRNOG00000007081,ENSRNOG00000003683,ENSRNOG00000014025,ENSRNOG00000008292,ENSRNOG00000027839,…	ENSRNOG00000016630,ENSRNOG00000019305,ENSRNOG00000008332,ENSRNOG00000009867,ENSRNOG00000048402,ENSRNOG00000009204,ENSRNOG00000004100,ENSRNOG00000023546,ENSRNOG00000016494,ENSRNOG00000016075,ENSRNOG00000020467,ENSRNOG00000014683,ENSRNOG00000033348,ENSRNOG00000011407,ENSRNOG00000007682,ENSRNOG00000008839,ENSRNOG00000003897,ENSRNOG00000012698,ENSRNOG00000011478,ENSRNOG00000003066,ENSRNOG00000048389,…	.
GO:0048522	positive regulation of cellular process	3.207e-23	2.9362e-20	907	4183	519	388	0.124074	0.0927564	ENSRNOG00000004249,ENSRNOG00000008837,ENSRNOG00000005261,ENSRNOG00000013987,ENSRNOG00000009585,ENSRNOG00000004276,ENSRNOG00000001302,ENSRNOG00000008415,ENSRNOG00000049560,ENSRNOG00000008706,ENSRNOG00000007110,ENSRNOG00000021276,ENSRNOG00000016875,ENSRNOG00000005810,ENSRNOG00000016326,ENSRNOG00000018517,ENSRNOG00000004575,ENSRNOG00000033835,ENSRNOG00000010558,ENSRNOG00000004956,ENSRNOG00000032708,…	ENSRNOG00000024730,ENSRNOG00000016810,ENSRNOG00000029449,ENSRNOG00000003160,ENSRNOG00000015577,ENSRNOG00000015894,ENSRNOG00000021962,ENSRNOG00000010077,ENSRNOG00000010966,ENSRNOG00000019926,ENSRNOG00000003669,ENSRNOG00000003870,ENSRNOG00000006930,ENSRNOG00000023208,ENSRNOG00000003098,ENSRNOG00000019778,ENSRNOG00000008224,ENSRNOG00000015439,ENSRNOG00000018452,ENSRNOG00000031801,ENSRNOG00000004290,…	.
GO:0002682	regulation of immune system process	5.0555e-23	4.4273e-20	267	968	200	67	0.206612	0.0692149	ENSRNOG00000000196,ENSRNOG00000013963,ENSRNOG00000019742,ENSRNOG00000000795,ENSRNOG00000014125,ENSRNOG00000019308,ENSRNOG00000001304,ENSRNOG00000010370,ENSRNOG00000048222,ENSRNOG00000017319,ENSRNOG00000013794,ENSRNOG00000003064,ENSRNOG00000020533,ENSRNOG00000000837,ENSRNOG00000011971,ENSRNOG00000002922,ENSRNOG00000038999,ENSRNOG00000020716,ENSRNOG00000013805,ENSRNOG00000000441,ENSRNOG00000017414,…	ENSRNOG00000032788,ENSRNOG00000001287,ENSRNOG00000010691,ENSRNOG00000033101,ENSRNOG00000010748,ENSRNOG00000018416,ENSRNOG00000021259,ENSRNOG00000001527,ENSRNOG00000019336,ENSRNOG00000026607,ENSRNOG00000045829,ENSRNOG00000010918,ENSRNOG00000020497,ENSRNOG00000015080,ENSRNOG00000017828,ENSRNOG00000007443,ENSRNOG00000002607,ENSRNOG00000001414,ENSRNOG00000010244,ENSRNOG00000013240,ENSRNOG00000000826,…	.
GO:0035556	intracellular signal transduction	1.804e-22	1.514e-19	500	2008	282	218	0.140438	0.108566	ENSRNOG00000033434,ENSRNOG00000001431,ENSRNOG00000001517,ENSRNOG00000005528,ENSRNOG00000006130,ENSRNOG00000026293,ENSRNOG00000012956,ENSRNOG00000004050,ENSRNOG00000010219,ENSRNOG00000016571,ENSRNOG00000002525,ENSRNOG00000009134,ENSRNOG00000010176,ENSRNOG00000007048,ENSRNOG00000017967,ENSRNOG00000037134,ENSRNOG00000022256,ENSRNOG00000001804,ENSRNOG00000049761,ENSRNOG00000016460,ENSRNOG00000014294,…	ENSRNOG00000003870,ENSRNOG00000048043,ENSRNOG00000023208,ENSRNOG00000006930,ENSRNOG00000029394,ENSRNOG00000016377,ENSRNOG00000021433,ENSRNOG00000016866,ENSRNOG00000001516,ENSRNOG00000007949,ENSRNOG00000018452,ENSRNOG00000031801,ENSRNOG00000015357,ENSRNOG00000030266,ENSRNOG00000015125,ENSRNOG00000029449,ENSRNOG00000005506,ENSRNOG00000016810,ENSRNOG00000002791,ENSRNOG00000003160,ENSRNOG00000049942,…	.
GO:0016477	cell migration	2.2449e-21	1.8086e-18	300	1058	159	141	0.150284	0.13327	ENSRNOG00000021581,ENSRNOG00000013166,ENSRNOG00000036745,ENSRNOG00000046803,ENSRNOG00000003947,ENSRNOG00000019456,ENSRNOG00000004089,ENSRNOG00000033234,ENSRNOG00000027839,ENSRNOG00000018107,ENSRNOG00000002843,ENSRNOG00000011205,ENSRNOG00000008246,ENSRNOG00000013820,ENSRNOG00000010549,ENSRNOG00000000299,ENSRNOG00000025209,ENSRNOG00000008292,ENSRNOG00000001383,ENSRNOG00000002792,ENSRNOG00000018804,…	ENSRNOG00000003897,ENSRNOG00000013925,ENSRNOG00000011478,ENSRNOG00000018929,ENSRNOG00000011407,ENSRNOG00000001227,ENSRNOG00000003673,ENSRNOG00000002045,ENSRNOG00000008839,ENSRNOG00000004100,ENSRNOG00000012580,ENSRNOG00000023546,ENSRNOG00000016075,ENSRNOG00000011300,ENSRNOG00000003742,ENSRNOG00000008479,ENSRNOG00000015794,ENSRNOG00000003977,ENSRNOG00000012237,ENSRNOG00000008332,ENSRNOG00000014476,…	.
GO:0050793	regulation of developmental process	5.98e-21	4.4611e-18	491	1966	260	231	0.132248	0.117497	ENSRNOG00000008658,ENSRNOG00000008400,ENSRNOG00000005695,ENSRNOG00000002244,ENSRNOG00000020355,ENSRNOG00000016334,ENSRNOG00000019322,ENSRNOG00000020679,ENSRNOG00000000451,ENSRNOG00000010258,ENSRNOG00000045998,ENSRNOG00000009681,ENSRNOG00000004473,ENSRNOG00000025371,ENSRNOG00000012278,ENSRNOG00000004322,ENSRNOG00000007002,ENSRNOG00000006589,ENSRNOG00000007159,ENSRNOG00000009425,ENSRNOG00000020205,…	ENSRNOG00000023433,ENSRNOG00000039560,ENSRNOG00000018434,ENSRNOG00000024365,ENSRNOG00000018184,ENSRNOG00000004479,ENSRNOG00000018087,ENSRNOG00000012817,ENSRNOG00000005715,ENSRNOG00000006756,ENSRNOG00000022196,ENSRNOG00000005936,ENSRNOG00000033568,ENSRNOG00000004936,ENSRNOG00000045913,ENSRNOG00000011841,ENSRNOG00000004496,ENSRNOG00000015036,ENSRNOG00000019638,ENSRNOG00000012826,ENSRNOG00000024677,…	.
GO:1902531	regulation of intracellular signal transduction	1.168e-20	8.402e-18	345	1301	205	140	0.157571	0.10761	ENSRNOG00000010906,ENSRNOG00000025371,ENSRNOG00000016346,ENSRNOG00000013023,ENSRNOG00000012278,ENSRNOG00000007002,ENSRNOG00000020679,ENSRNOG00000007679,ENSRNOG00000019322,ENSRNOG00000002244,ENSRNOG00000002520,ENSRNOG00000019968,ENSRNOG00000015992,ENSRNOG00000043416,ENSRNOG00000021726,ENSRNOG00000009131,ENSRNOG00000019528,ENSRNOG00000007159,ENSRNOG00000000499,ENSRNOG00000003147,ENSRNOG00000008177,…	ENSRNOG00000019549,ENSRNOG00000015036,ENSRNOG00000033568,ENSRNOG00000007628,ENSRNOG00000005936,ENSRNOG00000006756,ENSRNOG00000009411,ENSRNOG00000012475,ENSRNOG00000024365,ENSRNOG00000003613,ENSRNOG00000021750,ENSRNOG00000018233,ENSRNOG00000019575,ENSRNOG00000001720,ENSRNOG00000042536,ENSRNOG00000012302,ENSRNOG00000017392,ENSRNOG00000003357,ENSRNOG00000004837,ENSRNOG00000009338,ENSRNOG00000024808,…	.
GO:0034341	response to interferon-gamma	3.1837e-20	2.2112e-17	58	111	48	10	0.432432	0.0900901	ENSRNOG00000009822,ENSRNOG00000000239,ENSRNOG00000023463,ENSRNOG00000010906,ENSRNOG00000029191,ENSRNOG00000027502,ENSRNOG00000018517,ENSRNOG00000017453,ENSRNOG00000020904,ENSRNOG00000000451,ENSRNOG00000037768,ENSRNOG00000020679,ENSRNOG00000023943,ENSRNOG00000032708,ENSRNOG00000011039,ENSRNOG00000018488,ENSRNOG00000026647,ENSRNOG00000028768,ENSRNOG00000000853,ENSRNOG00000023334,ENSRNOG00000031743,…	ENSRNOG00000018991,ENSRNOG00000002393,ENSRNOG00000018087,ENSRNOG00000014476,ENSRNOG00000004500,ENSRNOG00000008839,ENSRNOG00000009470,ENSRNOG00000003206,ENSRNOG00000017466,ENSRNOG00000004072	.
GO:0006954	inflammatory response	5.5582e-20	3.7318e-17	148	456	114	34	0.25	0.0745614	ENSRNOG00000031189,ENSRNOG00000022256,ENSRNOG00000005871,ENSRNOG00000016571,ENSRNOG00000015992,ENSRNOG00000021726,ENSRNOG00000002525,ENSRNOG00000033235,ENSRNOG00000046699,ENSRNOG00000016289,ENSRNOG00000007159,ENSRNOG00000012956,ENSRNOG00000009131,ENSRNOG00000005810,ENSRNOG00000016326,ENSRNOG00000004575,ENSRNOG00000023143,ENSRNOG00000020679,ENSRNOG00000003442,ENSRNOG00000000583,ENSRNOG00000006589,…	ENSRNOG00000021240,ENSRNOG00000024808,ENSRNOG00000048043,ENSRNOG00000051120,ENSRNOG00000020585,ENSRNOG00000013309,ENSRNOG00000014508,ENSRNOG00000010635,ENSRNOG00000018005,ENSRNOG00000004165,ENSRNOG00000001287,ENSRNOG00000019864,ENSRNOG00000013572,ENSRNOG00000008839,ENSRNOG00000023338,ENSRNOG00000019336,ENSRNOG00000009204,ENSRNOG00000007415,ENSRNOG00000026607,ENSRNOG00000014683,ENSRNOG00000045829,…	.
GO:0002684	positive regulation of immune system process	7.3933e-20	4.8038e-17	203	717	154	49	0.214784	0.0683403	ENSRNOG00000005810,ENSRNOG00000033560,ENSRNOG00000006227,ENSRNOG00000009797,ENSRNOG00000000451,ENSRNOG00000032708,ENSRNOG00000020679,ENSRNOG00000013170,ENSRNOG00000007002,ENSRNOG00000006589,ENSRNOG00000010278,ENSRNOG00000010906,ENSRNOG00000030729,ENSRNOG00000009681,ENSRNOG00000013023,ENSRNOG00000012278,ENSRNOG00000007539,ENSRNOG00000017699,ENSRNOG00000042905,ENSRNOG00000030187,ENSRNOG00000018488,…	ENSRNOG00000002278,ENSRNOG00000015894,ENSRNOG00000002791,ENSRNOG00000005715,ENSRNOG00000023404,ENSRNOG00000001720,ENSRNOG00000042536,ENSRNOG00000018233,ENSRNOG00000024808,ENSRNOG00000003537,ENSRNOG00000013309,ENSRNOG00000017882,ENSRNOG00000009972,ENSRNOG00000014678,ENSRNOG00000005917,ENSRNOG00000008015,ENSRNOG00000002418,ENSRNOG00000010645,ENSRNOG00000021903,ENSRNOG00000004100,ENSRNOG00000022067,…	.
GO:0048731	system development	8.3726e-20	5.27e-17	789	3534	399	390	0.112903	0.110357	ENSRNOG00000021581,ENSRNOG00000017243,ENSRNOG00000050968,ENSRNOG00000017787,ENSRNOG00000007390,ENSRNOG00000012886,ENSRNOG00000036745,ENSRNOG00000029658,ENSRNOG00000003947,ENSRNOG00000007032,ENSRNOG00000004089,ENSRNOG00000015285,ENSRNOG00000027839,ENSRNOG00000018827,ENSRNOG00000013269,ENSRNOG00000002568,ENSRNOG00000050697,ENSRNOG00000008246,ENSRNOG00000025053,ENSRNOG00000013009,ENSRNOG00000009354,…	ENSRNOG00000020687,ENSRNOG00000011826,ENSRNOG00000013925,ENSRNOG00000018929,ENSRNOG00000001227,ENSRNOG00000002045,ENSRNOG00000001825,ENSRNOG00000048703,ENSRNOG00000047102,ENSRNOG00000016494,ENSRNOG00000012580,ENSRNOG00000023546,ENSRNOG00000016075,ENSRNOG00000043143,ENSRNOG00000003742,ENSRNOG00000022067,ENSRNOG00000014683,ENSRNOG00000020514,ENSRNOG00000016552,ENSRNOG00000009949,ENSRNOG00000020467,…	.
GO:0007275	multicellular organismal development	1.1768e-19	7.1826e-17	839	3829	425	414	0.110995	0.108122	ENSRNOG00000019737,ENSRNOG00000014486,ENSRNOG00000031232,ENSRNOG00000013963,ENSRNOG00000019435,ENSRNOG00000019742,ENSRNOG00000047606,ENSRNOG00000019509,ENSRNOG00000020733,ENSRNOG00000021206,ENSRNOG00000015430,ENSRNOG00000020533,ENSRNOG00000014426,ENSRNOG00000006094,ENSRNOG00000046327,ENSRNOG00000016545,ENSRNOG00000013794,ENSRNOG00000023150,ENSRNOG00000011944,ENSRNOG00000008012,ENSRNOG00000012331,…	ENSRNOG00000018232,ENSRNOG00000005592,ENSRNOG00000002471,ENSRNOG00000027894,ENSRNOG00000018005,ENSRNOG00000019659,ENSRNOG00000004165,ENSRNOG00000003515,ENSRNOG00000001797,ENSRNOG00000018448,ENSRNOG00000007879,ENSRNOG00000000413,ENSRNOG00000034254,ENSRNOG00000002959,ENSRNOG00000030759,ENSRNOG00000008053,ENSRNOG00000029079,ENSRNOG00000000567,ENSRNOG00000006519,ENSRNOG00000020497,ENSRNOG00000016102,…	.
GO:0009617	response to bacterium	1.2367e-19	7.3262e-17	157	562	123	34	0.218861	0.0604982	ENSRNOG00000022242,ENSRNOG00000010799,ENSRNOG00000007690,ENSRNOG00000014333,ENSRNOG00000010629,ENSRNOG00000009919,ENSRNOG00000019812,ENSRNOG00000013395,ENSRNOG00000020063,ENSRNOG00000007728,ENSRNOG00000030888,ENSRNOG00000004049,ENSRNOG00000009389,ENSRNOG00000046834,ENSRNOG00000013634,ENSRNOG00000015052,ENSRNOG00000012160,ENSRNOG00000018247,ENSRNOG00000014956,ENSRNOG00000004003,ENSRNOG00000013748,…	ENSRNOG00000016374,ENSRNOG00000008015,ENSRNOG00000012512,ENSRNOG00000014678,ENSRNOG00000012181,ENSRNOG00000009972,ENSRNOG00000020585,ENSRNOG00000002052,ENSRNOG00000029330,ENSRNOG00000025602,ENSRNOG00000029342,ENSRNOG00000018087,ENSRNOG00000018434,ENSRNOG00000020279,ENSRNOG00000008680,ENSRNOG00000008855,ENSRNOG00000048043,ENSRNOG00000016097,ENSRNOG00000042536,ENSRNOG00000002161,ENSRNOG00000018598,…	.
GO:0009611	response to wounding	1.2952e-19	7.4539e-17	184	587	120	64	0.204429	0.109029	ENSRNOG00000026293,ENSRNOG00000014297,ENSRNOG00000046699,ENSRNOG00000007159,ENSRNOG00000012956,ENSRNOG00000009131,ENSRNOG00000000442,ENSRNOG00000031189,ENSRNOG00000018023,ENSRNOG00000013135,ENSRNOG00000014294,ENSRNOG00000012473,ENSRNOG00000015992,ENSRNOG00000013585,ENSRNOG00000021726,ENSRNOG00000010176,ENSRNOG00000002525,ENSRNOG00000016163,ENSRNOG00000013987,ENSRNOG00000001302,ENSRNOG00000002244,…	ENSRNOG00000024808,ENSRNOG00000012826,ENSRNOG00000003357,ENSRNOG00000017392,ENSRNOG00000048043,ENSRNOG00000018233,ENSRNOG00000043167,ENSRNOG00000018184,ENSRNOG00000020279,ENSRNOG00000002791,ENSRNOG00000004479,ENSRNOG00000016623,ENSRNOG00000002278,ENSRNOG00000033568,ENSRNOG00000013213,ENSRNOG00000020585,ENSRNOG00000002653,ENSRNOG00000002418,ENSRNOG00000009343,ENSRNOG00000051120,ENSRNOG00000016117,…	.
GO:0045087	innate immune response	1.499e-19	8.3867e-17	140	473	118	22	0.249471	0.0465116	ENSRNOG00000004003,ENSRNOG00000014956,ENSRNOG00000020744,ENSRNOG00000012160,ENSRNOG00000020590,ENSRNOG00000015052,ENSRNOG00000005404,ENSRNOG00000018247,ENSRNOG00000028548,ENSRNOG00000020580,ENSRNOG00000000768,ENSRNOG00000001351,ENSRNOG00000045668,ENSRNOG00000009389,ENSRNOG00000013634,ENSRNOG00000018659,ENSRNOG00000025100,ENSRNOG00000037768,ENSRNOG00000018477,ENSRNOG00000030888,ENSRNOG00000013395,…	ENSRNOG00000010645,ENSRNOG00000017466,ENSRNOG00000013309,ENSRNOG00000002393,ENSRNOG00000003206,ENSRNOG00000005715,ENSRNOG00000018087,ENSRNOG00000004500,ENSRNOG00000004072,ENSRNOG00000006033,ENSRNOG00000009470,ENSRNOG00000010244,ENSRNOG00000018991,ENSRNOG00000000826,ENSRNOG00000002161,ENSRNOG00000004165,ENSRNOG00000008839,ENSRNOG00000022067,ENSRNOG00000026941,ENSRNOG00000048402,ENSRNOG00000015080,…	.
GO:0048870	cell motility	2.4548e-19	1.3011e-16	313	1155	167	146	0.144589	0.126407	ENSRNOG00000019020,ENSRNOG00000003442,ENSRNOG00000011511,ENSRNOG00000001235,ENSRNOG00000016326,ENSRNOG00000009419,ENSRNOG00000018488,ENSRNOG00000033498,ENSRNOG00000021276,ENSRNOG00000004276,ENSRNOG00000012208,ENSRNOG00000002525,ENSRNOG00000010176,ENSRNOG00000015075,ENSRNOG00000011683,ENSRNOG00000049761,ENSRNOG00000022256,ENSRNOG00000018023,ENSRNOG00000002802,ENSRNOG00000006990,ENSRNOG00000026293,…	ENSRNOG00000010966,ENSRNOG00000015894,ENSRNOG00000002407,ENSRNOG00000020433,ENSRNOG00000006723,ENSRNOG00000023404,ENSRNOG00000000697,ENSRNOG00000022307,ENSRNOG00000009772,ENSRNOG00000002791,ENSRNOG00000005506,ENSRNOG00000019778,ENSRNOG00000013949,ENSRNOG00000007949,ENSRNOG00000015357,ENSRNOG00000031801,ENSRNOG00000021433,ENSRNOG00000007324,ENSRNOG00000048043,ENSRNOG00000006509,ENSRNOG00000003669,…	.
GO:0051674	localization of cell	2.4548e-19	1.3011e-16	313	1155	167	146	0.144589	0.126407	ENSRNOG00000040287,ENSRNOG00000013634,ENSRNOG00000003732,ENSRNOG00000009037,ENSRNOG00000017539,ENSRNOG00000012160,ENSRNOG00000019961,ENSRNOG00000005660,ENSRNOG00000009730,ENSRNOG00000026647,ENSRNOG00000014333,ENSRNOG00000000853,ENSRNOG00000022242,ENSRNOG00000020465,ENSRNOG00000025167,ENSRNOG00000009385,ENSRNOG00000019018,ENSRNOG00000009882,ENSRNOG00000014838,ENSRNOG00000007027,ENSRNOG00000006304,…	ENSRNOG00000013515,ENSRNOG00000010701,ENSRNOG00000012991,ENSRNOG00000000145,ENSRNOG00000018993,ENSRNOG00000003205,ENSRNOG00000018803,ENSRNOG00000039976,ENSRNOG00000002886,ENSRNOG00000021589,ENSRNOG00000012512,ENSRNOG00000022694,ENSRNOG00000017882,ENSRNOG00000001518,ENSRNOG00000024808,ENSRNOG00000004837,ENSRNOG00000003357,ENSRNOG00000014548,ENSRNOG00000017392,ENSRNOG00000042536,ENSRNOG00000001720,…	.
GO:0040012	regulation of locomotion	2.9311e-19	1.5138e-16	227	758	129	98	0.170185	0.129288	ENSRNOG00000005854,ENSRNOG00000018659,ENSRNOG00000009882,ENSRNOG00000014838,ENSRNOG00000007027,ENSRNOG00000006304,ENSRNOG00000006934,ENSRNOG00000005660,ENSRNOG00000026647,ENSRNOG00000032930,ENSRNOG00000000853,ENSRNOG00000020465,ENSRNOG00000025167,ENSRNOG00000022242,ENSRNOG00000004003,ENSRNOG00000009037,ENSRNOG00000017539,ENSRNOG00000004637,ENSRNOG00000020590,ENSRNOG00000000599,ENSRNOG00000013634,…	ENSRNOG00000017882,ENSRNOG00000011951,ENSRNOG00000020660,ENSRNOG00000021589,ENSRNOG00000012512,ENSRNOG00000018674,ENSRNOG00000014170,ENSRNOG00000002418,ENSRNOG00000010645,ENSRNOG00000018993,ENSRNOG00000003205,ENSRNOG00000004033,ENSRNOG00000013515,ENSRNOG00000003715,ENSRNOG00000015380,ENSRNOG00000012991,ENSRNOG00000020585,ENSRNOG00000033568,ENSRNOG00000020433,ENSRNOG00000022196,ENSRNOG00000004496,…	.
GO:0010647	positive regulation of cell communication	8.3171e-19	4.1881e-16	342	1331	209	133	0.157025	0.0999249	ENSRNOG00000004249,ENSRNOG00000018488,ENSRNOG00000049560,ENSRNOG00000033498,ENSRNOG00000021276,ENSRNOG00000007110,ENSRNOG00000007539,ENSRNOG00000001302,ENSRNOG00000010278,ENSRNOG00000003442,ENSRNOG00000016326,ENSRNOG00000010558,ENSRNOG00000033835,ENSRNOG00000005528,ENSRNOG00000012956,ENSRNOG00000006990,ENSRNOG00000018730,ENSRNOG00000026293,ENSRNOG00000018526,ENSRNOG00000007048,ENSRNOG00000010176,…	ENSRNOG00000003160,ENSRNOG00000049942,ENSRNOG00000005506,ENSRNOG00000010617,ENSRNOG00000029449,ENSRNOG00000010966,ENSRNOG00000021962,ENSRNOG00000015577,ENSRNOG00000020433,ENSRNOG00000019965,ENSRNOG00000023208,ENSRNOG00000048043,ENSRNOG00000003669,ENSRNOG00000003870,ENSRNOG00000004290,ENSRNOG00000031801,ENSRNOG00000015357,ENSRNOG00000018452,ENSRNOG00000006490,ENSRNOG00000016374,ENSRNOG00000018674,…	.
GO:0032879	regulation of localization	9.3496e-19	4.4838e-16	493	2061	275	218	0.13343	0.105774	ENSRNOG00000026293,ENSRNOG00000006130,ENSRNOG00000006990,ENSRNOG00000000728,ENSRNOG00000001804,ENSRNOG00000022256,ENSRNOG00000016460,ENSRNOG00000014294,ENSRNOG00000049761,ENSRNOG00000011683,ENSRNOG00000018526,ENSRNOG00000015075,ENSRNOG00000007048,ENSRNOG00000002525,ENSRNOG00000007539,ENSRNOG00000004276,ENSRNOG00000001302,ENSRNOG00000049560,ENSRNOG00000021276,ENSRNOG00000033498,ENSRNOG00000018488,…	ENSRNOG00000013588,ENSRNOG00000003206,ENSRNOG00000012562,ENSRNOG00000003669,ENSRNOG00000003870,ENSRNOG00000006509,ENSRNOG00000006930,ENSRNOG00000048043,ENSRNOG00000007324,ENSRNOG00000001516,ENSRNOG00000021433,ENSRNOG00000015357,ENSRNOG00000004290,ENSRNOG00000018452,ENSRNOG00000007949,ENSRNOG00000013949,ENSRNOG00000017428,ENSRNOG00000019778,ENSRNOG00000016810,ENSRNOG00000005506,ENSRNOG00000002791,…	.
GO:0009967	positive regulation of signal transduction	9.2559e-19	4.4838e-16	302	1144	183	119	0.159965	0.104021	ENSRNOG00000008697,ENSRNOG00000023334,ENSRNOG00000007081,ENSRNOG00000006818,ENSRNOG00000008292,ENSRNOG00000009354,ENSRNOG00000016945,ENSRNOG00000000485,ENSRNOG00000026805,ENSRNOG00000015027,ENSRNOG00000033444,ENSRNOG00000002568,ENSRNOG00000011205,ENSRNOG00000013269,ENSRNOG00000027839,ENSRNOG00000010086,ENSRNOG00000019456,ENSRNOG00000008525,ENSRNOG00000017787,ENSRNOG00000017820,ENSRNOG00000008364,…	ENSRNOG00000008332,ENSRNOG00000009867,ENSRNOG00000047957,ENSRNOG00000017914,ENSRNOG00000048703,ENSRNOG00000011407,ENSRNOG00000003897,ENSRNOG00000013925,ENSRNOG00000012698,ENSRNOG00000012674,ENSRNOG00000002161,ENSRNOG00000048389,ENSRNOG00000010447,ENSRNOG00000001448,ENSRNOG00000018598,ENSRNOG00000001515,ENSRNOG00000018991,ENSRNOG00000039666,ENSRNOG00000020714,ENSRNOG00000007687,ENSRNOG00000002524,…	.
GO:0032502	developmental process	1.0688e-18	5.0064e-16	972	4618	496	476	0.107406	0.103075	ENSRNOG00000001235,ENSRNOG00000027030,ENSRNOG00000009481,ENSRNOG00000019020,ENSRNOG00000010278,ENSRNOG00000033498,ENSRNOG00000007539,ENSRNOG00000012208,ENSRNOG00000017123,ENSRNOG00000018488,ENSRNOG00000005871,ENSRNOG00000012473,ENSRNOG00000014294,ENSRNOG00000018023,ENSRNOG00000031189,ENSRNOG00000016645,ENSRNOG00000007048,ENSRNOG00000015075,ENSRNOG00000010176,ENSRNOG00000037134,ENSRNOG00000018526,…	ENSRNOG00000020433,ENSRNOG00000023296,ENSRNOG00000001004,ENSRNOG00000010365,ENSRNOG00000010685,ENSRNOG00000002791,ENSRNOG00000020922,ENSRNOG00000016878,ENSRNOG00000000697,ENSRNOG00000023404,ENSRNOG00000011593,ENSRNOG00000042980,ENSRNOG00000010841,ENSRNOG00000015562,ENSRNOG00000019328,ENSRNOG00000007949,ENSRNOG00000015357,ENSRNOG00000007324,ENSRNOG00000006490,ENSRNOG00000048237,ENSRNOG00000017428,…	.
GO:0040011	locomotion	1.0979e-18	5.0261e-16	345	1322	191	154	0.144478	0.11649	ENSRNOG00000000239,ENSRNOG00000018903,ENSRNOG00000007582,ENSRNOG00000019688,ENSRNOG00000028043,ENSRNOG00000009465,ENSRNOG00000018839,ENSRNOG00000010208,ENSRNOG00000034025,ENSRNOG00000004649,ENSRNOG00000016535,ENSRNOG00000014973,ENSRNOG00000005809,ENSRNOG00000006952,ENSRNOG00000036689,ENSRNOG00000004854,ENSRNOG00000016112,ENSRNOG00000032832,ENSRNOG00000019474,ENSRNOG00000014936,ENSRNOG00000049517,…	ENSRNOG00000013240,ENSRNOG00000004874,ENSRNOG00000016848,ENSRNOG00000000704,ENSRNOG00000012482,ENSRNOG00000007443,ENSRNOG00000017828,ENSRNOG00000010626,ENSRNOG00000010765,ENSRNOG00000001750,ENSRNOG00000043465,ENSRNOG00000002841,ENSRNOG00000021170,ENSRNOG00000017625,ENSRNOG00000007202,ENSRNOG00000001414,ENSRNOG00000006631,ENSRNOG00000014350,ENSRNOG00000002607,ENSRNOG00000026607,ENSRNOG00000019270,…	.
GO:0002252	immune effector process	1.3298e-18	5.9523e-16	155	524	131	24	0.25	0.0458015	ENSRNOG00000007437,ENSRNOG00000017243,ENSRNOG00000019742,ENSRNOG00000000795,ENSRNOG00000019308,ENSRNOG00000032973,ENSRNOG00000019456,ENSRNOG00000001304,ENSRNOG00000019737,ENSRNOG00000019050,ENSRNOG00000048222,ENSRNOG00000022839,ENSRNOG00000014675,ENSRNOG00000015420,ENSRNOG00000015078,ENSRNOG00000027839,ENSRNOG00000020533,ENSRNOG00000011205,ENSRNOG00000025053,ENSRNOG00000015027,ENSRNOG00000004226,…	ENSRNOG00000032788,ENSRNOG00000033101,ENSRNOG00000001250,ENSRNOG00000002045,ENSRNOG00000050647,ENSRNOG00000019336,ENSRNOG00000026607,ENSRNOG00000000105,ENSRNOG00000026941,ENSRNOG00000009867,ENSRNOG00000048402,ENSRNOG00000007443,ENSRNOG00000007687,ENSRNOG00000020714,ENSRNOG00000013240,ENSRNOG00000015124,ENSRNOG00000002791,ENSRNOG00000015562,ENSRNOG00000002418,ENSRNOG00000021903,ENSRNOG00000005981,…	.
GO:0044767	single-organism developmental process	1.4154e-18	6.1976e-16	965	4575	490	475	0.107104	0.103825	ENSRNOG00000013953,ENSRNOG00000013674,ENSRNOG00000008144,ENSRNOG00000002763,ENSRNOG00000033824,ENSRNOG00000016384,ENSRNOG00000020792,ENSRNOG00000019474,ENSRNOG00000019048,ENSRNOG00000014163,ENSRNOG00000016112,ENSRNOG00000017869,ENSRNOG00000018111,ENSRNOG00000004888,ENSRNOG00000011591,ENSRNOG00000005809,ENSRNOG00000014973,ENSRNOG00000008048,ENSRNOG00000006952,ENSRNOG00000007408,ENSRNOG00000019311,…	ENSRNOG00000018949,ENSRNOG00000014350,ENSRNOG00000011789,ENSRNOG00000002343,ENSRNOG00000001414,ENSRNOG00000006631,ENSRNOG00000014387,ENSRNOG00000016708,ENSRNOG00000001706,ENSRNOG00000017625,ENSRNOG00000021170,ENSRNOG00000009470,ENSRNOG00000046202,ENSRNOG00000010244,ENSRNOG00000032183,ENSRNOG00000001750,ENSRNOG00000010626,ENSRNOG00000008445,ENSRNOG00000028598,ENSRNOG00000002751,ENSRNOG00000018384,…	.
GO:0048856	anatomical structure development	1.4929e-18	6.3978e-16	899	4191	459	440	0.10952	0.104987	ENSRNOG00000001314,ENSRNOG00000033316,ENSRNOG00000007416,ENSRNOG00000001300,ENSRNOG00000030404,ENSRNOG00000008022,ENSRNOG00000011944,ENSRNOG00000019477,ENSRNOG00000023150,ENSRNOG00000016187,ENSRNOG00000012331,ENSRNOG00000008012,ENSRNOG00000000529,ENSRNOG00000017359,ENSRNOG00000000837,ENSRNOG00000024346,ENSRNOG00000021206,ENSRNOG00000020533,ENSRNOG00000015430,ENSRNOG00000006094,ENSRNOG00000014426,…	ENSRNOG00000020497,ENSRNOG00000016538,ENSRNOG00000008053,ENSRNOG00000029079,ENSRNOG00000002959,ENSRNOG00000030759,ENSRNOG00000000567,ENSRNOG00000006519,ENSRNOG00000003515,ENSRNOG00000018448,ENSRNOG00000001797,ENSRNOG00000007879,ENSRNOG00000012791,ENSRNOG00000034254,ENSRNOG00000000413,ENSRNOG00000018232,ENSRNOG00000005592,ENSRNOG00000002471,ENSRNOG00000004165,ENSRNOG00000019659,ENSRNOG00000027894,…	.
GO:0023056	positive regulation of signaling	1.6456e-18	6.9054e-16	336	1310	205	131	0.156489	0.1	ENSRNOG00000009389,ENSRNOG00000003745,ENSRNOG00000028548,ENSRNOG00000008936,ENSRNOG00000047306,ENSRNOG00000000768,ENSRNOG00000019183,ENSRNOG00000018247,ENSRNOG00000012439,ENSRNOG00000015385,ENSRNOG00000001480,ENSRNOG00000010629,ENSRNOG00000010358,ENSRNOG00000016551,ENSRNOG00000001425,ENSRNOG00000015018,ENSRNOG00000038881,ENSRNOG00000005854,ENSRNOG00000018659,ENSRNOG00000005528,ENSRNOG00000018730,…	ENSRNOG00000013213,ENSRNOG00000017466,ENSRNOG00000007172,ENSRNOG00000008869,ENSRNOG00000002418,ENSRNOG00000018674,ENSRNOG00000016374,ENSRNOG00000014678,ENSRNOG00000020129,ENSRNOG00000005345,ENSRNOG00000011951,ENSRNOG00000010260,ENSRNOG00000020660,ENSRNOG00000012318,ENSRNOG00000013309,ENSRNOG00000003669,ENSRNOG00000003870,ENSRNOG00000048043,ENSRNOG00000023208,ENSRNOG00000019965,ENSRNOG00000006490,…	.
GO:0065009	regulation of molecular function	2.2673e-18	9.3201e-16	533	2415	316	217	0.130849	0.0898551	ENSRNOG00000018467,ENSRNOG00000020793,ENSRNOG00000007002,ENSRNOG00000006589,ENSRNOG00000030729,ENSRNOG00000025371,ENSRNOG00000004473,ENSRNOG00000012278,ENSRNOG00000010906,ENSRNOG00000019968,ENSRNOG00000014064,ENSRNOG00000021726,ENSRNOG00000001928,ENSRNOG00000009425,ENSRNOG00000007159,ENSRNOG00000009131,ENSRNOG00000030888,ENSRNOG00000007027,ENSRNOG00000019812,ENSRNOG00000011406,ENSRNOG00000010513,…	ENSRNOG00000033568,ENSRNOG00000024365,ENSRNOG00000004479,ENSRNOG00000009411,ENSRNOG00000001720,ENSRNOG00000019027,ENSRNOG00000018233,ENSRNOG00000021750,ENSRNOG00000008061,ENSRNOG00000019357,ENSRNOG00000003276,ENSRNOG00000001518,ENSRNOG00000024808,ENSRNOG00000017392,ENSRNOG00000009972,ENSRNOG00000018770,ENSRNOG00000026502,ENSRNOG00000008659,ENSRNOG00000004208,ENSRNOG00000014170,ENSRNOG00000018993,…	.
GO:0012501	programmed cell death	2.8348e-18	1.142e-15	353	1407	229	124	0.162758	0.0881308	ENSRNOG00000015385,ENSRNOG00000019428,ENSRNOG00000012439,ENSRNOG00000007545,ENSRNOG00000020744,ENSRNOG00000023896,ENSRNOG00000007325,ENSRNOG00000000768,ENSRNOG00000003745,ENSRNOG00000001548,ENSRNOG00000013265,ENSRNOG00000009389,ENSRNOG00000012772,ENSRNOG00000029941,ENSRNOG00000015845,ENSRNOG00000005854,ENSRNOG00000038881,ENSRNOG00000016551,ENSRNOG00000015018,ENSRNOG00000033697,ENSRNOG00000010358,…	ENSRNOG00000002418,ENSRNOG00000010645,ENSRNOG00000020060,ENSRNOG00000013213,ENSRNOG00000002618,ENSRNOG00000013194,ENSRNOG00000011951,ENSRNOG00000021812,ENSRNOG00000031814,ENSRNOG00000005917,ENSRNOG00000014678,ENSRNOG00000016374,ENSRNOG00000018674,ENSRNOG00000007949,ENSRNOG00000031801,ENSRNOG00000016866,ENSRNOG00000048043,ENSRNOG00000003669,ENSRNOG00000020433,ENSRNOG00000012653,ENSRNOG00000010966,…	.
GO:0051240	positive regulation of multicellular organismal process	3.5384e-18	1.3975e-15	339	1303	203	136	0.155794	0.104375	ENSRNOG00000009037,ENSRNOG00000017539,ENSRNOG00000018694,ENSRNOG00000014171,ENSRNOG00000001174,ENSRNOG00000005404,ENSRNOG00000015052,ENSRNOG00000012160,ENSRNOG00000040287,ENSRNOG00000046834,ENSRNOG00000006238,ENSRNOG00000013634,ENSRNOG00000003732,ENSRNOG00000004049,ENSRNOG00000019018,ENSRNOG00000017136,ENSRNOG00000009882,ENSRNOG00000030888,ENSRNOG00000007027,ENSRNOG00000007728,ENSRNOG00000014838,…	ENSRNOG00000018993,ENSRNOG00000021903,ENSRNOG00000012991,ENSRNOG00000028415,ENSRNOG00000016301,ENSRNOG00000017882,ENSRNOG00000009972,ENSRNOG00000001295,ENSRNOG00000039976,ENSRNOG00000008015,ENSRNOG00000014170,ENSRNOG00000042536,ENSRNOG00000001720,ENSRNOG00000018233,ENSRNOG00000001519,ENSRNOG00000016448,ENSRNOG00000012826,ENSRNOG00000029598,ENSRNOG00000013286,ENSRNOG00000017392,ENSRNOG00000022196,…	.
GO:0008219	cell death	4.2156e-18	1.6021e-15	376	1525	242	134	0.158689	0.0878689	ENSRNOG00000020744,ENSRNOG00000023896,ENSRNOG00000019428,ENSRNOG00000012439,ENSRNOG00000007545,ENSRNOG00000015385,ENSRNOG00000013265,ENSRNOG00000009389,ENSRNOG00000003745,ENSRNOG00000001548,ENSRNOG00000000768,ENSRNOG00000007325,ENSRNOG00000016551,ENSRNOG00000015018,ENSRNOG00000038881,ENSRNOG00000015845,ENSRNOG00000005854,ENSRNOG00000013141,ENSRNOG00000012772,ENSRNOG00000029941,ENSRNOG00000010629,…	ENSRNOG00000020060,ENSRNOG00000002418,ENSRNOG00000010645,ENSRNOG00000013194,ENSRNOG00000002653,ENSRNOG00000002618,ENSRNOG00000013213,ENSRNOG00000008676,ENSRNOG00000021812,ENSRNOG00000011951,ENSRNOG00000018674,ENSRNOG00000016374,ENSRNOG00000022060,ENSRNOG00000005917,ENSRNOG00000014678,ENSRNOG00000031814,ENSRNOG00000016866,ENSRNOG00000007949,ENSRNOG00000031801,ENSRNOG00000003669,ENSRNOG00000048043,…	.
GO:0016265	death	4.2156e-18	1.6021e-15	376	1525	242	134	0.158689	0.0878689	ENSRNOG00000043416,ENSRNOG00000009820,ENSRNOG00000021726,ENSRNOG00000026136,ENSRNOG00000004284,ENSRNOG00000000720,ENSRNOG00000009131,ENSRNOG00000012049,ENSRNOG00000002881,ENSRNOG00000016289,ENSRNOG00000003147,ENSRNOG00000008177,ENSRNOG00000010906,ENSRNOG00000004322,ENSRNOG00000004473,ENSRNOG00000016346,ENSRNOG00000013023,ENSRNOG00000012278,ENSRNOG00000013973,ENSRNOG00000020667,ENSRNOG00000015440,…	ENSRNOG00000001817,ENSRNOG00000016316,ENSRNOG00000021750,ENSRNOG00000018233,ENSRNOG00000017392,ENSRNOG00000029535,ENSRNOG00000009338,ENSRNOG00000013286,ENSRNOG00000029598,ENSRNOG00000014997,ENSRNOG00000003242,ENSRNOG00000001518,ENSRNOG00000016021,ENSRNOG00000016448,ENSRNOG00000015036,ENSRNOG00000019638,ENSRNOG00000022196,ENSRNOG00000006756,ENSRNOG00000030210,ENSRNOG00000004479,ENSRNOG00000023433,…	.
GO:0001817	regulation of cytokine production	1.1884e-17	4.4328e-15	146	451	107	39	0.237251	0.0864745	ENSRNOG00000027145,ENSRNOG00000009822,ENSRNOG00000014124,ENSRNOG00000011762,ENSRNOG00000003480,ENSRNOG00000014117,ENSRNOG00000018903,ENSRNOG00000023943,ENSRNOG00000018735,ENSRNOG00000002771,ENSRNOG00000003170,ENSRNOG00000013014,ENSRNOG00000009912,ENSRNOG00000001843,ENSRNOG00000016299,ENSRNOG00000002511,ENSRNOG00000004649,ENSRNOG00000010389,ENSRNOG00000023258,ENSRNOG00000049422,ENSRNOG00000009427,…	ENSRNOG00000013240,ENSRNOG00000020714,ENSRNOG00000000826,ENSRNOG00000014835,ENSRNOG00000007687,ENSRNOG00000017164,ENSRNOG00000039048,ENSRNOG00000002161,ENSRNOG00000011517,ENSRNOG00000000704,ENSRNOG00000015124,ENSRNOG00000004110,ENSRNOG00000017625,ENSRNOG00000001642,ENSRNOG00000001414,ENSRNOG00000014683,ENSRNOG00000023546,ENSRNOG00000019336,ENSRNOG00000021259,ENSRNOG00000022067,ENSRNOG00000009867,…	.
GO:0034612	response to tumor necrosis factor	2.7559e-17	1.0093e-14	72	165	52	20	0.315152	0.121212	ENSRNOG00000000768,ENSRNOG00000028548,ENSRNOG00000001548,ENSRNOG00000006238,ENSRNOG00000004854,ENSRNOG00000010602,ENSRNOG00000012160,ENSRNOG00000007596,ENSRNOG00000023258,ENSRNOG00000018839,ENSRNOG00000016535,ENSRNOG00000013014,ENSRNOG00000029668,ENSRNOG00000026647,ENSRNOG00000014333,ENSRNOG00000030888,ENSRNOG00000023943,ENSRNOG00000020150,ENSRNOG00000031312,ENSRNOG00000017453,ENSRNOG00000003480,…	ENSRNOG00000015030,ENSRNOG00000010626,ENSRNOG00000018993,ENSRNOG00000007172,ENSRNOG00000011517,ENSRNOG00000018598,ENSRNOG00000017933,ENSRNOG00000014170,ENSRNOG00000018830,ENSRNOG00000020660,ENSRNOG00000003206,ENSRNOG00000001287,ENSRNOG00000003897,ENSRNOG00000018233,ENSRNOG00000014205,ENSRNOG00000010918,ENSRNOG00000045829,ENSRNOG00000030101,ENSRNOG00000019336,ENSRNOG00000026607	.
GO:0048519	negative regulation of biological process	3.2096e-17	1.1544e-14	817	3867	471	346	0.1218	0.089475	ENSRNOG00000006532,ENSRNOG00000009681,ENSRNOG00000016346,ENSRNOG00000013023,ENSRNOG00000020679,ENSRNOG00000019322,ENSRNOG00000015382,ENSRNOG00000020355,ENSRNOG00000014900,ENSRNOG00000006418,ENSRNOG00000030187,ENSRNOG00000048472,ENSRNOG00000008400,ENSRNOG00000009028,ENSRNOG00000002244,ENSRNOG00000019824,ENSRNOG00000049402,ENSRNOG00000043416,ENSRNOG00000022619,ENSRNOG00000033235,ENSRNOG00000025711,…	ENSRNOG00000004496,ENSRNOG00000019638,ENSRNOG00000015036,ENSRNOG00000003956,ENSRNOG00000023679,ENSRNOG00000011841,ENSRNOG00000004682,ENSRNOG00000006198,ENSRNOG00000022196,ENSRNOG00000006756,ENSRNOG00000027592,ENSRNOG00000012141,ENSRNOG00000013541,ENSRNOG00000018184,ENSRNOG00000003613,ENSRNOG00000016062,ENSRNOG00000001817,ENSRNOG00000012302,ENSRNOG00000042536,ENSRNOG00000007292,ENSRNOG00000029598,…	.
GO:0048585	negative regulation of response to stimulus	3.495e-17	1.235e-14	306	1149	186	120	0.16188	0.104439	ENSRNOG00000001431,ENSRNOG00000046699,ENSRNOG00000002525,ENSRNOG00000009134,ENSRNOG00000016571,ENSRNOG00000016242,ENSRNOG00000016460,ENSRNOG00000014294,ENSRNOG00000012473,ENSRNOG00000003151,ENSRNOG00000005871,ENSRNOG00000007110,ENSRNOG00000021276,ENSRNOG00000033498,ENSRNOG00000001302,ENSRNOG00000004276,ENSRNOG00000010278,ENSRNOG00000019020,ENSRNOG00000003442,ENSRNOG00000012081,ENSRNOG00000027030,…	ENSRNOG00000019965,ENSRNOG00000003669,ENSRNOG00000029394,ENSRNOG00000031801,ENSRNOG00000004290,ENSRNOG00000015357,ENSRNOG00000016866,ENSRNOG00000011593,ENSRNOG00000002791,ENSRNOG00000016810,ENSRNOG00000029449,ENSRNOG00000023296,ENSRNOG00000010966,ENSRNOG00000002618,ENSRNOG00000004033,ENSRNOG00000013213,ENSRNOG00000002418,ENSRNOG00000010645,ENSRNOG00000016374,ENSRNOG00000018674,ENSRNOG00000005917,…	.
GO:0009968	negative regulation of signal transduction	4.277e-17	1.4853e-14	246	862	152	94	0.176334	0.109049	ENSRNOG00000008652,ENSRNOG00000018735,ENSRNOG00000023943,ENSRNOG00000003170,ENSRNOG00000017453,ENSRNOG00000014117,ENSRNOG00000003603,ENSRNOG00000014048,ENSRNOG00000027145,ENSRNOG00000011762,ENSRNOG00000019354,ENSRNOG00000004649,ENSRNOG00000004870,ENSRNOG00000010389,ENSRNOG00000018839,ENSRNOG00000009465,ENSRNOG00000004303,ENSRNOG00000034025,ENSRNOG00000012819,ENSRNOG00000015602,ENSRNOG00000000098,…	ENSRNOG00000036859,ENSRNOG00000016343,ENSRNOG00000025332,ENSRNOG00000050404,ENSRNOG00000014969,ENSRNOG00000029012,ENSRNOG00000015736,ENSRNOG00000004328,ENSRNOG00000039902,ENSRNOG00000029141,ENSRNOG00000014066,ENSRNOG00000002161,ENSRNOG00000025042,ENSRNOG00000005413,ENSRNOG00000001750,ENSRNOG00000012482,ENSRNOG00000043304,ENSRNOG00000008445,ENSRNOG00000001414,ENSRNOG00000014387,ENSRNOG00000002343,…	.
GO:0019221	cytokine-mediated signaling pathway	4.5757e-17	1.5621e-14	106	299	90	16	0.301003	0.0535117	ENSRNOG00000022256,ENSRNOG00000007437,ENSRNOG00000014079,ENSRNOG00000005871,ENSRNOG00000019742,ENSRNOG00000013963,ENSRNOG00000032973,ENSRNOG00000015992,ENSRNOG00000022298,ENSRNOG00000019456,ENSRNOG00000001928,ENSRNOG00000033234,ENSRNOG00000048222,ENSRNOG00000007159,ENSRNOG00000015078,ENSRNOG00000006094,ENSRNOG00000027839,ENSRNOG00000011205,ENSRNOG00000021817,ENSRNOG00000014378,ENSRNOG00000003954,…	ENSRNOG00000018233,ENSRNOG00000011478,ENSRNOG00000024808,ENSRNOG00000008839,ENSRNOG00000009338,ENSRNOG00000009204,ENSRNOG00000014683,ENSRNOG00000033348,ENSRNOG00000026607,ENSRNOG00000030101,ENSRNOG00000018993,ENSRNOG00000015030,ENSRNOG00000010626,ENSRNOG00000022176,ENSRNOG00000014835,ENSRNOG00000017933	.
GO:0010941	regulation of cell death	5.9474e-17	1.9965e-14	317	1254	204	113	0.162679	0.0901116	ENSRNOG00000047367,ENSRNOG00000031312,ENSRNOG00000003170,ENSRNOG00000018735,ENSRNOG00000014117,ENSRNOG00000036604,ENSRNOG00000017453,ENSRNOG00000016299,ENSRNOG00000001843,ENSRNOG00000002511,ENSRNOG00000012819,ENSRNOG00000047300,ENSRNOG00000007596,ENSRNOG00000047175,ENSRNOG00000004498,ENSRNOG00000021125,ENSRNOG00000006818,ENSRNOG00000007081,ENSRNOG00000016123,ENSRNOG00000008292,ENSRNOG00000000299,…	ENSRNOG00000037211,ENSRNOG00000004109,ENSRNOG00000010610,ENSRNOG00000018991,ENSRNOG00000039666,ENSRNOG00000039048,ENSRNOG00000025042,ENSRNOG00000026649,ENSRNOG00000015124,ENSRNOG00000001448,ENSRNOG00000018598,ENSRNOG00000004500,ENSRNOG00000021685,ENSRNOG00000005413,ENSRNOG00000002524,ENSRNOG00000028649,ENSRNOG00000018214,ENSRNOG00000007546,ENSRNOG00000049385,ENSRNOG00000000307,ENSRNOG00000003977,…	.
GO:0001816	cytokine production	7.3283e-17	2.4198e-14	157	507	116	41	0.228797	0.0808679	ENSRNOG00000002511,ENSRNOG00000004649,ENSRNOG00000010389,ENSRNOG00000013014,ENSRNOG00000016299,ENSRNOG00000001843,ENSRNOG00000009912,ENSRNOG00000014117,ENSRNOG00000003170,ENSRNOG00000023943,ENSRNOG00000018903,ENSRNOG00000018735,ENSRNOG00000002771,ENSRNOG00000011762,ENSRNOG00000009822,ENSRNOG00000027145,ENSRNOG00000014124,ENSRNOG00000003480,ENSRNOG00000049517,ENSRNOG00000024931,ENSRNOG00000008144,…	ENSRNOG00000011517,ENSRNOG00000015124,ENSRNOG00000000704,ENSRNOG00000002161,ENSRNOG00000017164,ENSRNOG00000014835,ENSRNOG00000007687,ENSRNOG00000039048,ENSRNOG00000013240,ENSRNOG00000020714,ENSRNOG00000000826,ENSRNOG00000001642,ENSRNOG00000001414,ENSRNOG00000017625,ENSRNOG00000004110,ENSRNOG00000031675,ENSRNOG00000045829,ENSRNOG00000015310,ENSRNOG00000026941,ENSRNOG00000009867,ENSRNOG00000030101,…	.
GO:0050896	response to stimulus	7.9205e-17	2.5731e-14	1366	7655	801	565	0.104637	0.073808	ENSRNOG00000004303,ENSRNOG00000001982,ENSRNOG00000010389,ENSRNOG00000021856,ENSRNOG00000005214,ENSRNOG00000009075,ENSRNOG00000031607,ENSRNOG00000019598,ENSRNOG00000032745,ENSRNOG00000008987,ENSRNOG00000049517,ENSRNOG00000014936,ENSRNOG00000009355,ENSRNOG00000007905,ENSRNOG00000007224,ENSRNOG00000029195,ENSRNOG00000013948,ENSRNOG00000006388,ENSRNOG00000042137,ENSRNOG00000007814,ENSRNOG00000018144,…	ENSRNOG00000009503,ENSRNOG00000027331,ENSRNOG00000029141,ENSRNOG00000007567,ENSRNOG00000004245,ENSRNOG00000016848,ENSRNOG00000000129,ENSRNOG00000004874,ENSRNOG00000013240,ENSRNOG00000005034,ENSRNOG00000012386,ENSRNOG00000007202,ENSRNOG00000002841,ENSRNOG00000001828,ENSRNOG00000007443,ENSRNOG00000017828,ENSRNOG00000032660,ENSRNOG00000016538,ENSRNOG00000015878,ENSRNOG00000020497,ENSRNOG00000050636,…	.
GO:0023057	negative regulation of signaling	8.9129e-17	2.8496e-14	267	962	163	104	0.169439	0.108108	ENSRNOG00000002946,ENSRNOG00000017539,ENSRNOG00000009037,ENSRNOG00000014061,ENSRNOG00000026517,ENSRNOG00000008187,ENSRNOG00000017791,ENSRNOG00000012183,ENSRNOG00000009882,ENSRNOG00000016322,ENSRNOG00000030888,ENSRNOG00000002093,ENSRNOG00000006304,ENSRNOG00000007027,ENSRNOG00000020769,ENSRNOG00000009730,ENSRNOG00000009919,ENSRNOG00000043416,ENSRNOG00000049402,ENSRNOG00000002881,ENSRNOG00000015616,…	ENSRNOG00000021903,ENSRNOG00000018803,ENSRNOG00000013515,ENSRNOG00000026821,ENSRNOG00000012991,ENSRNOG00000012568,ENSRNOG00000008173,ENSRNOG00000016818,ENSRNOG00000017933,ENSRNOG00000014293,ENSRNOG00000001979,ENSRNOG00000018233,ENSRNOG00000042536,ENSRNOG00000019357,ENSRNOG00000001518,ENSRNOG00000001519,ENSRNOG00000016547,ENSRNOG00000004837,ENSRNOG00000045913,ENSRNOG00000005936,ENSRNOG00000019638,…	.
GO:0051179	localization	9.8788e-17	3.109e-14	970	4719	535	435	0.113371	0.0921805	ENSRNOG00000015913,ENSRNOG00000004637,ENSRNOG00000004026,ENSRNOG00000023013,ENSRNOG00000005404,ENSRNOG00000015052,ENSRNOG00000019961,ENSRNOG00000019550,ENSRNOG00000009037,ENSRNOG00000026900,ENSRNOG00000013634,ENSRNOG00000006238,ENSRNOG00000017220,ENSRNOG00000040287,ENSRNOG00000003732,ENSRNOG00000012183,ENSRNOG00000017791,ENSRNOG00000007027,ENSRNOG00000012683,ENSRNOG00000023937,ENSRNOG00000019812,…	ENSRNOG00000014746,ENSRNOG00000018993,ENSRNOG00000005018,ENSRNOG00000010771,ENSRNOG00000012568,ENSRNOG00000012991,ENSRNOG00000015921,ENSRNOG00000026474,ENSRNOG00000015085,ENSRNOG00000013515,ENSRNOG00000010701,ENSRNOG00000009972,ENSRNOG00000003388,ENSRNOG00000018770,ENSRNOG00000011964,ENSRNOG00000009198,ENSRNOG00000012414,ENSRNOG00000012512,ENSRNOG00000018205,ENSRNOG00000008659,ENSRNOG00000022694,…	.
GO:0030334	regulation of cell migration	1.0695e-16	3.314e-14	197	653	108	89	0.165391	0.136294	ENSRNOG00000005854,ENSRNOG00000018659,ENSRNOG00000009882,ENSRNOG00000014838,ENSRNOG00000006304,ENSRNOG00000007027,ENSRNOG00000006934,ENSRNOG00000005660,ENSRNOG00000026647,ENSRNOG00000000853,ENSRNOG00000025167,ENSRNOG00000020465,ENSRNOG00000004003,ENSRNOG00000009037,ENSRNOG00000017539,ENSRNOG00000020590,ENSRNOG00000000599,ENSRNOG00000013634,ENSRNOG00000013265,ENSRNOG00000040287,ENSRNOG00000001548,…	ENSRNOG00000017882,ENSRNOG00000011951,ENSRNOG00000021589,ENSRNOG00000012512,ENSRNOG00000018674,ENSRNOG00000002418,ENSRNOG00000010645,ENSRNOG00000018993,ENSRNOG00000003205,ENSRNOG00000004033,ENSRNOG00000013515,ENSRNOG00000003715,ENSRNOG00000015380,ENSRNOG00000012991,ENSRNOG00000020585,ENSRNOG00000033568,ENSRNOG00000020433,ENSRNOG00000022196,ENSRNOG00000004496,ENSRNOG00000019638,ENSRNOG00000015894,…	.
GO:0043067	regulation of programmed cell death	1.267e-16	3.8668e-14	294	1147	192	102	0.167393	0.0889276	ENSRNOG00000014124,ENSRNOG00000014048,ENSRNOG00000008652,ENSRNOG00000018903,ENSRNOG00000039593,ENSRNOG00000018839,ENSRNOG00000009465,ENSRNOG00000010208,ENSRNOG00000004303,ENSRNOG00000004649,ENSRNOG00000004870,ENSRNOG00000036689,ENSRNOG00000026653,ENSRNOG00000008048,ENSRNOG00000002074,ENSRNOG00000048315,ENSRNOG00000019048,ENSRNOG00000024230,ENSRNOG00000008885,ENSRNOG00000049517,ENSRNOG00000013953,…	ENSRNOG00000004328,ENSRNOG00000018681,ENSRNOG00000017828,ENSRNOG00000012634,ENSRNOG00000010626,ENSRNOG00000016708,ENSRNOG00000017625,ENSRNOG00000010244,ENSRNOG00000014350,ENSRNOG00000002607,ENSRNOG00000001414,ENSRNOG00000000567,ENSRNOG00000000632,ENSRNOG00000019336,ENSRNOG00000021259,ENSRNOG00000018815,ENSRNOG00000045829,ENSRNOG00000033101,ENSRNOG00000021110,ENSRNOG00000013090,ENSRNOG00000046996,…	.
GO:0010648	negative regulation of cell communication	1.6568e-16	4.9807e-14	269	976	163	106	0.167008	0.108607	ENSRNOG00000019322,ENSRNOG00000006418,ENSRNOG00000030187,ENSRNOG00000002520,ENSRNOG00000009028,ENSRNOG00000007002,ENSRNOG00000016346,ENSRNOG00000013023,ENSRNOG00000012278,ENSRNOG00000025371,ENSRNOG00000010906,ENSRNOG00000020679,ENSRNOG00000020793,ENSRNOG00000010258,ENSRNOG00000009131,ENSRNOG00000015616,ENSRNOG00000002881,ENSRNOG00000049402,ENSRNOG00000043416,ENSRNOG00000009919,ENSRNOG00000009730,…	ENSRNOG00000005715,ENSRNOG00000029911,ENSRNOG00000020279,ENSRNOG00000019638,ENSRNOG00000005936,ENSRNOG00000045913,ENSRNOG00000029535,ENSRNOG00000004837,ENSRNOG00000016547,ENSRNOG00000001518,ENSRNOG00000001519,ENSRNOG00000019357,ENSRNOG00000042536,ENSRNOG00000018233,ENSRNOG00000001979,ENSRNOG00000014293,ENSRNOG00000017933,ENSRNOG00000016818,ENSRNOG00000008173,ENSRNOG00000012991,ENSRNOG00000012568,…	.
GO:0006915	apoptotic process	2.0201e-16	5.9837e-14	341	1384	219	122	0.158237	0.0881503	ENSRNOG00000000853,ENSRNOG00000020465,ENSRNOG00000009385,ENSRNOG00000020295,ENSRNOG00000007027,ENSRNOG00000006304,ENSRNOG00000006934,ENSRNOG00000048914,ENSRNOG00000006462,ENSRNOG00000025100,ENSRNOG00000030888,ENSRNOG00000006238,ENSRNOG00000040287,ENSRNOG00000008930,ENSRNOG00000015052,ENSRNOG00000010602,ENSRNOG00000020552,ENSRNOG00000002946,ENSRNOG00000017539,ENSRNOG00000019322,ENSRNOG00000014064,…	ENSRNOG00000014152,ENSRNOG00000009972,ENSRNOG00000016818,ENSRNOG00000001295,ENSRNOG00000018770,ENSRNOG00000017882,ENSRNOG00000012568,ENSRNOG00000007610,ENSRNOG00000018803,ENSRNOG00000001143,ENSRNOG00000025602,ENSRNOG00000021903,ENSRNOG00000022288,ENSRNOG00000018993,ENSRNOG00000005018,ENSRNOG00000004479,ENSRNOG00000024365,ENSRNOG00000023433,ENSRNOG00000015036,ENSRNOG00000019638,ENSRNOG00000030210,…	.
GO:2000026	regulation of multicellular organismal development	2.2578e-16	6.5907e-14	383	1527	206	177	0.134905	0.115914	ENSRNOG00000008144,ENSRNOG00000013674,ENSRNOG00000049517,ENSRNOG00000013953,ENSRNOG00000016112,ENSRNOG00000014163,ENSRNOG00000002763,ENSRNOG00000006952,ENSRNOG00000002074,ENSRNOG00000005809,ENSRNOG00000006116,ENSRNOG00000004649,ENSRNOG00000009465,ENSRNOG00000018839,ENSRNOG00000010208,ENSRNOG00000011544,ENSRNOG00000039593,ENSRNOG00000018903,ENSRNOG00000007582,ENSRNOG00000002771,ENSRNOG00000003603,…	ENSRNOG00000006631,ENSRNOG00000007202,ENSRNOG00000001414,ENSRNOG00000015318,ENSRNOG00000002607,ENSRNOG00000011789,ENSRNOG00000014350,ENSRNOG00000010244,ENSRNOG00000043465,ENSRNOG00000001706,ENSRNOG00000016708,ENSRNOG00000010626,ENSRNOG00000001750,ENSRNOG00000007443,ENSRNOG00000008445,ENSRNOG00000017828,ENSRNOG00000039902,ENSRNOG00000011517,ENSRNOG00000018384,ENSRNOG00000000700,ENSRNOG00000004874,…	.
GO:0002237	response to molecule of bacterial origin	2.6868e-16	7.7311e-14	106	310	86	20	0.277419	0.0645161	ENSRNOG00000002843,ENSRNOG00000009131,ENSRNOG00000011205,ENSRNOG00000021817,ENSRNOG00000010266,ENSRNOG00000007159,ENSRNOG00000051158,ENSRNOG00000026293,ENSRNOG00000050231,ENSRNOG00000002525,ENSRNOG00000001304,ENSRNOG00000008525,ENSRNOG00000007372,ENSRNOG00000015992,ENSRNOG00000022298,ENSRNOG00000016571,ENSRNOG00000022256,ENSRNOG00000007437,ENSRNOG00000050968,ENSRNOG00000031189,ENSRNOG00000032353,…	ENSRNOG00000048043,ENSRNOG00000042536,ENSRNOG00000018087,ENSRNOG00000001527,ENSRNOG00000022067,ENSRNOG00000004100,ENSRNOG00000008855,ENSRNOG00000008680,ENSRNOG00000020585,ENSRNOG00000001414,ENSRNOG00000025602,ENSRNOG00000002161,ENSRNOG00000016374,ENSRNOG00000008015,ENSRNOG00000018598,ENSRNOG00000014678,ENSRNOG00000010610,ENSRNOG00000009972,ENSRNOG00000013240,ENSRNOG00000007955	.
GO:0048513	organ development	3.0561e-16	8.6699e-14	588	2612	306	282	0.117152	0.107963	ENSRNOG00000027839,ENSRNOG00000015285,ENSRNOG00000050697,ENSRNOG00000008246,ENSRNOG00000002568,ENSRNOG00000025053,ENSRNOG00000013269,ENSRNOG00000017787,ENSRNOG00000007390,ENSRNOG00000017243,ENSRNOG00000021581,ENSRNOG00000012886,ENSRNOG00000003947,ENSRNOG00000015076,ENSRNOG00000018804,ENSRNOG00000008697,ENSRNOG00000009354,ENSRNOG00000025209,ENSRNOG00000013009,ENSRNOG00000004063,ENSRNOG00000008292,…	ENSRNOG00000002045,ENSRNOG00000001227,ENSRNOG00000047102,ENSRNOG00000001825,ENSRNOG00000013925,ENSRNOG00000003762,ENSRNOG00000008332,ENSRNOG00000009867,ENSRNOG00000043143,ENSRNOG00000022067,ENSRNOG00000012580,ENSRNOG00000016075,ENSRNOG00000016552,ENSRNOG00000009949,ENSRNOG00000014683,ENSRNOG00000020514,ENSRNOG00000009073,ENSRNOG00000014650,ENSRNOG00000008965,ENSRNOG00000003121,ENSRNOG00000046366,…	.
GO:2000145	regulation of cell motility	5.1597e-16	1.4434e-13	203	692	110	93	0.15896	0.134393	ENSRNOG00000008697,ENSRNOG00000047605,ENSRNOG00000018804,ENSRNOG00000042560,ENSRNOG00000026053,ENSRNOG00000033316,ENSRNOG00000001383,ENSRNOG00000015668,ENSRNOG00000001300,ENSRNOG00000023150,ENSRNOG00000000441,ENSRNOG00000008292,ENSRNOG00000019675,ENSRNOG00000025209,ENSRNOG00000000299,ENSRNOG00000013820,ENSRNOG00000024346,ENSRNOG00000011205,ENSRNOG00000003064,ENSRNOG00000027839,ENSRNOG00000046327,…	ENSRNOG00000014476,ENSRNOG00000012237,ENSRNOG00000045829,ENSRNOG00000002171,ENSRNOG00000003977,ENSRNOG00000026607,ENSRNOG00000019270,ENSRNOG00000008479,ENSRNOG00000019336,ENSRNOG00000011300,ENSRNOG00000004100,ENSRNOG00000023546,ENSRNOG00000008839,ENSRNOG00000002045,ENSRNOG00000012791,ENSRNOG00000007879,ENSRNOG00000011407,ENSRNOG00000001227,ENSRNOG00000018929,ENSRNOG00000018232,ENSRNOG00000010748,…	.
GO:0048523	negative regulation of cellular process	6.3341e-16	1.7477e-13	765	3616	439	326	0.121405	0.0901549	ENSRNOG00000022298,ENSRNOG00000019737,ENSRNOG00000014486,ENSRNOG00000033169,ENSRNOG00000047606,ENSRNOG00000015906,ENSRNOG00000019742,ENSRNOG00000020533,ENSRNOG00000009565,ENSRNOG00000021206,ENSRNOG00000024346,ENSRNOG00000046327,ENSRNOG00000048222,ENSRNOG00000010574,ENSRNOG00000006094,ENSRNOG00000015078,ENSRNOG00000021012,ENSRNOG00000016187,ENSRNOG00000008012,ENSRNOG00000012331,ENSRNOG00000023150,…	ENSRNOG00000014571,ENSRNOG00000005592,ENSRNOG00000033101,ENSRNOG00000018232,ENSRNOG00000013248,ENSRNOG00000004165,ENSRNOG00000002471,ENSRNOG00000000413,ENSRNOG00000046996,ENSRNOG00000012791,ENSRNOG00000007879,ENSRNOG00000000567,ENSRNOG00000001527,ENSRNOG00000020497,ENSRNOG00000015878,ENSRNOG00000032778,ENSRNOG00000017828,ENSRNOG00000007443,ENSRNOG00000012482,ENSRNOG00000012148,ENSRNOG00000005275,…	.
GO:0042981	regulation of apoptotic process	8.9741e-16	2.4427e-13	288	1132	189	99	0.166961	0.0874558	ENSRNOG00000008930,ENSRNOG00000006238,ENSRNOG00000040287,ENSRNOG00000002946,ENSRNOG00000017539,ENSRNOG00000020552,ENSRNOG00000015052,ENSRNOG00000010602,ENSRNOG00000020465,ENSRNOG00000009385,ENSRNOG00000000853,ENSRNOG00000030888,ENSRNOG00000048914,ENSRNOG00000020295,ENSRNOG00000006304,ENSRNOG00000007027,ENSRNOG00000012049,ENSRNOG00000008177,ENSRNOG00000002881,ENSRNOG00000016289,ENSRNOG00000000720,…	ENSRNOG00000007610,ENSRNOG00000012568,ENSRNOG00000018993,ENSRNOG00000021903,ENSRNOG00000022288,ENSRNOG00000018803,ENSRNOG00000025602,ENSRNOG00000017882,ENSRNOG00000001295,ENSRNOG00000018770,ENSRNOG00000009972,ENSRNOG00000016818,ENSRNOG00000014997,ENSRNOG00000016448,ENSRNOG00000016021,ENSRNOG00000001518,ENSRNOG00000009338,ENSRNOG00000029535,ENSRNOG00000018233,ENSRNOG00000021750,ENSRNOG00000023433,…	.
GO:0006928	movement of cell or subcellular component	9.9385e-16	2.6691e-13	363	1448	187	176	0.129144	0.121547	ENSRNOG00000019688,ENSRNOG00000028043,ENSRNOG00000005151,ENSRNOG00000016535,ENSRNOG00000009465,ENSRNOG00000018839,ENSRNOG00000034025,ENSRNOG00000010208,ENSRNOG00000004649,ENSRNOG00000000239,ENSRNOG00000004720,ENSRNOG00000018903,ENSRNOG00000007582,ENSRNOG00000032832,ENSRNOG00000019474,ENSRNOG00000016112,ENSRNOG00000049517,ENSRNOG00000013953,ENSRNOG00000013674,ENSRNOG00000011923,ENSRNOG00000014973,…	ENSRNOG00000038035,ENSRNOG00000014080,ENSRNOG00000000704,ENSRNOG00000013240,ENSRNOG00000011076,ENSRNOG00000004874,ENSRNOG00000021170,ENSRNOG00000017625,ENSRNOG00000043465,ENSRNOG00000002841,ENSRNOG00000014350,ENSRNOG00000009339,ENSRNOG00000002607,ENSRNOG00000002343,ENSRNOG00000007202,ENSRNOG00000006631,ENSRNOG00000001414,ENSRNOG00000007443,ENSRNOG00000017828,ENSRNOG00000012482,ENSRNOG00000001750,…	.
GO:0071346	cellular response to interferon-gamma	1.2401e-15	3.2866e-13	47	91	37	10	0.406593	0.10989	ENSRNOG00000037768,ENSRNOG00000020679,ENSRNOG00000023943,ENSRNOG00000032708,ENSRNOG00000017453,ENSRNOG00000020904,ENSRNOG00000029191,ENSRNOG00000023463,ENSRNOG00000010906,ENSRNOG00000027502,ENSRNOG00000009822,ENSRNOG00000000239,ENSRNOG00000002659,ENSRNOG00000031138,ENSRNOG00000015668,ENSRNOG00000001964,ENSRNOG00000008837,ENSRNOG00000016535,ENSRNOG00000000853,ENSRNOG00000023334,ENSRNOG00000031743,…	ENSRNOG00000002393,ENSRNOG00000018991,ENSRNOG00000018087,ENSRNOG00000014476,ENSRNOG00000004500,ENSRNOG00000004072,ENSRNOG00000003206,ENSRNOG00000017466,ENSRNOG00000009470,ENSRNOG00000008839	.
GO:0032496	response to lipopolysaccharide	1.2757e-15	3.337e-13	102	301	84	18	0.27907	0.0598007	ENSRNOG00000014956,ENSRNOG00000023258,ENSRNOG00000008048,ENSRNOG00000015052,ENSRNOG00000004003,ENSRNOG00000006320,ENSRNOG00000009389,ENSRNOG00000019048,ENSRNOG00000013634,ENSRNOG00000016112,ENSRNOG00000017869,ENSRNOG00000049517,ENSRNOG00000043323,ENSRNOG00000009822,ENSRNOG00000014124,ENSRNOG00000019812,ENSRNOG00000017496,ENSRNOG00000020063,ENSRNOG00000003170,ENSRNOG00000020150,ENSRNOG00000030888,…	ENSRNOG00000025602,ENSRNOG00000020585,ENSRNOG00000001414,ENSRNOG00000013240,ENSRNOG00000009972,ENSRNOG00000010610,ENSRNOG00000007955,ENSRNOG00000008015,ENSRNOG00000016374,ENSRNOG00000018598,ENSRNOG00000042536,ENSRNOG00000048043,ENSRNOG00000008680,ENSRNOG00000004100,ENSRNOG00000008855,ENSRNOG00000022067,ENSRNOG00000001527,ENSRNOG00000018087	.
GO:0022610	biological adhesion	1.296e-15	3.3468e-13	276	1002	153	123	0.152695	0.122754	ENSRNOG00000018804,ENSRNOG00000047605,ENSRNOG00000008697,ENSRNOG00000015076,ENSRNOG00000018092,ENSRNOG00000013820,ENSRNOG00000009354,ENSRNOG00000025209,ENSRNOG00000015027,ENSRNOG00000002568,ENSRNOG00000008246,ENSRNOG00000042078,ENSRNOG00000027839,ENSRNOG00000015420,ENSRNOG00000000323,ENSRNOG00000003947,ENSRNOG00000015461,ENSRNOG00000013166,ENSRNOG00000015602,ENSRNOG00000028113,ENSRNOG00000001843,…	ENSRNOG00000012237,ENSRNOG00000015310,ENSRNOG00000016630,ENSRNOG00000003977,ENSRNOG00000027296,ENSRNOG00000009949,ENSRNOG00000014683,ENSRNOG00000011300,ENSRNOG00000004029,ENSRNOG00000011058,ENSRNOG00000001825,ENSRNOG00000018373,ENSRNOG00000013744,ENSRNOG00000003897,ENSRNOG00000008749,ENSRNOG00000015713,ENSRNOG00000015124,ENSRNOG00000017595,ENSRNOG00000037211,ENSRNOG00000018991,ENSRNOG00000048172,…	.
GO:0007155	cell adhesion	2.3264e-15	5.8574e-13	273	993	150	123	0.151057	0.123867	ENSRNOG00000002309,ENSRNOG00000000853,ENSRNOG00000014333,ENSRNOG00000020465,ENSRNOG00000009882,ENSRNOG00000031126,ENSRNOG00000040287,ENSRNOG00000003732,ENSRNOG00000015913,ENSRNOG00000002934,ENSRNOG00000005404,ENSRNOG00000024207,ENSRNOG00000012160,ENSRNOG00000008187,ENSRNOG00000002158,ENSRNOG00000046261,ENSRNOG00000008400,ENSRNOG00000048472,ENSRNOG00000002244,ENSRNOG00000050509,ENSRNOG00000019322,…	ENSRNOG00000012512,ENSRNOG00000021589,ENSRNOG00000022309,ENSRNOG00000014170,ENSRNOG00000010535,ENSRNOG00000030954,ENSRNOG00000016085,ENSRNOG00000009972,ENSRNOG00000018051,ENSRNOG00000013515,ENSRNOG00000010771,ENSRNOG00000018993,ENSRNOG00000009102,ENSRNOG00000018184,ENSRNOG00000018434,ENSRNOG00000013481,ENSRNOG00000011585,ENSRNOG00000015036,ENSRNOG00000003956,ENSRNOG00000026604,ENSRNOG00000016021,…	.
GO:0022603	regulation of anatomical structure morphogenesis	2.32e-15	5.8574e-13	236	835	116	120	0.138922	0.143713	ENSRNOG00000018804,ENSRNOG00000014385,ENSRNOG00000033316,ENSRNOG00000026053,ENSRNOG00000016575,ENSRNOG00000019661,ENSRNOG00000007081,ENSRNOG00000008292,ENSRNOG00000025209,ENSRNOG00000009354,ENSRNOG00000004359,ENSRNOG00000008246,ENSRNOG00000011205,ENSRNOG00000022597,ENSRNOG00000027839,ENSRNOG00000015285,ENSRNOG00000006094,ENSRNOG00000016545,ENSRNOG00000004089,ENSRNOG00000001304,ENSRNOG00000019737,…	ENSRNOG00000016381,ENSRNOG00000008332,ENSRNOG00000012237,ENSRNOG00000009867,ENSRNOG00000045829,ENSRNOG00000002171,ENSRNOG00000031129,ENSRNOG00000003742,ENSRNOG00000019336,ENSRNOG00000023546,ENSRNOG00000015278,ENSRNOG00000008839,ENSRNOG00000017511,ENSRNOG00000002045,ENSRNOG00000011407,ENSRNOG00000018232,ENSRNOG00000032136,ENSRNOG00000001250,ENSRNOG00000011826,ENSRNOG00000003897,ENSRNOG00000014205,…	.
GO:0051270	regulation of cellular component movement	2.6071e-15	6.483e-13	219	773	116	103	0.150065	0.133247	ENSRNOG00000001300,ENSRNOG00000001383,ENSRNOG00000015668,ENSRNOG00000026053,ENSRNOG00000033316,ENSRNOG00000008697,ENSRNOG00000047605,ENSRNOG00000042560,ENSRNOG00000018804,ENSRNOG00000000299,ENSRNOG00000025209,ENSRNOG00000013820,ENSRNOG00000008292,ENSRNOG00000000441,ENSRNOG00000019675,ENSRNOG00000023150,ENSRNOG00000046327,ENSRNOG00000004089,ENSRNOG00000003064,ENSRNOG00000027839,ENSRNOG00000011205,…	ENSRNOG00000002171,ENSRNOG00000045829,ENSRNOG00000012237,ENSRNOG00000014476,ENSRNOG00000023546,ENSRNOG00000004100,ENSRNOG00000008479,ENSRNOG00000011300,ENSRNOG00000019336,ENSRNOG00000026607,ENSRNOG00000019270,ENSRNOG00000003977,ENSRNOG00000000413,ENSRNOG00000018929,ENSRNOG00000011407,ENSRNOG00000001227,ENSRNOG00000002045,ENSRNOG00000012791,ENSRNOG00000007879,ENSRNOG00000008839,ENSRNOG00000001825,…	.
GO:0042325	regulation of phosphorylation	4.444e-15	1.0916e-12	299	1184	179	120	0.151182	0.101351	ENSRNOG00000000239,ENSRNOG00000015750,ENSRNOG00000014124,ENSRNOG00000014048,ENSRNOG00000018903,ENSRNOG00000002771,ENSRNOG00000016535,ENSRNOG00000010389,ENSRNOG00000004649,ENSRNOG00000004303,ENSRNOG00000034025,ENSRNOG00000018839,ENSRNOG00000009465,ENSRNOG00000004888,ENSRNOG00000042080,ENSRNOG00000048315,ENSRNOG00000018170,ENSRNOG00000031081,ENSRNOG00000024230,ENSRNOG00000049517,ENSRNOG00000013953,…	ENSRNOG00000004328,ENSRNOG00000000826,ENSRNOG00000017164,ENSRNOG00000008829,ENSRNOG00000016848,ENSRNOG00000008445,ENSRNOG00000004110,ENSRNOG00000028598,ENSRNOG00000012482,ENSRNOG00000010626,ENSRNOG00000017625,ENSRNOG00000009339,ENSRNOG00000011789,ENSRNOG00000002607,ENSRNOG00000014350,ENSRNOG00000002343,ENSRNOG00000019270,ENSRNOG00000021259,ENSRNOG00000018815,ENSRNOG00000045829,ENSRNOG00000021248,…	.
GO:0071356	cellular response to tumor necrosis factor	4.9618e-15	1.2041e-12	64	149	46	18	0.308725	0.120805	ENSRNOG00000019675,ENSRNOG00000010906,ENSRNOG00000010278,ENSRNOG00000004473,ENSRNOG00000013973,ENSRNOG00000000299,ENSRNOG00000020679,ENSRNOG00000018488,ENSRNOG00000031743,ENSRNOG00000016575,ENSRNOG00000042560,ENSRNOG00000008837,ENSRNOG00000033498,ENSRNOG00000015668,ENSRNOG00000015992,ENSRNOG00000019456,ENSRNOG00000032353,ENSRNOG00000020733,ENSRNOG00000017787,ENSRNOG00000010805,ENSRNOG00000011205,…	ENSRNOG00000026607,ENSRNOG00000019336,ENSRNOG00000030101,ENSRNOG00000045829,ENSRNOG00000010918,ENSRNOG00000014205,ENSRNOG00000018233,ENSRNOG00000003897,ENSRNOG00000001287,ENSRNOG00000003206,ENSRNOG00000020660,ENSRNOG00000014170,ENSRNOG00000017933,ENSRNOG00000018598,ENSRNOG00000011517,ENSRNOG00000018993,ENSRNOG00000010626,ENSRNOG00000015030	.
GO:1901700	response to oxygen-containing compound	5.3145e-15	1.2743e-12	334	1381	209	125	0.15134	0.0905141	ENSRNOG00000010266,ENSRNOG00000019752,ENSRNOG00000009131,ENSRNOG00000013064,ENSRNOG00000007159,ENSRNOG00000051158,ENSRNOG00000015992,ENSRNOG00000016733,ENSRNOG00000020812,ENSRNOG00000005043,ENSRNOG00000032353,ENSRNOG00000004284,ENSRNOG00000019322,ENSRNOG00000002244,ENSRNOG00000002520,ENSRNOG00000046261,ENSRNOG00000006589,ENSRNOG00000010906,ENSRNOG00000004255,ENSRNOG00000013973,ENSRNOG00000004473,…	ENSRNOG00000003357,ENSRNOG00000019482,ENSRNOG00000016547,ENSRNOG00000016448,ENSRNOG00000014997,ENSRNOG00000021750,ENSRNOG00000020025,ENSRNOG00000042536,ENSRNOG00000018233,ENSRNOG00000012060,ENSRNOG00000018087,ENSRNOG00000018184,ENSRNOG00000024365,ENSRNOG00000004496,ENSRNOG00000015036,ENSRNOG00000000925,ENSRNOG00000008680,ENSRNOG00000043094,ENSRNOG00000000145,ENSRNOG00000026474,ENSRNOG00000003645,…	.
GO:0051094	positive regulation of developmental process	6.8611e-15	1.6258e-12	286	1097	150	136	0.136737	0.123974	ENSRNOG00000003947,ENSRNOG00000008525,ENSRNOG00000007032,ENSRNOG00000017243,ENSRNOG00000013166,ENSRNOG00000021581,ENSRNOG00000015461,ENSRNOG00000017787,ENSRNOG00000011205,ENSRNOG00000039754,ENSRNOG00000002568,ENSRNOG00000004089,ENSRNOG00000018827,ENSRNOG00000027839,ENSRNOG00000008292,ENSRNOG00000004063,ENSRNOG00000018092,ENSRNOG00000026805,ENSRNOG00000004226,ENSRNOG00000001269,ENSRNOG00000025209,…	ENSRNOG00000003897,ENSRNOG00000008839,ENSRNOG00000048703,ENSRNOG00000018929,ENSRNOG00000002045,ENSRNOG00000020514,ENSRNOG00000014683,ENSRNOG00000016075,ENSRNOG00000004100,ENSRNOG00000023546,ENSRNOG00000013653,ENSRNOG00000008479,ENSRNOG00000003742,ENSRNOG00000050647,ENSRNOG00000009867,ENSRNOG00000008332,ENSRNOG00000004621,ENSRNOG00000010529,ENSRNOG00000004500,ENSRNOG00000008965,ENSRNOG00000046366,…	.
GO:0001932	regulation of protein phosphorylation	7.5274e-15	1.763e-12	281	1099	169	112	0.153776	0.101911	ENSRNOG00000018526,ENSRNOG00000007048,ENSRNOG00000010176,ENSRNOG00000009134,ENSRNOG00000002525,ENSRNOG00000016571,ENSRNOG00000020182,ENSRNOG00000016242,ENSRNOG00000012473,ENSRNOG00000014294,ENSRNOG00000016460,ENSRNOG00000000477,ENSRNOG00000008116,ENSRNOG00000026293,ENSRNOG00000010278,ENSRNOG00000003442,ENSRNOG00000012081,ENSRNOG00000016326,ENSRNOG00000004249,ENSRNOG00000018488,ENSRNOG00000033498,…	ENSRNOG00000015357,ENSRNOG00000031801,ENSRNOG00000007949,ENSRNOG00000048043,ENSRNOG00000003669,ENSRNOG00000031656,ENSRNOG00000003870,ENSRNOG00000029394,ENSRNOG00000000697,ENSRNOG00000024730,ENSRNOG00000002791,ENSRNOG00000005506,ENSRNOG00000029449,ENSRNOG00000008869,ENSRNOG00000007172,ENSRNOG00000002418,ENSRNOG00000013213,ENSRNOG00000010260,ENSRNOG00000016374,ENSRNOG00000018674,ENSRNOG00000014678,…	.
GO:0051704	multi-organism process	9.3725e-15	2.1699e-12	357	1620	256	101	0.158025	0.0623457	ENSRNOG00000018517,ENSRNOG00000027030,ENSRNOG00000005810,ENSRNOG00000016326,ENSRNOG00000010278,ENSRNOG00000029191,ENSRNOG00000019020,ENSRNOG00000000583,ENSRNOG00000003716,ENSRNOG00000021276,ENSRNOG00000033498,ENSRNOG00000007539,ENSRNOG00000014478,ENSRNOG00000008837,ENSRNOG00000013987,ENSRNOG00000004276,ENSRNOG00000049282,ENSRNOG00000000042,ENSRNOG00000004249,ENSRNOG00000018488,ENSRNOG00000017123,…	ENSRNOG00000008855,ENSRNOG00000046667,ENSRNOG00000010966,ENSRNOG00000002791,ENSRNOG00000009772,ENSRNOG00000016810,ENSRNOG00000002449,ENSRNOG00000007949,ENSRNOG00000013588,ENSRNOG00000003206,ENSRNOG00000020119,ENSRNOG00000048043,ENSRNOG00000012318,ENSRNOG00000014678,ENSRNOG00000012181,ENSRNOG00000016374,ENSRNOG00000018674,ENSRNOG00000002418,ENSRNOG00000010199,ENSRNOG00000029330,ENSRNOG00000028872,…	.
GO:0051091	positive regulation of sequence-specific DNA binding transcription factor activity	1.3358e-14	3.0575e-12	74	179	53	21	0.296089	0.117318	ENSRNOG00000002881,ENSRNOG00000001928,ENSRNOG00000008116,ENSRNOG00000021817,ENSRNOG00000039754,ENSRNOG00000006248,ENSRNOG00000017787,ENSRNOG00000012473,ENSRNOG00000016460,ENSRNOG00000008364,ENSRNOG00000021726,ENSRNOG00000016242,ENSRNOG00000008525,ENSRNOG00000016571,ENSRNOG00000002141,ENSRNOG00000019968,ENSRNOG00000033498,ENSRNOG00000018488,ENSRNOG00000026053,ENSRNOG00000004226,ENSRNOG00000000837,…	ENSRNOG00000002045,ENSRNOG00000019892,ENSRNOG00000008839,ENSRNOG00000009338,ENSRNOG00000003669,ENSRNOG00000004165,ENSRNOG00000018232,ENSRNOG00000047957,ENSRNOG00000029449,ENSRNOG00000005506,ENSRNOG00000031129,ENSRNOG00000008332,ENSRNOG00000005343,ENSRNOG00000026607,ENSRNOG00000021962,ENSRNOG00000015380,ENSRNOG00000010626,ENSRNOG00000002161,ENSRNOG00000016848,ENSRNOG00000017882,ENSRNOG00000018561	.
GO:0006796	phosphate-containing compound metabolic process	1.4081e-14	3.1867e-12	551	2493	327	224	0.131167	0.0898516	ENSRNOG00000008048,ENSRNOG00000004888,ENSRNOG00000013313,ENSRNOG00000018170,ENSRNOG00000023376,ENSRNOG00000031081,ENSRNOG00000024230,ENSRNOG00000009031,ENSRNOG00000016384,ENSRNOG00000033824,ENSRNOG00000002763,ENSRNOG00000013953,ENSRNOG00000045738,ENSRNOG00000014048,ENSRNOG00000011284,ENSRNOG00000000239,ENSRNOG00000014124,ENSRNOG00000009570,ENSRNOG00000018903,ENSRNOG00000002771,ENSRNOG00000026235,…	ENSRNOG00000022899,ENSRNOG00000028598,ENSRNOG00000008445,ENSRNOG00000004110,ENSRNOG00000004925,ENSRNOG00000010626,ENSRNOG00000017625,ENSRNOG00000001706,ENSRNOG00000002343,ENSRNOG00000011789,ENSRNOG00000009339,ENSRNOG00000014350,ENSRNOG00000000826,ENSRNOG00000018358,ENSRNOG00000004328,ENSRNOG00000013911,ENSRNOG00000017164,ENSRNOG00000009785,ENSRNOG00000021248,ENSRNOG00000001287,ENSRNOG00000010721,…	.
GO:0033993	response to lipid	1.6451e-14	3.6817e-12	216	823	145	71	0.176185	0.0862697	ENSRNOG00000007159,ENSRNOG00000051158,ENSRNOG00000026293,ENSRNOG00000009131,ENSRNOG00000013064,ENSRNOG00000010266,ENSRNOG00000005871,ENSRNOG00000049761,ENSRNOG00000012473,ENSRNOG00000022256,ENSRNOG00000032353,ENSRNOG00000031189,ENSRNOG00000002525,ENSRNOG00000015075,ENSRNOG00000016571,ENSRNOG00000015992,ENSRNOG00000046261,ENSRNOG00000002520,ENSRNOG00000008837,ENSRNOG00000013987,ENSRNOG00000015382,…	ENSRNOG00000014997,ENSRNOG00000003206,ENSRNOG00000005037,ENSRNOG00000048043,ENSRNOG00000009338,ENSRNOG00000042536,ENSRNOG00000023433,ENSRNOG00000002791,ENSRNOG00000018087,ENSRNOG00000008855,ENSRNOG00000020480,ENSRNOG00000000925,ENSRNOG00000008680,ENSRNOG00000046667,ENSRNOG00000001004,ENSRNOG00000004496,ENSRNOG00000015036,ENSRNOG00000012622,ENSRNOG00000013515,ENSRNOG00000026474,ENSRNOG00000020585,…	.
GO:0032101	regulation of response to external stimulus	1.695e-14	3.7518e-12	174	603	121	53	0.200663	0.0878939	ENSRNOG00000046699,ENSRNOG00000008177,ENSRNOG00000012956,ENSRNOG00000007159,ENSRNOG00000002802,ENSRNOG00000010266,ENSRNOG00000009131,ENSRNOG00000005528,ENSRNOG00000031189,ENSRNOG00000022256,ENSRNOG00000021726,ENSRNOG00000009820,ENSRNOG00000049402,ENSRNOG00000002525,ENSRNOG00000010176,ENSRNOG00000013987,ENSRNOG00000001302,ENSRNOG00000002244,ENSRNOG00000030187,ENSRNOG00000046261,ENSRNOG00000019322,…	ENSRNOG00000024808,ENSRNOG00000029535,ENSRNOG00000029598,ENSRNOG00000048043,ENSRNOG00000018233,ENSRNOG00000020279,ENSRNOG00000002278,ENSRNOG00000022196,ENSRNOG00000004033,ENSRNOG00000013213,ENSRNOG00000012991,ENSRNOG00000020585,ENSRNOG00000051120,ENSRNOG00000014508,ENSRNOG00000018674,ENSRNOG00000014170,ENSRNOG00000008173,ENSRNOG00000017882,ENSRNOG00000013309,ENSRNOG00000019864,ENSRNOG00000008839,…	.
GO:0070371	ERK1 and ERK2 cascade	2.1296e-14	4.6625e-12	92	263	65	27	0.247148	0.102662	ENSRNOG00000011205,ENSRNOG00000017895,ENSRNOG00000008246,ENSRNOG00000002881,ENSRNOG00000026293,ENSRNOG00000015616,ENSRNOG00000010574,ENSRNOG00000017319,ENSRNOG00000027839,ENSRNOG00000007159,ENSRNOG00000006094,ENSRNOG00000019308,ENSRNOG00000015992,ENSRNOG00000019456,ENSRNOG00000010370,ENSRNOG00000007048,ENSRNOG00000010176,ENSRNOG00000021581,ENSRNOG00000012473,ENSRNOG00000017820,ENSRNOG00000014294,…	ENSRNOG00000017392,ENSRNOG00000048703,ENSRNOG00000048043,ENSRNOG00000027894,ENSRNOG00000013925,ENSRNOG00000031801,ENSRNOG00000015357,ENSRNOG00000018233,ENSRNOG00000001287,ENSRNOG00000029449,ENSRNOG00000015036,ENSRNOG00000015794,ENSRNOG00000019270,ENSRNOG00000003977,ENSRNOG00000017914,ENSRNOG00000017625,ENSRNOG00000046366,ENSRNOG00000014350,ENSRNOG00000002607,ENSRNOG00000013213,ENSRNOG00000012482,…	.
GO:1902533	positive regulation of intracellular signal transduction	2.7046e-14	5.8576e-12	206	776	130	76	0.167526	0.0979381	ENSRNOG00000022256,ENSRNOG00000049761,ENSRNOG00000012473,ENSRNOG00000014294,ENSRNOG00000021726,ENSRNOG00000015992,ENSRNOG00000007048,ENSRNOG00000010176,ENSRNOG00000026293,ENSRNOG00000002881,ENSRNOG00000008177,ENSRNOG00000012956,ENSRNOG00000007159,ENSRNOG00000009131,ENSRNOG00000005528,ENSRNOG00000016326,ENSRNOG00000020679,ENSRNOG00000007002,ENSRNOG00000003442,ENSRNOG00000012278,ENSRNOG00000010906,…	ENSRNOG00000012302,ENSRNOG00000001720,ENSRNOG00000019575,ENSRNOG00000031801,ENSRNOG00000015357,ENSRNOG00000018233,ENSRNOG00000003613,ENSRNOG00000024808,ENSRNOG00000003870,ENSRNOG00000009338,ENSRNOG00000003357,ENSRNOG00000023208,ENSRNOG00000048043,ENSRNOG00000017392,ENSRNOG00000006756,ENSRNOG00000007628,ENSRNOG00000020433,ENSRNOG00000033568,ENSRNOG00000015577,ENSRNOG00000015036,ENSRNOG00000010966,…	.
GO:0051174	regulation of phosphorus metabolic process	2.821e-14	6.0448e-12	328	1343	192	136	0.142964	0.101266	ENSRNOG00000004473,ENSRNOG00000012278,ENSRNOG00000016346,ENSRNOG00000013023,ENSRNOG00000025371,ENSRNOG00000010906,ENSRNOG00000007002,ENSRNOG00000006589,ENSRNOG00000020679,ENSRNOG00000019322,ENSRNOG00000008400,ENSRNOG00000002244,ENSRNOG00000019824,ENSRNOG00000021726,ENSRNOG00000015992,ENSRNOG00000009131,ENSRNOG00000007159,ENSRNOG00000009425,ENSRNOG00000003147,ENSRNOG00000002881,ENSRNOG00000015616,…	ENSRNOG00000004496,ENSRNOG00000015036,ENSRNOG00000005936,ENSRNOG00000022196,ENSRNOG00000006756,ENSRNOG00000033568,ENSRNOG00000008961,ENSRNOG00000030210,ENSRNOG00000002278,ENSRNOG00000012475,ENSRNOG00000013541,ENSRNOG00000024365,ENSRNOG00000021750,ENSRNOG00000008061,ENSRNOG00000003613,ENSRNOG00000019575,ENSRNOG00000018233,ENSRNOG00000001720,ENSRNOG00000042536,ENSRNOG00000017392,ENSRNOG00000014548,…	.
GO:0006793	phosphorus metabolic process	3.3846e-14	7.136e-12	558	2541	328	230	0.129083	0.0905155	ENSRNOG00000015602,ENSRNOG00000009754,ENSRNOG00000016299,ENSRNOG00000014710,ENSRNOG00000015113,ENSRNOG00000009822,ENSRNOG00000027145,ENSRNOG00000023778,ENSRNOG00000023463,ENSRNOG00000016838,ENSRNOG00000014117,ENSRNOG00000023943,ENSRNOG00000031312,ENSRNOG00000017163,ENSRNOG00000028366,ENSRNOG00000003984,ENSRNOG00000019290,ENSRNOG00000010580,ENSRNOG00000047605,ENSRNOG00000001628,ENSRNOG00000008047,…	ENSRNOG00000012674,ENSRNOG00000029938,ENSRNOG00000048389,ENSRNOG00000015124,ENSRNOG00000020407,ENSRNOG00000015020,ENSRNOG00000037211,ENSRNOG00000007687,ENSRNOG00000017546,ENSRNOG00000000307,ENSRNOG00000004500,ENSRNOG00000021685,ENSRNOG00000004160,ENSRNOG00000002092,ENSRNOG00000010017,ENSRNOG00000009783,ENSRNOG00000014718,ENSRNOG00000015794,ENSRNOG00000003977,ENSRNOG00000004100,ENSRNOG00000017914,…	.
GO:0030155	regulation of cell adhesion	3.4011e-14	7.136e-12	156	508	91	65	0.179134	0.127953	ENSRNOG00000012160,ENSRNOG00000020590,ENSRNOG00000008187,ENSRNOG00000005404,ENSRNOG00000004003,ENSRNOG00000000599,ENSRNOG00000009389,ENSRNOG00000013265,ENSRNOG00000040287,ENSRNOG00000016587,ENSRNOG00000019183,ENSRNOG00000005854,ENSRNOG00000009882,ENSRNOG00000014333,ENSRNOG00000000853,ENSRNOG00000020465,ENSRNOG00000010358,ENSRNOG00000002309,ENSRNOG00000011683,ENSRNOG00000042848,ENSRNOG00000009134,…	ENSRNOG00000002418,ENSRNOG00000010645,ENSRNOG00000018993,ENSRNOG00000015380,ENSRNOG00000010771,ENSRNOG00000002052,ENSRNOG00000013515,ENSRNOG00000009972,ENSRNOG00000028353,ENSRNOG00000020660,ENSRNOG00000016119,ENSRNOG00000021589,ENSRNOG00000014170,ENSRNOG00000005917,ENSRNOG00000008061,ENSRNOG00000001720,ENSRNOG00000007324,ENSRNOG00000042536,ENSRNOG00000031801,ENSRNOG00000019575,ENSRNOG00000014548,…	.
GO:0009653	anatomical structure morphogenesis	3.8766e-14	7.9675e-12	493	2097	244	249	0.116357	0.118741	ENSRNOG00000020904,ENSRNOG00000007582,ENSRNOG00000002771,ENSRNOG00000008652,ENSRNOG00000000239,ENSRNOG00000015750,ENSRNOG00000005569,ENSRNOG00000003603,ENSRNOG00000017969,ENSRNOG00000014048,ENSRNOG00000005151,ENSRNOG00000019311,ENSRNOG00000011544,ENSRNOG00000004649,ENSRNOG00000009465,ENSRNOG00000018839,ENSRNOG00000039593,ENSRNOG00000019688,ENSRNOG00000013330,ENSRNOG00000004854,ENSRNOG00000006116,…	ENSRNOG00000004874,ENSRNOG00000011076,ENSRNOG00000000826,ENSRNOG00000001708,ENSRNOG00000014021,ENSRNOG00000018384,ENSRNOG00000018681,ENSRNOG00000016848,ENSRNOG00000001750,ENSRNOG00000010765,ENSRNOG00000010626,ENSRNOG00000008445,ENSRNOG00000017828,ENSRNOG00000007443,ENSRNOG00000028598,ENSRNOG00000002607,ENSRNOG00000011789,ENSRNOG00000014350,ENSRNOG00000007202,ENSRNOG00000006631,ENSRNOG00000001414,…	.
GO:0009888	tissue development	3.8657e-14	7.9675e-12	348	1410	173	175	0.122695	0.124113	ENSRNOG00000017791,ENSRNOG00000034240,ENSRNOG00000013634,ENSRNOG00000040287,ENSRNOG00000002946,ENSRNOG00000017539,ENSRNOG00000009037,ENSRNOG00000017808,ENSRNOG00000024689,ENSRNOG00000002309,ENSRNOG00000001229,ENSRNOG00000025167,ENSRNOG00000009730,ENSRNOG00000011329,ENSRNOG00000030888,ENSRNOG00000009882,ENSRNOG00000018567,ENSRNOG00000006934,ENSRNOG00000014838,ENSRNOG00000002093,ENSRNOG00000008170,…	ENSRNOG00000007610,ENSRNOG00000007564,ENSRNOG00000010771,ENSRNOG00000003205,ENSRNOG00000020695,ENSRNOG00000018993,ENSRNOG00000003645,ENSRNOG00000025602,ENSRNOG00000002886,ENSRNOG00000007920,ENSRNOG00000039976,ENSRNOG00000014293,ENSRNOG00000013641,ENSRNOG00000008015,ENSRNOG00000001979,ENSRNOG00000016301,ENSRNOG00000003998,ENSRNOG00000001295,ENSRNOG00000003388,ENSRNOG00000009972,ENSRNOG00000012826,…	.
GO:0070372	regulation of ERK1 and ERK2 cascade	6.7183e-14	1.3532e-11	88	251	63	25	0.250996	0.0996016	ENSRNOG00000023896,ENSRNOG00000005404,ENSRNOG00000012160,ENSRNOG00000026517,ENSRNOG00000004003,ENSRNOG00000009389,ENSRNOG00000003745,ENSRNOG00000024230,ENSRNOG00000019183,ENSRNOG00000013953,ENSRNOG00000028548,ENSRNOG00000000239,ENSRNOG00000014838,ENSRNOG00000023778,ENSRNOG00000017453,ENSRNOG00000016838,ENSRNOG00000005854,ENSRNOG00000016322,ENSRNOG00000023943,ENSRNOG00000018735,ENSRNOG00000010629,…	ENSRNOG00000012482,ENSRNOG00000017625,ENSRNOG00000046366,ENSRNOG00000013213,ENSRNOG00000014350,ENSRNOG00000016818,ENSRNOG00000009972,ENSRNOG00000007687,ENSRNOG00000018674,ENSRNOG00000016374,ENSRNOG00000048389,ENSRNOG00000001287,ENSRNOG00000031801,ENSRNOG00000015357,ENSRNOG00000013925,ENSRNOG00000018233,ENSRNOG00000048703,ENSRNOG00000048043,ENSRNOG00000017392,ENSRNOG00000019270,ENSRNOG00000015794,…	.
GO:0031347	regulation of defense response	7.0547e-14	1.4069e-11	126	414	100	26	0.241546	0.0628019	ENSRNOG00000009822,ENSRNOG00000007027,ENSRNOG00000027145,ENSRNOG00000014124,ENSRNOG00000011016,ENSRNOG00000003480,ENSRNOG00000023463,ENSRNOG00000013395,ENSRNOG00000017453,ENSRNOG00000016838,ENSRNOG00000030888,ENSRNOG00000018477,ENSRNOG00000002771,ENSRNOG00000003170,ENSRNOG00000031312,ENSRNOG00000013014,ENSRNOG00000010629,ENSRNOG00000031163,ENSRNOG00000009912,ENSRNOG00000009385,ENSRNOG00000001843,…	ENSRNOG00000013240,ENSRNOG00000000826,ENSRNOG00000014835,ENSRNOG00000007687,ENSRNOG00000013309,ENSRNOG00000002161,ENSRNOG00000014508,ENSRNOG00000051120,ENSRNOG00000010244,ENSRNOG00000046202,ENSRNOG00000001642,ENSRNOG00000001414,ENSRNOG00000014683,ENSRNOG00000026607,ENSRNOG00000019336,ENSRNOG00000022067,ENSRNOG00000005715,ENSRNOG00000015080,ENSRNOG00000020279,ENSRNOG00000010918,ENSRNOG00000026941,…	.
GO:0009615	response to virus	7.4064e-14	1.4625e-11	74	195	66	8	0.338462	0.0410256	ENSRNOG00000022242,ENSRNOG00000001187,ENSRNOG00000049994,ENSRNOG00000012771,ENSRNOG00000004649,ENSRNOG00000001369,ENSRNOG00000023463,ENSRNOG00000003480,ENSRNOG00000016551,ENSRNOG00000003170,ENSRNOG00000025100,ENSRNOG00000036604,ENSRNOG00000023376,ENSRNOG00000031081,ENSRNOG00000013948,ENSRNOG00000013634,ENSRNOG00000023400,ENSRNOG00000014936,ENSRNOG00000008144,ENSRNOG00000020580,ENSRNOG00000009427,…	ENSRNOG00000015124,ENSRNOG00000002618,ENSRNOG00000005981,ENSRNOG00000002791,ENSRNOG00000016810,ENSRNOG00000019336,ENSRNOG00000023546,ENSRNOG00000001194	.

## Sheet: GeneID_to_GeneName_Figure-3A&3B
Significant Top 15 of DEG enriched biological process GO terms (Figure 3A)		1				2				3				4				5				6				7				8				9				10				11				12
	GO_accession	GO:0048583				GO:0006950				GO:0010033				GO:0023051				GO:0070887				GO:0009966				GO:0071310				GO:0009605				GO:0002376				GO:0006955				GO:0006952				GO:0034097
	Description	regulation of response to stimulus				response to stress				response to organic substance				regulation of signaling				cellular response to chemical stimulus				regulation of signal transduction				cellular response to organic substance				response to external stimulus				immune system process				immune response				defense response				response to cytokine
	Regulation	Up		Down		Up		Down		Up		Down		Up		Down		Up		Down		Up		Down		Up		Down		Up		Down		Up		Down		Up		Down		Up		Down		Up		Down
	DEG denominator	ENSMBL_ID	Gene_Name	ENSMBL_ID	Gene_Name	ENSMBL_ID	Gene_Name	ENSMBL_ID	Gene_Name	ENSMBL_ID	Gene_Name	ENSMBL_ID	Gene_Name	ENSMBL_ID	Gene_Name	ENSMBL_ID	Gene_Name	ENSMBL_ID	Gene_Name	ENSMBL_ID	Gene_Name	ENSMBL_ID	Gene_Name	ENSMBL_ID	Gene_Name	ENSMBL_ID	Gene_Name	ENSMBL_ID	Gene_Name	ENSMBL_ID	Gene_Name	ENSMBL_ID	Gene_Name	ENSMBL_ID	Gene_Name	ENSMBL_ID	Gene_Name	ENSMBL_ID	Gene_Name	ENSMBL_ID	Gene_Name	ENSMBL_ID	Gene_Name	ENSMBL_ID	Gene_Name	ENSMBL_ID	Gene_Name	ENSMBL_ID	Gene_Name
	DEG list ---->>	ENSRNOG00000009037	Sulf1	ENSRNOG00000018993	Ilk	ENSRNOG00000002074	Rest	ENSRNOG00000006033	Spon2	ENSRNOG00000011599	Gldc	ENSRNOG00000020660	Cfl1	ENSRNOG00000013634	Myd88	ENSRNOG00000012568	Madd	ENSRNOG00000004637	Fbxo7	ENSRNOG00000025602	Cdk4	ENSRNOG00000011762	Elf1	ENSRNOG00000004328	Deptor	ENSRNOG00000014048	Cyld	ENSRNOG00000000826	Flot1	ENSRNOG00000004720	Kcnj2	ENSRNOG00000016214	Agl	ENSRNOG00000014297	Sdc4	ENSRNOG00000001518	Itga6	ENSRNOG00000013886	Fyb1	ENSRNOG00000011478	Ackr4	ENSRNOG00000031163	Nfkbiz	ENSRNOG00000013240	Ptger4	ENSRNOG00000032240	Gbp5	ENSRNOG00000009470	Flnb
		ENSRNOG00000014061	Dusp5	ENSRNOG00000025602	Cdk4	ENSRNOG00000043098	Mt2A	ENSRNOG00000012386	Zbtb38	ENSRNOG00000038881	Hcls1	ENSRNOG00000016374	Fgfr2	ENSRNOG00000006238	Traf2	ENSRNOG00000028415	Cdc20	ENSRNOG00000015052	Star	ENSRNOG00000020743	Cyp2s1	ENSRNOG00000014124	Nod2	ENSRNOG00000029012	Shisa6	ENSRNOG00000015750	Wnt7b	ENSRNOG00000004874	Flrt3	ENSRNOG00000000239	Ccl7	ENSRNOG00000013240	Ptger4	ENSRNOG00000031202	Trim30c	ENSRNOG00000024808	Stk39	ENSRNOG00000019456	Kars	ENSRNOG00000002045	Anxa3	ENSRNOG00000013014	Cyba	ENSRNOG00000000826	Flot1	ENSRNOG00000031081	Stat2	ENSRNOG00000000866	Rbmx
>> Scroll right for data from Fig.3B		ENSRNOG00000002946	Socs3	ENSRNOG00000021903	Atad5	ENSRNOG00000042080	Il31ra	ENSRNOG00000013240	Ptger4	ENSRNOG00000001425	Sh2b2	ENSRNOG00000031814	Sort1	ENSRNOG00000040287	Cyp1b1	ENSRNOG00000012991	Adgra2	ENSRNOG00000004026	Atp2b1	ENSRNOG00000018993	Ilk	ENSRNOG00000000239	Ccl7	ENSRNOG00000000826	Flot1	ENSRNOG00000000239	Ccl7	ENSRNOG00000016848	Fzd4	ENSRNOG00000014124	Nod2	ENSRNOG00000004874	Flrt3	ENSRNOG00000003147	Sqstm1	ENSRNOG00000003357	Col3a1	ENSRNOG00000011745	Psma1	ENSRNOG00000008839	Pparg	ENSRNOG00000028768	Gbp4	ENSRNOG00000017164	Afap1l2	ENSRNOG00000016112	Cd274	ENSRNOG00000004072	Myo1c
		ENSRNOG00000004637	Fbxo7	ENSRNOG00000013515	Ptpru	ENSRNOG00000023258	Nfkb1	ENSRNOG00000016848	Fzd4	ENSRNOG00000012772	Nqo1	ENSRNOG00000014678	Fzd5	ENSRNOG00000023428	Pik3r5	ENSRNOG00000007564	Evc	ENSRNOG00000009037	Sulf1	ENSRNOG00000020695	Tead2	ENSRNOG00000014048	Cyld	ENSRNOG00000002381	Bmp3	ENSRNOG00000014124	Nod2	ENSRNOG00000011517	Tnfrsf21	ENSRNOG00000007582	Zswim4	ENSRNOG00000000129	Phf24	ENSRNOG00000051158	Cfb	ENSRNOG00000009963	Ctps1	ENSRNOG00000032973	Il13ra2	ENSRNOG00000022067	Tlr5	ENSRNOG00000001187	Oasl	ENSRNOG00000006033	Spon2	ENSRNOG00000017869	Irf8	ENSRNOG00000008862	Abcg4
		ENSRNOG00000015913	Tspan5	ENSRNOG00000010701	Depdc1b	ENSRNOG00000000480	Phf1	ENSRNOG00000018232	Srf	ENSRNOG00000007060	Plin2	ENSRNOG00000012181	Lpl	ENSRNOG00000012183	Glrx	ENSRNOG00000007610	Gdf11	ENSRNOG00000002946	Socs3	ENSRNOG00000015030	Tjp2	ENSRNOG00000023799	Pak1ip1	ENSRNOG00000017164	Afap1l2	ENSRNOG00000009570	Pdxp	ENSRNOG00000005275	Shmt1	ENSRNOG00000020150	Il18bp	ENSRNOG00000000704	Cmklr1	ENSRNOG00000007159	Ccl2	ENSRNOG00000042536	Pde4d	ENSRNOG00000008525	Csf3	ENSRNOG00000050647	LOC108348108	ENSRNOG00000049994	Ifi44l	ENSRNOG00000009470	Flnb	ENSRNOG00000028946	Cdc42ep4	ENSRNOG00000002607	Sox9
		ENSRNOG00000005404	Rasgrp1	ENSRNOG00000007564	Evc	ENSRNOG00000007939	Naprt	ENSRNOG00000002471	Polq	ENSRNOG00000018477	Otud4	ENSRNOG00000016117	Myof	ENSRNOG00000017791	Arhgap12	ENSRNOG00000015085	Dmpk	ENSRNOG00000006238	Traf2	ENSRNOG00000012991	Adgra2	ENSRNOG00000003603	Arhgap44	ENSRNOG00000000704	Cmklr1	ENSRNOG00000020150	Il18bp	ENSRNOG00000017828	Egr3	ENSRNOG00000009075	Trim13	ENSRNOG00000009330	Slc17a5	ENSRNOG00000010266	Cd180	ENSRNOG00000001720	Hes1	ENSRNOG00000015420	Stxbp1	ENSRNOG00000026941	Tril	ENSRNOG00000028043	Cxcl3	ENSRNOG00000046202	Metrnl	ENSRNOG00000002341	Trim25	ENSRNOG00000004500	Myc
		ENSRNOG00000023428	Pik3r5	ENSRNOG00000012991	Adgra2	ENSRNOG00000006116	Hk2	ENSRNOG00000004165	Prkd1	ENSRNOG00000005854	Angpt1	ENSRNOG00000007172	Map4k3	ENSRNOG00000008930	Tnfsf15	ENSRNOG00000013515	Ptpru	ENSRNOG00000013634	Myd88	ENSRNOG00000047966	Hspa1l	ENSRNOG00000020904	Cdc42ep2	ENSRNOG00000039902	Lbh	ENSRNOG00000008652	Phip	ENSRNOG00000022239	Trarg1	ENSRNOG00000049994	Ifi44l	ENSRNOG00000017828	Egr3	ENSRNOG00000000782	Trim10	ENSRNOG00000018233	Gas6	ENSRNOG00000027839	Ptk2b	ENSRNOG00000000105	Cplx2	ENSRNOG00000016535	Ccl22	ENSRNOG00000010244	Sarm1	ENSRNOG00000008144	Irf1	ENSRNOG00000005275	Shmt1
		ENSRNOG00000012183	Glrx	ENSRNOG00000012568	Madd	ENSRNOG00000004854	Has2	ENSRNOG00000018005	Duoxa1	ENSRNOG00000010633	Acsl1	ENSRNOG00000007862	Acat1	ENSRNOG00000015913	Tspan5	ENSRNOG00000032659	Plcl1	ENSRNOG00000040287	Cyp1b1	ENSRNOG00000026474	Cad	ENSRNOG00000002771	Ereg	ENSRNOG00000008445	Dact1	ENSRNOG00000018903	Pik3r1	ENSRNOG00000010626	Sphk1	ENSRNOG00000000187	Csf2rb	ENSRNOG00000046202	Metrnl	ENSRNOG00000009131	Zc3h12a	ENSRNOG00000043167	Itga9	ENSRNOG00000033234	Ccrl2	ENSRNOG00000014476	Evl	ENSRNOG00000012771	Ddx41	ENSRNOG00000001414	Serpine1	ENSRNOG00000014936	Ifitm2	ENSRNOG00000010626	Sphk1
		ENSRNOG00000008930	Tnfsf15	ENSRNOG00000007610	Gdf11	ENSRNOG00000029966	Xrcc4	ENSRNOG00000002353	Rab3gap2	ENSRNOG00000020590	Adam15	ENSRNOG00000020185	Wdr6	ENSRNOG00000005404	Rasgrp1	ENSRNOG00000010701	Depdc1b	ENSRNOG00000003732	Flrt2	ENSRNOG00000009972	Rara	ENSRNOG00000018903	Pik3r1	ENSRNOG00000004110	Trib2	ENSRNOG00000002771	Ereg	ENSRNOG00000001750	Chrd	ENSRNOG00000028043	Cxcl3	ENSRNOG00000001414	Serpine1	ENSRNOG00000017191	Trim5	ENSRNOG00000011720	L3mbtl3	ENSRNOG00000004089	Enpp2	ENSRNOG00000010553	Pnma1	ENSRNOG00000010208	Timp1	ENSRNOG00000015080	Wdfy1	ENSRNOG00000043323	Il36b	ENSRNOG00000008553	Mthfr
		ENSRNOG00000017791	Arhgap12	ENSRNOG00000009972	Rara	ENSRNOG00000018144	Depdc5	ENSRNOG00000007879	Stk26	ENSRNOG00000010331	Ctsb	ENSRNOG00000034013	Acaca	ENSRNOG00000015052	Star	ENSRNOG00000025602	Cdk4	ENSRNOG00000012183	Glrx	ENSRNOG00000001295	S100b	ENSRNOG00000008652	Phip	ENSRNOG00000028598	Edar	ENSRNOG00000020904	Cdc42ep2	ENSRNOG00000000866	Rbmx	ENSRNOG00000005214	Plek	ENSRNOG00000007202	Sema3d	ENSRNOG00000011140	Fam213a	ENSRNOG00000005715	Lgr4	ENSRNOG00000025053	Lrp1	ENSRNOG00000048402	Igh-6	ENSRNOG00000018839	Ntrk2	ENSRNOG00000045829	Thbs1	ENSRNOG00000023991	Rab20	ENSRNOG00000016848	Fzd4
		ENSRNOG00000001351	Trafd1	ENSRNOG00000006570	Plekhg3	ENSRNOG00000001407	Tfr2	ENSRNOG00000012791	Ajuba	ENSRNOG00000012439	Bid	ENSRNOG00000015380	Jup	ENSRNOG00000014061	Dusp5	ENSRNOG00000021903	Atad5	ENSRNOG00000007027	Hgf	ENSRNOG00000011964	Abcd4	ENSRNOG00000016535	Ccl22	ENSRNOG00000001750	Chrd	ENSRNOG00000000187	Csf2rb	ENSRNOG00000009470	Flnb	ENSRNOG00000001187	Oasl	ENSRNOG00000006631	Sema3e	ENSRNOG00000021614	Kmt2e	ENSRNOG00000012817	Lrrc17	ENSRNOG00000002568	Socs1	ENSRNOG00000009867	Tgfb3	ENSRNOG00000031138	Irgm	ENSRNOG00000010918	Cebpa	ENSRNOG00000013239	Tle4	ENSRNOG00000011517	Tnfrsf21
		ENSRNOG00000040287	Cyp1b1	ENSRNOG00000001295	S100b	ENSRNOG00000048315	Eif2ak2	ENSRNOG00000046996	Pea15	ENSRNOG00000004003	Dusp10	ENSRNOG00000013194	Rps6ka2	ENSRNOG00000009037	Sulf1	ENSRNOG00000018993	Ilk	ENSRNOG00000019812	Nr1h2	ENSRNOG00000022694	Plekhg5	ENSRNOG00000034025	Ptprj	ENSRNOG00000010626	Sphk1	ENSRNOG00000028043	Cxcl3	ENSRNOG00000016708	Necab3	ENSRNOG00000013014	Cyba	ENSRNOG00000002607	Sox9	ENSRNOG00000015992	Ccl20	ENSRNOG00000018087	Vim	ENSRNOG00000013269	Tnfsf10	ENSRNOG00000004500	Myc	ENSRNOG00000004649	Il1b	ENSRNOG00000026607	Tnfsf18	ENSRNOG00000008048	Plscr1	ENSRNOG00000018598	Ankrd1
		ENSRNOG00000013634	Myd88	ENSRNOG00000018770	Pmaip1	ENSRNOG00000042137	Tmem173	ENSRNOG00000034254	Actb	ENSRNOG00000003745	Atf3	ENSRNOG00000012622	Mmp15	ENSRNOG00000002946	Socs3	ENSRNOG00000010635	Igfbp4	ENSRNOG00000011406	Ccl4	ENSRNOG00000014170	Dbn1	ENSRNOG00000010208	Timp1	ENSRNOG00000017625	Htr2b	ENSRNOG00000019688	Diaph1	ENSRNOG00000001414	Serpine1	ENSRNOG00000028768	Gbp4	ENSRNOG00000008053	Atp8a2	ENSRNOG00000009820	Bnip3l	ENSRNOG00000002278	Tec	ENSRNOG00000011205	Ccl3	ENSRNOG00000004072	Myo1c	ENSRNOG00000000239	Ccl7	ENSRNOG00000023338	Tspan2	ENSRNOG00000007596	Rffl	ENSRNOG00000018991	Gsn
		ENSRNOG00000006238	Traf2	ENSRNOG00000010635	Igfbp4	ENSRNOG00000032240	Gbp5	ENSRNOG00000019885	Magi3	ENSRNOG00000001214	Pfkl	ENSRNOG00000010966	Itgb1	ENSRNOG00000018009	Rab8b	ENSRNOG00000022694	Plekhg5	ENSRNOG00000006934	Acvr1b	ENSRNOG00000021750	Id1	ENSRNOG00000009465	Sfrp2	ENSRNOG00000001706	Kalrn	ENSRNOG00000028768	Gbp4	ENSRNOG00000015318	Heyl	ENSRNOG00000031163	Nfkbiz	ENSRNOG00000038784	Piezo2	ENSRNOG00000021726	Tlr3	ENSRNOG00000015921	Esco2	ENSRNOG00000021817	Irak2	ENSRNOG00000014835	Il1rl1	ENSRNOG00000014124	Nod2	ENSRNOG00000019336	Gata3	ENSRNOG00000042080	Il31ra	ENSRNOG00000007955	Timp4
		ENSRNOG00000030888	Rela	ENSRNOG00000022694	Plekhg5	ENSRNOG00000029195	Uba7	ENSRNOG00000050636	Arhgef10l	ENSRNOG00000045668	Ifnar2	ENSRNOG00000015894	Dock8	ENSRNOG00000047085	Lrrtm2	ENSRNOG00000014170	Dbn1	ENSRNOG00000017136	Syt17	ENSRNOG00000016316	Mcm2	ENSRNOG00000018839	Ntrk2	ENSRNOG00000046202	Metrnl	ENSRNOG00000027924	Fam83g	ENSRNOG00000002607	Sox9	ENSRNOG00000004649	Il1b	ENSRNOG00000000567	Unc5b	ENSRNOG00000049402	Nbl1	ENSRNOG00000015030	Tjp2	ENSRNOG00000002843	Cxcl6	ENSRNOG00000007687	Sema7a	ENSRNOG00000014048	Cyld	ENSRNOG00000007415	Ptgs1	ENSRNOG00000006116	Hk2	ENSRNOG00000017546	Mylk3
		ENSRNOG00000007027	Hgf	ENSRNOG00000014170	Dbn1	ENSRNOG00000007224	Bmt2	ENSRNOG00000007415	Ptgs1	ENSRNOG00000019183	Alox15	ENSRNOG00000003178	Mageh1	ENSRNOG00000014290	Grm1	ENSRNOG00000009972	Rara	ENSRNOG00000004049	Baiap2	ENSRNOG00000020025	LOC108348052	ENSRNOG00000004870	Dyrk3	ENSRNOG00000001065	Cyth3	ENSRNOG00000013014	Cyba	ENSRNOG00000014350	Cyr61	ENSRNOG00000031138	Irgm	ENSRNOG00000026607	Tnfsf18	ENSRNOG00000021802	Isg15	ENSRNOG00000007090	Cacna1c	ENSRNOG00000039754	Rab7b	ENSRNOG00000020714	Trpm4	ENSRNOG00000020904	Cdc42ep2	ENSRNOG00000019864	C1qtnf12	ENSRNOG00000023258	Nfkb1	ENSRNOG00000014835	Il1rl1
		ENSRNOG00000011406	Ccl4	ENSRNOG00000001720	Hes1	ENSRNOG00000023991	Rab20	ENSRNOG00000020497	Plekha1	ENSRNOG00000011238	Tiparp	ENSRNOG00000020480	Fads1	ENSRNOG00000007027	Hgf	ENSRNOG00000006570	Plekhg3	ENSRNOG00000030888	Rela	ENSRNOG00000001720	Hes1	ENSRNOG00000004888	Spred2	ENSRNOG00000010244	Sarm1	ENSRNOG00000031138	Irgm	ENSRNOG00000019270	P2ry6	ENSRNOG00000034025	Ptprj	ENSRNOG00000001527	Cd80	ENSRNOG00000000455	Tap2	ENSRNOG00000021903	Atad5	ENSRNOG00000013820	Tnfrsf14	ENSRNOG00000018991	Gsn	ENSRNOG00000009075	Trim13	ENSRNOG00000018005	Duoxa1	ENSRNOG00000042070	Ticam2	ENSRNOG00000008839	Pparg
		ENSRNOG00000006934	Acvr1b	ENSRNOG00000018233	Gas6	ENSRNOG00000014936	Ifitm2	ENSRNOG00000015878	Pif1	ENSRNOG00000027502	Nmi	ENSRNOG00000008855	Gjb2	ENSRNOG00000011406	Ccl4	ENSRNOG00000001295	S100b	ENSRNOG00000011329	Pkm	ENSRNOG00000018233	Gas6	ENSRNOG00000036689	P4hb	ENSRNOG00000018949	Dlk2	ENSRNOG00000004649	Il1b	ENSRNOG00000026607	Tnfsf18	ENSRNOG00000012771	Ddx41	ENSRNOG00000019336	Gata3	ENSRNOG00000033235	Relb	ENSRNOG00000007920	Ssbp3	ENSRNOG00000011039	Gch1	ENSRNOG00000002161	Tlr6	ENSRNOG00000002771	Ereg	ENSRNOG00000004165	Prkd1	ENSRNOG00000004273	Ifitm1	ENSRNOG00000018232	Srf
		ENSRNOG00000013395	Pglyrp1	ENSRNOG00000008061	Nuak1	ENSRNOG00000024931	Ccdc88b	ENSRNOG00000021903	Atad5	ENSRNOG00000048800	AABR07031756.2	ENSRNOG00000007540	Msc	ENSRNOG00000006934	Acvr1b	ENSRNOG00000018770	Pmaip1	ENSRNOG00000018009	Rab8b	ENSRNOG00000003357	Col3a1	ENSRNOG00000008048	Plscr1	ENSRNOG00000014350	Cyr61	ENSRNOG00000018839	Ntrk2	ENSRNOG00000019336	Gata3	ENSRNOG00000009465	Sfrp2	ENSRNOG00000010918	Cebpa	ENSRNOG00000006418	Samhd1	ENSRNOG00000020280	Armc6	ENSRNOG00000015027	Il18r1	ENSRNOG00000003206	Actr3	ENSRNOG00000032240	Gbp5	ENSRNOG00000001287	Gper1	ENSRNOG00000007412	Dok1	ENSRNOG00000011478	Ackr4
		ENSRNOG00000003705	Bmx	ENSRNOG00000021750	Id1	ENSRNOG00000049517	Tnfaip3	ENSRNOG00000025602	Cdk4	ENSRNOG00000032708	RT1-Bb	ENSRNOG00000019926	Ramp1	ENSRNOG00000004049	Baiap2	ENSRNOG00000003357	Col3a1	ENSRNOG00000022540	Trex1	ENSRNOG00000017392	Fgf2	ENSRNOG00000005809	Arhgdib	ENSRNOG00000011789	Cdon	ENSRNOG00000009465	Sfrp2	ENSRNOG00000021259	Prnp	ENSRNOG00000018839	Ntrk2	ENSRNOG00000002171	Phldb2	ENSRNOG00000016334	Ptbp3	ENSRNOG00000008015	Fos	ENSRNOG00000026805	Csf2	ENSRNOG00000002791	Bcl2	ENSRNOG00000023376	Riok3	ENSRNOG00000010635	Igfbp4	ENSRNOG00000004854	Has2	ENSRNOG00000001287	Gper1
		ENSRNOG00000012965	Themis2	ENSRNOG00000019357	Tax1bp3	ENSRNOG00000008987	Rnf139	ENSRNOG00000019205	Gnpat	ENSRNOG00000009797	Aqp3	ENSRNOG00000003160	RragB	ENSRNOG00000030888	Rela	ENSRNOG00000036816	Wls	ENSRNOG00000002657	Pla2g4a	ENSRNOG00000016448	Eef2k	ENSRNOG00000006952	Prex1	ENSRNOG00000016103	Nkd2	ENSRNOG00000012771	Ddx41	ENSRNOG00000001527	Cd80	ENSRNOG00000016535	Ccl22	ENSRNOG00000045829	Thbs1	ENSRNOG00000009824	Irf2	ENSRNOG00000017882	Camk1d	ENSRNOG00000004226	Irak3	ENSRNOG00000015562	Cdh17	ENSRNOG00000017869	Irf8	ENSRNOG00000005715	Lgr4	ENSRNOG00000048315	Eif2ak2	ENSRNOG00000003897	Col1a1
		ENSRNOG00000002309	Hlx	ENSRNOG00000001518	Itga6	ENSRNOG00000015750	Wnt7b	ENSRNOG00000005018	Scn2a	ENSRNOG00000033835	Dnm1	ENSRNOG00000004290	Grb10	ENSRNOG00000009131	Zc3h12a	ENSRNOG00000017392	Fgf2	ENSRNOG00000021726	Tlr3	ENSRNOG00000001518	Itga6	ENSRNOG00000024230	Tnfaip8l3	ENSRNOG00000002343	Uchl1	ENSRNOG00000004303	Timp3	ENSRNOG00000008182	Htra3	ENSRNOG00000019311	Nfkb2	ENSRNOG00000010748	Mtus1	ENSRNOG00000019968	Trim8	ENSRNOG00000018051	Farp2	ENSRNOG00000002659	Ciita	ENSRNOG00000010645	Lgals3	ENSRNOG00000031081	Stat2	ENSRNOG00000018087	Vim	ENSRNOG00000017163	Pfkp	ENSRNOG00000014205	Klf2
		ENSRNOG00000000777	RT1-S3	ENSRNOG00000001519	Dlx2	ENSRNOG00000009075	Trim13	ENSRNOG00000026474	Cad	ENSRNOG00000004575	Il1a	ENSRNOG00000016866	Fhl2	ENSRNOG00000016289	Bmpr1b	ENSRNOG00000001519	Dlx2	ENSRNOG00000009820	Bnip3l	ENSRNOG00000024808	Stk39	ENSRNOG00000014163	Zfp536	ENSRNOG00000014387	Chac1	ENSRNOG00000016535	Ccl22	ENSRNOG00000017500	Mtss1l	ENSRNOG00000006952	Prex1	ENSRNOG00000018232	Srf	ENSRNOG00000002244	Pdgfra	ENSRNOG00000009972	Rara	ENSRNOG00000047977	LOC684871	ENSRNOG00000002418	Tgfb2	ENSRNOG00000049517	Tnfaip3	ENSRNOG00000020279	Syt11	ENSRNOG00000042137	Tmem173	ENSRNOG00000014476	Evl
		ENSRNOG00000014290	Grm1	ENSRNOG00000024808	Stk39	ENSRNOG00000028043	Cxcl3	ENSRNOG00000015921	Esco2	ENSRNOG00000016326	Cx3cl1	ENSRNOG00000006930	Casq1	ENSRNOG00000010556	Intu	ENSRNOG00000001518	Itga6	ENSRNOG00000016733	Rab13	ENSRNOG00000012826	Creb3l2	ENSRNOG00000023376	Riok3	ENSRNOG00000001414	Serpine1	ENSRNOG00000042080	Il31ra	ENSRNOG00000030101	Traip	ENSRNOG00000042080	Il31ra	ENSRNOG00000019842	Artn	ENSRNOG00000008400	Pml	ENSRNOG00000018770	Pmaip1	ENSRNOG00000001963	Mx2	ENSRNOG00000017466	Kif5b	ENSRNOG00000014936	Ifitm2	ENSRNOG00000018434	Stab1	ENSRNOG00000018170	Slc27a1	ENSRNOG00000030101	Traip
		ENSRNOG00000020465	Ripk3	ENSRNOG00000003357	Col3a1	ENSRNOG00000005214	Plek	ENSRNOG00000047966	Hspa1l	ENSRNOG00000018517	Trim21	ENSRNOG00000003669	Myocd	ENSRNOG00000000499	Tcp11	ENSRNOG00000024808	Stk39	ENSRNOG00000032353	Mmp1	ENSRNOG00000045913	Prdm16	ENSRNOG00000013953	Ntrk1	ENSRNOG00000019270	P2ry6	ENSRNOG00000014096	AABR07031756.1	ENSRNOG00000010918	Cebpa	ENSRNOG00000008048	Plscr1	ENSRNOG00000021063	Grin2d	ENSRNOG00000008658	Mitf	ENSRNOG00000018416	Ttbk1	ENSRNOG00000002792	Cxcl2	ENSRNOG00000013309	Pik3ap1	ENSRNOG00000008144	Irf1	ENSRNOG00000024808	Stk39	ENSRNOG00000007814	Kdm3a	ENSRNOG00000045829	Thbs1
		ENSRNOG00000009820	Bnip3l	ENSRNOG00000036816	Wls	ENSRNOG00000001187	Oasl	ENSRNOG00000010771	Pkd1	ENSRNOG00000009993	Dcps	ENSRNOG00000047699	Snai2	ENSRNOG00000009425	Fgf7	ENSRNOG00000021750	Id1	ENSRNOG00000001785	Etv5	ENSRNOG00000007628	Ptp4a3	ENSRNOG00000008144	Irf1	ENSRNOG00000007104	Itpr1	ENSRNOG00000002074	Rest	ENSRNOG00000045829	Thbs1	ENSRNOG00000037113	Slfn2	ENSRNOG00000001287	Gper1	ENSRNOG00000046261	Acp5	ENSRNOG00000047143	Fkbp1b	ENSRNOG00000023334	Parp14	ENSRNOG00000002393	Eprs	ENSRNOG00000024931	Ccdc88b	ENSRNOG00000021240	Atrn	ENSRNOG00000006320	Ptges	ENSRNOG00000010918	Cebpa
		ENSRNOG00000021726	Tlr3	ENSRNOG00000017392	Fgf2	ENSRNOG00000013014	Cyba	ENSRNOG00000010386	H2afx	ENSRNOG00000021276	Bmp2	ENSRNOG00000005037	Kif18a	ENSRNOG00000007159	Ccl2	ENSRNOG00000019357	Tax1bp3	ENSRNOG00000009131	Zc3h12a	ENSRNOG00000018087	Vim	ENSRNOG00000019675	Pycard	ENSRNOG00000008182	Htra3	ENSRNOG00000008048	Plscr1	ENSRNOG00000016538	Itga8	ENSRNOG00000023258	Nfkb1	ENSRNOG00000004165	Prkd1	ENSRNOG00000030187	Mmp12	ENSRNOG00000014205	Klf2	ENSRNOG00000012378	Dbnl	ENSRNOG00000014678	Fzd5	ENSRNOG00000023991	Rab20	ENSRNOG00000002161	Tlr6	ENSRNOG00000016299	Klf4	ENSRNOG00000003977	Dusp1
		ENSRNOG00000010556	Intu	ENSRNOG00000007628	Ptp4a3	ENSRNOG00000031138	Irgm	ENSRNOG00000018770	Pmaip1	ENSRNOG00000049560	Glul	ENSRNOG00000010610	Hpgd	ENSRNOG00000019528	Plekhg6	ENSRNOG00000001720	Hes1	ENSRNOG00000001928	Il1rap	ENSRNOG00000029911	Cilp	ENSRNOG00000010952	Ift122	ENSRNOG00000021259	Prnp	ENSRNOG00000023258	Nfkb1	ENSRNOG00000010748	Mtus1	ENSRNOG00000012168	Fbxl21	ENSRNOG00000032788	Dysf	ENSRNOG00000019322	Notch1	ENSRNOG00000032788	Dysf	ENSRNOG00000004273	Ifitm1	ENSRNOG00000005917	Pawr	ENSRNOG00000023258	Nfkb1	ENSRNOG00000015124	Gpam	ENSRNOG00000000187	Csf2rb	ENSRNOG00000026607	Tnfsf18
		ENSRNOG00000000499	Tcp11	ENSRNOG00000045913	Prdm16	ENSRNOG00000004649	Il1b	ENSRNOG00000001295	S100b	ENSRNOG00000001302	Adora2a	ENSRNOG00000018991	Gsn	ENSRNOG00000021726	Tlr3	ENSRNOG00000018233	Gas6	ENSRNOG00000016289	Bmpr1b	ENSRNOG00000024365	Ect2	ENSRNOG00000002922	Adora2b	ENSRNOG00000019336	Gata3	ENSRNOG00000006116	Hk2	ENSRNOG00000018232	Srf	ENSRNOG00000018693	Asgr1	ENSRNOG00000018005	Duoxa1	ENSRNOG00000050509	Ebi3	ENSRNOG00000004165	Prkd1	ENSRNOG00000009982	Pnp	ENSRNOG00000004165	Prkd1	ENSRNOG00000008048	Plscr1	ENSRNOG00000007989	Chst1	ENSRNOG00000028043	Cxcl3	ENSRNOG00000033348	Duox1
		ENSRNOG00000016289	Bmpr1b	ENSRNOG00000033568	Mapk8ip3	ENSRNOG00000012771	Ddx41	ENSRNOG00000010635	Igfbp4	ENSRNOG00000004276	Itga3	ENSRNOG00000025332	Cd109	ENSRNOG00000016163	Slc1a3	ENSRNOG00000005715	Lgr4	ENSRNOG00000009425	Fgf7	ENSRNOG00000020279	Syt11	ENSRNOG00000020716	Axl	ENSRNOG00000030101	Traip	ENSRNOG00000011591	Mettl21c	ENSRNOG00000005592	Brinp2	ENSRNOG00000018144	Depdc5	ENSRNOG00000047143	Fkbp1b	ENSRNOG00000013748	Trem3	ENSRNOG00000002471	Polq	ENSRNOG00000011796	C1r	ENSRNOG00000032788	Dysf	ENSRNOG00000042080	Il31ra	ENSRNOG00000018991	Gsn	ENSRNOG00000001713	LOC100360218	ENSRNOG00000014683	Il1rl2
		ENSRNOG00000019528	Plekhg6	ENSRNOG00000005936	Foxm1	ENSRNOG00000007372	Casp1	ENSRNOG00000037221	Tipinl1	ENSRNOG00000013987	Sbno2	ENSRNOG00000014835	Il1rl1	ENSRNOG00000019968	Trim8	ENSRNOG00000009411	Chn2	ENSRNOG00000007159	Ccl2	ENSRNOG00000023433	Gata6	ENSRNOG00000026053	Grem1	ENSRNOG00000015080	Wdfy1	ENSRNOG00000004854	Has2	ENSRNOG00000001287	Gper1	ENSRNOG00000048315	Eif2ak2	ENSRNOG00000002353	Rab3gap2	ENSRNOG00000014064	Ctsh	ENSRNOG00000001287	Gper1	ENSRNOG00000017803	Apbb1ip	ENSRNOG00000001250	Lfng	ENSRNOG00000042137	Tmem173	ENSRNOG00000017546	Mylk3	ENSRNOG00000019216	Il12rb1	ENSRNOG00000009204	Il17re
		ENSRNOG00000051158	Cfb	ENSRNOG00000020279	Syt11	ENSRNOG00000022298	Cxcl11	ENSRNOG00000008061	Nuak1	ENSRNOG00000008837	Ass1	ENSRNOG00000050404	Pmepa1	ENSRNOG00000002520	Litaf	ENSRNOG00000029911	Cilp	ENSRNOG00000013170	Il13ra1	ENSRNOG00000017828	Egr3	ENSRNOG00000008129	Pla2r1	ENSRNOG00000045829	Thbs1	ENSRNOG00000007412	Dok1	ENSRNOG00000004165	Prkd1	ENSRNOG00000042137	Tmem173	ENSRNOG00000007879	Stk26	ENSRNOG00000028814	Oasl2	ENSRNOG00000010691	Cmtm3	ENSRNOG00000049422	LOC100911825	ENSRNOG00000010691	Cmtm3	ENSRNOG00000017703	Unc93b1	ENSRNOG00000007687	Sema7a	ENSRNOG00000013014	Cyba	ENSRNOG00000019336	Gata3
		ENSRNOG00000007159	Ccl2	ENSRNOG00000024365	Ect2	ENSRNOG00000019742	Stat3	ENSRNOG00000018233	Gas6	ENSRNOG00000002525	Ptgs2	ENSRNOG00000002161	Tlr6	ENSRNOG00000007002	Lif	ENSRNOG00000024365	Ect2	ENSRNOG00000006589	Mif	ENSRNOG00000005275	Shmt1	ENSRNOG00000019661	Gdf15	ENSRNOG00000031129	Carm1	ENSRNOG00000007814	Kdm3a	ENSRNOG00000027894	Iqgap3	ENSRNOG00000031081	Stat2	ENSRNOG00000019864	C1qtnf12	ENSRNOG00000033560	Polr3c	ENSRNOG00000019842	Artn	ENSRNOG00000009427	Tbx21	ENSRNOG00000019336	Gata3	ENSRNOG00000001407	Tfr2	ENSRNOG00000014835	Il1rl1	ENSRNOG00000029668	Wfdc21	ENSRNOG00000022176	Gpr75
		ENSRNOG00000009425	Fgf7	ENSRNOG00000012475	Prr5	ENSRNOG00000047606	Bcl2a1	ENSRNOG00000019681	Pold1	ENSRNOG00000015063	Dhodh	ENSRNOG00000004200	Sybu	ENSRNOG00000006589	Mif	ENSRNOG00000020279	Syt11	ENSRNOG00000010906	Ccl5	ENSRNOG00000002607	Sox9	ENSRNOG00000019308	Arrb2	ENSRNOG00000010691	Cmtm3	ENSRNOG00000018170	Slc27a1	ENSRNOG00000014205	Klf2	ENSRNOG00000023376	Riok3	ENSRNOG00000034254	Actb	ENSRNOG00000006227	Ifih1	ENSRNOG00000018232	Srf	ENSRNOG00000007457	Serping1	ENSRNOG00000021259	Prnp	ENSRNOG00000021412	Slfn13	ENSRNOG00000001642	Tbc1d23	ENSRNOG00000028768	Gbp4	ENSRNOG00000017466	Kif5b
		ENSRNOG00000009131	Zc3h12a	ENSRNOG00000005715	Lgr4	ENSRNOG00000033169	Cpeb4	ENSRNOG00000017392	Fgf2	ENSRNOG00000016571	Ngf	ENSRNOG00000018598	Ankrd1	ENSRNOG00000004473	Ppargc1a	ENSRNOG00000012475	Prr5	ENSRNOG00000004255	Usf1	ENSRNOG00000015318	Heyl	ENSRNOG00000001304	Bcr	ENSRNOG00000019842	Artn	ENSRNOG00000042137	Tmem173	ENSRNOG00000019316	Sh3bp4	ENSRNOG00000016112	Cd274	ENSRNOG00000009972	Rara	ENSRNOG00000000451	RT1-Ba	ENSRNOG00000001250	Lfng	ENSRNOG00000016995	Zap70	ENSRNOG00000001527	Cd80	ENSRNOG00000016575	Tnfrsf1b	ENSRNOG00000004072	Myo1c	ENSRNOG00000012074	Ifngr1	ENSRNOG00000025602	Cdk4
		ENSRNOG00000045998	Sema6b	ENSRNOG00000029911	Cilp	ENSRNOG00000014079	Stat4	ENSRNOG00000003357	Col3a1	ENSRNOG00000049761	Htr6	ENSRNOG00000005413	Creb3l1	ENSRNOG00000025371	Spry1	ENSRNOG00000005936	Foxm1	ENSRNOG00000013973	Lcn2	ENSRNOG00000004874	Flrt3	ENSRNOG00000010370	Tnip1	ENSRNOG00000001250	Lfng	ENSRNOG00000023376	Riok3	ENSRNOG00000047143	Fkbp1b	ENSRNOG00000017869	Irf8	ENSRNOG00000017882	Camk1d	ENSRNOG00000020679	Icam1	ENSRNOG00000033101	Myo18a	ENSRNOG00000043323	Il36b	ENSRNOG00000026607	Tnfsf18	ENSRNOG00000004726	Mapkapk2	ENSRNOG00000004500	Myc	ENSRNOG00000012771	Ddx41	ENSRNOG00000007172	Map4k3
		ENSRNOG00000033560	Polr3c	ENSRNOG00000009411	Chn2	ENSRNOG00000020733	Camp	ENSRNOG00000024808	Stk39	ENSRNOG00000016460	Clu	ENSRNOG00000008553	Mthfr	ENSRNOG00000012278	Fgf10	ENSRNOG00000033568	Mapk8ip3	ENSRNOG00000025371	Spry1	ENSRNOG00000016848	Fzd4	ENSRNOG00000002255	Fam162a	ENSRNOG00000021110	Mllt11	ENSRNOG00000016112	Cd274	ENSRNOG00000003515	Ephx1	ENSRNOG00000006388	Pygl	ENSRNOG00000008173	Sesn3	ENSRNOG00000019141	Ch25h	ENSRNOG00000010748	Mtus1	ENSRNOG00000012280	Ptx3	ENSRNOG00000045829	Thbs1	ENSRNOG00000031743	Gbp2	ENSRNOG00000010553	Pnma1	ENSRNOG00000010208	Timp1	ENSRNOG00000015030	Tjp2
		ENSRNOG00000006227	Ifih1	ENSRNOG00000007443	Jag1	ENSRNOG00000024346	Plet1	ENSRNOG00000012826	Creb3l2	ENSRNOG00000038955	MGC105567	ENSRNOG00000008965	Socs2	ENSRNOG00000010906	Ccl5	ENSRNOG00000007628	Ptp4a3	ENSRNOG00000004473	Ppargc1a	ENSRNOG00000011517	Tnfrsf21	ENSRNOG00000009222	Epha2	ENSRNOG00000001287	Gper1	ENSRNOG00000031081	Stat2	ENSRNOG00000019864	C1qtnf12	ENSRNOG00000032240	Gbp5	ENSRNOG00000022694	Plekhg5	ENSRNOG00000013170	Il13ra1	ENSRNOG00000045829	Thbs1	ENSRNOG00000002341	Trim25	ENSRNOG00000015080	Wdfy1	ENSRNOG00000019542	LOC100910979	ENSRNOG00000048402	Igh-6	ENSRNOG00000018839	Ntrk2	ENSRNOG00000002418	Tgfb2
		ENSRNOG00000010258	Vhl	ENSRNOG00000012482	Ndrg4	ENSRNOG00000009565	Pdk4	ENSRNOG00000016448	Eef2k	ENSRNOG00000002470	Ifi47	ENSRNOG00000046366	Dmd	ENSRNOG00000020793	Ruvbl2	ENSRNOG00000045913	Prdm16	ENSRNOG00000012278	Fgf10	ENSRNOG00000005592	Brinp2	ENSRNOG00000014378	Il1r2	ENSRNOG00000018666	Gpsm1	ENSRNOG00000017869	Irf8	ENSRNOG00000034254	Actb	ENSRNOG00000013948	Zc3hav1	ENSRNOG00000014170	Dbn1	ENSRNOG00000007002	Lif	ENSRNOG00000010918	Cebpa	ENSRNOG00000028946	Cdc42ep4	ENSRNOG00000020497	Plekha1	ENSRNOG00000015668	Ccl19	ENSRNOG00000014476	Evl	ENSRNOG00000031138	Irgm	ENSRNOG00000018993	Ilk
		ENSRNOG00000020793	Ruvbl2	ENSRNOG00000012148	Trio	ENSRNOG00000020533	Htra1	ENSRNOG00000005936	Foxm1	ENSRNOG00000022256	Cxcl10	ENSRNOG00000008862	Abcg4	ENSRNOG00000010258	Vhl	ENSRNOG00000043465	Arc	ENSRNOG00000006227	Ifih1	ENSRNOG00000018232	Srf	ENSRNOG00000006302	Gclc	ENSRNOG00000017511	Dcdc2	ENSRNOG00000032240	Gbp5	ENSRNOG00000016818	Fgfr3	ENSRNOG00000019048	Sod2	ENSRNOG00000001979	Rcan1	ENSRNOG00000006589	Mif	ENSRNOG00000015080	Wdfy1	ENSRNOG00000003170	Nlrp3	ENSRNOG00000007443	Jag1	ENSRNOG00000001114	Wipi2	ENSRNOG00000026941	Tril	ENSRNOG00000004649	Il1b	ENSRNOG00000017933	Ccdc3
		ENSRNOG00000007002	Lif	ENSRNOG00000002607	Sox9	ENSRNOG00000006094	Cd44	ENSRNOG00000033568	Mapk8ip3	ENSRNOG00000009401	Lmo2	ENSRNOG00000016552	Hmgcs1	ENSRNOG00000007224	Bmt2	ENSRNOG00000002607	Sox9	ENSRNOG00000010258	Vhl	ENSRNOG00000010748	Mtus1	ENSRNOG00000017319	Mertk	ENSRNOG00000013090	Gadd45g	ENSRNOG00000008885	Chst11	ENSRNOG00000009972	Rara	ENSRNOG00000002763	Ulk2	ENSRNOG00000012512	Nexn	ENSRNOG00000000250	Jmjd6	ENSRNOG00000020497	Plekha1	ENSRNOG00000018735	Cd74	ENSRNOG00000009470	Flnb	ENSRNOG00000000441	Gpsm3	ENSRNOG00000014683	Il1rl2	ENSRNOG00000001964	Cd47	ENSRNOG00000045636	Fasn
		ENSRNOG00000006589	Mif	ENSRNOG00000015318	Heyl	ENSRNOG00000015078	Ifitm3	ENSRNOG00000028137	Mki67	ENSRNOG00000007284	Slc2a1	ENSRNOG00000020467	Nrep	ENSRNOG00000008885	Chst11	ENSRNOG00000015318	Heyl	ENSRNOG00000020793	Ruvbl2	ENSRNOG00000027894	Iqgap3	ENSRNOG00000002188	Hpse	ENSRNOG00000019316	Sh3bp4	ENSRNOG00000019048	Sod2	ENSRNOG00000011964	Abcd4	ENSRNOG00000007224	Bmt2	ENSRNOG00000008015	Fos	ENSRNOG00000010906	Ccl5	ENSRNOG00000023338	Tspan2	ENSRNOG00000023943	AABR07013651.1	ENSRNOG00000010244	Sarm1	ENSRNOG00000017414	Irf7	ENSRNOG00000022067	Tlr5	ENSRNOG00000019311	Nfkb2	ENSRNOG00000014170	Dbn1
		ENSRNOG00000010906	Ccl5	ENSRNOG00000007202	Sema3d	ENSRNOG00000014426	Lox	ENSRNOG00000004479	Aurka	ENSRNOG00000019208	P2rx5	ENSRNOG00000014683	Il1rl2	ENSRNOG00000049517	Tnfaip3	ENSRNOG00000007443	Jag1	ENSRNOG00000012779	Msr1	ENSRNOG00000004165	Prkd1	ENSRNOG00000003064	Bst1	ENSRNOG00000019864	C1qtnf12	ENSRNOG00000023991	Rab20	ENSRNOG00000008173	Sesn3	ENSRNOG00000008144	Irf1	ENSRNOG00000002886	Myh10	ENSRNOG00000013023	Nop53	ENSRNOG00000019336	Gata3	ENSRNOG00000014117	Hmox1	ENSRNOG00000006033	Spon2	ENSRNOG00000019675	Pycard	ENSRNOG00000050647	LOC108348108	ENSRNOG00000016535	Ccl22	ENSRNOG00000008015	Fos
		ENSRNOG00000004473	Ppargc1a	ENSRNOG00000043465	Arc	ENSRNOG00000010574	Ptpn1	ENSRNOG00000016623	Tmeff2	ENSRNOG00000017496	Cnp	ENSRNOG00000020514	Sox6	ENSRNOG00000023258	Nfkb1	ENSRNOG00000012148	Trio	ENSRNOG00000014064	Ctsh	ENSRNOG00000001797	Umps	ENSRNOG00000048719	Dtnbp1	ENSRNOG00000018051	Farp2	ENSRNOG00000008144	Irf1	ENSRNOG00000014170	Dbn1	ENSRNOG00000014936	Ifitm2	ENSRNOG00000029342	Scn7a	ENSRNOG00000016346	Prkcd	ENSRNOG00000001527	Cd80	ENSRNOG00000017453	Ptpn2	ENSRNOG00000000826	Flot1	ENSRNOG00000000837	Tnf	ENSRNOG00000009204	Il17re	ENSRNOG00000014048	Cyld	ENSRNOG00000020660	Cfl1
		ENSRNOG00000025371	Spry1	ENSRNOG00000000129	Phf24	ENSRNOG00000048222	Nlrc5	ENSRNOG00000018087	Vim	ENSRNOG00000047367	Card14	ENSRNOG00000033348	Duox1	ENSRNOG00000002074	Rest	ENSRNOG00000012482	Ndrg4	ENSRNOG00000013748	Trem3	ENSRNOG00000003515	Ephx1	ENSRNOG00000002093	Tgfbr3	ENSRNOG00000016818	Fgfr3	ENSRNOG00000014936	Ifitm2	ENSRNOG00000017933	Ccdc3	ENSRNOG00000024931	Ccdc88b	ENSRNOG00000019205	Gnpat	ENSRNOG00000012278	Fgf10	ENSRNOG00000021259	Prnp	ENSRNOG00000023463	Parp9	ENSRNOG00000013240	Ptger4	ENSRNOG00000003522	Mr1	ENSRNOG00000013572	Lxn	ENSRNOG00000023463	Parp9	ENSRNOG00000002393	Eprs
		ENSRNOG00000012278	Fgf10	ENSRNOG00000013240	Ptger4	ENSRNOG00000023150	Gpi	ENSRNOG00000005715	Lgr4	ENSRNOG00000008971	Hnf4g	ENSRNOG00000022067	Tlr5	ENSRNOG00000042080	Il31ra	ENSRNOG00000008829	Sorbs3	ENSRNOG00000002158	Ibsp	ENSRNOG00000034254	Actb	ENSRNOG00000014838	Glipr2	ENSRNOG00000008173	Sesn3	ENSRNOG00000049517	Tnfaip3	ENSRNOG00000008015	Fos	ENSRNOG00000013953	Ntrk1	ENSRNOG00000025602	Cdk4	ENSRNOG00000009681	Flot2	ENSRNOG00000026607	Tnfsf18	ENSRNOG00000003480	Aim2	ENSRNOG00000011517	Tnfrsf21	ENSRNOG00000038960	RGD1309362	ENSRNOG00000008839	Pparg	ENSRNOG00000047367	Card14	ENSRNOG00000009972	Rara
		ENSRNOG00000030729	C4b	ENSRNOG00000005034	Arhgef25	ENSRNOG00000011815	Sgk1	ENSRNOG00000023433	Gata6	ENSRNOG00000018735	Cd74	ENSRNOG00000016494	Tmem204	ENSRNOG00000026653	Hcar2	ENSRNOG00000016848	Fzd4	ENSRNOG00000014060	Mras	ENSRNOG00000012791	Ajuba	ENSRNOG00000006304	Mdm2	ENSRNOG00000001979	Rcan1	ENSRNOG00000013953	Ntrk1	ENSRNOG00000039976	Ptk7	ENSRNOG00000049517	Tnfaip3	ENSRNOG00000026474	Cad	ENSRNOG00000030729	C4b	ENSRNOG00000002607	Sox9	ENSRNOG00000027145	Rora	ENSRNOG00000018233	Gas6	ENSRNOG00000002922	Adora2b	ENSRNOG00000002045	Anxa3	ENSRNOG00000003480	Aim2	ENSRNOG00000011964	Abcd4
		ENSRNOG00000019968	Trim8	ENSRNOG00000011517	Tnfrsf21	ENSRNOG00000016187	Tmem67	ENSRNOG00000018434	Stab1	ENSRNOG00000017453	Ptpn2	ENSRNOG00000005343	Esr2	ENSRNOG00000048315	Eif2ak2	ENSRNOG00000029141	Trabd2b	ENSRNOG00000002520	Litaf	ENSRNOG00000007879	Stk26	ENSRNOG00000048914	Traf1	ENSRNOG00000017933	Ccdc3	ENSRNOG00000019996	Slc16a1	ENSRNOG00000015423	Ccna2	ENSRNOG00000019996	Slc16a1	ENSRNOG00000010771	Pkd1	ENSRNOG00000013973	Lcn2	ENSRNOG00000001414	Serpine1	ENSRNOG00000009822	Tlr2	ENSRNOG00000042536	Pde4d	ENSRNOG00000038999	RT1-A1	ENSRNOG00000014508	Mgll	ENSRNOG00000000239	Ccl7	ENSRNOG00000018830	Aff3
		ENSRNOG00000002520	Litaf	ENSRNOG00000029141	Trabd2b	ENSRNOG00000001114	Wipi2	ENSRNOG00000024365	Ect2	ENSRNOG00000036604	Ifit2	ENSRNOG00000023546	Hspb1	ENSRNOG00000036672	Sectm1a	ENSRNOG00000005034	Arhgef25	ENSRNOG00000006116	Hk2	ENSRNOG00000017500	Mtss1l	ENSRNOG00000025100	Ikbke	ENSRNOG00000014293	Nkd1	ENSRNOG00000011944	Snx10	ENSRNOG00000020009	Npas4	ENSRNOG00000023150	Gpi	ENSRNOG00000012991	Adgra2	ENSRNOG00000020580	LOC500956	ENSRNOG00000006033	Spon2	ENSRNOG00000001964	Cd47	ENSRNOG00000003357	Col3a1	ENSRNOG00000020716	Axl	ENSRNOG00000002393	Eprs	ENSRNOG00000027145	Rora	ENSRNOG00000003357	Col3a1
		ENSRNOG00000046261	Acp5	ENSRNOG00000008829	Sorbs3	ENSRNOG00000017414	Irf7	ENSRNOG00000020279	Syt11	ENSRNOG00000019216	Il12rb1	ENSRNOG00000008332	Smo	ENSRNOG00000001407	Tfr2	ENSRNOG00000000129	Phf24	ENSRNOG00000023258	Nfkb1	ENSRNOG00000001527	Cd80	ENSRNOG00000016322	Camk2n1	ENSRNOG00000039976	Ptk7	ENSRNOG00000019675	Pycard	ENSRNOG00000025602	Cdk4	ENSRNOG00000019675	Pycard	ENSRNOG00000007261	Gli2	ENSRNOG00000008930	Tnfsf15	ENSRNOG00000009470	Flnb	ENSRNOG00000001843	Bcl6	ENSRNOG00000002278	Tec	ENSRNOG00000013805	Tnip2	ENSRNOG00000013309	Pik3ap1	ENSRNOG00000009822	Tlr2	ENSRNOG00000009338	Kras
		ENSRNOG00000013748	Trem3	ENSRNOG00000016848	Fzd4	ENSRNOG00000012331	Casp8	ENSRNOG00000004621	Rtn4	ENSRNOG00000019354	Ptch1	ENSRNOG00000009867	Tgfb3	ENSRNOG00000018144	Depdc5	ENSRNOG00000046996	Pea15	ENSRNOG00000043098	Mt2A	ENSRNOG00000020497	Plekha1	ENSRNOG00000009882	Ppp3ca	ENSRNOG00000018803	Mkl1	ENSRNOG00000008012	Abcb1b	ENSRNOG00000003645	LOC103689931	ENSRNOG00000000441	Gpsm3	ENSRNOG00000022196	Bmpr2	ENSRNOG00000001351	Trafd1	ENSRNOG00000010244	Sarm1	ENSRNOG00000009912	Fgr	ENSRNOG00000018087	Vim	ENSRNOG00000014378	Il1r2	ENSRNOG00000020585	Tbxa2r	ENSRNOG00000031312	Tnfrsf1a	ENSRNOG00000019482	Gnao1
		ENSRNOG00000014064	Ctsh	ENSRNOG00000027894	Iqgap3	ENSRNOG00000008012	Abcb1b	ENSRNOG00000005413	Creb3l1	ENSRNOG00000020918	Ccnd1	ENSRNOG00000012237	Rdx	ENSRNOG00000013014	Cyba	ENSRNOG00000034254	Actb	ENSRNOG00000002074	Rest	ENSRNOG00000016538	Itga8	ENSRNOG00000026647	Cxcl16	ENSRNOG00000026821	Arhgap42	ENSRNOG00000012331	Casp8	ENSRNOG00000009102	Fermt2	ENSRNOG00000001114	Wipi2	ENSRNOG00000033568	Mapk8ip3	ENSRNOG00000046834	C3	ENSRNOG00000010986	Cmtm7	ENSRNOG00000009605	Tfe3	ENSRNOG00000005715	Lgr4	ENSRNOG00000020533	Htra1	ENSRNOG00000017466	Kif5b	ENSRNOG00000023943	AABR07013651.1	ENSRNOG00000024808	Stk39
		ENSRNOG00000042137	Tmem173	ENSRNOG00000013248	Wwc2	ENSRNOG00000013805	Tnip2	ENSRNOG00000008553	Mthfr	ENSRNOG00000002511	Flt4	ENSRNOG00000013925	Nox4	ENSRNOG00000028043	Cxcl3	ENSRNOG00000019885	Magi3	ENSRNOG00000042080	Il31ra	ENSRNOG00000020185	Wdr6	ENSRNOG00000009730	Cyp7b1	ENSRNOG00000015036	Ctgf	ENSRNOG00000017414	Irf7	ENSRNOG00000015030	Tjp2	ENSRNOG00000017414	Irf7	ENSRNOG00000000925	Psph	ENSRNOG00000013634	Myd88	ENSRNOG00000007443	Jag1	ENSRNOG00000000763	RT1-M3-1	ENSRNOG00000021903	Atad5	ENSRNOG00000033693	Naip2	ENSRNOG00000005981	Nt5c3a	ENSRNOG00000002771	Ereg	ENSRNOG00000003206	Actr3
		ENSRNOG00000048315	Eif2ak2	ENSRNOG00000018005	Duoxa1	ENSRNOG00000000827	Ier3	ENSRNOG00000002524	Gpr37	ENSRNOG00000004488	Bdkrb1	ENSRNOG00000002045	Anxa3	ENSRNOG00000005214	Plek	ENSRNOG00000012791	Ajuba	ENSRNOG00000042137	Tmem173	ENSRNOG00000010645	Lgals3	ENSRNOG00000009919	Acod1	ENSRNOG00000019638	Lmna	ENSRNOG00000013805	Tnip2	ENSRNOG00000020695	Tead2	ENSRNOG00000008012	Abcb1b	ENSRNOG00000008680	Loxl1	ENSRNOG00000006238	Traf2	ENSRNOG00000017828	Egr3	ENSRNOG00000014294	Ptpn6	ENSRNOG00000009972	Rara	ENSRNOG00000048222	Nlrc5	ENSRNOG00000051120	Il17d	ENSRNOG00000018735	Cd74	ENSRNOG00000016316	Mcm2
		ENSRNOG00000018144	Depdc5	ENSRNOG00000004165	Prkd1	ENSRNOG00000003522	Mr1	ENSRNOG00000002403	Fam129a	ENSRNOG00000007596	Rffl	ENSRNOG00000001295	S100b	ENSRNOG00000010389	Ndrg2	ENSRNOG00000018232	Srf	ENSRNOG00000007814	Kdm3a	ENSRNOG00000013194	Rps6ka2	ENSRNOG00000022242	Cxcl9	ENSRNOG00000019549	Akap12	ENSRNOG00000020716	Axl	ENSRNOG00000018993	Ilk	ENSRNOG00000012331	Casp8	ENSRNOG00000002278	Tec	ENSRNOG00000002408	Rbm47	ENSRNOG00000011517	Tnfrsf21	ENSRNOG00000005871	Il1rn			ENSRNOG00000003064	Bst1	ENSRNOG00000010645	Lgals3	ENSRNOG00000020150	Il18bp	ENSRNOG00000018233	Gas6
		ENSRNOG00000036672	Sectm1a	ENSRNOG00000002471	Polq	ENSRNOG00000000837	Tnf	ENSRNOG00000046366	Dmd	ENSRNOG00000009427	Tbx21	ENSRNOG00000009972	Rara	ENSRNOG00000004649	Il1b	ENSRNOG00000004165	Prkd1	ENSRNOG00000029966	Xrcc4	ENSRNOG00000015380	Jup	ENSRNOG00000020769	Crebrf	ENSRNOG00000022196	Bmpr2	ENSRNOG00000000529	Pim1	ENSRNOG00000026474	Cad	ENSRNOG00000000529	Pim1	ENSRNOG00000043094	Oxct1	ENSRNOG00000032844	RT1-Da	ENSRNOG00000000704	Cmklr1	ENSRNOG00000031189	Ido1			ENSRNOG00000015078	Ifitm3	ENSRNOG00000002791	Bcl2	ENSRNOG00000036604	Ifit2	ENSRNOG00000018087	Vim
		ENSRNOG00000023258	Nfkb1	ENSRNOG00000010748	Mtus1	ENSRNOG00000031743	Gbp2	ENSRNOG00000003121	Rtn4rl1	ENSRNOG00000047175	Cryaa	ENSRNOG00000011964	Abcd4	ENSRNOG00000031138	Irgm	ENSRNOG00000027894	Iqgap3	ENSRNOG00000001407	Tfr2	ENSRNOG00000034013	Acaca	ENSRNOG00000009385	Pik3cg	ENSRNOG00000006756	Maged1	ENSRNOG00000038960	RGD1309362	ENSRNOG00000022176	Gpr75	ENSRNOG00000020716	Axl	ENSRNOG00000018087	Vim	ENSRNOG00000019550	Slc11a2	ENSRNOG00000013240	Ptger4	ENSRNOG00000022256	Cxcl10			ENSRNOG00000022298	Cxcl11	ENSRNOG00000048043	F2r	ENSRNOG00000016838	Pla2g5	ENSRNOG00000002791	Bcl2
		ENSRNOG00000042080	Il31ra	ENSRNOG00000019885	Magi3	ENSRNOG00000033316	Foxo4	ENSRNOG00000018991	Gsn	ENSRNOG00000014328	Frs3	ENSRNOG00000018830	Aff3	ENSRNOG00000001982	Cblb	ENSRNOG00000013248	Wwc2	ENSRNOG00000004854	Has2	ENSRNOG00000002653	Kcnk2	ENSRNOG00000005660	Fam110c	ENSRNOG00000003613	Mid1	ENSRNOG00000001314	Fam20c	ENSRNOG00000000145	Pik3r3	ENSRNOG00000013805	Tnip2	ENSRNOG00000018434	Stab1	ENSRNOG00000014171	Tnfsf13	ENSRNOG00000018969	Gpatch4	ENSRNOG00000009134	Mad2l2			ENSRNOG00000019308	Arrb2	ENSRNOG00000003206	Actr3	ENSRNOG00000017453	Ptpn2	ENSRNOG00000015894	Dock8
		ENSRNOG00000049517	Tnfaip3	ENSRNOG00000046996	Pea15	ENSRNOG00000015416	Nabp1	ENSRNOG00000025332	Cd109	ENSRNOG00000004273	Ifitm1	ENSRNOG00000014170	Dbn1	ENSRNOG00000004303	Timp3	ENSRNOG00000020497	Plekha1	ENSRNOG00000008885	Chst11	ENSRNOG00000020660	Cfl1	ENSRNOG00000019438	Rnf31	ENSRNOG00000012302	Gucy1a1	ENSRNOG00000042560	Bag4	ENSRNOG00000047966	Hspa1l	ENSRNOG00000003522	Mr1	ENSRNOG00000020279	Syt11	ENSRNOG00000037744	Oas1g	ENSRNOG00000000826	Flot1	ENSRNOG00000011683	Fes			ENSRNOG00000007372	Casp1			ENSRNOG00000020904	Cdc42ep2	ENSRNOG00000023679	Prdm5
		ENSRNOG00000007224	Bmt2	ENSRNOG00000012791	Ajuba	ENSRNOG00000015668	Ccl19	ENSRNOG00000014835	Il1rl1	ENSRNOG00000042070	Ticam2	ENSRNOG00000025602	Cdk4	ENSRNOG00000015750	Wnt7b	ENSRNOG00000016538	Itga8	ENSRNOG00000032240	Gbp5	ENSRNOG00000016374	Fgfr2	ENSRNOG00000012160	Syk	ENSRNOG00000042536	Pde4d	ENSRNOG00000005905	Pde4b	ENSRNOG00000012991	Adgra2	ENSRNOG00000002922	Adora2b	ENSRNOG00000017850	Dctpp1	ENSRNOG00000017539	Mmp9	ENSRNOG00000003206	Actr3	ENSRNOG00000018730	Nectin2			ENSRNOG00000001304	Bcr			ENSRNOG00000003954	Il2rg	ENSRNOG00000007628	Ptp4a3
		ENSRNOG00000032240	Gbp5	ENSRNOG00000007879	Stk26	ENSRNOG00000001300	P2rx4	ENSRNOG00000002161	Tlr6	ENSRNOG00000028946	Cdc42ep4	ENSRNOG00000019205	Gnpat	ENSRNOG00000019598	Vegfa	ENSRNOG00000000567	Unc5b	ENSRNOG00000049517	Tnfaip3	ENSRNOG00000016117	Myof	ENSRNOG00000008187	Ubash3b	ENSRNOG00000019575	Rell2	ENSRNOG00000019542	LOC100910979	ENSRNOG00000023679	Prdm5	ENSRNOG00000018706	Il15ra	ENSRNOG00000016097	Kyat1	ENSRNOG00000004637	Fbxo7	ENSRNOG00000003537	Spta1	ENSRNOG00000005528	Tbk1			ENSRNOG00000010370	Tnip1			ENSRNOG00000002568	Socs1	ENSRNOG00000007540	Msc
		ENSRNOG00000008885	Chst11	ENSRNOG00000002353	Rab3gap2	ENSRNOG00000008022	Apaf1	ENSRNOG00000007989	Chst1	ENSRNOG00000043323	Il36b	ENSRNOG00000015030	Tjp2	ENSRNOG00000009075	Trim13	ENSRNOG00000050636	Arhgef10l	ENSRNOG00000014936	Ifitm2	ENSRNOG00000012181	Lpl	ENSRNOG00000010602	Birc2	ENSRNOG00000009656	Rspo1	ENSRNOG00000031743	Gbp2	ENSRNOG00000011841	Map2	ENSRNOG00000000837	Tnf	ENSRNOG00000018233	Gas6	ENSRNOG00000008187	Ubash3b	ENSRNOG00000048237	Tcta	ENSRNOG00000002802	Cxcl1			ENSRNOG00000020733	Camp			ENSRNOG00000006302	Gclc
		ENSRNOG00000009075	Trim13	ENSRNOG00000043099	Ddx21	ENSRNOG00000004026	Atp2b1	ENSRNOG00000018598	Ankrd1	ENSRNOG00000015717	Ptpre	ENSRNOG00000020695	Tead2	ENSRNOG00000020533	Htra1	ENSRNOG00000043099	Ddx21	ENSRNOG00000023991	Rab20	ENSRNOG00000005917	Pawr	ENSRNOG00000026517	Vrk3	ENSRNOG00000004837	Limd1	ENSRNOG00000016575	Tnfrsf1b	ENSRNOG00000004496	Rock2	ENSRNOG00000005905	Pde4b	ENSRNOG00000043167	Itga9	ENSRNOG00000015052	Star	ENSRNOG00000031801	Ephb3	ENSRNOG00000036673	Sectm1b			ENSRNOG00000000196	Cyp19a1			ENSRNOG00000014378	Il1r2
		ENSRNOG00000031607	RT1-CE3	ENSRNOG00000050636	Arhgef10l	ENSRNOG00000005404	Rasgrp1	ENSRNOG00000036682	Pycr1	ENSRNOG00000013239	Tle4	ENSRNOG00000018993	Ilk	ENSRNOG00000015430	Nlgn2	ENSRNOG00000042522	Pheta2	ENSRNOG00000015750	Wnt7b	ENSRNOG00000031814	Sort1	ENSRNOG00000007925	Pak6	ENSRNOG00000009338	Kras	ENSRNOG00000004726	Mapkapk2	ENSRNOG00000015036	Ctgf	ENSRNOG00000016575	Tnfrsf1b	ENSRNOG00000012302	Gucy1a1	ENSRNOG00000012160	Syk	ENSRNOG00000005506	Arhgef5	ENSRNOG00000032708	RT1-Bb			ENSRNOG00000009222	Epha2			ENSRNOG00000010805	Fabp4
		ENSRNOG00000007582	Zswim4	ENSRNOG00000000567	Unc5b	ENSRNOG00000010919	Mbd4	ENSRNOG00000013925	Nox4	ENSRNOG00000003683	Glp2r	ENSRNOG00000026474	Cad	ENSRNOG00000010574	Ptpn1	ENSRNOG00000002618	Ivns1abp	ENSRNOG00000013014	Cyba	ENSRNOG00000004290	Grb10	ENSRNOG00000014171	Tnfsf13	ENSRNOG00000016547	Rgs19	ENSRNOG00000033316	Foxo4	ENSRNOG00000022196	Bmpr2	ENSRNOG00000004726	Mapkapk2	ENSRNOG00000019027	Habp4	ENSRNOG00000005404	Rasgrp1	ENSRNOG00000002791	Bcl2	ENSRNOG00000023143	Nlrp1a			ENSRNOG00000019742	Stat3			ENSRNOG00000039754	Rab7b
		ENSRNOG00000019598	Vegfa	ENSRNOG00000016538	Itga8	ENSRNOG00000015052	Star	ENSRNOG00000006996	Mms22l	ENSRNOG00000017941	Optn	ENSRNOG00000047966	Hspa1l	ENSRNOG00000048222	Nlrc5	ENSRNOG00000007172	Map4k3	ENSRNOG00000028043	Cxcl3	ENSRNOG00000003669	Myocd	ENSRNOG00000017539	Mmp9	ENSRNOG00000016021	Lims2	ENSRNOG00000026053	Grem1	ENSRNOG00000045913	Prdm16	ENSRNOG00000031743	Gbp2	ENSRNOG00000042536	Pde4d	ENSRNOG00000012965	Themis2	ENSRNOG00000009772	Kirrel3	ENSRNOG00000016326	Cx3cl1			ENSRNOG00000014333	Vcam1			ENSRNOG00000011205	Ccl3
		ENSRNOG00000015750	Wnt7b	ENSRNOG00000020497	Plekha1	ENSRNOG00000004637	Fbxo7	ENSRNOG00000002045	Anxa3	ENSRNOG00000008292	Hif1a	ENSRNOG00000012991	Adgra2	ENSRNOG00000016545	Ift140	ENSRNOG00000051120	Il17d	ENSRNOG00000004303	Timp3	ENSRNOG00000050539	Fbln5	ENSRNOG00000046834	C3	ENSRNOG00000020714	Trpm4	ENSRNOG00000015668	Ccl19	ENSRNOG00000007628	Ptp4a3	ENSRNOG00000033316	Foxo4	ENSRNOG00000029598	Robo2	ENSRNOG00000050210	RT1-CE10	ENSRNOG00000015562	Cdh17	ENSRNOG00000018517	Trim21			ENSRNOG00000026647	Cxcl16			ENSRNOG00000021817	Irak2
		ENSRNOG00000004303	Timp3	ENSRNOG00000010645	Lgals3	ENSRNOG00000037744	Oas1g	ENSRNOG00000046405	Hic1	ENSRNOG00000011039	Gch1	ENSRNOG00000013515	Ptpru	ENSRNOG00000006094	Cd44	ENSRNOG00000001173	Cabp1	ENSRNOG00000012771	Ddx41	ENSRNOG00000005037	Kif18a	ENSRNOG00000016346	Prkcd	ENSRNOG00000015736	Dhrs3	ENSRNOG00000028335	Fat4	ENSRNOG00000043094	Oxct1	ENSRNOG00000026053	Grem1	ENSRNOG00000003357	Col3a1	ENSRNOG00000029500	Tapbp	ENSRNOG00000020032	Impdh1	ENSRNOG00000005810	Nlrc4			ENSRNOG00000009919	Acod1			ENSRNOG00000009263	Ifi27
		ENSRNOG00000031138	Irgm	ENSRNOG00000007172	Map4k3	ENSRNOG00000002946	Socs3	ENSRNOG00000020467	Nrep	ENSRNOG00000014254	Cpt1a	ENSRNOG00000045913	Prdm16	ENSRNOG00000007372	Casp1	ENSRNOG00000010645	Lgals3	ENSRNOG00000004649	Il1b	ENSRNOG00000047699	Snai2	ENSRNOG00000013023	Nop53	ENSRNOG00000039666	Srpx	ENSRNOG00000019661	Gdf15	ENSRNOG00000029911	Cilp	ENSRNOG00000008414	Bsg	ENSRNOG00000029535	Nrbp2	ENSRNOG00000001369	Oas1a	ENSRNOG00000023404	Slc9b2	ENSRNOG00000004575	Il1a			ENSRNOG00000032930	Trim26			ENSRNOG00000015420	Stxbp1
		ENSRNOG00000000723	RT1-CE5	ENSRNOG00000051120	Il17d	ENSRNOG00000006238	Traf2	ENSRNOG00000014683	Il1rl2	ENSRNOG00000013009	Ldha	ENSRNOG00000007628	Ptp4a3	ENSRNOG00000022298	Cxcl11	ENSRNOG00000016374	Fgfr2	ENSRNOG00000031138	Irgm	ENSRNOG00000015894	Dock8	ENSRNOG00000007679	Cyth4	ENSRNOG00000007345	Amot	ENSRNOG00000030404	Arrb1	ENSRNOG00000018087	Vim	ENSRNOG00000021412	Slfn13	ENSRNOG00000024808	Stk39	ENSRNOG00000000443	LOC103689965	ENSRNOG00000015894	Dock8	ENSRNOG00000029191	Gbp7			ENSRNOG00000000853	Aif1			ENSRNOG00000006094	Cd44
		ENSRNOG00000004649	Il1b	ENSRNOG00000002618	Ivns1abp	ENSRNOG00000013634	Myd88	ENSRNOG00000033348	Duox1	ENSRNOG00000018804	Ripor2	ENSRNOG00000028137	Mki67	ENSRNOG00000014486	Rfx3	ENSRNOG00000008934	Tmem65	ENSRNOG00000031232	Nrp2	ENSRNOG00000010966	Itgb1	ENSRNOG00000020679	Icam1	ENSRNOG00000037211	Kif14	ENSRNOG00000001300	P2rx4	ENSRNOG00000023433	Gata6	ENSRNOG00000015668	Ccl19	ENSRNOG00000001518	Itga6	ENSRNOG00000002309	Hlx	ENSRNOG00000010966	Itgb1	ENSRNOG00000010278	Il6			ENSRNOG00000022242	Cxcl9			ENSRNOG00000015078	Ifitm3
		ENSRNOG00000010389	Ndrg2	ENSRNOG00000002653	Kcnk2	ENSRNOG00000040287	Cyp1b1	ENSRNOG00000022067	Tlr5	ENSRNOG00000023334	Parp14	ENSRNOG00000000925	Psph	ENSRNOG00000047606	Bcl2a1	ENSRNOG00000005917	Pawr	ENSRNOG00000022298	Cxcl11	ENSRNOG00000007540	Msc	ENSRNOG00000019322	Notch1	ENSRNOG00000007687	Sema7a	ENSRNOG00000008022	Apaf1	ENSRNOG00000016316	Mcm2	ENSRNOG00000019661	Gdf15	ENSRNOG00000010610	Hpgd	ENSRNOG00000009730	Cyp7b1	ENSRNOG00000005981	Nt5c3a	ENSRNOG00000027502	Nmi			ENSRNOG00000009385	Pik3cg			ENSRNOG00000027839	Ptk2b
		ENSRNOG00000013014	Cyba	ENSRNOG00000013309	Pik3ap1	ENSRNOG00000001351	Trafd1	ENSRNOG00000023546	Hspb1	ENSRNOG00000002659	Ciita	ENSRNOG00000029911	Cilp	ENSRNOG00000019509	Fbxl15	ENSRNOG00000016117	Myof	ENSRNOG00000014079	Stat4	ENSRNOG00000019926	Ramp1	ENSRNOG00000006418	Samhd1	ENSRNOG00000036859	Gdpd5	ENSRNOG00000001304	Bcr	ENSRNOG00000001817	Tm7sf3	ENSRNOG00000001300	P2rx4	ENSRNOG00000028627	Hmcn1	ENSRNOG00000014333	Vcam1	ENSRNOG00000017466	Kif5b	ENSRNOG00000042905	RT1-T24-4			ENSRNOG00000000457	Tap1			ENSRNOG00000022839	Ifit3
		ENSRNOG00000021856	Lat2	ENSRNOG00000020129	Cdh3	ENSRNOG00000012183	Glrx	ENSRNOG00000009867	Tgfb3	ENSRNOG00000015076	Cyp26b1	ENSRNOG00000018087	Vim	ENSRNOG00000019742	Stat3	ENSRNOG00000014678	Fzd5	ENSRNOG00000033169	Cpeb4	ENSRNOG00000008855	Gjb2	ENSRNOG00000009028	Rnf126	ENSRNOG00000025042	Pde3a	ENSRNOG00000019308	Arrb2	ENSRNOG00000021750	Id1	ENSRNOG00000030404	Arrb1	ENSRNOG00000007345	Amot	ENSRNOG00000026647	Cxcl16	ENSRNOG00000028498	Wdr1	ENSRNOG00000017699	Mill1			ENSRNOG00000001369	Oas1a			ENSRNOG00000048222	Nlrc5
		ENSRNOG00000005214	Plek	ENSRNOG00000010350	Rcan2	ENSRNOG00000013395	Pglyrp1	ENSRNOG00000048402	Igh-6	ENSRNOG00000027008	Igtp	ENSRNOG00000015594	Rftn2	ENSRNOG00000031032	Hmgn3	ENSRNOG00000010350	Rcan2	ENSRNOG00000020733	Camp	ENSRNOG00000003178	Mageh1	ENSRNOG00000002244	Pdgfra	ENSRNOG00000012674	Adrb3	ENSRNOG00000031232	Nrp2	ENSRNOG00000018233	Gas6	ENSRNOG00000008022	Apaf1	ENSRNOG00000017786	Acta1	ENSRNOG00000000777	RT1-S3	ENSRNOG00000010645	Lgals3	ENSRNOG00000011652	Sppl2a			ENSRNOG00000000443	LOC103689965			ENSRNOG00000033234	Ccrl2
		ENSRNOG00000028043	Cxcl3	ENSRNOG00000011951	Plk2	ENSRNOG00000007027	Hgf	ENSRNOG00000010553	Pnma1	ENSRNOG00000005861	Hsd11b1	ENSRNOG00000023433	Gata6	ENSRNOG00000019435	Psd	ENSRNOG00000020129	Cdh3	ENSRNOG00000019509	Fbxl15	ENSRNOG00000024730	Ppm1e	ENSRNOG00000030187	Mmp12	ENSRNOG00000014066	Jade1	ENSRNOG00000022298	Cxcl11	ENSRNOG00000042536	Pde4d	ENSRNOG00000010370	Tnip1	ENSRNOG00000018991	Gsn	ENSRNOG00000000853	Aif1	ENSRNOG00000002418	Tgfb2	ENSRNOG00000048951	LOC100364500			ENSRNOG00000007728	Gsdmd			ENSRNOG00000019456	Kars
		ENSRNOG00000019509	Fbxl15	ENSRNOG00000012318	Aspm	ENSRNOG00000030888	Rela	ENSRNOG00000026941	Tril	ENSRNOG00000019456	Kars	ENSRNOG00000016316	Mcm2	ENSRNOG00000013963	Il6st	ENSRNOG00000020660	Cfl1	ENSRNOG00000015906	Tgif1	ENSRNOG00000003160	RragB	ENSRNOG00000008400	Pml	ENSRNOG00000001448	Hip1	ENSRNOG00000031032	Hmgn3	ENSRNOG00000001720	Hes1	ENSRNOG00000003778	Opn3	ENSRNOG00000020714	Trpm4	ENSRNOG00000018009	Rab8b	ENSRNOG00000051120	Il17d	ENSRNOG00000013987	Sbno2			ENSRNOG00000007027	Hgf			ENSRNOG00000019050	Ifit1
		ENSRNOG00000047606	Bcl2a1	ENSRNOG00000020660	Cfl1	ENSRNOG00000000457	Tap1	ENSRNOG00000051120	Il17d	ENSRNOG00000017787	Ripk1	ENSRNOG00000021750	Id1	ENSRNOG00000042560	Bag4	ENSRNOG00000012318	Aspm	ENSRNOG00000013963	Il6st	ENSRNOG00000005413	Creb3l1	ENSRNOG00000015992	Ccl20	ENSRNOG00000010447	Tmod2	ENSRNOG00000019742	Stat3	ENSRNOG00000020025	LOC108348052	ENSRNOG00000001304	Bcr	ENSRNOG00000025332	Cd109	ENSRNOG00000032930	Trim26	ENSRNOG00000014678	Fzd5	ENSRNOG00000008837	Ass1			ENSRNOG00000013395	Pglyrp1			ENSRNOG00000031232	Nrp2
		ENSRNOG00000019435	Psd	ENSRNOG00000014678	Fzd5	ENSRNOG00000011329	Pkm	ENSRNOG00000007862	Acat1	ENSRNOG00000007390	Nfkbia	ENSRNOG00000018233	Gas6	ENSRNOG00000001314	Fam20c	ENSRNOG00000011951	Plk2	ENSRNOG00000031032	Hmgn3	ENSRNOG00000046366	Dmd	ENSRNOG00000043416	Bcl3	ENSRNOG00000048389	Fgf18	ENSRNOG00000013963	Il6st	ENSRNOG00000017392	Fgf2	ENSRNOG00000019737	Sema4a	ENSRNOG00000023148	Col11a1	ENSRNOG00000009919	Acod1	ENSRNOG00000005917	Pawr	ENSRNOG00000007539	Rsad2			ENSRNOG00000037768	Rab43			ENSRNOG00000022298	Cxcl11
		ENSRNOG00000013963	Il6st	ENSRNOG00000016117	Myof	ENSRNOG00000010513	Tfpi2	ENSRNOG00000010645	Lgals3	ENSRNOG00000007437	Irf5	ENSRNOG00000001720	Hes1	ENSRNOG00000001300	P2rx4	ENSRNOG00000013309	Pik3ap1	ENSRNOG00000019742	Stat3	ENSRNOG00000008965	Socs2	ENSRNOG00000049402	Nbl1	ENSRNOG00000043304	Apcdd1	ENSRNOG00000015906	Tgif1	ENSRNOG00000029598	Robo2	ENSRNOG00000007372	Casp1	ENSRNOG00000007955	Timp4	ENSRNOG00000022242	Cxcl9	ENSRNOG00000016119	Fzd7	ENSRNOG00000049282	Oas2			ENSRNOG00000025100	Ikbke			ENSRNOG00000032396	RGD1559575
		ENSRNOG00000019742	Stat3	ENSRNOG00000005917	Pawr	ENSRNOG00000001229	Col18a1	ENSRNOG00000002653	Kcnk2	ENSRNOG00000021581	Rapgef2	ENSRNOG00000020025	LOC108348052	ENSRNOG00000030404	Arrb1	ENSRNOG00000003870	C1qtnf2	ENSRNOG00000020533	Htra1	ENSRNOG00000002524	Gpr37	ENSRNOG00000013135	Ptpn12	ENSRNOG00000021685	Cdk5r1	ENSRNOG00000020733	Camp	ENSRNOG00000009338	Kras	ENSRNOG00000031232	Nrp2	ENSRNOG00000007687	Sema7a	ENSRNOG00000020465	Ripk3	ENSRNOG00000013309	Pik3ap1	ENSRNOG00000030712	RT1-A2			ENSRNOG00000030888	Rela			ENSRNOG00000008525	Csf3
		ENSRNOG00000031032	Hmgn3	ENSRNOG00000016374	Fgfr2	ENSRNOG00000016163	Slc1a3	ENSRNOG00000005981	Nt5c3a	ENSRNOG00000050968	Ptger2	ENSRNOG00000017392	Fgf2	ENSRNOG00000008022	Apaf1	ENSRNOG00000003669	Myocd	ENSRNOG00000009565	Pdk4	ENSRNOG00000008862	Abcg4	ENSRNOG00000010266	Cd180	ENSRNOG00000018214	Bok	ENSRNOG00000019509	Fbxl15	ENSRNOG00000003357	Col3a1	ENSRNOG00000022298	Cxcl11	ENSRNOG00000014835	Il1rl1	ENSRNOG00000051235	C2	ENSRNOG00000028353	Sox13	ENSRNOG00000036666	Cybc1			ENSRNOG00000001351	Trafd1			ENSRNOG00000032973	Il13ra2
		ENSRNOG00000022298	Cxcl11	ENSRNOG00000018413	Per3	ENSRNOG00000009820	Bnip3l	ENSRNOG00000020660	Cfl1	ENSRNOG00000008246	Emilin1	ENSRNOG00000003357	Col3a1	ENSRNOG00000015668	Ccl19	ENSRNOG00000023208	Myorg	ENSRNOG00000048222	Nlrc5	ENSRNOG00000018991	Gsn	ENSRNOG00000008177	Pim2	ENSRNOG00000016544	Arhgef28	ENSRNOG00000033169	Cpeb4	ENSRNOG00000012826	Creb3l2	ENSRNOG00000019308	Arrb2	ENSRNOG00000026649	Dnmt3a	ENSRNOG00000000457	Tap1	ENSRNOG00000002393	Eprs	ENSRNOG00000004249	Tlr7			ENSRNOG00000013634	Myd88			ENSRNOG00000013963	Il6st
		ENSRNOG00000007372	Casp1	ENSRNOG00000016866	Fhl2	ENSRNOG00000021726	Tlr3	ENSRNOG00000011951	Plk2	ENSRNOG00000002568	Socs1	ENSRNOG00000012826	Creb3l2	ENSRNOG00000017414	Irf7	ENSRNOG00000029394	Dusp8	ENSRNOG00000010574	Ptpn1	ENSRNOG00000010610	Hpgd	ENSRNOG00000003147	Sqstm1	ENSRNOG00000004072	Myo1c	ENSRNOG00000014079	Stat4	ENSRNOG00000024808	Stk39	ENSRNOG00000009222	Epha2	ENSRNOG00000002161	Tlr6	ENSRNOG00000025100	Ikbke	ENSRNOG00000003673	Nup85	ENSRNOG00000018488	Cd40			ENSRNOG00000046834	C3			ENSRNOG00000007390	Nfkbia
		ENSRNOG00000019737	Sema4a	ENSRNOG00000031801	Ephb3	ENSRNOG00000013585	Nmnat3	ENSRNOG00000020129	Cdh3	ENSRNOG00000025053	Lrp1	ENSRNOG00000024808	Stk39	ENSRNOG00000012331	Casp8	ENSRNOG00000016377	Cep55	ENSRNOG00000015078	Ifitm3	ENSRNOG00000050404	Pmepa1	ENSRNOG00000002881	Ddr2	ENSRNOG00000015794	Fam83d	ENSRNOG00000006302	Gclc	ENSRNOG00000001518	Itga6	ENSRNOG00000000196	Cyp19a1	ENSRNOG00000012674	Adrb3	ENSRNOG00000037768	Rab43	ENSRNOG00000002045	Anxa3	ENSRNOG00000017123	B2m			ENSRNOG00000020580	LOC500956			ENSRNOG00000017787	Ripk1
		ENSRNOG00000016545	Ift140	ENSRNOG00000004290	Grb10	ENSRNOG00000001785	Etv5	ENSRNOG00000013309	Pik3ap1	ENSRNOG00000019666	Ubxn1	ENSRNOG00000014997	Igf2r	ENSRNOG00000019996	Slc16a1	ENSRNOG00000016866	Fhl2	ENSRNOG00000026128	Cpne8	ENSRNOG00000014835	Il1rl1	ENSRNOG00000015616	Rgs14	ENSRNOG00000003977	Dusp1	ENSRNOG00000009565	Pdk4	ENSRNOG00000016448	Eef2k	ENSRNOG00000033169	Cpeb4	ENSRNOG00000006526	Sema3c	ENSRNOG00000030888	Rela	ENSRNOG00000008839	Pparg	ENSRNOG00000004003	Dusp10			ENSRNOG00000012160	Syk			ENSRNOG00000019742	Stat3
		ENSRNOG00000048222	Nlrc5	ENSRNOG00000018452	Unc13a	ENSRNOG00000004284	Btg1	ENSRNOG00000016374	Fgfr2	ENSRNOG00000009263	Ifi27	ENSRNOG00000001518	Itga6	ENSRNOG00000023150	Gpi	ENSRNOG00000018452	Unc13a	ENSRNOG00000006094	Cd44	ENSRNOG00000025332	Cd109	ENSRNOG00000012049	Sox7	ENSRNOG00000017914	Cavin3	ENSRNOG00000033693	Naip2	ENSRNOG00000010610	Hpgd	ENSRNOG00000014079	Stat4	ENSRNOG00000015713	Parva	ENSRNOG00000002093	Tgfbr3	ENSRNOG00000011478	Ackr4	ENSRNOG00000015441	Il4r			ENSRNOG00000015052	Star			ENSRNOG00000014079	Stat4
		ENSRNOG00000010574	Ptpn1	ENSRNOG00000016377	Cep55	ENSRNOG00000032353	Mmp1	ENSRNOG00000013742	Large1	ENSRNOG00000021817	Irak2	ENSRNOG00000016448	Eef2k	ENSRNOG00000000837	Tnf	ENSRNOG00000004290	Grb10	ENSRNOG00000017414	Irf7	ENSRNOG00000015713	Parva	ENSRNOG00000023778	Gcnt2	ENSRNOG00000004100	Trib1	ENSRNOG00000020533	Htra1	ENSRNOG00000006831	Pgr	ENSRNOG00000020733	Camp	ENSRNOG00000048389	Fgf18	ENSRNOG00000003135	Fcrlb	ENSRNOG00000015310	Lrrc32	ENSRNOG00000020590	Adam15			ENSRNOG00000005404	Rasgrp1			ENSRNOG00000020733	Camp
		ENSRNOG00000006094	Cd44	ENSRNOG00000029394	Dusp8	ENSRNOG00000017191	Trim5	ENSRNOG00000004078	Eno3	ENSRNOG00000002843	Cxcl6	ENSRNOG00000016214	Agl	ENSRNOG00000013805	Tnip2	ENSRNOG00000031801	Ephb3	ENSRNOG00000008012	Abcb1b	ENSRNOG00000002161	Tlr6	ENSRNOG00000027145	Rora	ENSRNOG00000047957	Traf5	ENSRNOG00000014378	Il1r2	ENSRNOG00000017786	Acta1	ENSRNOG00000009565	Pdk4	ENSRNOG00000015124	Gpam	ENSRNOG00000011406	Ccl4	ENSRNOG00000026941	Tril	ENSRNOG00000033215	RT1-Db1			ENSRNOG00000008024	Pxk			ENSRNOG00000007437	Irf5
		ENSRNOG00000015430	Nlgn2	ENSRNOG00000003669	Myocd	ENSRNOG00000009131	Zc3h12a	ENSRNOG00000013322	Pola1	ENSRNOG00000013269	Tnfsf10	ENSRNOG00000013240	Ptger4	ENSRNOG00000017359	Itm2c	ENSRNOG00000029449	Ror1	ENSRNOG00000012331	Casp8	ENSRNOG00000018598	Ankrd1	ENSRNOG00000009822	Tlr2	ENSRNOG00000024250	Wwc3	ENSRNOG00000015078	Ifitm3	ENSRNOG00000018991	Gsn	ENSRNOG00000033693	Naip2	ENSRNOG00000017704	Sema3f	ENSRNOG00000006934	Acvr1b	ENSRNOG00000000105	Cplx2	ENSRNOG00000018247	Dhx58			ENSRNOG00000002946	Socs3			ENSRNOG00000003616	Grem2
		ENSRNOG00000020533	Htra1	ENSRNOG00000003870	C1qtnf2	ENSRNOG00000000782	Trim10	ENSRNOG00000005917	Pawr	ENSRNOG00000027839	Ptk2b	ENSRNOG00000004874	Flrt3	ENSRNOG00000003745	Atf3	ENSRNOG00000016810	Stmn1	ENSRNOG00000019996	Slc16a1	ENSRNOG00000004200	Sybu	ENSRNOG00000023463	Parp9	ENSRNOG00000048166	Arhgap19	ENSRNOG00000006094	Cd44	ENSRNOG00000020714	Trpm4	ENSRNOG00000021206	Pla2g16	ENSRNOG00000029938	Pik3c2b	ENSRNOG00000013395	Pglyrp1	ENSRNOG00000010553	Pnma1	ENSRNOG00000000836	Ltb			ENSRNOG00000037744	Oas1g			ENSRNOG00000019542	LOC100910979
		ENSRNOG00000000837	Tnf	ENSRNOG00000006930	Casq1	ENSRNOG00000007159	Ccl2	ENSRNOG00000016117	Myof	ENSRNOG00000015285	Lrp4	ENSRNOG00000016848	Fzd4	ENSRNOG00000001214	Pfkl	ENSRNOG00000003160	RragB	ENSRNOG00000011944	Snx10	ENSRNOG00000036682	Pycr1	ENSRNOG00000014117	Hmox1	ENSRNOG00000012698	Chsy1	ENSRNOG00000021157	Ctss	ENSRNOG00000025332	Cd109	ENSRNOG00000006302	Gclc	ENSRNOG00000018598	Ankrd1	ENSRNOG00000003705	Bmx	ENSRNOG00000009867	Tgfb3	ENSRNOG00000014956	Slc11a1			ENSRNOG00000019322	Notch1			ENSRNOG00000042560	Bag4
		ENSRNOG00000000827	Ier3	ENSRNOG00000050539	Fbln5	ENSRNOG00000023931	Ggn	ENSRNOG00000012181	Lpl	ENSRNOG00000014268	Abca2	ENSRNOG00000004245	Mgst3	ENSRNOG00000019183	Alox15	ENSRNOG00000015577	Lpar6	ENSRNOG00000000529	Pim1	ENSRNOG00000013925	Nox4	ENSRNOG00000016838	Pla2g5	ENSRNOG00000012561	Arhgef10	ENSRNOG00000010574	Ptpn1	ENSRNOG00000014835	Il1rl1	ENSRNOG00000020533	Htra1	ENSRNOG00000021685	Cdk5r1	ENSRNOG00000048222	Nlrc5	ENSRNOG00000048402	Igh-6	ENSRNOG00000020744	Adar			ENSRNOG00000013748	Trem3			ENSRNOG00000018804	Ripor2
		ENSRNOG00000017359	Itm2c	ENSRNOG00000023208	Myorg	ENSRNOG00000031202	Trim30c	ENSRNOG00000014678	Fzd5	ENSRNOG00000018827	LOC103694905	ENSRNOG00000011517	Tnfrsf21	ENSRNOG00000018247	Dhx58	ENSRNOG00000021962	Fzd2	ENSRNOG00000013805	Tnip2	ENSRNOG00000003673	Nup85	ENSRNOG00000031312	Tnfrsf1a	ENSRNOG00000003897	Col1a1	ENSRNOG00000048222	Nlrc5	ENSRNOG00000017546	Mylk3	ENSRNOG00000050251	MGC105649	ENSRNOG00000008553	Mthfr	ENSRNOG00000013794	Rbp1	ENSRNOG00000014476	Evl	ENSRNOG00000028548	Ccl9			ENSRNOG00000006418	Samhd1			ENSRNOG00000002792	Cxcl2
		ENSRNOG00000013805	Tnip2	ENSRNOG00000019926	Ramp1	ENSRNOG00000016289	Bmpr1b	ENSRNOG00000010402	Hspb2	ENSRNOG00000033234	Ccrl2	ENSRNOG00000005275	Shmt1	ENSRNOG00000019428	Higd1a	ENSRNOG00000010966	Itgb1	ENSRNOG00000033316	Foxo4	ENSRNOG00000033348	Duox1	ENSRNOG00000003170	Nlrp3	ENSRNOG00000008839	Pparg	ENSRNOG00000006934	Acvr1b	ENSRNOG00000050404	Pmepa1	ENSRNOG00000014378	Il1r2	ENSRNOG00000046366	Dmd	ENSRNOG00000014675	Pi4k2a	ENSRNOG00000004100	Trib1	ENSRNOG00000000768	Ubd			ENSRNOG00000019968	Trim8			ENSRNOG00000001963	Mx2
		ENSRNOG00000012331	Casp8	ENSRNOG00000015577	Lpar6	ENSRNOG00000030729	C4b	ENSRNOG00000006930	Casq1	ENSRNOG00000006934	Acvr1b	ENSRNOG00000007443	Jag1	ENSRNOG00000012439	Bid	ENSRNOG00000019926	Ramp1	ENSRNOG00000031743	Gbp2	ENSRNOG00000020514	Sox6	ENSRNOG00000023943	AABR07013651.1	ENSRNOG00000011407	Prag1	ENSRNOG00000019812	Nr1h2	ENSRNOG00000002161	Tlr6	ENSRNOG00000015078	Ifitm3	ENSRNOG00000014650	Sema4g	ENSRNOG00000017319	Mertk	ENSRNOG00000022067	Tlr5	ENSRNOG00000019183	Alox15			ENSRNOG00000009824	Irf2			ENSRNOG00000004726	Mapkapk2
		ENSRNOG00000008012	Abcb1b	ENSRNOG00000010966	Itgb1	ENSRNOG00000004255	Usf1	ENSRNOG00000050539	Fbln5	ENSRNOG00000019812	Nr1h2	ENSRNOG00000017828	Egr3	ENSRNOG00000004003	Dusp10	ENSRNOG00000046366	Dmd	ENSRNOG00000042560	Bag4	ENSRNOG00000014683	Il1rl2	ENSRNOG00000010488	Zmiz1	ENSRNOG00000022521	Ddias	ENSRNOG00000006304	Mdm2	ENSRNOG00000026649	Dnmt3a	ENSRNOG00000002188	Hpse	ENSRNOG00000003121	Rtn4rl1	ENSRNOG00000021157	Ctss	ENSRNOG00000043143	Eml1	ENSRNOG00000046891	Hk1			ENSRNOG00000030187	Mmp12			ENSRNOG00000016575	Tnfrsf1b
		ENSRNOG00000017414	Irf7	ENSRNOG00000021962	Fzd2	ENSRNOG00000013973	Lcn2	ENSRNOG00000003669	Myocd	ENSRNOG00000007027	Hgf	ENSRNOG00000015318	Heyl	ENSRNOG00000014363	Arhgef3	ENSRNOG00000008965	Socs2	ENSRNOG00000001314	Fam20c	ENSRNOG00000020467	Nrep	ENSRNOG00000010047	Ddit4l2	ENSRNOG00000010260	Dixdc1	ENSRNOG00000007027	Hgf	ENSRNOG00000025042	Pde3a	ENSRNOG00000003064	Bst1	ENSRNOG00000017445	Tubb2b	ENSRNOG00000003064	Bst1	ENSRNOG00000050647	LOC108348108	ENSRNOG00000022218	Ifi44			ENSRNOG00000046261	Acp5			ENSRNOG00000023334	Parp14
		ENSRNOG00000023150	Gpi	ENSRNOG00000016810	Stmn1	ENSRNOG00000004473	Ppargc1a	ENSRNOG00000008855	Gjb2	ENSRNOG00000030888	Rela	ENSRNOG00000002607	Sox9	ENSRNOG00000015385	Pink1	ENSRNOG00000030091	Dusp14	ENSRNOG00000008022	Apaf1	ENSRNOG00000016552	Hmgcs1	ENSRNOG00000009754	Nampt	ENSRNOG00000016119	Fzd7	ENSRNOG00000002093	Tgfbr3	ENSRNOG00000048389	Fgf18	ENSRNOG00000037198	Usp18	ENSRNOG00000007546	Asns	ENSRNOG00000015078	Ifitm3	ENSRNOG00000020514	Sox6	ENSRNOG00000045668	Ifnar2			ENSRNOG00000008400	Pml			ENSRNOG00000031743	Gbp2
		ENSRNOG00000008022	Apaf1	ENSRNOG00000029449	Ror1	ENSRNOG00000012278	Fgf10	ENSRNOG00000020480	Fads1	ENSRNOG00000004049	Baiap2	ENSRNOG00000001527	Cd80	ENSRNOG00000001480	Ncf1	ENSRNOG00000002524	Gpr37	ENSRNOG00000001300	P2rx4	ENSRNOG00000023546	Hspb1	ENSRNOG00000016299	Klf4	ENSRNOG00000018674	Ntrk3	ENSRNOG00000009882	Ppp3ca	ENSRNOG00000004200	Sybu	ENSRNOG00000013794	Rbp1	ENSRNOG00000001642	Tbc1d23	ENSRNOG00000020533	Htra1	ENSRNOG00000014683	Il1rl2	ENSRNOG00000009389	Ripk2			ENSRNOG00000006589	Mif			ENSRNOG00000002659	Ciita
		ENSRNOG00000030404	Arrb1	ENSRNOG00000003160	RragB	ENSRNOG00000010906	Ccl5	ENSRNOG00000003160	RragB	ENSRNOG00000022540	Trex1	ENSRNOG00000014453	Anxa5	ENSRNOG00000010358	Sh3rf1	ENSRNOG00000004621	Rtn4	ENSRNOG00000030404	Arrb1	ENSRNOG00000016494	Tmem204	ENSRNOG00000001843	Bcl6	ENSRNOG00000014508	Mgll	ENSRNOG00000030888	Rela	ENSRNOG00000018598	Ankrd1	ENSRNOG00000048222	Nlrc5	ENSRNOG00000016552	Hmgcs1	ENSRNOG00000020733	Camp	ENSRNOG00000003977	Dusp1	ENSRNOG00000029386	RT1-N2			ENSRNOG00000010906	Ccl5			ENSRNOG00000015668	Ccl19
		ENSRNOG00000001300	P2rx4	ENSRNOG00000005413	Creb3l1	ENSRNOG00000006589	Mif	ENSRNOG00000028598	Edar	ENSRNOG00000011329	Pkm	ENSRNOG00000017500	Mtss1l	ENSRNOG00000042326	Smpdl3b	ENSRNOG00000005413	Creb3l1	ENSRNOG00000015668	Ccl19	ENSRNOG00000005343	Esr2	ENSRNOG00000015602	Cdh2	ENSRNOG00000002418	Tgfb2	ENSRNOG00000037768	Rab43	ENSRNOG00000004500	Myc	ENSRNOG00000050231	Gng12	ENSRNOG00000003977	Dusp1	ENSRNOG00000000196	Cyp19a1	ENSRNOG00000004072	Myo1c	ENSRNOG00000018477	Otud4			ENSRNOG00000030729	C4b			ENSRNOG00000027008	Igtp
		ENSRNOG00000002141	Cd200	ENSRNOG00000004621	Rtn4	ENSRNOG00000020667	Shisa5	ENSRNOG00000008445	Dact1	ENSRNOG00000018009	Rab8b	ENSRNOG00000016538	Itga8	ENSRNOG00000016551	Bcl2l11	ENSRNOG00000002161	Tlr6	ENSRNOG00000010331	Ctsb	ENSRNOG00000022067	Tlr5	ENSRNOG00000003984	Apln	ENSRNOG00000013213	Epha4	ENSRNOG00000019018	Plat	ENSRNOG00000005413	Creb3l1	ENSRNOG00000013395	Pglyrp1	ENSRNOG00000014683	Il1rl2	ENSRNOG00000013963	Il6st	ENSRNOG00000004500	Myc	ENSRNOG00000018659	Csf1			ENSRNOG00000013973	Lcn2			ENSRNOG00000011944	Snx10
		ENSRNOG00000015668	Ccl19	ENSRNOG00000009073	Tnni1	ENSRNOG00000020793	Ruvbl2	ENSRNOG00000010244	Sarm1	ENSRNOG00000004026	Atp2b1	ENSRNOG00000010748	Mtus1	ENSRNOG00000001425	Sh2b2	ENSRNOG00000018598	Ankrd1	ENSRNOG00000020590	Adam15	ENSRNOG00000012237	Rdx	ENSRNOG00000014859	Rnf152	ENSRNOG00000023296	AABR07002945.1	ENSRNOG00000006462	Ero1a	ENSRNOG00000008965	Socs2	ENSRNOG00000019812	Nr1h2	ENSRNOG00000050647	LOC108348108	ENSRNOG00000019742	Stat3	ENSRNOG00000015124	Gpam	ENSRNOG00000005854	Angpt1			ENSRNOG00000016346	Prkcd			ENSRNOG00000017414	Irf7
		ENSRNOG00000045924	RT1-T24-3	ENSRNOG00000030091	Dusp14	ENSRNOG00000000451	RT1-Ba	ENSRNOG00000009470	Flnb	ENSRNOG00000015052	Star	ENSRNOG00000018232	Srf	ENSRNOG00000038881	Hcls1	ENSRNOG00000016479	Plekhg4	ENSRNOG00000019428	Higd1a	ENSRNOG00000009867	Tgfb3	ENSRNOG00000011680	Il16	ENSRNOG00000020433	Actn4	ENSRNOG00000004049	Baiap2	ENSRNOG00000046366	Dmd	ENSRNOG00000011406	Ccl4	ENSRNOG00000008479	Slc8a1	ENSRNOG00000009222	Epha2	ENSRNOG00000002161	Tlr6	ENSRNOG00000001425	Sh2b2			ENSRNOG00000013023	Nop53			ENSRNOG00000008292	Hif1a
		ENSRNOG00000001314	Fam20c	ENSRNOG00000014650	Sema4g	ENSRNOG00000010258	Vhl	ENSRNOG00000046202	Metrnl	ENSRNOG00000010919	Mbd4	ENSRNOG00000005592	Brinp2	ENSRNOG00000005854	Angpt1	ENSRNOG00000003066	Wnt9a	ENSRNOG00000015385	Pink1	ENSRNOG00000008332	Smo	ENSRNOG00000013959	Skor1	ENSRNOG00000011593	Hey1	ENSRNOG00000022540	Trex1	ENSRNOG00000018214	Bok	ENSRNOG00000006304	Mdm2	ENSRNOG00000022067	Tlr5	ENSRNOG00000014125	Evi2b	ENSRNOG00000014835	Il1rl1	ENSRNOG00000042326	Smpdl3b			ENSRNOG00000033560	Polr3c			ENSRNOG00000012331	Casp8
		ENSRNOG00000042560	Bag4	ENSRNOG00000008965	Socs2	ENSRNOG00000006227	Ifih1	ENSRNOG00000016708	Necab3	ENSRNOG00000002946	Socs3	ENSRNOG00000004165	Prkd1	ENSRNOG00000018477	Otud4	ENSRNOG00000004200	Sybu	ENSRNOG00000045668	Ifnar2	ENSRNOG00000009102	Fermt2	ENSRNOG00000002341	Trim25	ENSRNOG00000030266	Plekhg2	ENSRNOG00000020769	Crebrf	ENSRNOG00000004072	Myo1c	ENSRNOG00000007728	Gsdmd	ENSRNOG00000004100	Trib1	ENSRNOG00000019308	Arrb2	ENSRNOG00000007687	Sema7a	ENSRNOG00000019742	Stat3			ENSRNOG00000028814	Oasl2			ENSRNOG00000019675	Pycard
		ENSRNOG00000004003	Dusp10	ENSRNOG00000003121	Rtn4rl1	ENSRNOG00000033560	Polr3c	ENSRNOG00000014387	Chac1	ENSRNOG00000009037	Sulf1	ENSRNOG00000027894	Iqgap3	ENSRNOG00000029941	Grina	ENSRNOG00000018991	Gsn	ENSRNOG00000003745	Atf3	ENSRNOG00000003645	LOC103689931	ENSRNOG00000014025	Rasgrf1	ENSRNOG00000005506	Arhgef5	ENSRNOG00000009385	Pik3cg	ENSRNOG00000026212	Micall1	ENSRNOG00000007027	Hgf	ENSRNOG00000023546	Hspb1	ENSRNOG00000000795	RT1-N3	ENSRNOG00000039048	Cd200r1	ENSRNOG00000020733	Camp			ENSRNOG00000006227	Ifih1			ENSRNOG00000000299	Foxo3
		ENSRNOG00000012439	Bid	ENSRNOG00000046366	Dmd	ENSRNOG00000013748	Trem3	ENSRNOG00000001414	Serpine1	ENSRNOG00000003732	Flrt2	ENSRNOG00000003515	Ephx1	ENSRNOG00000036673	Sectm1b	ENSRNOG00000014969	Lzts2	ENSRNOG00000011238	Tiparp	ENSRNOG00000020009	Npas4	ENSRNOG00000007081	Xdh	ENSRNOG00000010617	Scube1	ENSRNOG00000007690	Cmpk2	ENSRNOG00000007546	Asns	ENSRNOG00000030888	Rela	ENSRNOG00000014476	Evl	ENSRNOG00000022298	Cxcl11	ENSRNOG00000025332	Cd109	ENSRNOG00000019737	Sema4a			ENSRNOG00000000451	RT1-Ba			ENSRNOG00000011039	Gch1
		ENSRNOG00000019428	Higd1a	ENSRNOG00000002524	Gpr37	ENSRNOG00000046261	Acp5	ENSRNOG00000002343	Uchl1	ENSRNOG00000040287	Cyp1b1	ENSRNOG00000034254	Actb	ENSRNOG00000001431	Rasa4	ENSRNOG00000008027	Cavin4	ENSRNOG00000019183	Alox15	ENSRNOG00000015423	Ccna2	ENSRNOG00000015027	Il18r1	ENSRNOG00000002791	Bcl2	ENSRNOG00000022242	Cxcl9	ENSRNOG00000008862	Abcg4	ENSRNOG00000025100	Ikbke	ENSRNOG00000048402	Igh-6	ENSRNOG00000001304	Bcr	ENSRNOG00000020714	Trpm4	ENSRNOG00000001304	Bcr			ENSRNOG00000020679	Icam1			ENSRNOG00000020716	Axl
		ENSRNOG00000015385	Pink1	ENSRNOG00000050404	Pmepa1	ENSRNOG00000019968	Trim8	ENSRNOG00000014350	Cyr61	ENSRNOG00000013634	Myd88	ENSRNOG00000046996	Pea15	ENSRNOG00000007091	Ly6e	ENSRNOG00000001515	Map3k20	ENSRNOG00000001425	Sh2b2	ENSRNOG00000022176	Gpr75	ENSRNOG00000026805	Csf2	ENSRNOG00000049942	RGD1564899	ENSRNOG00000011329	Pkm	ENSRNOG00000016552	Hmgcs1	ENSRNOG00000004049	Baiap2	ENSRNOG00000029047	Cubn	ENSRNOG00000019737	Sema4a	ENSRNOG00000010777	Tox	ENSRNOG00000010370	Tnip1			ENSRNOG00000000782	Trim10			ENSRNOG00000013805	Tnip2
		ENSRNOG00000014363	Arhgef3	ENSRNOG00000014835	Il1rl1	ENSRNOG00000009824	Irf2	ENSRNOG00000000826	Flot1	ENSRNOG00000006238	Traf2	ENSRNOG00000000413	Pln	ENSRNOG00000005528	Tbk1	ENSRNOG00000050404	Pmepa1	ENSRNOG00000008510	Abtb2	ENSRNOG00000000145	Pik3r3	ENSRNOG00000004226	Irak3	ENSRNOG00000006490	Neo1	ENSRNOG00000000853	Aif1	ENSRNOG00000020467	Nrep	ENSRNOG00000007690	Cmpk2	ENSRNOG00000014718	Acsl3	ENSRNOG00000010370	Tnip1	ENSRNOG00000018991	Gsn	ENSRNOG00000019308	Arrb2			ENSRNOG00000009131	Zc3h12a			ENSRNOG00000015027	Il18r1
		ENSRNOG00000010174	Enpp4	ENSRNOG00000016343	Dkk3	ENSRNOG00000047300	Bdkrb2	ENSRNOG00000017164	Afap1l2	ENSRNOG00000012183	Glrx	ENSRNOG00000002393	Eprs	ENSRNOG00000018730	Nectin2	ENSRNOG00000025332	Cd109	ENSRNOG00000038881	Hcls1	ENSRNOG00000016818	Fgfr3	ENSRNOG00000000485	Bak1	ENSRNOG00000021433	Arhgef39	ENSRNOG00000018009	Rab8b	ENSRNOG00000003977	Dusp1	ENSRNOG00000009385	Pik3cg	ENSRNOG00000011478	Ackr4	ENSRNOG00000019142	Fas			ENSRNOG00000000795	RT1-N3			ENSRNOG00000017191	Trim5			ENSRNOG00000026805	Csf2
		ENSRNOG00000018247	Dhx58	ENSRNOG00000025332	Cd109	ENSRNOG00000049422	LOC100911825	ENSRNOG00000003267	Pycr2	ENSRNOG00000004473	Ppargc1a	ENSRNOG00000021812	Scx	ENSRNOG00000008116	Plpp3	ENSRNOG00000016343	Dkk3	ENSRNOG00000011599	Gldc	ENSRNOG00000008173	Sesn3	ENSRNOG00000000299	Foxo3	ENSRNOG00000015357	Bmper	ENSRNOG00000009919	Acod1	ENSRNOG00000014683	Il1rl2	ENSRNOG00000051235	C2	ENSRNOG00000001194	Rrp1b	ENSRNOG00000002141	Cd200			ENSRNOG00000022298	Cxcl11			ENSRNOG00000031202	Trim30c			ENSRNOG00000038960	RGD1309362
		ENSRNOG00000019183	Alox15	ENSRNOG00000018991	Gsn	ENSRNOG00000047175	Cryaa	ENSRNOG00000006931	Eepd1	ENSRNOG00000025371	Spry1	ENSRNOG00000005345	Vsnl1	ENSRNOG00000016571	Ngf	ENSRNOG00000012868	Uaca	ENSRNOG00000005854	Angpt1	ENSRNOG00000017882	Camk1d	ENSRNOG00000002792	Cxcl2	ENSRNOG00000007949	Rgn	ENSRNOG00000014333	Vcam1	ENSRNOG00000033348	Duox1	ENSRNOG00000010799	Noct	ENSRNOG00000003897	Col1a1	ENSRNOG00000001300	P2rx4			ENSRNOG00000021157	Ctss			ENSRNOG00000016289	Bmpr1b			ENSRNOG00000004226	Irak3
		ENSRNOG00000029386	RT1-N2	ENSRNOG00000001515	Map3k20	ENSRNOG00000007457	Serping1	ENSRNOG00000001287	Gper1	ENSRNOG00000012278	Fgf10	ENSRNOG00000045636	Fasn	ENSRNOG00000020182	Mvp	ENSRNOG00000048703	Alkal1	ENSRNOG00000018477	Otud4	ENSRNOG00000008015	Fos	ENSRNOG00000003616	Grem2	ENSRNOG00000048043	F2r	ENSRNOG00000024207	Fgfrl1	ENSRNOG00000020514	Sox6	ENSRNOG00000022242	Cxcl9	ENSRNOG00000012698	Chsy1	ENSRNOG00000015668	Ccl19			ENSRNOG00000015078	Ifitm3			ENSRNOG00000007159	Ccl2			ENSRNOG00000045846	Rfx2
		ENSRNOG00000023400	Dtx3l	ENSRNOG00000014969	Lzts2	ENSRNOG00000042353	Mlkl	ENSRNOG00000032788	Dysf	ENSRNOG00000013973	Lcn2	ENSRNOG00000018674	Ntrk3	ENSRNOG00000002525	Ptgs2	ENSRNOG00000013744	Akip1	ENSRNOG00000012772	Nqo1	ENSRNOG00000017933	Ccdc3	ENSRNOG00000028523	Tctn1	ENSRNOG00000019965	Tgfb1i1	ENSRNOG00000010602	Birc2	ENSRNOG00000009204	Il17re	ENSRNOG00000025167	Sema4b	ENSRNOG00000013572	Lxn	ENSRNOG00000021412	Slfn13			ENSRNOG00000048222	Nlrc5			ENSRNOG00000015992	Ccl20			ENSRNOG00000001548	Nfe2l2
		ENSRNOG00000003745	Atf3	ENSRNOG00000008027	Cavin4	ENSRNOG00000042070	Ticam2	ENSRNOG00000014205	Klf2	ENSRNOG00000004255	Usf1	ENSRNOG00000013574	Appl1	ENSRNOG00000006019	G0s2	ENSRNOG00000011826	Lzts1	ENSRNOG00000001480	Ncf1	ENSRNOG00000039976	Ptk7	ENSRNOG00000017037	Otud3	ENSRNOG00000002413	Gpc4	ENSRNOG00000004026	Atp2b1	ENSRNOG00000050647	LOC108348108	ENSRNOG00000009919	Acod1	ENSRNOG00000008839	Pparg	ENSRNOG00000026053	Grem1			ENSRNOG00000014675	Pi4k2a			ENSRNOG00000021726	Tlr3			ENSRNOG00000016698	Rnmt
		ENSRNOG00000005854	Angpt1	ENSRNOG00000018598	Ankrd1	ENSRNOG00000004273	Ifitm1	ENSRNOG00000047143	Fkbp1b	ENSRNOG00000010906	Ccl5	ENSRNOG00000014686	Kcnd3	ENSRNOG00000009134	Mad2l2	ENSRNOG00000013925	Nox4	ENSRNOG00000010633	Acsl1	ENSRNOG00000001817	Tm7sf3	ENSRNOG00000047977	LOC684871	ENSRNOG00000005034	Arhgef25	ENSRNOG00000012160	Syk	ENSRNOG00000008479	Slc8a1	ENSRNOG00000000853	Aif1	ENSRNOG00000006305	Slc38a2	ENSRNOG00000031743	Gbp2			ENSRNOG00000038999	RT1-A1			ENSRNOG00000009820	Bnip3l			ENSRNOG00000009389	Ripk2
		ENSRNOG00000029941	Grina	ENSRNOG00000004200	Sybu	ENSRNOG00000028946	Cdc42ep4	ENSRNOG00000013090	Gadd45g	ENSRNOG00000006589	Mif	ENSRNOG00000010199	Glrb	ENSRNOG00000022256	Cxcl10	ENSRNOG00000009867	Tgfb3	ENSRNOG00000016571	Ngf	ENSRNOG00000042536	Pde4d	ENSRNOG00000008525	Csf3	ENSRNOG00000000129	Phf24	ENSRNOG00000015052	Star	ENSRNOG00000022067	Tlr5	ENSRNOG00000011329	Pkm	ENSRNOG00000002045	Anxa3	ENSRNOG00000016575	Tnfrsf1b			ENSRNOG00000013805	Tnip2			ENSRNOG00000021802	Isg15			ENSRNOG00000045668	Ifnar2
		ENSRNOG00000018477	Otud4	ENSRNOG00000003066	Wnt9a	ENSRNOG00000003259	C1qtnf1	ENSRNOG00000019864	C1qtnf12	ENSRNOG00000013170	Il13ra1	ENSRNOG00000002418	Tgfb2	ENSRNOG00000049761	Htr6	ENSRNOG00000008332	Smo	ENSRNOG00000002525	Ptgs2	ENSRNOG00000012060	Gucy1b1	ENSRNOG00000010086	Plagl2	ENSRNOG00000008829	Sorbs3	ENSRNOG00000017808	Klf15	ENSRNOG00000016494	Tmem204	ENSRNOG00000014333	Vcam1	ENSRNOG00000003673	Nup85	ENSRNOG00000004726	Mapkapk2			ENSRNOG00000000837	Tnf			ENSRNOG00000033235	Relb			ENSRNOG00000013634	Myd88
		ENSRNOG00000001425	Sh2b2	ENSRNOG00000016479	Plekhg4	ENSRNOG00000043323	Il36b	ENSRNOG00000000632	Cdk1	ENSRNOG00000020793	Ruvbl2	ENSRNOG00000020585	Tbxa2r	ENSRNOG00000016460	Clu	ENSRNOG00000019305	Sh3tc2	ENSRNOG00000038955	MGC105567	ENSRNOG00000043167	Itga9	ENSRNOG00000045649	Arrdc3	ENSRNOG00000016848	Fzd4	ENSRNOG00000002946	Socs3	ENSRNOG00000004100	Trib1	ENSRNOG00000026647	Cxcl16	ENSRNOG00000021812	Scx	ENSRNOG00000045924	RT1-T24-3			ENSRNOG00000011971	C1s			ENSRNOG00000001843	Bcl6			ENSRNOG00000006238	Traf2
		ENSRNOG00000016551	Bcl2l11	ENSRNOG00000002161	Tlr6	ENSRNOG00000021125	Prdx5	ENSRNOG00000026607	Tnfsf18	ENSRNOG00000010258	Vhl	ENSRNOG00000013213	Epha4	ENSRNOG00000004249	Tlr7	ENSRNOG00000045920	Mcu	ENSRNOG00000002470	Ifi47	ENSRNOG00000020676	Ppp1r14a	ENSRNOG00000013166	Wnt4	ENSRNOG00000029141	Trabd2b	ENSRNOG00000009037	Sulf1	ENSRNOG00000005343	Esr2	ENSRNOG00000009730	Cyp7b1	ENSRNOG00000013309	Pik3ap1	ENSRNOG00000001314	Fam20c			ENSRNOG00000002922	Adora2b			ENSRNOG00000009912	Fgr			ENSRNOG00000020580	LOC500956
		ENSRNOG00000038881	Hcls1	ENSRNOG00000013925	Nox4	ENSRNOG00000037851	Spidr	ENSRNOG00000021259	Prnp	ENSRNOG00000000451	RT1-Ba	ENSRNOG00000017466	Kif5b	ENSRNOG00000004276	Itga3	ENSRNOG00000020467	Nrep	ENSRNOG00000022256	Cxcl10	ENSRNOG00000009338	Kras	ENSRNOG00000015461	Serpine2	ENSRNOG00000007443	Jag1	ENSRNOG00000016698	Rnmt	ENSRNOG00000023546	Hspb1	ENSRNOG00000024689	Hopx	ENSRNOG00000016374	Fgfr2	ENSRNOG00000005905	Pde4b			ENSRNOG00000003522	Mr1			ENSRNOG00000001964	Cd47			ENSRNOG00000028548	Ccl9
		ENSRNOG00000010358	Sh3rf1	ENSRNOG00000036682	Pycr1	ENSRNOG00000012280	Ptx3	ENSRNOG00000019336	Gata3	ENSRNOG00000006227	Ifih1	ENSRNOG00000046667	Fosb	ENSRNOG00000001302	Adora2a	ENSRNOG00000016494	Tmem204	ENSRNOG00000001431	Rasa4	ENSRNOG00000029598	Robo2	ENSRNOG00000008364	Cat	ENSRNOG00000012148	Trio	ENSRNOG00000003732	Flrt2	ENSRNOG00000008332	Smo	ENSRNOG00000001369	Oas1a	ENSRNOG00000018674	Ntrk3	ENSRNOG00000000837	Tnf			ENSRNOG00000000441	Gpsm3			ENSRNOG00000004488	Bdkrb1			ENSRNOG00000000768	Ubd
		ENSRNOG00000042326	Smpdl3b	ENSRNOG00000013744	Akip1	ENSRNOG00000018735	Cd74	ENSRNOG00000007104	Itpr1	ENSRNOG00000014064	Ctsh	ENSRNOG00000001004	Ncor2	ENSRNOG00000007110	Ankrd6	ENSRNOG00000023546	Hspb1	ENSRNOG00000009401	Lmo2	ENSRNOG00000015036	Ctgf	ENSRNOG00000003800	Rgs9	ENSRNOG00000012482	Ndrg4	ENSRNOG00000045846	Rfx2	ENSRNOG00000014476	Evl	ENSRNOG00000004026	Atp2b1	ENSRNOG00000014508	Mgll	ENSRNOG00000002922	Adora2b			ENSRNOG00000017414	Irf7			ENSRNOG00000027145	Rora			ENSRNOG00000019183	Alox15
		ENSRNOG00000001480	Ncf1	ENSRNOG00000012868	Uaca	ENSRNOG00000036604	Ifit2	ENSRNOG00000023338	Tspan2	ENSRNOG00000012779	Msr1	ENSRNOG00000023404	Slc9b2	ENSRNOG00000021276	Bmp2	ENSRNOG00000016075	Dmrt1	ENSRNOG00000011511	Stk24	ENSRNOG00000004496	Rock2	ENSRNOG00000039754	Rab7b	ENSRNOG00000043465	Arc	ENSRNOG00000040287	Cyp1b1	ENSRNOG00000009867	Tgfb3	ENSRNOG00000012160	Syk	ENSRNOG00000036701	LOC100361457	ENSRNOG00000011971	C1s			ENSRNOG00000019675	Pycard			ENSRNOG00000009822	Tlr2			ENSRNOG00000012160	Syk
		ENSRNOG00000022256	Cxcl10	ENSRNOG00000011058	Utrn	ENSRNOG00000017453	Ptpn2	ENSRNOG00000016166	Pdlim1	ENSRNOG00000046261	Acp5	ENSRNOG00000002791	Bcl2	ENSRNOG00000049560	Glul	ENSRNOG00000026821	Arhgap42	ENSRNOG00000048800	AABR07031756.2	ENSRNOG00000019638	Lmna	ENSRNOG00000011205	Ccl3	ENSRNOG00000002607	Sox9	ENSRNOG00000013634	Myd88	ENSRNOG00000012237	Rdx	ENSRNOG00000015052	Star	ENSRNOG00000012181	Lpl	ENSRNOG00000003522	Mr1			ENSRNOG00000015668	Ccl19			ENSRNOG00000023463	Parp9			ENSRNOG00000015441	Il4r
		ENSRNOG00000016460	Clu	ENSRNOG00000048703	Alkal1	ENSRNOG00000009912	Fgr	ENSRNOG00000018815	Plk1	ENSRNOG00000002520	Litaf	ENSRNOG00000015357	Bmper	ENSRNOG00000004575	Il1a	ENSRNOG00000020009	Npas4	ENSRNOG00000027502	Nmi	ENSRNOG00000023679	Prdm5	ENSRNOG00000033444	F10	ENSRNOG00000015318	Heyl	ENSRNOG00000006238	Traf2	ENSRNOG00000050201	Slc29a2	ENSRNOG00000008187	Ubash3b	ENSRNOG00000014678	Fzd5	ENSRNOG00000038999	RT1-A1			ENSRNOG00000002141	Cd200			ENSRNOG00000003480	Aim2			ENSRNOG00000015052	Star
		ENSRNOG00000049761	Htr6	ENSRNOG00000016075	Dmrt1	ENSRNOG00000004666	Prr5l	ENSRNOG00000015080	Wdfy1	ENSRNOG00000014060	Mras	ENSRNOG00000006490	Neo1	ENSRNOG00000033835	Dnm1	ENSRNOG00000018803	Mkl1	ENSRNOG00000016326	Cx3cl1	ENSRNOG00000011841	Map2	ENSRNOG00000015018	Pdia3	ENSRNOG00000050636	Arhgef10l	ENSRNOG00000012513	Pdk3	ENSRNOG00000011478	Ackr4	ENSRNOG00000004637	Fbxo7	ENSRNOG00000029330	Car5b	ENSRNOG00000013805	Tnip2			ENSRNOG00000019142	Fas			ENSRNOG00000014117	Hmox1			ENSRNOG00000010602	Birc2
		ENSRNOG00000016571	Ngf	ENSRNOG00000016494	Tmem204	ENSRNOG00000004488	Bdkrb1	ENSRNOG00000010918	Cebpa	ENSRNOG00000002158	Ibsp	ENSRNOG00000019965	Tgfb1i1	ENSRNOG00000010558	Ppif	ENSRNOG00000024923	Nnat	ENSRNOG00000004575	Il1a	ENSRNOG00000030210	Fndc1	ENSRNOG00000010213	Fgd5	ENSRNOG00000000567	Unc5b	ENSRNOG00000012183	Glrx	ENSRNOG00000003897	Col1a1	ENSRNOG00000037744	Oas1g	ENSRNOG00000051120	Il17d	ENSRNOG00000020716	Axl			ENSRNOG00000005905	Pde4b			ENSRNOG00000016838	Pla2g5			ENSRNOG00000020744	Adar
		ENSRNOG00000002525	Ptgs2	ENSRNOG00000023546	Hspb1	ENSRNOG00000020918	Ccnd1	ENSRNOG00000002171	Phldb2	ENSRNOG00000020812	Gys1	ENSRNOG00000048043	F2r	ENSRNOG00000016326	Cx3cl1	ENSRNOG00000001979	Rcan1	ENSRNOG00000010558	Ppif	ENSRNOG00000043094	Oxct1	ENSRNOG00000018659	Csf1	ENSRNOG00000043099	Ddx21	ENSRNOG00000004473	Ppargc1a	ENSRNOG00000013925	Nox4	ENSRNOG00000018694	Lipg	ENSRNOG00000007862	Acat1	ENSRNOG00000012331	Casp8			ENSRNOG00000031743	Gbp2			ENSRNOG00000036604	Ifit2			ENSRNOG00000014956	Slc11a1
		ENSRNOG00000006019	G0s2	ENSRNOG00000022067	Tlr5	ENSRNOG00000002511	Flt4	ENSRNOG00000045829	Thbs1	ENSRNOG00000016733	Rab13	ENSRNOG00000003206	Actr3	ENSRNOG00000003259	C1qtnf1	ENSRNOG00000014293	Nkd1	ENSRNOG00000009797	Aqp3	ENSRNOG00000022196	Bmpr2	ENSRNOG00000027784	Tsku	ENSRNOG00000020497	Plekha1	ENSRNOG00000012278	Fgf10	ENSRNOG00000008839	Pparg	ENSRNOG00000002946	Socs3	ENSRNOG00000010199	Glrb	ENSRNOG00000017414	Irf7			ENSRNOG00000016575	Tnfrsf1b			ENSRNOG00000017453	Ptpn2			ENSRNOG00000002946	Socs3
		ENSRNOG00000009134	Mad2l2	ENSRNOG00000014683	Il1rl2	ENSRNOG00000019456	Kars	ENSRNOG00000015423	Ccna2	ENSRNOG00000021726	Tlr3	ENSRNOG00000013588	Glra1	ENSRNOG00000019193	Stx1b	ENSRNOG00000017933	Ccdc3	ENSRNOG00000032708	RT1-Bb	ENSRNOG00000042668	Msrb3	ENSRNOG00000010629	Nod1	ENSRNOG00000016538	Itga8	ENSRNOG00000016346	Prkcd	ENSRNOG00000002393	Eprs	ENSRNOG00000020552	Fosl1	ENSRNOG00000002418	Tgfb2	ENSRNOG00000000441	Gpsm3			ENSRNOG00000004726	Mapkapk2			ENSRNOG00000031312	Tnfrsf1a			ENSRNOG00000020552	Fosl1
		ENSRNOG00000018730	Nectin2	ENSRNOG00000020467	Nrep	ENSRNOG00000036745	Gna13	ENSRNOG00000015810	Trip13	ENSRNOG00000004284	Btg1	ENSRNOG00000006831	Pgr	ENSRNOG00000015717	Ptpre	ENSRNOG00000039976	Ptk7	ENSRNOG00000009993	Dcps	ENSRNOG00000018184	Tpm1	ENSRNOG00000012866	Nek8	ENSRNOG00000013248	Wwc2	ENSRNOG00000025371	Spry1	ENSRNOG00000020660	Cfl1	ENSRNOG00000003732	Flrt2	ENSRNOG00000010645	Lgals3	ENSRNOG00000019675	Pycard			ENSRNOG00000045924	RT1-T24-3			ENSRNOG00000003170	Nlrp3			ENSRNOG00000022242	Cxcl9
		ENSRNOG00000008116	Plpp3	ENSRNOG00000026941	Tril	ENSRNOG00000011745	Psma1	ENSRNOG00000003998	Sgca	ENSRNOG00000032353	Mmp1	ENSRNOG00000017786	Acta1	ENSRNOG00000043323	Il36b	ENSRNOG00000016818	Fgfr3	ENSRNOG00000008837	Ass1	ENSRNOG00000004925	Ppp1r12a	ENSRNOG00000023896	Dusp6	ENSRNOG00000027894	Iqgap3	ENSRNOG00000004255	Usf1	ENSRNOG00000021812	Scx	ENSRNOG00000013634	Myd88	ENSRNOG00000002653	Kcnk2	ENSRNOG00000023150	Gpi			ENSRNOG00000036672	Sectm1a			ENSRNOG00000023943	AABR07013651.1			ENSRNOG00000020769	Crebrf
		ENSRNOG00000007091	Ly6e	ENSRNOG00000009867	Tgfb3	ENSRNOG00000017787	Ripk1	ENSRNOG00000008173	Sesn3	ENSRNOG00000009131	Zc3h12a	ENSRNOG00000015020	Idh1	ENSRNOG00000016995	Zap70	ENSRNOG00000018051	Farp2	ENSRNOG00000013987	Sbno2	ENSRNOG00000001750	Chrd	ENSRNOG00000000836	Ltb	ENSRNOG00000004165	Prkd1	ENSRNOG00000013973	Lcn2	ENSRNOG00000005345	Vsnl1	ENSRNOG00000046834	C3	ENSRNOG00000006663	Usp2	ENSRNOG00000011944	Snx10			ENSRNOG00000017703	Unc93b1			ENSRNOG00000018735	Cd74			ENSRNOG00000022540	Trex1
		ENSRNOG00000001431	Rasa4	ENSRNOG00000048402	Igh-6	ENSRNOG00000007437	Irf5	ENSRNOG00000008015	Fos	ENSRNOG00000051158	Cfb	ENSRNOG00000020714	Trpm4	ENSRNOG00000047300	Bdkrb2	ENSRNOG00000008173	Sesn3	ENSRNOG00000004276	Itga3	ENSRNOG00000010626	Sphk1	ENSRNOG00000020744	Adar	ENSRNOG00000019885	Magi3	ENSRNOG00000010906	Ccl5	ENSRNOG00000045636	Fasn	ENSRNOG00000020580	LOC500956	ENSRNOG00000020585	Tbxa2r	ENSRNOG00000049517	Tnfaip3			ENSRNOG00000042137	Tmem173			ENSRNOG00000028946	Cdc42ep4			ENSRNOG00000014333	Vcam1
		ENSRNOG00000036673	Sectm1b	ENSRNOG00000019305	Sh3tc2	ENSRNOG00000017243	Bnip3	ENSRNOG00000002886	Myh10	ENSRNOG00000007159	Ccl2	ENSRNOG00000007955	Timp4	ENSRNOG00000011459	Rhbdf2	ENSRNOG00000004837	Limd1	ENSRNOG00000021276	Bmp2	ENSRNOG00000022239	Trarg1	ENSRNOG00000017089	Prl6a1	ENSRNOG00000046996	Pea15	ENSRNOG00000013170	Il13ra1	ENSRNOG00000016374	Fgfr2	ENSRNOG00000013973	Lcn2	ENSRNOG00000002618	Ivns1abp	ENSRNOG00000013953	Ntrk1			ENSRNOG00000008048	Plscr1			ENSRNOG00000002341	Trim25			ENSRNOG00000026647	Cxcl16
		ENSRNOG00000005528	Tbk1	ENSRNOG00000008332	Smo	ENSRNOG00000050968	Ptger2	ENSRNOG00000017850	Dctpp1	ENSRNOG00000009425	Fgf7	ENSRNOG00000017546	Mylk3	ENSRNOG00000007596	Rffl	ENSRNOG00000009656	Rspo1	ENSRNOG00000009427	Tbx21	ENSRNOG00000016708	Necab3	ENSRNOG00000009389	Ripk2	ENSRNOG00000012791	Ajuba	ENSRNOG00000020679	Icam1	ENSRNOG00000018674	Ntrk3	ENSRNOG00000004255	Usf1	ENSRNOG00000002052	Ccdc80	ENSRNOG00000017980	Itgal			ENSRNOG00000042080	Il31ra			ENSRNOG00000012280	Ptx3			ENSRNOG00000000853	Aif1
		ENSRNOG00000005810	Nlrc4	ENSRNOG00000018803	Mkl1	ENSRNOG00000002568	Socs1	ENSRNOG00000001817	Tm7sf3	ENSRNOG00000016289	Bmpr1b	ENSRNOG00000026649	Dnmt3a	ENSRNOG00000011631	Fst	ENSRNOG00000009338	Kras	ENSRNOG00000007596	Rffl	ENSRNOG00000000866	Rbmx	ENSRNOG00000001548	Nfe2l2	ENSRNOG00000009972	Rara	ENSRNOG00000020793	Ruvbl2	ENSRNOG00000013574	Appl1	ENSRNOG00000016346	Prkcd	ENSRNOG00000015380	Jup	ENSRNOG00000024931	Ccdc88b			ENSRNOG00000017980	Itgal			ENSRNOG00000043323	Il36b			ENSRNOG00000010633	Acsl1
		ENSRNOG00000016326	Cx3cl1	ENSRNOG00000026821	Arhgap42	ENSRNOG00000019666	Ubxn1	ENSRNOG00000003613	Mid1	ENSRNOG00000001928	Il1rap	ENSRNOG00000025042	Pde3a	ENSRNOG00000042070	Ticam2	ENSRNOG00000016547	Rgs19	ENSRNOG00000042070	Ticam2	ENSRNOG00000009470	Flnb	ENSRNOG00000008936	Map3k6	ENSRNOG00000001295	S100b	ENSRNOG00000006227	Ifih1	ENSRNOG00000031814	Sort1	ENSRNOG00000004473	Ppargc1a	ENSRNOG00000013213	Epha4	ENSRNOG00000008144	Irf1			ENSRNOG00000014936	Ifitm2			ENSRNOG00000007457	Serping1			ENSRNOG00000038881	Hcls1
		ENSRNOG00000010558	Ppif	ENSRNOG00000000145	Pik3r3	ENSRNOG00000017895	Eno1	ENSRNOG00000019575	Rell2	ENSRNOG00000008987	Rnf139	ENSRNOG00000048389	Fgf18	ENSRNOG00000042353	Mlkl	ENSRNOG00000016021	Lims2	ENSRNOG00000004273	Ifitm1	ENSRNOG00000014350	Cyr61	ENSRNOG00000028548	Ccl9	ENSRNOG00000006570	Plekhg3	ENSRNOG00000015382	Arid5a	ENSRNOG00000014686	Kcnd3	ENSRNOG00000012278	Fgf10	ENSRNOG00000005981	Nt5c3a	ENSRNOG00000014936	Ifitm2			ENSRNOG00000050183	RT1-CE1			ENSRNOG00000049422	LOC100911825			ENSRNOG00000011599	Gldc
		ENSRNOG00000033835	Dnm1	ENSRNOG00000008173	Sesn3	ENSRNOG00000002843	Cxcl6	ENSRNOG00000043167	Itga9	ENSRNOG00000015750	Wnt7b	ENSRNOG00000015124	Gpam	ENSRNOG00000004666	Prr5l	ENSRNOG00000003613	Mid1	ENSRNOG00000014328	Frs3	ENSRNOG00000001414	Serpine1	ENSRNOG00000047306	Stap2	ENSRNOG00000018770	Pmaip1	ENSRNOG00000014064	Ctsh	ENSRNOG00000016117	Myof	ENSRNOG00000013023	Nop53	ENSRNOG00000004033	Sema6a	ENSRNOG00000050183	RT1-CE1			ENSRNOG00000008144	Irf1			ENSRNOG00000006320	Ptges			ENSRNOG00000001425	Sh2b2
		ENSRNOG00000004575	Il1a	ENSRNOG00000017882	Camk1d	ENSRNOG00000021817	Irak2	ENSRNOG00000012060	Gucy1b1	ENSRNOG00000009075	Trim13	ENSRNOG00000004500	Myc	ENSRNOG00000013747	Sh3bp2	ENSRNOG00000001817	Tm7sf3	ENSRNOG00000028946	Cdc42ep4	ENSRNOG00000000826	Flot1	ENSRNOG00000000768	Ubd	ENSRNOG00000010635	Igfbp4	ENSRNOG00000019322	Notch1	ENSRNOG00000012181	Lpl	ENSRNOG00000010906	Ccl5	ENSRNOG00000046667	Fosb	ENSRNOG00000023991	Rab20			ENSRNOG00000023991	Rab20			ENSRNOG00000042070	Ticam2			ENSRNOG00000037768	Rab43
		ENSRNOG00000032708	RT1-Bb	ENSRNOG00000018051	Farp2	ENSRNOG00000027839	Ptk2b	ENSRNOG00000021240	Atrn	ENSRNOG00000028043	Cxcl3	ENSRNOG00000031916	Timeless	ENSRNOG00000000098	Rnf115	ENSRNOG00000012302	Gucy1a1	ENSRNOG00000015717	Ptpre	ENSRNOG00000003267	Pycr2	ENSRNOG00000003442	Adora1	ENSRNOG00000022694	Plekhg5	ENSRNOG00000050509	Ebi3	ENSRNOG00000020185	Wdr6	ENSRNOG00000006589	Mif	ENSRNOG00000008345	Clcn6	ENSRNOG00000019048	Sod2			ENSRNOG00000049517	Tnfaip3			ENSRNOG00000004273	Ifitm1			ENSRNOG00000025100	Ikbke
		ENSRNOG00000011511	Stk24	ENSRNOG00000016818	Fgfr3	ENSRNOG00000002122	Lrrc8c	ENSRNOG00000019482	Gnao1	ENSRNOG00000013014	Cyba	ENSRNOG00000018214	Bok	ENSRNOG00000009912	Fgr	ENSRNOG00000042536	Pde4d	ENSRNOG00000013239	Tle4	ENSRNOG00000000704	Cmklr1	ENSRNOG00000010278	Il6	ENSRNOG00000025602	Cdk4	ENSRNOG00000012779	Msr1	ENSRNOG00000002418	Tgfb2	ENSRNOG00000015440	Wrn	ENSRNOG00000008855	Gjb2	ENSRNOG00000032240	Gbp5			ENSRNOG00000032240	Gbp5			ENSRNOG00000002792	Cxcl2			ENSRNOG00000030888	Rela
		ENSRNOG00000013987	Sbno2	ENSRNOG00000003998	Sgca	ENSRNOG00000018827	LOC103694905	ENSRNOG00000009338	Kras	ENSRNOG00000031138	Irgm	ENSRNOG00000004072	Myo1c	ENSRNOG00000012819	Gdnf	ENSRNOG00000019575	Rell2	ENSRNOG00000021125	Prdx5	ENSRNOG00000014205	Klf2	ENSRNOG00000027030	Adm	ENSRNOG00000021903	Atad5	ENSRNOG00000008400	Pml	ENSRNOG00000020585	Tbxa2r	ENSRNOG00000019141	Ch25h	ENSRNOG00000020480	Fads1	ENSRNOG00000023376	Riok3			ENSRNOG00000031081	Stat2			ENSRNOG00000001963	Mx2			ENSRNOG00000018477	Otud4
		ENSRNOG00000001302	Adora2a	ENSRNOG00000039976	Ptk7	ENSRNOG00000033234	Ccrl2	ENSRNOG00000004837	Limd1	ENSRNOG00000004649	Il1b	ENSRNOG00000026212	Micall1	ENSRNOG00000002511	Flt4	ENSRNOG00000015036	Ctgf	ENSRNOG00000043323	Il36b	ENSRNOG00000032788	Dysf	ENSRNOG00000016225	Fgd3	ENSRNOG00000018993	Ilk	ENSRNOG00000033192	Osmr	ENSRNOG00000034013	Acaca	ENSRNOG00000020679	Icam1	ENSRNOG00000003160	RragB	ENSRNOG00000016112	Cd274			ENSRNOG00000023376	Riok3			ENSRNOG00000023334	Parp14			ENSRNOG00000005854	Angpt1
		ENSRNOG00000004276	Itga3	ENSRNOG00000001979	Rcan1	ENSRNOG00000006818	Arl6ip5	ENSRNOG00000029535	Nrbp2	ENSRNOG00000004303	Timp3	ENSRNOG00000007546	Asns	ENSRNOG00000019354	Ptch1	ENSRNOG00000019638	Lmna	ENSRNOG00000042320	Slc41a1	ENSRNOG00000001287	Gper1	ENSRNOG00000001235	Gna12	ENSRNOG00000007564	Evc	ENSRNOG00000030187	Mmp12	ENSRNOG00000015380	Jup	ENSRNOG00000006227	Ifih1	ENSRNOG00000002791	Bcl2	ENSRNOG00000031081	Stat2			ENSRNOG00000016112	Cd274			ENSRNOG00000008697	Nov			ENSRNOG00000018659	Csf1
		ENSRNOG00000017699	Mill1	ENSRNOG00000017933	Ccdc3	ENSRNOG00000017941	Optn	ENSRNOG00000004682	Parpbp	ENSRNOG00000012771	Ddx41	ENSRNOG00000003977	Dusp1	ENSRNOG00000008971	Hnf4g	ENSRNOG00000019549	Akap12	ENSRNOG00000008971	Hnf4g	ENSRNOG00000047143	Fkbp1b	ENSRNOG00000018488	Cd40	ENSRNOG00000012568	Madd	ENSRNOG00000002520	Litaf	ENSRNOG00000013194	Rps6ka2	ENSRNOG00000033560	Polr3c	ENSRNOG00000005506	Arhgef5	ENSRNOG00000017869	Irf8			ENSRNOG00000017869	Irf8			ENSRNOG00000027008	Igtp			ENSRNOG00000009131	Zc3h12a
		ENSRNOG00000021276	Bmp2	ENSRNOG00000014293	Nkd1	ENSRNOG00000008292	Hif1a	ENSRNOG00000019638	Lmna	ENSRNOG00000042080	Il31ra	ENSRNOG00000009204	Il17re	ENSRNOG00000017453	Ptpn2	ENSRNOG00000043094	Oxct1	ENSRNOG00000047367	Card14	ENSRNOG00000019316	Sh3bp4	ENSRNOG00000007539	Rsad2	ENSRNOG00000012991	Adgra2	ENSRNOG00000002244	Pdgfra	ENSRNOG00000013213	Epha4	ENSRNOG00000045998	Sema6b	ENSRNOG00000016810	Stmn1	ENSRNOG00000017703	Unc93b1			ENSRNOG00000009075	Trim13			ENSRNOG00000015076	Cyp26b1			ENSRNOG00000007159	Ccl2
		ENSRNOG00000007110	Ankrd6	ENSRNOG00000042536	Pde4d	ENSRNOG00000011039	Gch1	ENSRNOG00000015036	Ctgf	ENSRNOG00000002074	Rest	ENSRNOG00000050647	LOC108348108	ENSRNOG00000018735	Cd74	ENSRNOG00000022196	Bmpr2	ENSRNOG00000036604	Ifit2	ENSRNOG00000019864	C1qtnf12	ENSRNOG00000033498	Cib1	ENSRNOG00000007610	Gdf11	ENSRNOG00000014060	Mras	ENSRNOG00000017466	Kif5b	ENSRNOG00000028814	Oasl2	ENSRNOG00000031801	Ephb3	ENSRNOG00000042137	Tmem173			ENSRNOG00000020150	Il18bp			ENSRNOG00000002659	Ciita			ENSRNOG00000001928	Il1rap
		ENSRNOG00000030712	RT1-A2	ENSRNOG00000012302	Gucy1a1	ENSRNOG00000013009	Ldha	ENSRNOG00000022196	Bmpr2	ENSRNOG00000023258	Nfkb1	ENSRNOG00000008479	Slc8a1	ENSRNOG00000002843	Cxcl6	ENSRNOG00000006756	Maged1	ENSRNOG00000017453	Ptpn2	ENSRNOG00000026607	Tnfsf18	ENSRNOG00000016242	Fzd1	ENSRNOG00000013515	Ptpru	ENSRNOG00000009028	Rnf126	ENSRNOG00000046667	Fosb	ENSRNOG00000013748	Trem3	ENSRNOG00000006490	Neo1	ENSRNOG00000036672	Sectm1a			ENSRNOG00000002771	Ereg			ENSRNOG00000002217	Plac8			ENSRNOG00000026293	Jun
		ENSRNOG00000004249	Tlr7	ENSRNOG00000019575	Rell2	ENSRNOG00000008697	Nov	ENSRNOG00000006756	Maged1	ENSRNOG00000006116	Hk2	ENSRNOG00000004100	Trib1	ENSRNOG00000021817	Irak2	ENSRNOG00000017625	Htr2b	ENSRNOG00000018735	Cd74	ENSRNOG00000019270	P2ry6	ENSRNOG00000018526	Dlg4	ENSRNOG00000010701	Depdc1b	ENSRNOG00000002158	Ibsp	ENSRNOG00000010966	Itgb1	ENSRNOG00000002930	Ppl	ENSRNOG00000007324	Plxna2	ENSRNOG00000027552	Tapbpl			ENSRNOG00000031607	RT1-CE3			ENSRNOG00000008292	Hif1a			ENSRNOG00000021802	Isg15
		ENSRNOG00000011631	Fst	ENSRNOG00000003613	Mid1	ENSRNOG00000023334	Parp14	ENSRNOG00000042668	Msrb3	ENSRNOG00000004854	Has2	ENSRNOG00000014476	Evl	ENSRNOG00000014806	Pnkd	ENSRNOG00000001706	Kalrn	ENSRNOG00000019216	Il12rb1	ENSRNOG00000000632	Cdk1	ENSRNOG00000010176	Map2k1	ENSRNOG00000033568	Mapk8ip3	ENSRNOG00000006418	Samhd1	ENSRNOG00000015894	Dock8	ENSRNOG00000019322	Notch1	ENSRNOG00000048043	F2r	ENSRNOG00000026653	Hcar2			ENSRNOG00000020904	Cdc42ep2			ENSRNOG00000017941	Optn			ENSRNOG00000002525	Ptgs2
		ENSRNOG00000042070	Ticam2	ENSRNOG00000016021	Lims2	ENSRNOG00000002659	Ciita	ENSRNOG00000002278	Tec	ENSRNOG00000006076	Steap2	ENSRNOG00000050201	Slc29a2	ENSRNOG00000013269	Tnfsf10	ENSRNOG00000010244	Sarm1	ENSRNOG00000004666	Prr5l	ENSRNOG00000008182	Htra3	ENSRNOG00000011352	Furin	ENSRNOG00000045913	Prdm16	ENSRNOG00000016733	Rab13	ENSRNOG00000003178	Mageh1	ENSRNOG00000046261	Acp5	ENSRNOG00000003669	Myocd	ENSRNOG00000008048	Plscr1			ENSRNOG00000014048	Cyld			ENSRNOG00000004226	Irak3			ENSRNOG00000033235	Relb
		ENSRNOG00000042353	Mlkl	ENSRNOG00000009656	Rspo1	ENSRNOG00000027008	Igtp	ENSRNOG00000030210	Fndc1	ENSRNOG00000007814	Kdm3a	ENSRNOG00000014718	Acsl3	ENSRNOG00000002568	Socs1	ENSRNOG00000001065	Cyth3	ENSRNOG00000002511	Flt4	ENSRNOG00000021259	Prnp	ENSRNOG00000015075	Stc1	ENSRNOG00000007628	Ptp4a3	ENSRNOG00000025711	Spout1	ENSRNOG00000008855	Gjb2	ENSRNOG00000030187	Mmp12	ENSRNOG00000013588	Glra1	ENSRNOG00000042080	Il31ra			ENSRNOG00000011762	Elf1			ENSRNOG00000011039	Gch1			ENSRNOG00000015992	Ccl20
		ENSRNOG00000007457	Serping1	ENSRNOG00000004837	Limd1	ENSRNOG00000015076	Cyp26b1	ENSRNOG00000043094	Oxct1	ENSRNOG00000042137	Tmem173	ENSRNOG00000011478	Ackr4	ENSRNOG00000008246	Emilin1	ENSRNOG00000046202	Metrnl	ENSRNOG00000020918	Ccnd1	ENSRNOG00000019336	Gata3	ENSRNOG00000007048	Rap1b	ENSRNOG00000005936	Foxm1	ENSRNOG00000021726	Tlr3	ENSRNOG00000019926	Ramp1	ENSRNOG00000008400	Pml			ENSRNOG00000006952	Prex1			ENSRNOG00000000239	Ccl7			ENSRNOG00000013820	Tnfrsf14			ENSRNOG00000021726	Tlr3
		ENSRNOG00000007596	Rffl	ENSRNOG00000029535	Nrbp2	ENSRNOG00000018247	Dhx58	ENSRNOG00000012141	Xrcc3	ENSRNOG00000048315	Eif2ak2	ENSRNOG00000003897	Col1a1	ENSRNOG00000015285	Lrp4	ENSRNOG00000011789	Cdon	ENSRNOG00000019354	Ptch1	ENSRNOG00000030101	Traip	ENSRNOG00000014294	Ptpn6	ENSRNOG00000005715	Lgr4	ENSRNOG00000049402	Nbl1	ENSRNOG00000007540	Msc	ENSRNOG00000002520	Litaf			ENSRNOG00000019311	Nfkb2			ENSRNOG00000014124	Nod2			ENSRNOG00000010805	Fabp4			ENSRNOG00000005871	Il1rn
		ENSRNOG00000047300	Bdkrb2	ENSRNOG00000009338	Kras	ENSRNOG00000020590	Adam15	ENSRNOG00000014193	Lig1	ENSRNOG00000032240	Gbp5	ENSRNOG00000010524	Cryab	ENSRNOG00000027839	Ptk2b	ENSRNOG00000018949	Dlk2	ENSRNOG00000046803	Arhgef16	ENSRNOG00000045829	Thbs1	ENSRNOG00000003151	Bfar	ENSRNOG00000009411	Chn2	ENSRNOG00000015992	Ccl20	ENSRNOG00000023404	Slc9b2	ENSRNOG00000002244	Pdgfra			ENSRNOG00000039744	RT1-CE4			ENSRNOG00000034025	Ptprj			ENSRNOG00000039754	Rab7b			ENSRNOG00000032353	Mmp1
		ENSRNOG00000049422	LOC100911825	ENSRNOG00000029598	Robo2	ENSRNOG00000010174	Enpp4	ENSRNOG00000018184	Tpm1	ENSRNOG00000008885	Chst11	ENSRNOG00000008839	Pparg	ENSRNOG00000018827	LOC103694905	ENSRNOG00000014350	Cyr61	ENSRNOG00000013946	Rnf149	ENSRNOG00000010918	Cebpa	ENSRNOG00000012473	Cflar	ENSRNOG00000029911	Cilp	ENSRNOG00000013135	Ptpn12	ENSRNOG00000003160	RragB	ENSRNOG00000009824	Irf2			ENSRNOG00000016535	Ccl22			ENSRNOG00000004649	Il1b			ENSRNOG00000002843	Cxcl6			ENSRNOG00000002470	Ifi47
		ENSRNOG00000011459	Rhbdf2	ENSRNOG00000016547	Rgs19	ENSRNOG00000015385	Pink1	ENSRNOG00000031916	Timeless	ENSRNOG00000023991	Rab20	ENSRNOG00000020696	Pmvk	ENSRNOG00000029658	Rnf213	ENSRNOG00000014387	Chac1	ENSRNOG00000019456	Kars	ENSRNOG00000008869	Ppp1r9a	ENSRNOG00000005871	Il1rn	ENSRNOG00000024365	Ect2	ENSRNOG00000032353	Mmp1	ENSRNOG00000002791	Bcl2	ENSRNOG00000006418	Samhd1			ENSRNOG00000009465	Sfrp2			ENSRNOG00000000723	RT1-CE5			ENSRNOG00000021817	Irak2			ENSRNOG00000022256	Cxcl10
		ENSRNOG00000009427	Tbx21	ENSRNOG00000002278	Tec	ENSRNOG00000019428	Higd1a	ENSRNOG00000004500	Myc	ENSRNOG00000014936	Ifitm2	ENSRNOG00000016818	Fgfr3	ENSRNOG00000013946	Rnf149	ENSRNOG00000001414	Serpine1	ENSRNOG00000005861	Hsd11b1	ENSRNOG00000002418	Tgfb2	ENSRNOG00000002802	Cxcl1	ENSRNOG00000012475	Prr5	ENSRNOG00000005043	Cpeb2	ENSRNOG00000015357	Bmper	ENSRNOG00000016163	Slc1a3			ENSRNOG00000012771	Ddx41			ENSRNOG00000031138	Irgm			ENSRNOG00000011205	Ccl3			ENSRNOG00000038955	MGC105567
		ENSRNOG00000015717	Ptpre	ENSRNOG00000043094	Oxct1	ENSRNOG00000012439	Bid	ENSRNOG00000017369	Mustn1	ENSRNOG00000049517	Tnfaip3	ENSRNOG00000004699	Fibin	ENSRNOG00000046803	Arhgef16	ENSRNOG00000016103	Nkd2	ENSRNOG00000050968	Ptger2	ENSRNOG00000020585	Tbxa2r	ENSRNOG00000026293	Jun	ENSRNOG00000021750	Id1	ENSRNOG00000013064	Lrp8	ENSRNOG00000004290	Grb10	ENSRNOG00000016733	Rab13			ENSRNOG00000034025	Ptprj			ENSRNOG00000019311	Nfkb2			ENSRNOG00000002568	Socs1			ENSRNOG00000018488	Cd40
		ENSRNOG00000016995	Zap70	ENSRNOG00000006756	Maged1	ENSRNOG00000007545	Angptl4	ENSRNOG00000018214	Bok	ENSRNOG00000019996	Slc16a1	ENSRNOG00000008173	Sesn3	ENSRNOG00000019456	Kars	ENSRNOG00000002343	Uchl1	ENSRNOG00000021581	Rapgef2	ENSRNOG00000017466	Kif5b	ENSRNOG00000006990	Grb7	ENSRNOG00000019357	Tax1bp3	ENSRNOG00000009131	Zc3h12a	ENSRNOG00000006490	Neo1	ENSRNOG00000021802	Isg15			ENSRNOG00000000723	RT1-CE5			ENSRNOG00000016535	Ccl22			ENSRNOG00000033234	Ccrl2			ENSRNOG00000050509	Ebi3
		ENSRNOG00000043323	Il36b	ENSRNOG00000022196	Bmpr2	ENSRNOG00000004003	Dusp10	ENSRNOG00000004072	Myo1c	ENSRNOG00000011944	Snx10	ENSRNOG00000017933	Ccdc3	ENSRNOG00000021581	Rapgef2	ENSRNOG00000004110	Trib2	ENSRNOG00000007437	Irf5	ENSRNOG00000013213	Epha4	ENSRNOG00000012956	Tgm2	ENSRNOG00000001720	Hes1	ENSRNOG00000019752	Slc29a1	ENSRNOG00000019965	Tgfb1i1	ENSRNOG00000049402	Nbl1			ENSRNOG00000004649	Il1b			ENSRNOG00000039744	RT1-CE4			ENSRNOG00000022839	Ifit3			ENSRNOG00000014060	Mras
		ENSRNOG00000003259	C1qtnf1	ENSRNOG00000015036	Ctgf	ENSRNOG00000003745	Atf3	ENSRNOG00000007546	Asns	ENSRNOG00000023150	Gpi	ENSRNOG00000001979	Rcan1	ENSRNOG00000017243	Bnip3	ENSRNOG00000008445	Dact1	ENSRNOG00000017243	Bnip3	ENSRNOG00000005345	Vsnl1	ENSRNOG00000019598	Vegfa	ENSRNOG00000018233	Gas6	ENSRNOG00000010266	Cd180	ENSRNOG00000003669	Myocd	ENSRNOG00000009820	Bnip3l			ENSRNOG00000031138	Irgm			ENSRNOG00000001187	Oasl			ENSRNOG00000015420	Stxbp1			ENSRNOG00000046261	Acp5
		ENSRNOG00000017453	Ptpn2	ENSRNOG00000019638	Lmna	ENSRNOG00000023400	Dtx3l	ENSRNOG00000001642	Tbc1d23	ENSRNOG00000008012	Abcb1b	ENSRNOG00000008015	Fos	ENSRNOG00000017787	Ripk1	ENSRNOG00000028598	Edar	ENSRNOG00000007390	Nfkbia	ENSRNOG00000021812	Scx	ENSRNOG00000015750	Wnt7b	ENSRNOG00000003357	Col3a1	ENSRNOG00000007159	Ccl2	ENSRNOG00000047699	Snai2	ENSRNOG00000021726	Tlr3			ENSRNOG00000004870	Dyrk3			ENSRNOG00000021856	Lat2			ENSRNOG00000027839	Ptk2b			ENSRNOG00000033192	Osmr
		ENSRNOG00000018735	Cd74	ENSRNOG00000004682	Parpbp	ENSRNOG00000045668	Ifnar2	ENSRNOG00000039666	Srpx	ENSRNOG00000012331	Casp8	ENSRNOG00000039976	Ptk7	ENSRNOG00000017820	Nqo2	ENSRNOG00000001750	Chrd	ENSRNOG00000017787	Ripk1	ENSRNOG00000002393	Eprs	ENSRNOG00000009075	Trim13	ENSRNOG00000017392	Fgf2	ENSRNOG00000009425	Fgf7	ENSRNOG00000003206	Actr3	ENSRNOG00000043416	Bcl3			ENSRNOG00000028768	Gbp4			ENSRNOG00000028043	Cxcl3			ENSRNOG00000011745	Psma1			ENSRNOG00000030187	Mmp12
		ENSRNOG00000002511	Flt4	ENSRNOG00000019549	Akap12	ENSRNOG00000007325	Usp28	ENSRNOG00000015020	Idh1	ENSRNOG00000016187	Tmem67	ENSRNOG00000015423	Ccna2	ENSRNOG00000007390	Nfkbia	ENSRNOG00000010626	Sphk1	ENSRNOG00000002843	Cxcl6	ENSRNOG00000013574	Appl1	ENSRNOG00000013014	Cyba	ENSRNOG00000036816	Wls	ENSRNOG00000016289	Bmpr1b	ENSRNOG00000005037	Kif18a	ENSRNOG00000015992	Ccl20			ENSRNOG00000013014	Cyba			ENSRNOG00000049994	Ifi44l			ENSRNOG00000032396	RGD1559575			ENSRNOG00000008400	Pml
		ENSRNOG00000012819	Gdnf	ENSRNOG00000001750	Chrd	ENSRNOG00000002855	Rfc1	ENSRNOG00000038044	Tsc22d2	ENSRNOG00000017414	Irf7	ENSRNOG00000020009	Npas4	ENSRNOG00000023334	Parp14	ENSRNOG00000000704	Cmklr1	ENSRNOG00000021817	Irak2	ENSRNOG00000018674	Ntrk3	ENSRNOG00000005214	Plek	ENSRNOG00000001519	Dlx2	ENSRNOG00000001928	Il1rap	ENSRNOG00000013588	Glra1	ENSRNOG00000032353	Mmp1			ENSRNOG00000021856	Lat2			ENSRNOG00000028768	Gbp4			ENSRNOG00000019456	Kars			ENSRNOG00000033498	Cib1
		ENSRNOG00000019354	Ptch1	ENSRNOG00000010626	Sphk1	ENSRNOG00000019183	Alox15	ENSRNOG00000007687	Sema7a	ENSRNOG00000013805	Tnip2	ENSRNOG00000003645	LOC103689931	ENSRNOG00000018804	Ripor2	ENSRNOG00000039902	Lbh	ENSRNOG00000025053	Lrp1	ENSRNOG00000045636	Fasn	ENSRNOG00000028043	Cxcl3	ENSRNOG00000001518	Itga6	ENSRNOG00000003480	Aim2			ENSRNOG00000017191	Trim5			ENSRNOG00000001187	Oasl			ENSRNOG00000013014	Cyba			ENSRNOG00000019050	Ifit1			ENSRNOG00000006418	Samhd1
		ENSRNOG00000013747	Sh3bp2	ENSRNOG00000004110	Trib2	ENSRNOG00000016551	Bcl2l11	ENSRNOG00000017546	Mylk3	ENSRNOG00000000529	Pim1	ENSRNOG00000009102	Fermt2	ENSRNOG00000008697	Nov	ENSRNOG00000011076	Ank2	ENSRNOG00000017895	Eno1	ENSRNOG00000014686	Kcnd3	ENSRNOG00000004303	Timp3	ENSRNOG00000024808	Stk39	ENSRNOG00000047367	Card14			ENSRNOG00000009131	Zc3h12a			ENSRNOG00000005214	Plek			ENSRNOG00000021802	Isg15			ENSRNOG00000050968	Ptger2			ENSRNOG00000008837	Ass1
		ENSRNOG00000004666	Prr5l	ENSRNOG00000008445	Dact1	ENSRNOG00000018477	Otud4	ENSRNOG00000026649	Dnmt3a	ENSRNOG00000000837	Tnf	ENSRNOG00000022176	Gpr75	ENSRNOG00000015076	Cyp26b1	ENSRNOG00000029012	Shisa6	ENSRNOG00000002568	Socs1	ENSRNOG00000006490	Neo1	ENSRNOG00000010389	Ndrg2	ENSRNOG00000018991	Gsn	ENSRNOG00000023463	Parp9			ENSRNOG00000010266	Cd180			ENSRNOG00000028043	Cxcl3			ENSRNOG00000033235	Relb			ENSRNOG00000017243	Bnip3			ENSRNOG00000013987	Sbno2
		ENSRNOG00000009912	Fgr	ENSRNOG00000028598	Edar	ENSRNOG00000020434	Ascl2	ENSRNOG00000012674	Adrb3	ENSRNOG00000001314	Fam20c	ENSRNOG00000000145	Pik3r3	ENSRNOG00000001383	Slc8b1	ENSRNOG00000004328	Deptor	ENSRNOG00000008246	Emilin1	ENSRNOG00000015357	Bmper	ENSRNOG00000031138	Irgm	ENSRNOG00000008027	Cavin4	ENSRNOG00000027145	Rora			ENSRNOG00000007159	Ccl2			ENSRNOG00000049994	Ifi44l			ENSRNOG00000015992	Ccl20			ENSRNOG00000007437	Irf5			ENSRNOG00000010278	Il6
		ENSRNOG00000000098	Rnf115	ENSRNOG00000014350	Cyr61	ENSRNOG00000012772	Nqo1	ENSRNOG00000012602	Recql	ENSRNOG00000042560	Bag4	ENSRNOG00000023679	Prdm5	ENSRNOG00000017941	Optn	ENSRNOG00000002381	Bmp3	ENSRNOG00000033234	Ccrl2	ENSRNOG00000007949	Rgn	ENSRNOG00000004649	Il1b	ENSRNOG00000014969	Lzts2	ENSRNOG00000008971	Hnf4g			ENSRNOG00000009425	Fgf7			ENSRNOG00000020904	Cdc42ep2			ENSRNOG00000021726	Tlr3			ENSRNOG00000010629	Nod1			ENSRNOG00000029191	Gbp7
		ENSRNOG00000017243	Bnip3	ENSRNOG00000018949	Dlk2	ENSRNOG00000029941	Grina	ENSRNOG00000008749	Col5a1	ENSRNOG00000031743	Gbp2	ENSRNOG00000011841	Map2	ENSRNOG00000008292	Hif1a	ENSRNOG00000000826	Flot1	ENSRNOG00000015285	Lrp4	ENSRNOG00000019965	Tgfb1i1	ENSRNOG00000023258	Nfkb1	ENSRNOG00000001515	Map3k20	ENSRNOG00000009822	Tlr2			ENSRNOG00000051158	Cfb			ENSRNOG00000009075	Trim13			ENSRNOG00000051158	Cfb			ENSRNOG00000033697	Casp4			ENSRNOG00000019020	Bbs2
		ENSRNOG00000021581	Rapgef2	ENSRNOG00000011789	Cdon	ENSRNOG00000001480	Ncf1	ENSRNOG00000011167	Wdhd1	ENSRNOG00000033316	Foxo4	ENSRNOG00000004496	Rock2	ENSRNOG00000006818	Arl6ip5	ENSRNOG00000017164	Afap1l2	ENSRNOG00000027839	Ptk2b	ENSRNOG00000013588	Glra1	ENSRNOG00000042080	Il31ra	ENSRNOG00000050404	Pmepa1	ENSRNOG00000023778	Gcnt2			ENSRNOG00000008177	Pim2			ENSRNOG00000020150	Il18bp			ENSRNOG00000007159	Ccl2			ENSRNOG00000042326	Smpdl3b			ENSRNOG00000010906	Ccl5
		ENSRNOG00000007390	Nfkbia	ENSRNOG00000002343	Uchl1	ENSRNOG00000042326	Smpdl3b	ENSRNOG00000015124	Gpam	ENSRNOG00000015668	Ccl19	ENSRNOG00000015036	Ctgf	ENSRNOG00000014254	Cpt1a	ENSRNOG00000017511	Dcdc2	ENSRNOG00000008292	Hif1a	ENSRNOG00000003206	Actr3	ENSRNOG00000048315	Eif2ak2	ENSRNOG00000025332	Cd109	ENSRNOG00000023943	AABR07013651.1			ENSRNOG00000031202	Trim30c			ENSRNOG00000018903	Pik3r1			ENSRNOG00000031202	Trim30c			ENSRNOG00000011016	Slc7a2			ENSRNOG00000027502	Nmi
		ENSRNOG00000017820	Nqo2	ENSRNOG00000016103	Nkd2	ENSRNOG00000033697	Casp4	ENSRNOG00000029938	Pik3c2b	ENSRNOG00000030404	Arrb1	ENSRNOG00000022196	Bmpr2	ENSRNOG00000009354	Nrarp	ENSRNOG00000018666	Gpsm1	ENSRNOG00000017941	Optn	ENSRNOG00000046667	Fosb	ENSRNOG00000018144	Depdc5	ENSRNOG00000016343	Dkk3	ENSRNOG00000018735	Cd74			ENSRNOG00000016289	Bmpr1b			ENSRNOG00000031607	RT1-CE3			ENSRNOG00000017191	Trim5			ENSRNOG00000018659	Csf1			ENSRNOG00000013973	Lcn2
		ENSRNOG00000017787	Ripk1	ENSRNOG00000001414	Serpine1	ENSRNOG00000010358	Sh3rf1	ENSRNOG00000003897	Col1a1	ENSRNOG00000001300	P2rx4	ENSRNOG00000027592	Rerg	ENSRNOG00000016945	Pla2g2a	ENSRNOG00000047143	Fkbp1b	ENSRNOG00000003683	Glp2r	ENSRNOG00000023404	Slc9b2	ENSRNOG00000036672	Sectm1a	ENSRNOG00000002161	Tlr6	ENSRNOG00000003170	Nlrp3			ENSRNOG00000003480	Aim2			ENSRNOG00000002771	Ereg			ENSRNOG00000000782	Trim10			ENSRNOG00000018477	Otud4			ENSRNOG00000004473	Ppargc1a
		ENSRNOG00000011745	Psma1	ENSRNOG00000006631	Sema3e	ENSRNOG00000002525	Ptgs2	ENSRNOG00000010524	Cryab	ENSRNOG00000008022	Apaf1	ENSRNOG00000043094	Oxct1	ENSRNOG00000046834	C3	ENSRNOG00000013090	Gadd45g	ENSRNOG00000006818	Arl6ip5	ENSRNOG00000005506	Arhgef5	ENSRNOG00000007224	Bmt2	ENSRNOG00000018598	Ankrd1	ENSRNOG00000031312	Tnfrsf1a			ENSRNOG00000017496	Cnp			ENSRNOG00000011762	Elf1			ENSRNOG00000010266	Cd180			ENSRNOG00000009389	Ripk2			ENSRNOG00000038957	RGD1305184
		ENSRNOG00000046803	Arhgef16	ENSRNOG00000014387	Chac1	ENSRNOG00000009134	Mad2l2	ENSRNOG00000013572	Lxn	ENSRNOG00000007372	Casp1	ENSRNOG00000008680	Loxl1	ENSRNOG00000010602	Birc2	ENSRNOG00000019316	Sh3bp4	ENSRNOG00000014254	Cpt1a	ENSRNOG00000002791	Bcl2	ENSRNOG00000008885	Chst11	ENSRNOG00000016479	Plekhg4	ENSRNOG00000017453	Ptpn2			ENSRNOG00000023463	Parp9			ENSRNOG00000014124	Nod2			ENSRNOG00000009131	Zc3h12a			ENSRNOG00000045668	Ifnar2			ENSRNOG00000013170	Il13ra1
		ENSRNOG00000013946	Rnf149	ENSRNOG00000001706	Kalrn	ENSRNOG00000015063	Dhodh	ENSRNOG00000008839	Pparg	ENSRNOG00000031232	Nrp2	ENSRNOG00000012141	Xrcc3	ENSRNOG00000012160	Syk	ENSRNOG00000019864	C1qtnf12	ENSRNOG00000011039	Gch1	ENSRNOG00000031916	Timeless	ENSRNOG00000049517	Tnfaip3	ENSRNOG00000003066	Wnt9a	ENSRNOG00000036604	Ifit2			ENSRNOG00000027145	Rora			ENSRNOG00000000239	Ccl7			ENSRNOG00000000451	RT1-Ba			ENSRNOG00000023400	Dtx3l			ENSRNOG00000000451	RT1-Ba
		ENSRNOG00000029658	Rnf213	ENSRNOG00000017625	Htr2b	ENSRNOG00000016571	Ngf	ENSRNOG00000006305	Slc38a2	ENSRNOG00000022298	Cxcl11	ENSRNOG00000001817	Tm7sf3	ENSRNOG00000008187	Ubash3b	ENSRNOG00000019842	Artn	ENSRNOG00000023334	Parp14	ENSRNOG00000004500	Myc	ENSRNOG00000017414	Irf7	ENSRNOG00000004621	Rtn4	ENSRNOG00000016299	Klf4			ENSRNOG00000009822	Tlr2			ENSRNOG00000014048	Cyld			ENSRNOG00000020679	Icam1			ENSRNOG00000001548	Nfe2l2			ENSRNOG00000032708	RT1-Bb
		ENSRNOG00000019456	Kars	ENSRNOG00000001065	Cyth3	ENSRNOG00000016460	Clu	ENSRNOG00000022521	Ddias	ENSRNOG00000019742	Stat3	ENSRNOG00000042536	Pde4d	ENSRNOG00000026517	Vrk3	ENSRNOG00000010691	Cmtm3	ENSRNOG00000008697	Nov	ENSRNOG00000018214	Bok	ENSRNOG00000012331	Casp8	ENSRNOG00000005413	Creb3l1	ENSRNOG00000019216	Il12rb1			ENSRNOG00000018735	Cd74			ENSRNOG00000018730	Nectin2			ENSRNOG00000028814	Oasl2			ENSRNOG00000028548	Ccl9			ENSRNOG00000020679	Icam1
		ENSRNOG00000018827	LOC103694905	ENSRNOG00000046202	Metrnl	ENSRNOG00000022256	Cxcl10	ENSRNOG00000003977	Dusp1	ENSRNOG00000031032	Hmgn3	ENSRNOG00000016547	Rgs19	ENSRNOG00000008024	Pxk	ENSRNOG00000021063	Grin2d	ENSRNOG00000018804	Ripor2	ENSRNOG00000007546	Asns	ENSRNOG00000023150	Gpi	ENSRNOG00000030091	Dusp14	ENSRNOG00000001713	LOC100360218			ENSRNOG00000031312	Tnfrsf1a			ENSRNOG00000026293	Jun			ENSRNOG00000033560	Polr3c			ENSRNOG00000000768	Ubd			ENSRNOG00000016326	Cx3cl1
		ENSRNOG00000027839	Ptk2b	ENSRNOG00000010244	Sarm1	ENSRNOG00000038955	MGC105567	ENSRNOG00000050647	LOC108348108	ENSRNOG00000013963	Il6st	ENSRNOG00000019482	Gnao1	ENSRNOG00000007925	Pak6	ENSRNOG00000021110	Mllt11	ENSRNOG00000027008	Igtp	ENSRNOG00000026212	Micall1	ENSRNOG00000000837	Tnf	ENSRNOG00000046366	Dmd	ENSRNOG00000019354	Ptch1			ENSRNOG00000003170	Nlrp3			ENSRNOG00000006130	Rab5b			ENSRNOG00000006227	Ifih1			ENSRNOG00000020744	Adar			ENSRNOG00000028594	Ifnar1
		ENSRNOG00000015285	Lrp4	ENSRNOG00000017164	Afap1l2	ENSRNOG00000002470	Ifi47	ENSRNOG00000009204	Il17re	ENSRNOG00000015906	Tgif1	ENSRNOG00000029598	Robo2	ENSRNOG00000017539	Mmp9	ENSRNOG00000001250	Lfng	ENSRNOG00000015076	Cyp26b1	ENSRNOG00000004072	Myo1c	ENSRNOG00000017359	Itm2c	ENSRNOG00000008965	Socs2	ENSRNOG00000012074	Ifngr1			ENSRNOG00000016838	Pla2g5			ENSRNOG00000049497	Eif6			ENSRNOG00000010906	Ccl5			ENSRNOG00000014956	Slc11a1			ENSRNOG00000018517	Trim21
		ENSRNOG00000013269	Tnfsf10	ENSRNOG00000004328	Deptor	ENSRNOG00000005528	Tbk1	ENSRNOG00000008479	Slc8a1	ENSRNOG00000020733	Camp	ENSRNOG00000009338	Kras	ENSRNOG00000019306	Syt12	ENSRNOG00000001287	Gper1	ENSRNOG00000001383	Slc8b1	ENSRNOG00000020714	Trpm4	ENSRNOG00000013805	Tnip2	ENSRNOG00000002524	Gpr37	ENSRNOG00000020918	Ccnd1			ENSRNOG00000036604	Ifit2			ENSRNOG00000002802	Cxcl1			ENSRNOG00000016346	Prkcd			ENSRNOG00000015441	Il4r			ENSRNOG00000006227	Ifih1
		ENSRNOG00000021817	Irak2	ENSRNOG00000029012	Shisa6	ENSRNOG00000007284	Slc2a1	ENSRNOG00000024420	Eme1	ENSRNOG00000019509	Fbxl15	ENSRNOG00000000826	Flot1	ENSRNOG00000014171	Tnfsf13	ENSRNOG00000010697	Hadh	ENSRNOG00000002659	Ciita	ENSRNOG00000017786	Acta1	ENSRNOG00000042560	Bag4	ENSRNOG00000020467	Nrep	ENSRNOG00000002511	Flt4			ENSRNOG00000017453	Ptpn2			ENSRNOG00000036673	Sectm1b			ENSRNOG00000013023	Nop53			ENSRNOG00000020590	Adam15			ENSRNOG00000004575	Il1a
		ENSRNOG00000002843	Cxcl6	ENSRNOG00000000826	Flot1	ENSRNOG00000018730	Nectin2	ENSRNOG00000004100	Trib1	ENSRNOG00000033169	Cpeb4	ENSRNOG00000011076	Ank2	ENSRNOG00000009919	Acod1	ENSRNOG00000030101	Traip	ENSRNOG00000017808	Klf15	ENSRNOG00000006831	Pgr	ENSRNOG00000001314	Fam20c	ENSRNOG00000016075	Dmrt1	ENSRNOG00000001964	Cd47			ENSRNOG00000014117	Hmox1			ENSRNOG00000005528	Tbk1			ENSRNOG00000030729	C4b			ENSRNOG00000018247	Dhx58
		ENSRNOG00000019666	Ubxn1	ENSRNOG00000002381	Bmp3	ENSRNOG00000027502	Nmi	ENSRNOG00000014476	Evl	ENSRNOG00000014079	Stat4	ENSRNOG00000018690	Rgs17	ENSRNOG00000026647	Cxcl16	ENSRNOG00000015080	Wdfy1	ENSRNOG00000012160	Syk	ENSRNOG00000017546	Mylk3	ENSRNOG00000008022	Apaf1	ENSRNOG00000016494	Tmem204	ENSRNOG00000007596	Rffl			ENSRNOG00000009912	Fgr			ENSRNOG00000042838	Junb			ENSRNOG00000013973	Lcn2			ENSRNOG00000004003	Dusp10
		ENSRNOG00000008246	Emilin1	ENSRNOG00000039902	Lbh	ENSRNOG00000011511	Stk24	ENSRNOG00000008865	Stac	ENSRNOG00000009565	Pdk4	ENSRNOG00000022239	Trarg1	ENSRNOG00000009730	Cyp7b1	ENSRNOG00000031129	Carm1	ENSRNOG00000010602	Birc2	ENSRNOG00000025042	Pde3a	ENSRNOG00000001300	P2rx4	ENSRNOG00000023546	Hspb1	ENSRNOG00000009427	Tbx21			ENSRNOG00000010646	Tmem229b			ENSRNOG00000018552	Slc25a38			ENSRNOG00000006589	Mif			ENSRNOG00000018488	Cd40
		ENSRNOG00000002568	Socs1	ENSRNOG00000000704	Cmklr1	ENSRNOG00000032708	RT1-Bb	ENSRNOG00000009783	Camk2g	ENSRNOG00000020533	Htra1	ENSRNOG00000010626	Sphk1	ENSRNOG00000009385	Pik3cg	ENSRNOG00000045829	Thbs1	ENSRNOG00000024207	Fgfrl1	ENSRNOG00000026649	Dnmt3a	ENSRNOG00000030404	Arrb1	ENSRNOG00000009867	Tgfb3	ENSRNOG00000014328	Frs3			ENSRNOG00000016299	Klf4			ENSRNOG00000031189	Ido1			ENSRNOG00000007002	Lif			ENSRNOG00000036666	Cybc1
		ENSRNOG00000016945	Pla2g2a	ENSRNOG00000032788	Dysf	ENSRNOG00000023143	Nlrp1a	ENSRNOG00000037449	Pole	ENSRNOG00000015078	Ifitm3	ENSRNOG00000001750	Chrd	ENSRNOG00000020769	Crebrf	ENSRNOG00000019270	P2ry6	ENSRNOG00000019306	Syt12	ENSRNOG00000048389	Fgf18	ENSRNOG00000015668	Ccl19	ENSRNOG00000008332	Smo	ENSRNOG00000008049	Max			ENSRNOG00000001843	Bcl6			ENSRNOG00000022256	Cxcl10			ENSRNOG00000008400	Pml			ENSRNOG00000004249	Tlr7
		ENSRNOG00000009354	Nrarp	ENSRNOG00000001287	Gper1	ENSRNOG00000004575	Il1a	ENSRNOG00000009343	Evpl	ENSRNOG00000006094	Cd44	ENSRNOG00000010244	Sarm1	ENSRNOG00000022242	Cxcl9	ENSRNOG00000021259	Prnp	ENSRNOG00000017539	Mmp9	ENSRNOG00000011478	Ackr4	ENSRNOG00000022298	Cxcl11	ENSRNOG00000019305	Sh3tc2	ENSRNOG00000004273	Ifitm1			ENSRNOG00000029668	Wfdc21			ENSRNOG00000016460	Clu			ENSRNOG00000030187	Mmp12			ENSRNOG00000008837	Ass1
		ENSRNOG00000011039	Gch1	ENSRNOG00000010691	Cmtm3	ENSRNOG00000009797	Aqp3	ENSRNOG00000002418	Tgfb2	ENSRNOG00000014426	Lox	ENSRNOG00000009470	Flnb	ENSRNOG00000005660	Fam110c	ENSRNOG00000019336	Gata3	ENSRNOG00000045846	Rfx2	ENSRNOG00000003897	Col1a1	ENSRNOG00000007372	Casp1	ENSRNOG00000013744	Akip1	ENSRNOG00000042070	Ticam2			ENSRNOG00000019354	Ptch1			ENSRNOG00000014294	Ptpn6			ENSRNOG00000006418	Samhd1			ENSRNOG00000007539	Rsad2
		ENSRNOG00000008292	Hif1a	ENSRNOG00000019842	Artn	ENSRNOG00000010558	Ppif	ENSRNOG00000020585	Tbxa2r	ENSRNOG00000010574	Ptpn1	ENSRNOG00000000866	Rbmx	ENSRNOG00000019438	Rnf31	ENSRNOG00000007104	Itpr1	ENSRNOG00000016698	Rnmt	ENSRNOG00000008839	Pparg	ENSRNOG00000047606	Bcl2a1	ENSRNOG00000013925	Nox4	ENSRNOG00000003984	Apln			ENSRNOG00000012819	Gdnf			ENSRNOG00000005871	Il1rn			ENSRNOG00000019968	Trim8			ENSRNOG00000013987	Sbno2
		ENSRNOG00000017941	Optn	ENSRNOG00000001250	Lfng	ENSRNOG00000016326	Cx3cl1	ENSRNOG00000013213	Epha4	ENSRNOG00000013794	Rbp1	ENSRNOG00000016708	Necab3	ENSRNOG00000006304	Mdm2	ENSRNOG00000008182	Htra3	ENSRNOG00000012513	Pdk3	ENSRNOG00000003977	Dusp1	ENSRNOG00000019509	Fbxl15	ENSRNOG00000012868	Uaca	ENSRNOG00000017163	Pfkp			ENSRNOG00000001964	Cd47			ENSRNOG00000011683	Fes			ENSRNOG00000013748	Trem3			ENSRNOG00000049282	Oas2
		ENSRNOG00000006818	Arl6ip5	ENSRNOG00000021110	Mllt11	ENSRNOG00000005810	Nlrc4	ENSRNOG00000017466	Kif5b	ENSRNOG00000048222	Nlrc5	ENSRNOG00000001414	Serpine1	ENSRNOG00000014838	Glipr2	ENSRNOG00000017466	Kif5b	ENSRNOG00000002093	Tgfbr3	ENSRNOG00000004100	Trib1	ENSRNOG00000019435	Psd	ENSRNOG00000048703	Alkal1	ENSRNOG00000002341	Trim25			ENSRNOG00000004488	Bdkrb1			ENSRNOG00000000456	Psmb8			ENSRNOG00000014064	Ctsh			ENSRNOG00000001302	Adora2a
		ENSRNOG00000015076	Cyp26b1	ENSRNOG00000019864	C1qtnf12	ENSRNOG00000018517	Trim21	ENSRNOG00000002393	Eprs	ENSRNOG00000020063	Nfkbib	ENSRNOG00000014387	Chac1	ENSRNOG00000002093	Tgfbr3	ENSRNOG00000013213	Epha4	ENSRNOG00000006304	Mdm2	ENSRNOG00000008479	Slc8a1	ENSRNOG00000013963	Il6st	ENSRNOG00000010350	Rcan2	ENSRNOG00000013959	Skor1			ENSRNOG00000020918	Ccnd1			ENSRNOG00000010176	Map2k1			ENSRNOG00000019322	Notch1			ENSRNOG00000017699	Mill1
		ENSRNOG00000001383	Slc8b1	ENSRNOG00000017511	Dcdc2	ENSRNOG00000036666	Cybc1	ENSRNOG00000010260	Dixdc1	ENSRNOG00000018659	Csf1	ENSRNOG00000014350	Cyr61	ENSRNOG00000019018	Plat	ENSRNOG00000007326	Prepl	ENSRNOG00000006462	Ero1a	ENSRNOG00000050647	LOC108348108	ENSRNOG00000019742	Stat3	ENSRNOG00000020129	Cdh3	ENSRNOG00000028946	Cdc42ep4			ENSRNOG00000009427	Tbx21			ENSRNOG00000009134	Mad2l2			ENSRNOG00000014171	Tnfsf13			ENSRNOG00000021276	Bmp2
		ENSRNOG00000023334	Parp14	ENSRNOG00000018666	Gpsm1	ENSRNOG00000004249	Tlr7	ENSRNOG00000018674	Ntrk3	ENSRNOG00000013141	Eno2	ENSRNOG00000000632	Cdk1	ENSRNOG00000048914	Traf1	ENSRNOG00000008869	Ppp1r9a	ENSRNOG00000019018	Plat	ENSRNOG00000009204	Il17re	ENSRNOG00000015430	Nlgn2	ENSRNOG00000020660	Cfl1	ENSRNOG00000043323	Il36b			ENSRNOG00000049422	LOC100911825			ENSRNOG00000048951	LOC100364500			ENSRNOG00000037744	Oas1g			ENSRNOG00000003442	Adora1
		ENSRNOG00000008697	Nov	ENSRNOG00000013090	Gadd45g	ENSRNOG00000021276	Bmp2	ENSRNOG00000016119	Fzd7	ENSRNOG00000002478	Insig2	ENSRNOG00000019270	P2ry6	ENSRNOG00000016322	Camk2n1	ENSRNOG00000002418	Tgfb2	ENSRNOG00000037768	Rab43	ENSRNOG00000050201	Slc29a2	ENSRNOG00000020533	Htra1	ENSRNOG00000012318	Aspm	ENSRNOG00000013239	Tle4			ENSRNOG00000007457	Serping1			ENSRNOG00000013987	Sbno2			ENSRNOG00000032844	RT1-Da			ENSRNOG00000000583	Cdk19
		ENSRNOG00000018804	Ripor2	ENSRNOG00000019316	Sh3bp4	ENSRNOG00000017699	Mill1	ENSRNOG00000014508	Mgll	ENSRNOG00000010629	Nod1	ENSRNOG00000026607	Tnfsf18	ENSRNOG00000009882	Ppp3ca	ENSRNOG00000018674	Ntrk3	ENSRNOG00000009882	Ppp3ca	ENSRNOG00000014476	Evl	ENSRNOG00000048222	Nlrc5	ENSRNOG00000013309	Pik3ap1	ENSRNOG00000015717	Ptpre			ENSRNOG00000008049	Max			ENSRNOG00000012208	Itgb7			ENSRNOG00000012160	Syk			ENSRNOG00000010278	Il6
		ENSRNOG00000007925	Pak6	ENSRNOG00000047143	Fkbp1b	ENSRNOG00000049560	Glul	ENSRNOG00000016689	Fanci	ENSRNOG00000009079	Prkar2b	ENSRNOG00000019336	Gata3	ENSRNOG00000025100	Ikbke	ENSRNOG00000016119	Fzd7	ENSRNOG00000026647	Cxcl16			ENSRNOG00000016545	Ift140	ENSRNOG00000016374	Fgfr2	ENSRNOG00000007081	Xdh			ENSRNOG00000014859	Rnf152			ENSRNOG00000007539	Rsad2			ENSRNOG00000015052	Star			ENSRNOG00000029191	Gbp7
		ENSRNOG00000026517	Vrk3	ENSRNOG00000008182	Htra3	ENSRNOG00000004972	Upp1	ENSRNOG00000002970	Zswim7	ENSRNOG00000001158	Abcg1	ENSRNOG00000021259	Prnp	ENSRNOG00000010266	Cd180	ENSRNOG00000014508	Mgll	ENSRNOG00000014333	Vcam1			ENSRNOG00000010574	Ptpn1	ENSRNOG00000016117	Myof	ENSRNOG00000003683	Glp2r			ENSRNOG00000042070	Ticam2			ENSRNOG00000008837	Ass1			ENSRNOG00000005404	Rasgrp1			ENSRNOG00000027502	Nmi
		ENSRNOG00000014171	Tnfsf13	ENSRNOG00000007104	Itpr1	ENSRNOG00000008706	Tbx3	ENSRNOG00000007949	Rgn	ENSRNOG00000015441	Il4r	ENSRNOG00000008182	Htra3	ENSRNOG00000005284	Itpka	ENSRNOG00000005345	Vsnl1	ENSRNOG00000009730	Cyp7b1			ENSRNOG00000006094	Cd44	ENSRNOG00000014678	Fzd5	ENSRNOG00000017941	Optn			ENSRNOG00000004273	Ifitm1			ENSRNOG00000014653	Arl11			ENSRNOG00000008930	Tnfsf15			ENSRNOG00000038957	RGD1305184
		ENSRNOG00000001174	Pde9a	ENSRNOG00000019336	Gata3	ENSRNOG00000001302	Adora2a	ENSRNOG00000048043	F2r	ENSRNOG00000014956	Slc11a1	ENSRNOG00000012879	Fabp3	ENSRNOG00000008177	Pim2	ENSRNOG00000010260	Dixdc1	ENSRNOG00000009919	Acod1			ENSRNOG00000007027	Hgf	ENSRNOG00000005917	Pawr	ENSRNOG00000008292	Hif1a			ENSRNOG00000006320	Ptges			ENSRNOG00000049282	Oas2			ENSRNOG00000020580	LOC500956			ENSRNOG00000018517	Trim21
		ENSRNOG00000017539	Mmp9	ENSRNOG00000021259	Prnp	ENSRNOG00000008837	Ass1	ENSRNOG00000019965	Tgfb1i1	ENSRNOG00000020744	Adar	ENSRNOG00000009550	Sqle	ENSRNOG00000003147	Sqstm1	ENSRNOG00000048043	F2r	ENSRNOG00000000853	Aif1			ENSRNOG00000011406	Ccl4	ENSRNOG00000007172	Map4k3	ENSRNOG00000010549	Tspo			ENSRNOG00000011680	Il16			ENSRNOG00000001302	Adora2a			ENSRNOG00000001351	Trafd1			ENSRNOG00000016326	Cx3cl1
		ENSRNOG00000017808	Klf15	ENSRNOG00000026607	Tnfsf18	ENSRNOG00000013987	Sbno2	ENSRNOG00000016706	Fanca	ENSRNOG00000023896	Dusp6	ENSRNOG00000030101	Traip	ENSRNOG00000015616	Rgs14	ENSRNOG00000019965	Tgfb1i1	ENSRNOG00000022242	Cxcl9			ENSRNOG00000006934	Acvr1b	ENSRNOG00000051120	Il17d	ENSRNOG00000000299	Foxo3			ENSRNOG00000002341	Trim25			ENSRNOG00000042905	RT1-T24-4			ENSRNOG00000046834	C3			ENSRNOG00000005810	Nlrc4
		ENSRNOG00000008187	Ubash3b	ENSRNOG00000019270	P2ry6	ENSRNOG00000008048	Plscr1	ENSRNOG00000003206	Actr3	ENSRNOG00000001548	Nfe2l2	ENSRNOG00000010697	Hadh	ENSRNOG00000002881	Ddr2	ENSRNOG00000002413	Gpc4	ENSRNOG00000009385	Pik3cg			ENSRNOG00000030888	Rela	ENSRNOG00000010645	Lgals3	ENSRNOG00000004226	Irak3			ENSRNOG00000003259	C1qtnf1			ENSRNOG00000017699	Mill1			ENSRNOG00000013634	Myd88			ENSRNOG00000004575	Il1a
		ENSRNOG00000012160	Syk	ENSRNOG00000045829	Thbs1	ENSRNOG00000014966	LOC690000	ENSRNOG00000023296	AABR07002945.1	ENSRNOG00000013265	Tgfbr2	ENSRNOG00000010918	Cebpa	ENSRNOG00000012049	Sox7	ENSRNOG00000013588	Glra1	ENSRNOG00000020769	Crebrf			ENSRNOG00000014290	Grm1	ENSRNOG00000002618	Ivns1abp	ENSRNOG00000000485	Bak1			ENSRNOG00000043323	Il36b			ENSRNOG00000033498	Cib1			ENSRNOG00000006238	Traf2			ENSRNOG00000023143	Nlrp1a
		ENSRNOG00000010602	Birc2	ENSRNOG00000002171	Phldb2	ENSRNOG00000036689	P4hb	ENSRNOG00000020433	Actn4	ENSRNOG00000009389	Ripk2	ENSRNOG00000031129	Carm1	ENSRNOG00000049402	Nbl1	ENSRNOG00000021433	Arhgef39	ENSRNOG00000007690	Cmpk2			ENSRNOG00000015913	Tspan5	ENSRNOG00000015577	Lpar6	ENSRNOG00000026805	Csf2			ENSRNOG00000012280	Ptx3			ENSRNOG00000011652	Sppl2a			ENSRNOG00000025100	Ikbke			ENSRNOG00000032708	RT1-Bb
		ENSRNOG00000046834	C3	ENSRNOG00000010918	Cebpa	ENSRNOG00000004888	Spred2	ENSRNOG00000002791	Bcl2	ENSRNOG00000000768	Ubd	ENSRNOG00000045829	Thbs1	ENSRNOG00000015992	Ccl20	ENSRNOG00000006490	Neo1	ENSRNOG00000015992	Ccl20			ENSRNOG00000005404	Rasgrp1	ENSRNOG00000021962	Fzd2	ENSRNOG00000015027	Il18r1			ENSRNOG00000017941	Optn			ENSRNOG00000018488	Cd40			ENSRNOG00000037768	Rab43			ENSRNOG00000002802	Cxcl1
		ENSRNOG00000000488	Hmga1	ENSRNOG00000031129	Carm1	ENSRNOG00000017703	Unc93b1	ENSRNOG00000005506	Arhgef5	ENSRNOG00000028548	Ccl9	ENSRNOG00000001287	Gper1	ENSRNOG00000043416	Bcl3	ENSRNOG00000007949	Rgn	ENSRNOG00000049402	Nbl1			ENSRNOG00000009037	Sulf1	ENSRNOG00000010966	Itgb1	ENSRNOG00000014254	Cpt1a			ENSRNOG00000007636	Cadps2			ENSRNOG00000017123	B2m			ENSRNOG00000030888	Rela			ENSRNOG00000005528	Tbk1
		ENSRNOG00000048914	Traf1	ENSRNOG00000015080	Wdfy1	ENSRNOG00000018170	Slc27a1			ENSRNOG00000038957	RGD1305184	ENSRNOG00000014205	Klf2	ENSRNOG00000013135	Ptpn12	ENSRNOG00000015357	Bmper	ENSRNOG00000025711	Spout1			ENSRNOG00000014061	Dusp5	ENSRNOG00000019926	Ramp1	ENSRNOG00000018804	Ripor2			ENSRNOG00000008292	Hif1a			ENSRNOG00000030712	RT1-A2			ENSRNOG00000011406	Ccl4			ENSRNOG00000018730	Nectin2
		ENSRNOG00000025100	Ikbke	ENSRNOG00000030101	Traip	ENSRNOG00000018111	Slc12a5			ENSRNOG00000029191	Gbp7	ENSRNOG00000019316	Sh3bp4	ENSRNOG00000019322	Notch1	ENSRNOG00000023404	Slc9b2	ENSRNOG00000005043	Cpeb2			ENSRNOG00000002946	Socs3	ENSRNOG00000016810	Stmn1	ENSRNOG00000047605	Ptprk			ENSRNOG00000011039	Gch1			ENSRNOG00000004249	Tlr7			ENSRNOG00000013395	Pglyrp1			ENSRNOG00000046699	Slpi
		ENSRNOG00000016322	Camk2n1	ENSRNOG00000002418	Tgfb2	ENSRNOG00000023376	Riok3			ENSRNOG00000019020	Bbs2	ENSRNOG00000047143	Fkbp1b	ENSRNOG00000006418	Samhd1	ENSRNOG00000030266	Plekhg2	ENSRNOG00000013135	Ptpn12			ENSRNOG00000006238	Traf2	ENSRNOG00000029449	Ror1	ENSRNOG00000003616	Grem2			ENSRNOG00000013820	Tnfrsf14			ENSRNOG00000036666	Cybc1			ENSRNOG00000003705	Bmx			ENSRNOG00000012956	Tgm2
		ENSRNOG00000009882	Ppp3ca	ENSRNOG00000004033	Sema6a	ENSRNOG00000017869	Irf8			ENSRNOG00000010278	Il6	ENSRNOG00000019864	C1qtnf12	ENSRNOG00000030187	Mmp12	ENSRNOG00000011593	Hey1	ENSRNOG00000010266	Cd180			ENSRNOG00000013634	Myd88	ENSRNOG00000003160	RragB	ENSRNOG00000023334	Parp14			ENSRNOG00000000299	Foxo3			ENSRNOG00000016326	Cx3cl1			ENSRNOG00000002093	Tgfbr3			ENSRNOG00000016571	Ngf
		ENSRNOG00000013408	Npas2	ENSRNOG00000017466	Kif5b	ENSRNOG00000031081	Stat2			ENSRNOG00000000583	Cdk19			ENSRNOG00000008400	Pml	ENSRNOG00000005506	Arhgef5	ENSRNOG00000019752	Slc29a1			ENSRNOG00000040287	Cyp1b1	ENSRNOG00000016377	Cep55	ENSRNOG00000002792	Cxcl2			ENSRNOG00000010549	Tspo			ENSRNOG00000005810	Nlrc4			ENSRNOG00000003135	Fcrlb			ENSRNOG00000002525	Ptgs2
		ENSRNOG00000014838	Glipr2	ENSRNOG00000013213	Epha4	ENSRNOG00000019048	Sod2			ENSRNOG00000028594	Ifnar1			ENSRNOG00000009028	Rnf126	ENSRNOG00000010617	Scube1	ENSRNOG00000013064	Lrp8			ENSRNOG00000023428	Pik3r5	ENSRNOG00000016866	Fhl2	ENSRNOG00000002659	Ciita			ENSRNOG00000025209	Plxnd1			ENSRNOG00000018517	Trim21			ENSRNOG00000000443	LOC103689965			ENSRNOG00000031189	Ido1
		ENSRNOG00000002093	Tgfbr3	ENSRNOG00000020585	Tbxa2r	ENSRNOG00000005749	Foxred2			ENSRNOG00000027030	Adm			ENSRNOG00000002244	Pdgfra	ENSRNOG00000002791	Bcl2	ENSRNOG00000016346	Prkcd			ENSRNOG00000012183	Glrx	ENSRNOG00000018452	Unc13a	ENSRNOG00000015076	Cyp26b1			ENSRNOG00000001269	Ppp1cc			ENSRNOG00000009797	Aqp3			ENSRNOG00000002309	Hlx			ENSRNOG00000022256	Cxcl10
		ENSRNOG00000003135	Fcrlb	ENSRNOG00000005345	Vsnl1	ENSRNOG00000016384	Pik3cb			ENSRNOG00000017123	B2m			ENSRNOG00000016346	Prkcd	ENSRNOG00000049942	RGD1564899	ENSRNOG00000013023	Nop53			ENSRNOG00000008930	Tnfsf15	ENSRNOG00000031801	Ephb3	ENSRNOG00000027008	Igtp			ENSRNOG00000000485	Bak1			ENSRNOG00000004575	Il1a			ENSRNOG00000012965	Themis2			ENSRNOG00000038955	MGC105567
		ENSRNOG00000006304	Mdm2	ENSRNOG00000010260	Dixdc1	ENSRNOG00000002763	Ulk2			ENSRNOG00000018488	Cd40			ENSRNOG00000013023	Nop53	ENSRNOG00000023296	AABR07002945.1	ENSRNOG00000019141	Ch25h			ENSRNOG00000017791	Arhgap12	ENSRNOG00000004290	Grb10	ENSRNOG00000019050	Ifit1			ENSRNOG00000004226	Irak3			ENSRNOG00000023143	Nlrp1a			ENSRNOG00000050210	RT1-CE10			ENSRNOG00000002470	Ifi47
		ENSRNOG00000050210	RT1-CE10	ENSRNOG00000014508	Mgll	ENSRNOG00000008144	Irf1			ENSRNOG00000033498	Cib1			ENSRNOG00000007679	Cyth4	ENSRNOG00000020433	Actn4	ENSRNOG00000020679	Icam1			ENSRNOG00000006589	Mif	ENSRNOG00000003669	Myocd	ENSRNOG00000005861	Hsd11b1			ENSRNOG00000013009	Ldha			ENSRNOG00000032708	RT1-Bb			ENSRNOG00000001369	Oas1a			ENSRNOG00000014294	Ptpn6
		ENSRNOG00000005660	Fam110c	ENSRNOG00000016119	Fzd7	ENSRNOG00000013953	Ntrk1			ENSRNOG00000013162	Zcchc12			ENSRNOG00000020679	Icam1	ENSRNOG00000018214	Bok	ENSRNOG00000050509	Ebi3			ENSRNOG00000007002	Lif	ENSRNOG00000003870	C1qtnf2	ENSRNOG00000019456	Kars			ENSRNOG00000026805	Csf2			ENSRNOG00000003716	Batf3			ENSRNOG00000020465	Ripk3			ENSRNOG00000005871	Il1rn
		ENSRNOG00000000443	LOC103689965	ENSRNOG00000018674	Ntrk3	ENSRNOG00000014048	Cyld			ENSRNOG00000007048	Rap1b			ENSRNOG00000023376	Riok3	ENSRNOG00000016544	Arhgef28	ENSRNOG00000019322	Notch1			ENSRNOG00000010906	Ccl5	ENSRNOG00000023208	Myorg	ENSRNOG00000032973	Il13ra2			ENSRNOG00000014385	Wnt2b			ENSRNOG00000003442	Adora1			ENSRNOG00000022242	Cxcl9
		ENSRNOG00000024689	Hopx	ENSRNOG00000006490	Neo1	ENSRNOG00000000239	Ccl7			ENSRNOG00000015075	Stc1			ENSRNOG00000014163	Zfp536	ENSRNOG00000004072	Myo1c	ENSRNOG00000015382	Arid5a			ENSRNOG00000025371	Spry1	ENSRNOG00000029394	Dusp8	ENSRNOG00000032396	RGD1559575			ENSRNOG00000018804	Ripor2			ENSRNOG00000019494	Psmb10			ENSRNOG00000051235	C2
		ENSRNOG00000019438	Rnf31	ENSRNOG00000021433	Arhgef39	ENSRNOG00000014124	Nod2			ENSRNOG00000010176	Map2k1			ENSRNOG00000024230	Tnfaip8l3	ENSRNOG00000021685	Cdk5r1	ENSRNOG00000006418	Samhd1			ENSRNOG00000004473	Ppargc1a			ENSRNOG00000008525	Csf3			ENSRNOG00000008697	Nov			ENSRNOG00000029191	Gbp7			ENSRNOG00000026647	Cxcl16
		ENSRNOG00000009730	Cyp7b1	ENSRNOG00000015357	Bmper	ENSRNOG00000002771	Ereg			ENSRNOG00000016242	Fzd1			ENSRNOG00000013953	Ntrk1	ENSRNOG00000043304	Apcdd1	ENSRNOG00000009028	Rnf126			ENSRNOG00000012278	Fgf10			ENSRNOG00000017787	Ripk1			ENSRNOG00000002792	Cxcl2			ENSRNOG00000010278	Il6			ENSRNOG00000000777	RT1-S3
		ENSRNOG00000026647	Cxcl16	ENSRNOG00000007949	Rgn	ENSRNOG00000018903	Pik3r1			ENSRNOG00000005871	Il1rn			ENSRNOG00000008144	Irf1	ENSRNOG00000012674	Adrb3	ENSRNOG00000002244	Pdgfra			ENSRNOG00000010258	Vhl			ENSRNOG00000007390	Nfkbia			ENSRNOG00000001963	Mx2			ENSRNOG00000027502	Nmi			ENSRNOG00000000853	Aif1
		ENSRNOG00000000853	Aif1	ENSRNOG00000002413	Gpc4	ENSRNOG00000020150	Il18bp			ENSRNOG00000012473	Cflar			ENSRNOG00000036689	P4hb	ENSRNOG00000025042	Pde3a	ENSRNOG00000033192	Osmr			ENSRNOG00000020793	Ruvbl2			ENSRNOG00000008364	Cat			ENSRNOG00000002217	Plac8			ENSRNOG00000014879	Ttc7a			ENSRNOG00000032930	Trim26
		ENSRNOG00000009919	Acod1	ENSRNOG00000019965	Tgfb1i1	ENSRNOG00000020904	Cdc42ep2			ENSRNOG00000003151	Bfar			ENSRNOG00000004888	Spred2	ENSRNOG00000014066	Jade1	ENSRNOG00000030187	Mmp12			ENSRNOG00000019968	Trim8			ENSRNOG00000013166	Wnt4			ENSRNOG00000001383	Slc8b1			ENSRNOG00000011238	Tiparp			ENSRNOG00000009919	Acod1
		ENSRNOG00000025167	Sema4b	ENSRNOG00000048043	F2r	ENSRNOG00000012865	Parp3			ENSRNOG00000000477	Daxx			ENSRNOG00000006952	Prex1	ENSRNOG00000010447	Tmod2	ENSRNOG00000008400	Pml			ENSRNOG00000002520	Litaf			ENSRNOG00000007437	Irf5			ENSRNOG00000015076	Cyp26b1			ENSRNOG00000028548	Ccl9
		ENSRNOG00000022242	Cxcl9	ENSRNOG00000020433	Actn4	ENSRNOG00000049994	Ifi44l			ENSRNOG00000031189	Ido1			ENSRNOG00000008048	Plscr1	ENSRNOG00000048389	Fgf18	ENSRNOG00000011591	Mettl21c			ENSRNOG00000021726	Tlr3			ENSRNOG00000021581	Rapgef2			ENSRNOG00000019050	Ifit1			ENSRNOG00000046891	Hk1
		ENSRNOG00000051235	C2	ENSRNOG00000023296	AABR07002945.1	ENSRNOG00000028768	Gbp4			ENSRNOG00000033434	Casp12			ENSRNOG00000005809	Arhgdib	ENSRNOG00000001448	Hip1	ENSRNOG00000036689	P4hb			ENSRNOG00000009131	Zc3h12a			ENSRNOG00000050968	Ptger2			ENSRNOG00000009576	Xpa			ENSRNOG00000000768	Ubd
		ENSRNOG00000009385	Pik3cg	ENSRNOG00000005506	Arhgef5	ENSRNOG00000031163	Nfkbiz			ENSRNOG00000049497	Eif6			ENSRNOG00000016535	Ccl22	ENSRNOG00000015736	Dhrs3	ENSRNOG00000008048	Plscr1			ENSRNOG00000000499	Tcp11			ENSRNOG00000008246	Emilin1			ENSRNOG00000019456	Kars			ENSRNOG00000019183	Alox15
		ENSRNOG00000020769	Crebrf	ENSRNOG00000010617	Scube1	ENSRNOG00000004870	Dyrk3			ENSRNOG00000022274	Slc2a8			ENSRNOG00000004870	Dyrk3	ENSRNOG00000039666	Srpx	ENSRNOG00000014096	AABR07031756.1			ENSRNOG00000010556	Intu			ENSRNOG00000003954	Il2rg			ENSRNOG00000005861	Hsd11b1			ENSRNOG00000009389	Ripk2
		ENSRNOG00000013135	Ptpn12	ENSRNOG00000002791	Bcl2	ENSRNOG00000010208	Timp1			ENSRNOG00000012811	Spint1			ENSRNOG00000034025	Ptprj	ENSRNOG00000020714	Trpm4	ENSRNOG00000006952	Prex1			ENSRNOG00000016289	Bmpr1b			ENSRNOG00000002568	Socs1			ENSRNOG00000008525	Csf3			ENSRNOG00000045668	Ifnar2
		ENSRNOG00000043416	Bcl3	ENSRNOG00000049942	RGD1564899	ENSRNOG00000009465	Sfrp2			ENSRNOG00000026293	Jun			ENSRNOG00000010208	Timp1	ENSRNOG00000007345	Amot	ENSRNOG00000018170	Slc27a1			ENSRNOG00000019528	Plekhg6			ENSRNOG00000025053	Lrp1			ENSRNOG00000011745	Psma1			ENSRNOG00000029386	RT1-N2
		ENSRNOG00000015992	Ccl20	ENSRNOG00000011593	Hey1	ENSRNOG00000018839	Ntrk2			ENSRNOG00000003480	Aim2			ENSRNOG00000018839	Ntrk2	ENSRNOG00000037211	Kif14	ENSRNOG00000013313	Nceh1			ENSRNOG00000009425	Fgf7			ENSRNOG00000011205	Ccl3			ENSRNOG00000046803	Arhgef16			ENSRNOG00000023400	Dtx3l
		ENSRNOG00000049402	Nbl1	ENSRNOG00000023404	Slc9b2	ENSRNOG00000016535	Ccl22			ENSRNOG00000023463	Parp9			ENSRNOG00000009465	Sfrp2	ENSRNOG00000007687	Sema7a	ENSRNOG00000007412	Dok1			ENSRNOG00000007159	Ccl2			ENSRNOG00000021817	Irak2			ENSRNOG00000003947	Ntn1			ENSRNOG00000013265	Tgfbr2
		ENSRNOG00000015616	Rgs14	ENSRNOG00000030266	Plekhg2	ENSRNOG00000010370	Tnip1			ENSRNOG00000010210	Slc7a11			ENSRNOG00000014124	Nod2	ENSRNOG00000036859	Gdpd5	ENSRNOG00000019048	Sod2			ENSRNOG00000017453	Ptpn2			ENSRNOG00000002843	Cxcl6			ENSRNOG00000015461	Serpine2			ENSRNOG00000022218	Ifi44
		ENSRNOG00000002881	Ddr2	ENSRNOG00000043304	Apcdd1	ENSRNOG00000001304	Bcr			ENSRNOG00000009822	Tlr2			ENSRNOG00000000239	Ccl7	ENSRNOG00000008839	Pparg	ENSRNOG00000023376	Riok3			ENSRNOG00000018735	Cd74			ENSRNOG00000039754	Rab7b			ENSRNOG00000008364	Cat			ENSRNOG00000001548	Nfe2l2
		ENSRNOG00000003147	Sqstm1	ENSRNOG00000021685	Cdk5r1	ENSRNOG00000019308	Arrb2			ENSRNOG00000027145	Rora			ENSRNOG00000011762	Elf1	ENSRNOG00000011407	Prag1	ENSRNOG00000031081	Stat2			ENSRNOG00000013747	Sh3bp2			ENSRNOG00000010805	Fabp4			ENSRNOG00000007437	Irf5			ENSRNOG00000004003	Dusp10
		ENSRNOG00000008177	Pim2	ENSRNOG00000004500	Myc	ENSRNOG00000009222	Epha2			ENSRNOG00000023778	Gcnt2			ENSRNOG00000003603	Arhgap44	ENSRNOG00000022521	Ddias	ENSRNOG00000016112	Cd274			ENSRNOG00000004666	Prr5l			ENSRNOG00000027839	Ptk2b			ENSRNOG00000013166	Wnt4			ENSRNOG00000000836	Ltb
		ENSRNOG00000012049	Sox7	ENSRNOG00000031916	Timeless	ENSRNOG00000011452	Aldoc			ENSRNOG00000023943	AABR07013651.1			ENSRNOG00000014048	Cyld	ENSRNOG00000048166	Arhgap19	ENSRNOG00000017869	Irf8			ENSRNOG00000000098	Rnf115			ENSRNOG00000015285	Lrp4			ENSRNOG00000017243	Bnip3			ENSRNOG00000014956	Slc11a1
		ENSRNOG00000010266	Cd180	ENSRNOG00000001642	Tbc1d23	ENSRNOG00000000196	Cyp19a1			ENSRNOG00000003170	Nlrp3			ENSRNOG00000023799	Pak1ip1	ENSRNOG00000012561	Arhgef10	ENSRNOG00000013953	Ntrk1			ENSRNOG00000009912	Fgr			ENSRNOG00000015420	Stxbp1			ENSRNOG00000050968	Ptger2			ENSRNOG00000020744	Adar
		ENSRNOG00000007679	Cyth4	ENSRNOG00000017445	Tubb2b	ENSRNOG00000002255	Fam162a			ENSRNOG00000031312	Tnfrsf1a			ENSRNOG00000020904	Cdc42ep2	ENSRNOG00000012698	Chsy1	ENSRNOG00000008144	Irf1			ENSRNOG00000002511	Flt4			ENSRNOG00000033234	Ccrl2			ENSRNOG00000002843	Cxcl6			ENSRNOG00000007393	Ndrg1
		ENSRNOG00000020679	Icam1	ENSRNOG00000004072	Myo1c	ENSRNOG00000033693	Naip2			ENSRNOG00000016838	Pla2g5			ENSRNOG00000018903	Pik3r1	ENSRNOG00000003897	Col1a1	ENSRNOG00000009570	Pdxp			ENSRNOG00000012819	Gdnf			ENSRNOG00000022839	Ifit3			ENSRNOG00000021817	Irak2			ENSRNOG00000020590	Adam15
		ENSRNOG00000016346	Prkcd	ENSRNOG00000018214	Bok	ENSRNOG00000006302	Gclc			ENSRNOG00000014117	Hmox1			ENSRNOG00000002771	Ereg	ENSRNOG00000009783	Camk2g	ENSRNOG00000000239	Ccl7			ENSRNOG00000019354	Ptch1			ENSRNOG00000020063	Nfkbib			ENSRNOG00000011205	Ccl3			ENSRNOG00000015441	Il4r
		ENSRNOG00000013023	Nop53	ENSRNOG00000016544	Arhgef28	ENSRNOG00000014378	Il1r2			ENSRNOG00000009754	Nampt			ENSRNOG00000008652	Phip	ENSRNOG00000047957	Traf5	ENSRNOG00000014124	Nod2			ENSRNOG00000047300	Bdkrb2			ENSRNOG00000011599	Gldc			ENSRNOG00000007152	Bhlhe40			ENSRNOG00000033215	RT1-Db1
		ENSRNOG00000006418	Samhd1	ENSRNOG00000007687	Sema7a	ENSRNOG00000001582	Bach1			ENSRNOG00000016299	Klf4			ENSRNOG00000014378	Il1r2	ENSRNOG00000000105	Cplx2	ENSRNOG00000014048	Cyld			ENSRNOG00000011459	Rhbdf2			ENSRNOG00000038881	Hcls1			ENSRNOG00000003300	Btg2			ENSRNOG00000018247	Dhx58
		ENSRNOG00000002244	Pdgfra	ENSRNOG00000036859	Gdpd5	ENSRNOG00000003064	Bst1			ENSRNOG00000029668	Wfdc21			ENSRNOG00000006302	Gclc	ENSRNOG00000024250	Wwc3	ENSRNOG00000020904	Cdc42ep2			ENSRNOG00000007596	Rffl			ENSRNOG00000001425	Sh2b2			ENSRNOG00000010805	Fabp4			ENSRNOG00000009997	Erap1
		ENSRNOG00000009028	Rnf126	ENSRNOG00000020714	Trpm4	ENSRNOG00000002188	Hpse			ENSRNOG00000001713	LOC100360218			ENSRNOG00000017319	Mertk	ENSRNOG00000015794	Fam83d	ENSRNOG00000002771	Ereg			ENSRNOG00000011631	Fst			ENSRNOG00000018477	Otud4			ENSRNOG00000027839	Ptk2b			ENSRNOG00000010358	Sh3rf1
		ENSRNOG00000008400	Pml	ENSRNOG00000015736	Dhrs3	ENSRNOG00000048719	Dtnbp1			ENSRNOG00000012074	Ifngr1			ENSRNOG00000002188	Hpse	ENSRNOG00000003977	Dusp1	ENSRNOG00000018903	Pik3r1			ENSRNOG00000042353	Mlkl			ENSRNOG00000018659	Csf1			ENSRNOG00000018827	LOC103694905			ENSRNOG00000042326	Smpdl3b
		ENSRNOG00000030187	Mmp12	ENSRNOG00000039666	Srpx	ENSRNOG00000017319	Mertk			ENSRNOG00000001964	Cd47			ENSRNOG00000003064	Bst1	ENSRNOG00000004100	Trib1	ENSRNOG00000020150	Il18bp			ENSRNOG00000042070	Ticam2			ENSRNOG00000005854	Angpt1			ENSRNOG00000004089	Enpp2			ENSRNOG00000010629	Nod1
		ENSRNOG00000019322	Notch1	ENSRNOG00000007345	Amot	ENSRNOG00000019675	Pycard			ENSRNOG00000008049	Max			ENSRNOG00000048719	Dtnbp1	ENSRNOG00000017914	Cavin3	ENSRNOG00000008652	Phip			ENSRNOG00000015717	Ptpre			ENSRNOG00000010629	Nod1			ENSRNOG00000022839	Ifit3			ENSRNOG00000018659	Csf1
		ENSRNOG00000017703	Unc93b1	ENSRNOG00000037211	Kif14	ENSRNOG00000000441	Gpsm3			ENSRNOG00000003984	Apln			ENSRNOG00000019308	Arrb2			ENSRNOG00000027924	Fam83g			ENSRNOG00000016995	Zap70			ENSRNOG00000001158	Abcg1			ENSRNOG00000033234	Ccrl2			ENSRNOG00000005854	Angpt1
		ENSRNOG00000004888	Spred2	ENSRNOG00000014066	Jade1	ENSRNOG00000020716	Axl			ENSRNOG00000006320	Ptges			ENSRNOG00000010370	Tnip1			ENSRNOG00000028768	Gbp4			ENSRNOG00000043323	Il36b			ENSRNOG00000010633	Acsl1			ENSRNOG00000020063	Nfkbib			ENSRNOG00000018477	Otud4
		ENSRNOG00000036689	P4hb	ENSRNOG00000017704	Sema3f	ENSRNOG00000038999	RT1-A1			ENSRNOG00000017163	Pfkp			ENSRNOG00000001304	Bcr			ENSRNOG00000019688	Diaph1			ENSRNOG00000008292	Hif1a			ENSRNOG00000020590	Adam15			ENSRNOG00000011016	Slc7a2			ENSRNOG00000001425	Sh2b2
		ENSRNOG00000005809	Arhgdib	ENSRNOG00000001448	Hip1	ENSRNOG00000028341	Alkbh5			ENSRNOG00000013959	Skor1			ENSRNOG00000000196	Cyp19a1			ENSRNOG00000000187	Csf2rb			ENSRNOG00000017941	Optn			ENSRNOG00000015441	Il4r			ENSRNOG00000016551	Bcl2l11			ENSRNOG00000016551	Bcl2l11
		ENSRNOG00000008048	Plscr1	ENSRNOG00000010447	Tmod2	ENSRNOG00000038960	RGD1309362			ENSRNOG00000002341	Trim25			ENSRNOG00000020833	Cspg5			ENSRNOG00000016535	Ccl22			ENSRNOG00000006818	Arl6ip5			ENSRNOG00000020744	Adar			ENSRNOG00000012772	Nqo1			ENSRNOG00000038881	Hcls1
		ENSRNOG00000006952	Prex1	ENSRNOG00000048389	Fgf18	ENSRNOG00000002922	Adora2b			ENSRNOG00000018092	Cd83			ENSRNOG00000002255	Fam162a			ENSRNOG00000018839	Ntrk2			ENSRNOG00000016945	Pla2g2a			ENSRNOG00000010331	Ctsb			ENSRNOG00000005854	Angpt1			ENSRNOG00000011016	Slc7a2
		ENSRNOG00000013953	Ntrk1	ENSRNOG00000025042	Pde3a	ENSRNOG00000019542	LOC100910979			ENSRNOG00000007081	Xdh			ENSRNOG00000009222	Epha2			ENSRNOG00000009465	Sfrp2			ENSRNOG00000009354	Nrarp			ENSRNOG00000003745	Atf3			ENSRNOG00000018659	Csf1			ENSRNOG00000022839	Ifit3
		ENSRNOG00000008144	Irf1	ENSRNOG00000006526	Sema3c	ENSRNOG00000016575	Tnfrsf1b			ENSRNOG00000010549	Tspo			ENSRNOG00000026053	Grem1			ENSRNOG00000019308	Arrb2			ENSRNOG00000023334	Parp14			ENSRNOG00000001548	Nfe2l2			ENSRNOG00000010629	Nod1			ENSRNOG00000033234	Ccrl2
		ENSRNOG00000024230	Tnfaip8l3	ENSRNOG00000012674	Adrb3	ENSRNOG00000004726	Mapkapk2			ENSRNOG00000000299	Foxo3			ENSRNOG00000008129	Pla2r1			ENSRNOG00000001304	Bcr			ENSRNOG00000008697	Nov			ENSRNOG00000013265	Tgfbr2			ENSRNOG00000042326	Smpdl3b			ENSRNOG00000004089	Enpp2
		ENSRNOG00000014163	Zfp536	ENSRNOG00000012698	Chsy1	ENSRNOG00000021412	Slfn13			ENSRNOG00000000485	Bak1			ENSRNOG00000019661	Gdf15			ENSRNOG00000000196	Cyp19a1			ENSRNOG00000018804	Ripor2			ENSRNOG00000045668	Ifnar2			ENSRNOG00000010633	Acsl1			ENSRNOG00000015420	Stxbp1
		ENSRNOG00000016112	Cd274	ENSRNOG00000012561	Arhgef10	ENSRNOG00000008129	Pla2r1			ENSRNOG00000004226	Irak3			ENSRNOG00000019675	Pycard			ENSRNOG00000002255	Fam162a			ENSRNOG00000015076	Cyp26b1			ENSRNOG00000009389	Ripk2			ENSRNOG00000018247	Dhx58			ENSRNOG00000027839	Ptk2b
		ENSRNOG00000023376	Riok3	ENSRNOG00000003897	Col1a1	ENSRNOG00000010602	Birc2			ENSRNOG00000015027	Il18r1			ENSRNOG00000010952	Ift122			ENSRNOG00000009222	Epha2			ENSRNOG00000046803	Arhgef16			ENSRNOG00000019183	Alox15			ENSRNOG00000010174	Enpp4			ENSRNOG00000013269	Tnfsf10
		ENSRNOG00000020904	Cdc42ep2	ENSRNOG00000048166	Arhgap19	ENSRNOG00000012160	Syk			ENSRNOG00000026805	Csf2			ENSRNOG00000002922	Adora2b			ENSRNOG00000014378	Il1r2			ENSRNOG00000013946	Rnf149			ENSRNOG00000011238	Tiparp			ENSRNOG00000020744	Adar			ENSRNOG00000011205	Ccl3
		ENSRNOG00000008652	Phip	ENSRNOG00000011407	Prag1	ENSRNOG00000008187	Ubash3b			ENSRNOG00000047605	Ptprk			ENSRNOG00000020716	Axl			ENSRNOG00000033693	Naip2			ENSRNOG00000029658	Rnf213			ENSRNOG00000028548	Ccl9			ENSRNOG00000014956	Slc11a1			ENSRNOG00000021817	Irak2
		ENSRNOG00000018903	Pik3r1	ENSRNOG00000022521	Ddias	ENSRNOG00000017808	Klf15			ENSRNOG00000003616	Grem2			ENSRNOG00000009389	Ripk2			ENSRNOG00000006302	Gclc			ENSRNOG00000019456	Kars			ENSRNOG00000038957	RGD1305184			ENSRNOG00000015385	Pink1			ENSRNOG00000039754	Rab7b
		ENSRNOG00000002771	Ereg	ENSRNOG00000008839	Pparg	ENSRNOG00000002879	Psen2			ENSRNOG00000012196	Asah2			ENSRNOG00000001548	Nfe2l2			ENSRNOG00000003064	Bst1			ENSRNOG00000021581	Rapgef2			ENSRNOG00000048800	AABR07031756.2			ENSRNOG00000019428	Higd1a			ENSRNOG00000002843	Cxcl6
		ENSRNOG00000011762	Elf1	ENSRNOG00000017914	Cavin3	ENSRNOG00000002934	Atp1b1			ENSRNOG00000001963	Mx2			ENSRNOG00000000768	Ubd			ENSRNOG00000021157	Ctss			ENSRNOG00000017243	Bnip3			ENSRNOG00000027502	Nmi			ENSRNOG00000004003	Dusp10			ENSRNOG00000025053	Lrp1
		ENSRNOG00000000239	Ccl7	ENSRNOG00000004100	Trib1	ENSRNOG00000017539	Mmp9			ENSRNOG00000002792	Cxcl2			ENSRNOG00000028548	Ccl9			ENSRNOG00000001582	Bach1			ENSRNOG00000007390	Nfkbia			ENSRNOG00000019020	Bbs2			ENSRNOG00000003745	Atf3			ENSRNOG00000002568	Socs1
		ENSRNOG00000014124	Nod2	ENSRNOG00000050647	LOC108348108	ENSRNOG00000013763	Erlin2			ENSRNOG00000008047	Khk			ENSRNOG00000008936	Map3k6			ENSRNOG00000000441	Gpsm3			ENSRNOG00000017820	Nqo2			ENSRNOG00000029191	Gbp7			ENSRNOG00000001548	Nfe2l2			ENSRNOG00000013166	Wnt4
		ENSRNOG00000023799	Pak1ip1	ENSRNOG00000015794	Fam83d	ENSRNOG00000020552	Fosl1			ENSRNOG00000019050	Ifit1			ENSRNOG00000047306	Stap2			ENSRNOG00000019675	Pycard			ENSRNOG00000017787	Ripk1			ENSRNOG00000010278	Il6			ENSRNOG00000023400	Dtx3l			ENSRNOG00000007437	Irf5
		ENSRNOG00000014048	Cyld	ENSRNOG00000003977	Dusp1	ENSRNOG00000008024	Pxk			ENSRNOG00000032973	Il13ra2			ENSRNOG00000020744	Adar			ENSRNOG00000038960	RGD1309362			ENSRNOG00000013269	Tnfsf10			ENSRNOG00000000583	Cdk19			ENSRNOG00000013265	Tgfbr2			ENSRNOG00000017243	Bnip3
		ENSRNOG00000003603	Arhgap44	ENSRNOG00000047957	Traf5	ENSRNOG00000007925	Pak6			ENSRNOG00000032396	RGD1559575			ENSRNOG00000023896	Dusp6			ENSRNOG00000020716	Axl			ENSRNOG00000002843	Cxcl6			ENSRNOG00000032708	RT1-Bb			ENSRNOG00000047218	Clic5			ENSRNOG00000013886	Fyb1
		ENSRNOG00000016535	Ccl22	ENSRNOG00000024250	Wwc3	ENSRNOG00000046834	C3			ENSRNOG00000008525	Csf3			ENSRNOG00000000836	Ltb			ENSRNOG00000026053	Grem1			ENSRNOG00000021817	Irak2			ENSRNOG00000004575	Il1a			ENSRNOG00000009389	Ripk2			ENSRNOG00000017787	Ripk1
		ENSRNOG00000009465	Sfrp2			ENSRNOG00000012513	Pdk3			ENSRNOG00000003800	Rgs9			ENSRNOG00000017089	Prl6a1			ENSRNOG00000016575	Tnfrsf1b			ENSRNOG00000002568	Socs1			ENSRNOG00000028594	Ifnar1			ENSRNOG00000028548	Ccl9			ENSRNOG00000000459	Psmb9
		ENSRNOG00000018839	Ntrk2			ENSRNOG00000020580	LOC500956			ENSRNOG00000008364	Cat			ENSRNOG00000010629	Nod1			ENSRNOG00000004726	Mapkapk2			ENSRNOG00000008246	Emilin1			ENSRNOG00000016326	Cx3cl1			ENSRNOG00000010278	Il6			ENSRNOG00000011745	Psma1
		ENSRNOG00000010208	Timp1			ENSRNOG00000020295	Plekhn1			ENSRNOG00000013166	Wnt4			ENSRNOG00000012866	Nek8			ENSRNOG00000019542	LOC100910979			ENSRNOG00000015285	Lrp4			ENSRNOG00000009993	Dcps			ENSRNOG00000029191	Gbp7			ENSRNOG00000000323	Prdm1
		ENSRNOG00000034025	Ptprj			ENSRNOG00000007728	Gsdmd			ENSRNOG00000003954	Il2rg			ENSRNOG00000010213	Fgd5			ENSRNOG00000005905	Pde4b			ENSRNOG00000027839	Ptk2b			ENSRNOG00000018488	Cd40			ENSRNOG00000019020	Bbs2			ENSRNOG00000032973	Il13ra2
		ENSRNOG00000004870	Dyrk3			ENSRNOG00000006304	Mdm2			ENSRNOG00000017523	H6pd			ENSRNOG00000015018	Pdia3			ENSRNOG00000008129	Pla2r1			ENSRNOG00000016551	Bcl2l11			ENSRNOG00000021276	Bmp2			ENSRNOG00000011511	Stk24			ENSRNOG00000008525	Csf3
		ENSRNOG00000031163	Nfkbiz			ENSRNOG00000013408	Npas2			ENSRNOG00000011205	Ccl3			ENSRNOG00000027784	Tsku			ENSRNOG00000019661	Gdf15			ENSRNOG00000001425	Sh2b2			ENSRNOG00000033498	Cib1			ENSRNOG00000003442	Adora1			ENSRNOG00000019456	Kars
		ENSRNOG00000002255	Fam162a			ENSRNOG00000002093	Tgfbr3			ENSRNOG00000039754	Rab7b			ENSRNOG00000018659	Csf1			ENSRNOG00000028335	Fat4			ENSRNOG00000038881	Hcls1			ENSRNOG00000013162	Zcchc12			ENSRNOG00000000583	Cdk19			ENSRNOG00000019050	Ifit1
		ENSRNOG00000000196	Cyp19a1			ENSRNOG00000009882	Ppp3ca			ENSRNOG00000003300	Btg2			ENSRNOG00000002802	Cxcl1			ENSRNOG00000020744	Adar			ENSRNOG00000005854	Angpt1			ENSRNOG00000004276	Itga3			ENSRNOG00000003716	Batf3			ENSRNOG00000015076	Cyp26b1
		ENSRNOG00000009222	Epha2			ENSRNOG00000037768	Rab43			ENSRNOG00000010805	Fabp4			ENSRNOG00000026293	Jun			ENSRNOG00000007393	Ndrg1			ENSRNOG00000029941	Grina			ENSRNOG00000013987	Sbno2			ENSRNOG00000009797	Aqp3			ENSRNOG00000002659	Ciita
		ENSRNOG00000019308	Arrb2			ENSRNOG00000025100	Ikbke			ENSRNOG00000015420	Stxbp1			ENSRNOG00000006990	Grb7			ENSRNOG00000015441	Il4r			ENSRNOG00000018477	Otud4			ENSRNOG00000008837	Ass1			ENSRNOG00000016326	Cx3cl1			ENSRNOG00000001383	Slc8b1
		ENSRNOG00000000795	RT1-N3			ENSRNOG00000019018	Plat			ENSRNOG00000022839	Ifit3			ENSRNOG00000012956	Tgm2			ENSRNOG00000007827	Cox4i2			ENSRNOG00000001480	Ncf1			ENSRNOG00000007048	Rap1b			ENSRNOG00000005810	Nlrc4			ENSRNOG00000047977	LOC684871
		ENSRNOG00000001304	Bcr			ENSRNOG00000006462	Ero1a			ENSRNOG00000006304	Mdm2			ENSRNOG00000016242	Fzd1			ENSRNOG00000009389	Ripk2			ENSRNOG00000010358	Sh3rf1			ENSRNOG00000015075	Stc1			ENSRNOG00000027030	Adm			ENSRNOG00000001963	Mx2
		ENSRNOG00000010370	Tnip1			ENSRNOG00000000488	Hmga1			ENSRNOG00000002093	Tgfbr3			ENSRNOG00000011352	Furin			ENSRNOG00000013265	Tgfbr2			ENSRNOG00000042326	Smpdl3b			ENSRNOG00000010176	Map2k1			ENSRNOG00000004249	Tlr7			ENSRNOG00000002792	Cxcl2
		ENSRNOG00000017319	Mertk			ENSRNOG00000020769	Crebrf			ENSRNOG00000009882	Ppp3ca			ENSRNOG00000010176	Map2k1			ENSRNOG00000025764	AC128848.1			ENSRNOG00000018247	Dhx58			ENSRNOG00000002525	Ptgs2			ENSRNOG00000000042	Xpr1			ENSRNOG00000023334	Parp14
		ENSRNOG00000048719	Dtnbp1			ENSRNOG00000009385	Pik3cg			ENSRNOG00000025100	Ikbke			ENSRNOG00000015075	Stc1			ENSRNOG00000001548	Nfe2l2			ENSRNOG00000004003	Dusp10			ENSRNOG00000016242	Fzd1			ENSRNOG00000017123	B2m			ENSRNOG00000012378	Dbnl
		ENSRNOG00000003064	Bst1			ENSRNOG00000022242	Cxcl9			ENSRNOG00000037768	Rab43			ENSRNOG00000007048	Rap1b			ENSRNOG00000028548	Ccl9			ENSRNOG00000019428	Higd1a			ENSRNOG00000016571	Ngf			ENSRNOG00000018488	Cd40			ENSRNOG00000008697	Nov
		ENSRNOG00000002188	Hpse			ENSRNOG00000032930	Trim26			ENSRNOG00000019018	Plat			ENSRNOG00000018526	Dlg4			ENSRNOG00000020063	Nfkbib			ENSRNOG00000012439	Bid			ENSRNOG00000005871	Il1rn			ENSRNOG00000021276	Bmp2			ENSRNOG00000018804	Ripor2
		ENSRNOG00000014378	Il1r2			ENSRNOG00000009919	Acod1			ENSRNOG00000006462	Ero1a			ENSRNOG00000005871	Il1rn			ENSRNOG00000018659	Csf1			ENSRNOG00000014363	Arhgef3			ENSRNOG00000003151	Bfar			ENSRNOG00000004972	Upp1			ENSRNOG00000014385	Wnt2b
		ENSRNOG00000006302	Gclc			ENSRNOG00000000853	Aif1			ENSRNOG00000020769	Crebrf			ENSRNOG00000014294	Ptpn6			ENSRNOG00000010629	Nod1			ENSRNOG00000015385	Pink1			ENSRNOG00000012473	Cflar			ENSRNOG00000049560	Glul			ENSRNOG00000026805	Csf2
		ENSRNOG00000011971	C1s			ENSRNOG00000014333	Vcam1			ENSRNOG00000009385	Pik3cg			ENSRNOG00000003151	Bfar			ENSRNOG00000001158	Abcg1			ENSRNOG00000003745	Atf3			ENSRNOG00000002470	Ifi47			ENSRNOG00000001302	Adora2a			ENSRNOG00000015027	Il18r1
		ENSRNOG00000010952	Ift122			ENSRNOG00000026647	Cxcl16			ENSRNOG00000007690	Cmpk2			ENSRNOG00000012473	Cflar			ENSRNOG00000016242	Fzd1			ENSRNOG00000019183	Alox15			ENSRNOG00000000477	Daxx			ENSRNOG00000049282	Oas2			ENSRNOG00000004226	Irak3
		ENSRNOG00000002922	Adora2b			ENSRNOG00000024689	Hopx			ENSRNOG00000022242	Cxcl9			ENSRNOG00000018488	Cd40			ENSRNOG00000018526	Dlg4			ENSRNOG00000016326	Cx3cl1			ENSRNOG00000038955	MGC105567			ENSRNOG00000007539	Rsad2			ENSRNOG00000000485	Bak1
		ENSRNOG00000038999	RT1-A1			ENSRNOG00000000443	LOC103689965			ENSRNOG00000010799	Noct			ENSRNOG00000007539	Rsad2			ENSRNOG00000010176	Map2k1			ENSRNOG00000004575	Il1a			ENSRNOG00000022256	Cxcl10			ENSRNOG00000008837	Ass1			ENSRNOG00000000299	Foxo3
		ENSRNOG00000020716	Axl			ENSRNOG00000001369	Oas1a			ENSRNOG00000000853	Aif1			ENSRNOG00000033498	Cib1			ENSRNOG00000007048	Rap1b			ENSRNOG00000033835	Dnm1			ENSRNOG00000009401	Lmo2			ENSRNOG00000013987	Sbno2			ENSRNOG00000009354	Nrarp
		ENSRNOG00000000441	Gpsm3			ENSRNOG00000033235	Relb			ENSRNOG00000009919	Acod1			ENSRNOG00000003442	Adora1			ENSRNOG00000015075	Stc1			ENSRNOG00000010558	Ppif			ENSRNOG00000033434	Casp12			ENSRNOG00000002525	Ptgs2			ENSRNOG00000013820	Tnfrsf14
		ENSRNOG00000019675	Pycard			ENSRNOG00000021802	Isg15			ENSRNOG00000014333	Vcam1			ENSRNOG00000010278	Il6			ENSRNOG00000000477	Daxx			ENSRNOG00000004249	Tlr7			ENSRNOG00000022274	Slc2a8			ENSRNOG00000010176	Map2k1			ENSRNOG00000011039	Gch1
		ENSRNOG00000008129	Pla2r1			ENSRNOG00000015992	Ccl20			ENSRNOG00000026647	Cxcl16			ENSRNOG00000016225	Fgd3			ENSRNOG00000003151	Bfar			ENSRNOG00000001302	Adora2a			ENSRNOG00000012811	Spint1			ENSRNOG00000015075	Stc1			ENSRNOG00000008292	Hif1a
		ENSRNOG00000019661	Gdf15			ENSRNOG00000043416	Bcl3			ENSRNOG00000024207	Fgfrl1			ENSRNOG00000027030	Adm			ENSRNOG00000012473	Cflar			ENSRNOG00000004276	Itga3			ENSRNOG00000026293	Jun			ENSRNOG00000015063	Dhodh			ENSRNOG00000018092	Cd83
		ENSRNOG00000026053	Grem1			ENSRNOG00000013135	Ptpn12			ENSRNOG00000010602	Birc2			ENSRNOG00000001235	Gna12			ENSRNOG00000005871	Il1rn			ENSRNOG00000007110	Ankrd6							ENSRNOG00000011683	Fes			ENSRNOG00000012280	Ptx3
		ENSRNOG00000004726	Mapkapk2			ENSRNOG00000005043	Cpeb2			ENSRNOG00000012160	Syk			ENSRNOG00000011680	Il16			ENSRNOG00000002802	Cxcl1			ENSRNOG00000021276	Bmp2							ENSRNOG00000016571	Ngf			ENSRNOG00000016995	Zap70
		ENSRNOG00000016575	Tnfrsf1b			ENSRNOG00000000442	Notch4			ENSRNOG00000017808	Klf15			ENSRNOG00000002341	Trim25			ENSRNOG00000033434	Casp12			ENSRNOG00000016571	Ngf							ENSRNOG00000017209	Tubb3			ENSRNOG00000043323	Il36b
		ENSRNOG00000005905	Pde4b			ENSRNOG00000047439	Pot1b			ENSRNOG00000013763	Erlin2			ENSRNOG00000013959	Skor1			ENSRNOG00000042838	Junb			ENSRNOG00000009134	Mad2l2							ENSRNOG00000016460	Clu			ENSRNOG00000002341	Trim25
		ENSRNOG00000017089	Prl6a1			ENSRNOG00000019752	Slc29a1			ENSRNOG00000020552	Fosl1			ENSRNOG00000014859	Rnf152			ENSRNOG00000001517	Pdk1			ENSRNOG00000002525	Ptgs2							ENSRNOG00000012473	Cflar			ENSRNOG00000011680	Il16
		ENSRNOG00000023896	Dusp6			ENSRNOG00000008177	Pim2			ENSRNOG00000016698	Rnmt			ENSRNOG00000003984	Apln			ENSRNOG00000026293	Jun			ENSRNOG00000006019	G0s2							ENSRNOG00000022256	Cxcl10			ENSRNOG00000028946	Cdc42ep4
		ENSRNOG00000000836	Ltb			ENSRNOG00000003147	Sqstm1			ENSRNOG00000045846	Rfx2			ENSRNOG00000010047	Ddit4l2			ENSRNOG00000012811	Spint1			ENSRNOG00000022256	Cxcl10							ENSRNOG00000031189	Ido1			ENSRNOG00000004458	Ston2
		ENSRNOG00000014956	Slc11a1			ENSRNOG00000015616	Rgs14			ENSRNOG00000012513	Pdk3			ENSRNOG00000015602	Cdh2			ENSRNOG00000022274	Slc2a8			ENSRNOG00000016460	Clu							ENSRNOG00000005528	Tbk1			ENSRNOG00000011631	Fst
		ENSRNOG00000020744	Adar			ENSRNOG00000014297	Sdc4			ENSRNOG00000020580	LOC500956			ENSRNOG00000009754	Nampt			ENSRNOG00000000583	Cdk19			ENSRNOG00000049761	Htr6							ENSRNOG00000002802	Cxcl1			ENSRNOG00000011796	C1r
		ENSRNOG00000047306	Stap2			ENSRNOG00000016346	Prkcd			ENSRNOG00000016346	Prkcd			ENSRNOG00000016299	Klf4			ENSRNOG00000010278	Il6			ENSRNOG00000007091	Ly6e							ENSRNOG00000007284	Slc2a1			ENSRNOG00000017803	Apbb1ip
		ENSRNOG00000008936	Map3k6			ENSRNOG00000013023	Nop53			ENSRNOG00000006532	H3f3b			ENSRNOG00000001843	Bcl6			ENSRNOG00000029191	Gbp7			ENSRNOG00000036673	Sectm1b							ENSRNOG00000012956	Tgm2			ENSRNOG00000004273	Ifitm1
		ENSRNOG00000028548	Ccl9			ENSRNOG00000015440	Wrn			ENSRNOG00000020679	Icam1			ENSRNOG00000027145	Rora			ENSRNOG00000019020	Bbs2			ENSRNOG00000001431	Rasa4							ENSRNOG00000046699	Slpi			ENSRNOG00000042070	Ticam2
		ENSRNOG00000000768	Ubd			ENSRNOG00000020679	Icam1			ENSRNOG00000015382	Arid5a			ENSRNOG00000009822	Tlr2			ENSRNOG00000038957	RGD1305184			ENSRNOG00000005528	Tbk1							ENSRNOG00000026293	Jun			ENSRNOG00000009982	Pnp
		ENSRNOG00000046891	Hk1			ENSRNOG00000019145	Kdm2a			ENSRNOG00000019322	Notch1			ENSRNOG00000023778	Gcnt2			ENSRNOG00000028594	Ifnar1			ENSRNOG00000018730	Nectin2											ENSRNOG00000021318	Epas1
		ENSRNOG00000009389	Ripk2			ENSRNOG00000028814	Oasl2			ENSRNOG00000050509	Ebi3			ENSRNOG00000023463	Parp9			ENSRNOG00000012081	Txn1			ENSRNOG00000008116	Plpp3											ENSRNOG00000007457	Serping1
		ENSRNOG00000013265	Tgfbr2			ENSRNOG00000002930	Ppl			ENSRNOG00000008400	Pml			ENSRNOG00000016838	Pla2g5			ENSRNOG00000032917	Zfand2a															ENSRNOG00000004498	Scin
		ENSRNOG00000001548	Nfe2l2			ENSRNOG00000019322	Notch1			ENSRNOG00000033192	Osmr			ENSRNOG00000014117	Hmox1			ENSRNOG00000018488	Cd40															ENSRNOG00000049422	LOC100911825
		ENSRNOG00000018659	Csf1			ENSRNOG00000030187	Mmp12			ENSRNOG00000030187	Mmp12			ENSRNOG00000023943	AABR07013651.1			ENSRNOG00000017123	B2m															ENSRNOG00000009427	Tbx21
		ENSRNOG00000027784	Tsku			ENSRNOG00000008400	Pml			ENSRNOG00000002244	Pdgfra			ENSRNOG00000010488	Zmiz1			ENSRNOG00000013162	Zcchc12															ENSRNOG00000004488	Bdkrb1
		ENSRNOG00000015018	Pdia3			ENSRNOG00000009028	Rnf126			ENSRNOG00000009028	Rnf126			ENSRNOG00000031312	Tnfrsf1a			ENSRNOG00000033498	Cib1															ENSRNOG00000001964	Cd47
		ENSRNOG00000010213	Fgd5			ENSRNOG00000002244	Pdgfra			ENSRNOG00000006418	Samhd1			ENSRNOG00000003170	Nlrp3			ENSRNOG00000017163	Pfkp															ENSRNOG00000001713	LOC100360218
		ENSRNOG00000011016	Slc7a2			ENSRNOG00000006418	Samhd1			ENSRNOG00000033235	Relb			ENSRNOG00000039754	Rab7b			ENSRNOG00000003984	Apln															ENSRNOG00000009605	Tfe3
		ENSRNOG00000010629	Nod1			ENSRNOG00000008049	Max			ENSRNOG00000021802	Isg15			ENSRNOG00000011205	Ccl3			ENSRNOG00000008049	Max															ENSRNOG00000019216	Il12rb1
		ENSRNOG00000012866	Nek8			ENSRNOG00000021318	Epas1			ENSRNOG00000025711	Spout1			ENSRNOG00000033444	F10			ENSRNOG00000021318	Epas1															ENSRNOG00000000763	RT1-M3-1
		ENSRNOG00000031189	Ido1			ENSRNOG00000014859	Rnf152			ENSRNOG00000049402	Nbl1			ENSRNOG00000015420	Stxbp1			ENSRNOG00000011680	Il16															ENSRNOG00000001843	Bcl6
		ENSRNOG00000003151	Bfar			ENSRNOG00000006320	Ptges			ENSRNOG00000015992	Ccl20			ENSRNOG00000008525	Csf3			ENSRNOG00000013959	Skor1															ENSRNOG00000016299	Klf4
		ENSRNOG00000012473	Cflar			ENSRNOG00000002341	Trim25			ENSRNOG00000013135	Ptpn12			ENSRNOG00000010086	Plagl2			ENSRNOG00000002341	Trim25															ENSRNOG00000009912	Fgr
		ENSRNOG00000014294	Ptpn6			ENSRNOG00000003480	Aim2			ENSRNOG00000005043	Cpeb2			ENSRNOG00000013166	Wnt4			ENSRNOG00000023778	Gcnt2															ENSRNOG00000014117	Hmox1
		ENSRNOG00000005871	Il1rn			ENSRNOG00000023463	Parp9			ENSRNOG00000013064	Lrp8			ENSRNOG00000045649	Arrdc3			ENSRNOG00000027145	Rora															ENSRNOG00000017453	Ptpn2
		ENSRNOG00000016242	Fzd1			ENSRNOG00000009822	Tlr2			ENSRNOG00000019752	Slc29a1			ENSRNOG00000015461	Serpine2			ENSRNOG00000009822	Tlr2															ENSRNOG00000016838	Pla2g5
		ENSRNOG00000011683	Fes			ENSRNOG00000010210	Slc7a11			ENSRNOG00000010266	Cd180			ENSRNOG00000008364	Cat			ENSRNOG00000023463	Parp9															ENSRNOG00000036604	Ifit2
		ENSRNOG00000018526	Dlg4			ENSRNOG00000027145	Rora			ENSRNOG00000014048	Cyld			ENSRNOG00000003800	Rgs9			ENSRNOG00000003480	Aim2															ENSRNOG00000003170	Nlrp3
		ENSRNOG00000015075	Stc1			ENSRNOG00000023943	AABR07013651.1			ENSRNOG00000014124	Nod2			ENSRNOG00000002792	Cxcl2			ENSRNOG00000014117	Hmox1															ENSRNOG00000010488	Zmiz1
		ENSRNOG00000007048	Rap1b			ENSRNOG00000031312	Tnfrsf1a			ENSRNOG00000000239	Ccl7			ENSRNOG00000003616	Grem2			ENSRNOG00000031312	Tnfrsf1a															ENSRNOG00000023943	AABR07013651.1
		ENSRNOG00000011352	Furin			ENSRNOG00000003170	Nlrp3			ENSRNOG00000009570	Pdxp			ENSRNOG00000028523	Tctn1			ENSRNOG00000003170	Nlrp3															ENSRNOG00000018735	Cd74
		ENSRNOG00000010176	Map2k1			ENSRNOG00000019721	Ypel3			ENSRNOG00000008652	Phip			ENSRNOG00000047977	LOC684871			ENSRNOG00000023943	AABR07013651.1															ENSRNOG00000009822	Tlr2
		ENSRNOG00000026293	Jun			ENSRNOG00000016838	Pla2g5			ENSRNOG00000020150	Il18bp			ENSRNOG00000017037	Otud3			ENSRNOG00000001713	LOC100360218															ENSRNOG00000032436	Tmod3
		ENSRNOG00000046699	Slpi			ENSRNOG00000014117	Hmox1			ENSRNOG00000002771	Ereg			ENSRNOG00000014025	Rasgrf1			ENSRNOG00000016299	Klf4															ENSRNOG00000027145	Rora
		ENSRNOG00000012956	Tgm2			ENSRNOG00000016299	Klf4			ENSRNOG00000018903	Pik3r1			ENSRNOG00000007081	Xdh			ENSRNOG00000001964	Cd47															ENSRNOG00000023463	Parp9
		ENSRNOG00000006990	Grb7			ENSRNOG00000001843	Bcl6			ENSRNOG00000020904	Cdc42ep2			ENSRNOG00000000485	Bak1			ENSRNOG00000012074	Ifngr1															ENSRNOG00000003674	Pir
		ENSRNOG00000002802	Cxcl1			ENSRNOG00000001964	Cd47			ENSRNOG00000000187	Csf2rb			ENSRNOG00000004226	Irak3			ENSRNOG00000001270	Hvcn1															ENSRNOG00000003480	Aim2
		ENSRNOG00000028594	Ifnar1			ENSRNOG00000019050	Ifit1			ENSRNOG00000019688	Diaph1			ENSRNOG00000026805	Csf2			ENSRNOG00000008525	Csf3
		ENSRNOG00000027030	Adm			ENSRNOG00000009576	Xpa			ENSRNOG00000028768	Gbp4			ENSRNOG00000015027	Il18r1			ENSRNOG00000032396	RGD1559575
		ENSRNOG00000016225	Fgd3			ENSRNOG00000032396	RGD1559575			ENSRNOG00000027924	Fam83g			ENSRNOG00000000299	Foxo3			ENSRNOG00000032973	Il13ra2
		ENSRNOG00000001235	Gna12			ENSRNOG00000015461	Serpine2			ENSRNOG00000009465	Sfrp2							ENSRNOG00000019050	Ifit1
		ENSRNOG00000012081	Txn1			ENSRNOG00000008364	Cat			ENSRNOG00000018839	Ntrk2							ENSRNOG00000013166	Wnt4
		ENSRNOG00000000583	Cdk19			ENSRNOG00000013166	Wnt4			ENSRNOG00000010208	Timp1							ENSRNOG00000008364	Cat
		ENSRNOG00000003442	Adora1			ENSRNOG00000033444	F10			ENSRNOG00000016535	Ccl22							ENSRNOG00000010805	Fabp4
		ENSRNOG00000019020	Bbs2			ENSRNOG00000005053	Egln3			ENSRNOG00000019311	Nfkb2							ENSRNOG00000039754	Rab7b
		ENSRNOG00000010278	Il6			ENSRNOG00000039754	Rab7b			ENSRNOG00000014096	AABR07031756.1							ENSRNOG00000011205	Ccl3
		ENSRNOG00000007539	Rsad2			ENSRNOG00000011205	Ccl3			ENSRNOG00000008048	Plscr1							ENSRNOG00000003954	Il2rg
		ENSRNOG00000042905	RT1-T24-4			ENSRNOG00000010805	Fabp4			ENSRNOG00000011591	Mettl21c							ENSRNOG00000022839	Ifit3
		ENSRNOG00000033498	Cib1			ENSRNOG00000003300	Btg2			ENSRNOG00000007412	Dok1							ENSRNOG00000015420	Stxbp1
		ENSRNOG00000011652	Sppl2a			ENSRNOG00000015420	Stxbp1			ENSRNOG00000018170	Slc27a1							ENSRNOG00000007081	Xdh
		ENSRNOG00000018488	Cd40			ENSRNOG00000022839	Ifit3			ENSRNOG00000016112	Cd274							ENSRNOG00000015027	Il18r1
		ENSRNOG00000017123	B2m			ENSRNOG00000007081	Xdh			ENSRNOG00000023376	Riok3							ENSRNOG00000026805	Csf2
		ENSRNOG00000011796	C1r			ENSRNOG00000007636	Cadps2			ENSRNOG00000017869	Irf8							ENSRNOG00000000485	Bak1
		ENSRNOG00000003984	Apln			ENSRNOG00000014025	Rasgrf1			ENSRNOG00000031081	Stat2							ENSRNOG00000004226	Irak3
		ENSRNOG00000014859	Rnf152			ENSRNOG00000013820	Tnfrsf14			ENSRNOG00000019048	Sod2							ENSRNOG00000000299	Foxo3
		ENSRNOG00000002341	Trim25			ENSRNOG00000010549	Tspo			ENSRNOG00000005749	Foxred2							ENSRNOG00000010549	Tspo
		ENSRNOG00000013959	Skor1			ENSRNOG00000000299	Foxo3			ENSRNOG00000008144	Irf1							ENSRNOG00000002792	Cxcl2
		ENSRNOG00000011680	Il16			ENSRNOG00000004226	Irak3			ENSRNOG00000013953	Ntrk1							ENSRNOG00000047605	Ptprk
		ENSRNOG00000014117	Hmox1			ENSRNOG00000000485	Bak1			ENSRNOG00000019675	Pycard							ENSRNOG00000003616	Grem2
		ENSRNOG00000016838	Pla2g5			ENSRNOG00000026805	Csf2			ENSRNOG00000020716	Axl							ENSRNOG00000001628	Pcp4
		ENSRNOG00000019721	Ypel3			ENSRNOG00000014385	Wnt2b			ENSRNOG00000038960	RGD1309362
		ENSRNOG00000003170	Nlrp3			ENSRNOG00000047605	Ptprk			ENSRNOG00000005905	Pde4b
		ENSRNOG00000031312	Tnfrsf1a			ENSRNOG00000002460	Serpinb2			ENSRNOG00000019542	LOC100910979
		ENSRNOG00000010488	Zmiz1			ENSRNOG00000002792	Cxcl2			ENSRNOG00000016575	Tnfrsf1b
		ENSRNOG00000023943	AABR07013651.1			ENSRNOG00000001963	Mx2			ENSRNOG00000004726	Mapkapk2
		ENSRNOG00000023778	Gcnt2			ENSRNOG00000014357	Gja4			ENSRNOG00000008414	Bsg
		ENSRNOG00000027145	Rora			ENSRNOG00000001628	Pcp4			ENSRNOG00000026053	Grem1
		ENSRNOG00000009822	Tlr2			ENSRNOG00000002217	Plac8			ENSRNOG00000028335	Fat4
		ENSRNOG00000023463	Parp9			ENSRNOG00000007827	Cox4i2			ENSRNOG00000019661	Gdf15
		ENSRNOG00000003480	Aim2			ENSRNOG00000007393	Ndrg1			ENSRNOG00000001304	Bcr
		ENSRNOG00000001964	Cd47			ENSRNOG00000015441	Il4r			ENSRNOG00000019308	Arrb2
		ENSRNOG00000010047	Ddit4l2			ENSRNOG00000020744	Adar			ENSRNOG00000011452	Aldoc
		ENSRNOG00000000763	RT1-M3-1			ENSRNOG00000014956	Slc11a1			ENSRNOG00000009222	Epha2
		ENSRNOG00000009754	Nampt			ENSRNOG00000023896	Dusp6			ENSRNOG00000006302	Gclc
		ENSRNOG00000016299	Klf4			ENSRNOG00000016558	Pllp			ENSRNOG00000033693	Naip2
		ENSRNOG00000001843	Bcl6			ENSRNOG00000016587	Ninj1			ENSRNOG00000014378	Il1r2
		ENSRNOG00000015602	Cdh2			ENSRNOG00000001548	Nfe2l2			ENSRNOG00000021157	Ctss
		ENSRNOG00000045649	Arrdc3			ENSRNOG00000025764	AC128848.1			ENSRNOG00000037198	Usp18
		ENSRNOG00000013166	Wnt4			ENSRNOG00000013265	Tgfbr2			ENSRNOG00000050231	Gng12
		ENSRNOG00000015461	Serpine2			ENSRNOG00000009389	Ripk2
		ENSRNOG00000003800	Rgs9			ENSRNOG00000000768	Ubd
		ENSRNOG00000008364	Cat			ENSRNOG00000028548	Ccl9
		ENSRNOG00000032973	Il13ra2			ENSRNOG00000018616	Cdc42ep5
		ENSRNOG00000008525	Csf3			ENSRNOG00000011016	Slc7a2
		ENSRNOG00000010086	Plagl2			ENSRNOG00000018659	Csf1
		ENSRNOG00000015420	Stxbp1			ENSRNOG00000007763	Plod1
		ENSRNOG00000010805	Fabp4			ENSRNOG00000002478	Insig2
		ENSRNOG00000011205	Ccl3			ENSRNOG00000010629	Nod1
		ENSRNOG00000039754	Rab7b			ENSRNOG00000017194	Prdx1
		ENSRNOG00000033444	F10			ENSRNOG00000020318	Pnkp
		ENSRNOG00000026805	Csf2			ENSRNOG00000010176	Map2k1
		ENSRNOG00000015027	Il18r1			ENSRNOG00000015075	Stc1
		ENSRNOG00000000485	Bak1			ENSRNOG00000016242	Fzd1
		ENSRNOG00000004226	Irak3			ENSRNOG00000005871	Il1rn
		ENSRNOG00000000299	Foxo3			ENSRNOG00000014294	Ptpn6
		ENSRNOG00000010549	Tspo			ENSRNOG00000012473	Cflar
		ENSRNOG00000013820	Tnfrsf14			ENSRNOG00000003151	Bfar
		ENSRNOG00000014025	Rasgrf1			ENSRNOG00000000477	Daxx
		ENSRNOG00000007081	Xdh			ENSRNOG00000018023	Bin3
		ENSRNOG00000017037	Otud3			ENSRNOG00000031189	Ido1
		ENSRNOG00000047977	LOC684871			ENSRNOG00000001517	Pdk1
		ENSRNOG00000002792	Cxcl2			ENSRNOG00000033434	Casp12
		ENSRNOG00000028523	Tctn1			ENSRNOG00000002802	Cxcl1
		ENSRNOG00000003616	Grem2			ENSRNOG00000022274	Slc2a8
						ENSRNOG00000012956	Tgm2
						ENSRNOG00000026293	Jun
						ENSRNOG00000046699	Slpi
						ENSRNOG00000038957	RGD1305184
						ENSRNOG00000010278	Il6
						ENSRNOG00000029191	Gbp7
						ENSRNOG00000003442	Adora1
						ENSRNOG00000000583	Cdk19
						ENSRNOG00000012081	Txn1
						ENSRNOG00000027030	Adm
						ENSRNOG00000018488	Cd40
						ENSRNOG00000013102	Entpd2
						ENSRNOG00000033498	Cib1
						ENSRNOG00000049282	Oas2
						ENSRNOG00000007539	Rsad2
[truncated: 73 more columns]
