# Supplementary material for: Macrophage-Derived Inflammation Induces a Transcriptome Makeover in Mesenchymal Stromal Cells Enhancing Their Potential for Tissue Repair
Source: Int J Mol Sci. 2021 Jan 14;22(2):781. doi: 10.3390/ijms22020781 (PMC7828776; doi:10.3390/ijms22020781)
Supplement: Supplementary file 1 [file ijms-22-00781-s001.zip › RevisedIJMS_Supplementary Item - Table S4.xlsx]

## Sheet: GO terms-CC TopSignificance
Table S4: Cellular Component GO terms significantly enriched with DEG resulting from the comparison between M1 and D10 conditions
GO_accession	Description	Over_represented_pValue	Corrected_pValue	DEG_item	Bg_item	Up	Down	Up_RF	Down_RF	Up_Gene_names	Down_Gene_names	.		* Sorted by corrected pValue
GO:0005737	cytoplasm	4.2945e-14	8.7373e-12	1505	8338	816	689	0.0978652	0.0826337	ENSRNOG00000038960,ENSRNOG00000012287,ENSRNOG00000020716,ENSRNOG00000019675,ENSRNOG00000007114,ENSRNOG00000021644,ENSRNOG00000005411,ENSRNOG00000019661,ENSRNOG00000016541,ENSRNOG00000016575,ENSRNOG00000019542,ENSRNOG00000020833,ENSRNOG00000002255,ENSRNOG00000019308,ENSRNOG00000007125,ENSRNOG00000004361,ENSRNOG00000010575,ENSRNOG00000001304,ENSRNOG00000010370,ENSRNOG00000049714,ENSRNOG00000020481,…	ENSRNOG00000021713,ENSRNOG00000012879,ENSRNOG00000009550,ENSRNOG00000010668,ENSRNOG00000004346,ENSRNOG00000023262,ENSRNOG00000017260,ENSRNOG00000018536,ENSRNOG00000001287,ENSRNOG00000021248,ENSRNOG00000021110,ENSRNOG00000018666,ENSRNOG00000017511,ENSRNOG00000019316,ENSRNOG00000013090,ENSRNOG00000017164,ENSRNOG00000007234,ENSRNOG00000005229,ENSRNOG00000000826,ENSRNOG00000014744,ENSRNOG00000017506,…	.
GO:0005576	extracellular region	3.8078e-11	4.4162e-09	308	1641	195	113	0.11883	0.0688605	ENSRNOG00000042326,ENSRNOG00000009997,ENSRNOG00000000552,ENSRNOG00000003291,ENSRNOG00000018659,ENSRNOG00000005854,ENSRNOG00000027784,ENSRNOG00000015018,ENSRNOG00000028548,ENSRNOG00000039725,ENSRNOG00000000599,ENSRNOG00000007545,ENSRNOG00000017089,ENSRNOG00000015441,ENSRNOG00000020590,ENSRNOG00000005932,ENSRNOG00000025527,ENSRNOG00000010331,ENSRNOG00000000836,ENSRNOG00000021276,ENSRNOG00000013102,…	ENSRNOG00000012181,ENSRNOG00000007404,ENSRNOG00000021437,ENSRNOG00000004033,ENSRNOG00000003715,ENSRNOG00000011346,ENSRNOG00000002052,ENSRNOG00000016058,ENSRNOG00000000563,ENSRNOG00000010645,ENSRNOG00000002418,ENSRNOG00000051120,ENSRNOG00000020922,ENSRNOG00000009772,ENSRNOG00000010617,ENSRNOG00000010841,ENSRNOG00000019926,ENSRNOG00000017193,ENSRNOG00000017307,ENSRNOG00000017962,ENSRNOG00000003098,…	.		(1) GO accession: Gene Ontology entry.
GO:0015629	actin cytoskeleton	6.2499e-11	6.879e-09	114	361	33	81	0.0914127	0.224377	ENSRNOG00000004049,ENSRNOG00000023943,ENSRNOG00000001425,ENSRNOG00000009570,ENSRNOG00000032436,ENSRNOG00000014333,ENSRNOG00000000853,ENSRNOG00000013014,ENSRNOG00000015602,ENSRNOG00000009912,ENSRNOG00000011559,ENSRNOG00000016987,ENSRNOG00000019181,ENSRNOG00000022533,ENSRNOG00000046276,ENSRNOG00000014479,ENSRNOG00000047218,ENSRNOG00000028946,ENSRNOG00000008012,ENSRNOG00000004063,ENSRNOG00000009681,…	ENSRNOG00000017546,ENSRNOG00000025895,ENSRNOG00000025198,ENSRNOG00000014343,ENSRNOG00000048172,ENSRNOG00000009972,ENSRNOG00000018991,ENSRNOG00000017786,ENSRNOG00000002903,ENSRNOG00000007345,ENSRNOG00000000826,ENSRNOG00000011521,ENSRNOG00000020660,ENSRNOG00000004860,ENSRNOG00000025843,ENSRNOG00000033658,ENSRNOG00000001448,ENSRNOG00000002886,ENSRNOG00000010447,ENSRNOG00000013641,ENSRNOG00000014170,…	.		(2) Description: Detailed description of Gene Ontology.
GO:0044459	plasma membrane part	3.0396e-10	3.1078e-08	422	1898	230	192	0.12118	0.101159	ENSRNOG00000020716,ENSRNOG00000038999,ENSRNOG00000000837,ENSRNOG00000019996,ENSRNOG00000023150,ENSRNOG00000016187,ENSRNOG00000008012,ENSRNOG00000012331,ENSRNOG00000001300,ENSRNOG00000007012,ENSRNOG00000030404,ENSRNOG00000008414,ENSRNOG00000009222,ENSRNOG00000016372,ENSRNOG00000013963,ENSRNOG00000019435,ENSRNOG00000003778,ENSRNOG00000019737,ENSRNOG00000012892,ENSRNOG00000019308,ENSRNOG00000020346,…	ENSRNOG00000021259,ENSRNOG00000001527,ENSRNOG00000014453,ENSRNOG00000023338,ENSRNOG00000017500,ENSRNOG00000020598,ENSRNOG00000002862,ENSRNOG00000002959,ENSRNOG00000019270,ENSRNOG00000018122,ENSRNOG00000045829,ENSRNOG00000016538,ENSRNOG00000020497,ENSRNOG00000019184,ENSRNOG00000032788,ENSRNOG00000020325,ENSRNOG00000027894,ENSRNOG00000010161,ENSRNOG00000021063,ENSRNOG00000007879,ENSRNOG00000024345,…	.		(3) Over represented p-Value: p-value in hypergenometric test.
GO:0005856	cytoskeleton	1.8446e-09	1.6224e-07	347	1511	126	221	0.0833885	0.146261	ENSRNOG00000018412,ENSRNOG00000010608,ENSRNOG00000027839,ENSRNOG00000015420,ENSRNOG00000007551,ENSRNOG00000013886,ENSRNOG00000012378,ENSRNOG00000018804,ENSRNOG00000005124,ENSRNOG00000001628,ENSRNOG00000004063,ENSRNOG00000019412,ENSRNOG00000028946,ENSRNOG00000002574,ENSRNOG00000009982,ENSRNOG00000015602,ENSRNOG00000009912,ENSRNOG00000013969,ENSRNOG00000010210,ENSRNOG00000032436,ENSRNOG00000023943,…	ENSRNOG00000015278,ENSRNOG00000001825,ENSRNOG00000011058,ENSRNOG00000010233,ENSRNOG00000018929,ENSRNOG00000003673,ENSRNOG00000024650,ENSRNOG00000015406,ENSRNOG00000015496,ENSRNOG00000018373,ENSRNOG00000031431,ENSRNOG00000032136,ENSRNOG00000015396,ENSRNOG00000010524,ENSRNOG00000012561,ENSRNOG00000013925,ENSRNOG00000012237,ENSRNOG00000014476,ENSRNOG00000047957,ENSRNOG00000009700,ENSRNOG00000016630,…	.		(4) Corrected p-Value: Corrected P-value; GO with corrected p-values < 0.05 are significantly enriched in DEGs.
GO:0044421	extracellular region part	3.5055e-09	2.942e-07	246	1270	155	91	0.122047	0.0716535	ENSRNOG00000015750,ENSRNOG00000000239,ENSRNOG00000005569,ENSRNOG00000007934,ENSRNOG00000017496,ENSRNOG00000017969,ENSRNOG00000005438,ENSRNOG00000002771,ENSRNOG00000020150,ENSRNOG00000031312,ENSRNOG00000028768,ENSRNOG00000003217,ENSRNOG00000029668,ENSRNOG00000028043,ENSRNOG00000009754,ENSRNOG00000016535,ENSRNOG00000001964,ENSRNOG00000004649,ENSRNOG00000010208,ENSRNOG00000004303,ENSRNOG00000009465,…	ENSRNOG00000018991,ENSRNOG00000002381,ENSRNOG00000010610,ENSRNOG00000028627,ENSRNOG00000007687,ENSRNOG00000025332,ENSRNOG00000016343,ENSRNOG00000007955,ENSRNOG00000004874,ENSRNOG00000023148,ENSRNOG00000008749,ENSRNOG00000038035,ENSRNOG00000014080,ENSRNOG00000006526,ENSRNOG00000014021,ENSRNOG00000003066,ENSRNOG00000017704,ENSRNOG00000010529,ENSRNOG00000002053,ENSRNOG00000001750,ENSRNOG00000006720,…	.		(5) DEG item: Number of DEGs with GO annotation.
GO:0044444	cytoplasmic part	4.2372e-09	3.4835e-07	1183	6618	648	535	0.0979148	0.0808401	ENSRNOG00000003147,ENSRNOG00000015590,ENSRNOG00000021046,ENSRNOG00000011513,ENSRNOG00000012255,ENSRNOG00000008400,ENSRNOG00000021347,ENSRNOG00000019322,ENSRNOG00000049057,ENSRNOG00000005957,ENSRNOG00000028703,ENSRNOG00000013023,ENSRNOG00000009681,ENSRNOG00000020580,ENSRNOG00000013932,ENSRNOG00000008024,ENSRNOG00000019306,ENSRNOG00000001174,ENSRNOG00000018694,ENSRNOG00000012160,ENSRNOG00000012153,…	ENSRNOG00000014610,ENSRNOG00000009338,ENSRNOG00000019645,ENSRNOG00000012060,ENSRNOG00000012307,ENSRNOG00000015787,ENSRNOG00000015619,ENSRNOG00000017850,ENSRNOG00000012141,ENSRNOG00000007177,ENSRNOG00000008680,ENSRNOG00000008961,ENSRNOG00000015036,ENSRNOG00000008841,ENSRNOG00000026604,ENSRNOG00000000033,ENSRNOG00000018803,ENSRNOG00000001143,ENSRNOG00000009592,ENSRNOG00000004657,ENSRNOG00000013641,…	.		(6) Bg_item: Number of background genes related to this GO.
GO:0005829	cytosol	4.1806e-08	2.7428e-06	540	2774	308	232	0.111031	0.0836337	ENSRNOG00000007372,ENSRNOG00000019737,ENSRNOG00000003289,ENSRNOG00000012701,ENSRNOG00000011891,ENSRNOG00000019742,ENSRNOG00000020533,ENSRNOG00000048222,ENSRNOG00000014675,ENSRNOG00000013794,ENSRNOG00000010574,ENSRNOG00000006094,ENSRNOG00000001114,ENSRNOG00000017414,ENSRNOG00000008012,ENSRNOG00000012331,ENSRNOG00000008455,ENSRNOG00000023150,ENSRNOG00000011815,ENSRNOG00000000529,ENSRNOG00000013805,…	ENSRNOG00000013248,ENSRNOG00000010161,ENSRNOG00000019659,ENSRNOG00000004165,ENSRNOG00000018416,ENSRNOG00000002353,ENSRNOG00000034254,ENSRNOG00000046996,ENSRNOG00000012791,ENSRNOG00000007879,ENSRNOG00000050636,ENSRNOG00000047896,ENSRNOG00000043099,ENSRNOG00000042522,ENSRNOG00000030568,ENSRNOG00000020497,ENSRNOG00000032778,ENSRNOG00000007675,ENSRNOG00000016459,ENSRNOG00000046947,ENSRNOG00000005275,…	.		(7) Up: Number of up-regulated DEGs related to this GO.
GO:0042611	MHC protein complex	5.8283e-08	3.6827e-06	14	23	14	0	0.608696	0	ENSRNOG00000039744,ENSRNOG00000048951,ENSRNOG00000050210,ENSRNOG00000032844,ENSRNOG00000000723,ENSRNOG00000032708,ENSRNOG00000018735,ENSRNOG00000038999,ENSRNOG00000042905,ENSRNOG00000000451,ENSRNOG00000050183,ENSRNOG00000017123,ENSRNOG00000033215,ENSRNOG00000030712		.		(8) Down: Number of down-regulated DEGs related to this GO.
GO:0005622	intracellular	1.0574e-07	6.3961e-06	1946	11506	1049	897	0.0911698	0.0779593	ENSRNOG00000001383,ENSRNOG00000020975,ENSRNOG00000015076,ENSRNOG00000027008,ENSRNOG00000018736,ENSRNOG00000020737,ENSRNOG00000038449,ENSRNOG00000032395,ENSRNOG00000016321,ENSRNOG00000010178,ENSRNOG00000011039,ENSRNOG00000006818,ENSRNOG00000032048,ENSRNOG00000014050,ENSRNOG00000008292,ENSRNOG00000017941,ENSRNOG00000018827,ENSRNOG00000002122,ENSRNOG00000014268,ENSRNOG00000033234,ENSRNOG00000019028,…	ENSRNOG00000024470,ENSRNOG00000012918,ENSRNOG00000019305,ENSRNOG00000008332,ENSRNOG00000012237,ENSRNOG00000011214,ENSRNOG00000019162,ENSRNOG00000009114,ENSRNOG00000003742,ENSRNOG00000023546,ENSRNOG00000012580,ENSRNOG00000016552,ENSRNOG00000020514,ENSRNOG00000016358,ENSRNOG00000048411,ENSRNOG00000003673,ENSRNOG00000008305,ENSRNOG00000018929,ENSRNOG00000010233,ENSRNOG00000012868,ENSRNOG00000001825,…	.		(9) Up_RF: Ratio of upregulated DEG over background genes related to that GO, representing the level of enrichment of this GO term with up_DEGs.
GO:0042612	MHC class I protein complex	1.3003e-07	7.7485e-06	9	10	9	0	0.9	0	ENSRNOG00000000723,ENSRNOG00000038999,ENSRNOG00000042905,ENSRNOG00000050183,ENSRNOG00000039744,ENSRNOG00000048951,ENSRNOG00000050210,ENSRNOG00000030712,ENSRNOG00000017123		.		(10) Down_RF: Ratio of downregulated DEG over background genes related to that GO, representing the level of enrichment of this GO term with down_DEGs.
GO:0098797	plasma membrane protein complex	1.5882e-07	9.2189e-06	114	427	66	48	0.154567	0.112412	ENSRNOG00000004276,ENSRNOG00000048951,ENSRNOG00000012208,ENSRNOG00000021276,ENSRNOG00000033192,ENSRNOG00000042905,ENSRNOG00000017123,ENSRNOG00000050509,ENSRNOG00000018488,ENSRNOG00000014357,ENSRNOG00000030712,ENSRNOG00000039544,ENSRNOG00000001235,ENSRNOG00000032708,ENSRNOG00000038999,ENSRNOG00000000451,ENSRNOG00000019959,ENSRNOG00000012331,ENSRNOG00000048818,ENSRNOG00000009681,ENSRNOG00000006569,…	ENSRNOG00000016538,ENSRNOG00000015562,ENSRNOG00000000697,ENSRNOG00000008855,ENSRNOG00000019926,ENSRNOG00000007025,ENSRNOG00000006723,ENSRNOG00000013481,ENSRNOG00000010966,ENSRNOG00000001518,ENSRNOG00000012562,ENSRNOG00000019482,ENSRNOG00000011058,ENSRNOG00000001807,ENSRNOG00000007682,ENSRNOG00000042536,ENSRNOG00000019570,ENSRNOG00000006490,ENSRNOG00000028991,ENSRNOG00000013925,ENSRNOG00000043167,…	.		(11)** Up_Gene_names: ID of up-regulated DEGs related to this GO.
GO:0030055	cell-substrate junction	1.8896e-07	1.076e-05	50	129	14	36	0.108527	0.27907	ENSRNOG00000013014,ENSRNOG00000009824,ENSRNOG00000012208,ENSRNOG00000004322,ENSRNOG00000008012,ENSRNOG00000003732,ENSRNOG00000027839,ENSRNOG00000006990,ENSRNOG00000006569,ENSRNOG00000014297,ENSRNOG00000010423,ENSRNOG00000049714,ENSRNOG00000011683,ENSRNOG00000009222	ENSRNOG00000014476,ENSRNOG00000012512,ENSRNOG00000008829,ENSRNOG00000015713,ENSRNOG00000012237,ENSRNOG00000036701,ENSRNOG00000016630,ENSRNOG00000002171,ENSRNOG00000017595,ENSRNOG00000010966,ENSRNOG00000010260,ENSRNOG00000018991,ENSRNOG00000006723,ENSRNOG00000013653,ENSRNOG00000004874,ENSRNOG00000014182,ENSRNOG00000019965,ENSRNOG00000018939,ENSRNOG00000009470,ENSRNOG00000012110,ENSRNOG00000046366,…	.		(12)** Down_Gene_names: ID of down-regulated DEGs related to this GO.
GO:0044424	intracellular part	2.3628e-07	1.3039e-05	1873	11035	1008	865	0.0913457	0.078387	ENSRNOG00000008596,ENSRNOG00000028703,ENSRNOG00000005957,ENSRNOG00000009681,ENSRNOG00000009889,ENSRNOG00000013023,ENSRNOG00000014900,ENSRNOG00000021347,ENSRNOG00000008400,ENSRNOG00000049057,ENSRNOG00000013442,ENSRNOG00000002930,ENSRNOG00000019322,ENSRNOG00000015382,ENSRNOG00000026136,ENSRNOG00000011513,ENSRNOG00000012255,ENSRNOG00000037835,ENSRNOG00000003147,ENSRNOG00000015616,ENSRNOG00000012049,…	ENSRNOG00000008961,ENSRNOG00000008680,ENSRNOG00000004493,ENSRNOG00000007025,ENSRNOG00000008841,ENSRNOG00000019638,ENSRNOG00000015036,ENSRNOG00000003956,ENSRNOG00000026604,ENSRNOG00000023679,ENSRNOG00000014742,ENSRNOG00000012141,ENSRNOG00000011794,ENSRNOG00000007177,ENSRNOG00000012060,ENSRNOG00000012307,ENSRNOG00000015787,ENSRNOG00000017850,ENSRNOG00000015619,ENSRNOG00000020519,ENSRNOG00000024677,…	.
GO:0005912	adherens junction	2.6065e-07	1.4305e-05	75	227	25	50	0.110132	0.220264	ENSRNOG00000013969,ENSRNOG00000015602,ENSRNOG00000013014,ENSRNOG00000008788,ENSRNOG00000015845,ENSRNOG00000010423,ENSRNOG00000003732,ENSRNOG00000028946,ENSRNOG00000007393,ENSRNOG00000020590,ENSRNOG00000012208,ENSRNOG00000009824,ENSRNOG00000019322,ENSRNOG00000004322,ENSRNOG00000009681,ENSRNOG00000008012,ENSRNOG00000006990,ENSRNOG00000027839,ENSRNOG00000049714,ENSRNOG00000018730,ENSRNOG00000014297,…	ENSRNOG00000017595,ENSRNOG00000036701,ENSRNOG00000004527,ENSRNOG00000022060,ENSRNOG00000015713,ENSRNOG00000012512,ENSRNOG00000008829,ENSRNOG00000004874,ENSRNOG00000014182,ENSRNOG00000010535,ENSRNOG00000000826,ENSRNOG00000010260,ENSRNOG00000020129,ENSRNOG00000018991,ENSRNOG00000009470,ENSRNOG00000001065,ENSRNOG00000018939,ENSRNOG00000015380,ENSRNOG00000011774,ENSRNOG00000010765,ENSRNOG00000018993,…	.		* The RF (Rich Factor) columns are color coded representing the direction of the enrichment, with more (red) or less (blue) DEG in that direction of expression regulation (up vs down).
GO:0030054	cell junction	3.5918e-07	1.919e-05	182	731	76	106	0.103967	0.145007	ENSRNOG00000015845,ENSRNOG00000017424,ENSRNOG00000009882,ENSRNOG00000008788,ENSRNOG00000016322,ENSRNOG00000012683,ENSRNOG00000011016,ENSRNOG00000048932,ENSRNOG00000017775,ENSRNOG00000000552,ENSRNOG00000047085,ENSRNOG00000026679,ENSRNOG00000012346,ENSRNOG00000019181,ENSRNOG00000019306,ENSRNOG00000002934,ENSRNOG00000024207,ENSRNOG00000007393,ENSRNOG00000020590,ENSRNOG00000022533,ENSRNOG00000010883,…	ENSRNOG00000010535,ENSRNOG00000030954,ENSRNOG00000020129,ENSRNOG00000020660,ENSRNOG00000030418,ENSRNOG00000003998,ENSRNOG00000010260,ENSRNOG00000008934,ENSRNOG00000022060,ENSRNOG00000039976,ENSRNOG00000014678,ENSRNOG00000004527,ENSRNOG00000007894,ENSRNOG00000036701,ENSRNOG00000012512,ENSRNOG00000008659,ENSRNOG00000022694,ENSRNOG00000014170,ENSRNOG00000010199,ENSRNOG00000018993,ENSRNOG00000015030,…	.
GO:0071944	cell periphery	8.825e-07	4.3781e-05	799	4552	432	367	0.0949033	0.0806239	ENSRNOG00000021726,ENSRNOG00000016163,ENSRNOG00000016733,ENSRNOG00000021938,ENSRNOG00000001785,ENSRNOG00000012820,ENSRNOG00000005326,ENSRNOG00000017874,ENSRNOG00000004890,ENSRNOG00000021256,ENSRNOG00000016289,ENSRNOG00000001953,ENSRNOG00000020205,ENSRNOG00000013514,ENSRNOG00000013170,ENSRNOG00000019959,ENSRNOG00000000250,ENSRNOG00000012278,ENSRNOG00000045998,ENSRNOG00000013694,ENSRNOG00000000451,…	ENSRNOG00000008517,ENSRNOG00000019357,ENSRNOG00000016419,ENSRNOG00000020025,ENSRNOG00000006611,ENSRNOG00000036816,ENSRNOG00000001518,ENSRNOG00000003276,ENSRNOG00000014997,ENSRNOG00000024808,ENSRNOG00000009620,ENSRNOG00000033568,ENSRNOG00000005715,ENSRNOG00000018087,ENSRNOG00000020279,ENSRNOG00000018434,ENSRNOG00000000894,ENSRNOG00000018993,ENSRNOG00000015030,ENSRNOG00000005018,ENSRNOG00000007564,…	.		**Gene names corresponding to the gene ids are listed in the next tab of this spreadsheet.
GO:0044449	contractile fiber part	1.2974e-06	6.2962e-05	46	140	11	35	0.0785714	0.25	ENSRNOG00000032436,ENSRNOG00000008170,ENSRNOG00000007114,ENSRNOG00000009882,ENSRNOG00000014297,ENSRNOG00000003147,ENSRNOG00000007284,ENSRNOG00000002879,ENSRNOG00000031189,ENSRNOG00000017684,ENSRNOG00000019181	ENSRNOG00000012512,ENSRNOG00000024470,ENSRNOG00000016166,ENSRNOG00000018598,ENSRNOG00000049942,ENSRNOG00000010447,ENSRNOG00000017786,ENSRNOG00000020246,ENSRNOG00000008027,ENSRNOG00000005034,ENSRNOG00000023546,ENSRNOG00000008118,ENSRNOG00000008479,ENSRNOG00000020433,ENSRNOG00000007955,ENSRNOG00000018110,ENSRNOG00000015380,ENSRNOG00000014030,ENSRNOG00000015278,ENSRNOG00000046366,ENSRNOG00000006930,…	.
GO:0070161	anchoring junction	1.4504e-06	6.9393e-05	75	234	25	50	0.106838	0.213675	ENSRNOG00000007393,ENSRNOG00000020590,ENSRNOG00000028946,ENSRNOG00000003732,ENSRNOG00000010423,ENSRNOG00000015845,ENSRNOG00000008788,ENSRNOG00000013014,ENSRNOG00000015602,ENSRNOG00000013969,ENSRNOG00000011683,ENSRNOG00000012575,ENSRNOG00000009222,ENSRNOG00000014297,ENSRNOG00000006569,ENSRNOG00000049714,ENSRNOG00000018730,ENSRNOG00000006990,ENSRNOG00000027839,ENSRNOG00000008012,ENSRNOG00000009681,…	ENSRNOG00000009951,ENSRNOG00000007443,ENSRNOG00000009102,ENSRNOG00000018993,ENSRNOG00000010765,ENSRNOG00000011774,ENSRNOG00000015380,ENSRNOG00000018939,ENSRNOG00000001065,ENSRNOG00000009470,ENSRNOG00000018991,ENSRNOG00000020129,ENSRNOG00000000826,ENSRNOG00000010260,ENSRNOG00000010535,ENSRNOG00000014182,ENSRNOG00000004874,ENSRNOG00000012512,ENSRNOG00000008829,ENSRNOG00000015713,ENSRNOG00000022060,…	.
GO:0005924	cell-substrate adherens junction	2.2901e-06	0.00010628	46	124	14	32	0.112903	0.258065	ENSRNOG00000004322,ENSRNOG00000008012,ENSRNOG00000013014,ENSRNOG00000012208,ENSRNOG00000009824,ENSRNOG00000011683,ENSRNOG00000009222,ENSRNOG00000003732,ENSRNOG00000027839,ENSRNOG00000006990,ENSRNOG00000049714,ENSRNOG00000006569,ENSRNOG00000014297,ENSRNOG00000010423	ENSRNOG00000010260,ENSRNOG00000010966,ENSRNOG00000018991,ENSRNOG00000006723,ENSRNOG00000013653,ENSRNOG00000004874,ENSRNOG00000014182,ENSRNOG00000014476,ENSRNOG00000012237,ENSRNOG00000015713,ENSRNOG00000012512,ENSRNOG00000008829,ENSRNOG00000036701,ENSRNOG00000017595,ENSRNOG00000016630,ENSRNOG00000002171,ENSRNOG00000009102,ENSRNOG00000018373,ENSRNOG00000009951,ENSRNOG00000015406,ENSRNOG00000013925,…	.
GO:0043292	contractile fiber	2.59e-06	0.00011883	50	160	12	38	0.075	0.2375	ENSRNOG00000009882,ENSRNOG00000007114,ENSRNOG00000032436,ENSRNOG00000008170,ENSRNOG00000007284,ENSRNOG00000046276,ENSRNOG00000014297,ENSRNOG00000003147,ENSRNOG00000019181,ENSRNOG00000031189,ENSRNOG00000017684,ENSRNOG00000002879	ENSRNOG00000049942,ENSRNOG00000010447,ENSRNOG00000018184,ENSRNOG00000018598,ENSRNOG00000024470,ENSRNOG00000016166,ENSRNOG00000012512,ENSRNOG00000020433,ENSRNOG00000008479,ENSRNOG00000007955,ENSRNOG00000023546,ENSRNOG00000008118,ENSRNOG00000017786,ENSRNOG00000020246,ENSRNOG00000008027,ENSRNOG00000005034,ENSRNOG00000009073,ENSRNOG00000007541,ENSRNOG00000006930,ENSRNOG00000007680,ENSRNOG00000047143,…	.
GO:0042383	sarcolemma	2.9838e-06	0.00013536	37	97	12	25	0.123711	0.257732	ENSRNOG00000002934,ENSRNOG00000001174,ENSRNOG00000019183,ENSRNOG00000048719,ENSRNOG00000007284,ENSRNOG00000004720,ENSRNOG00000009882,ENSRNOG00000008414,ENSRNOG00000014333,ENSRNOG00000015602,ENSRNOG00000001383,ENSRNOG00000033498	ENSRNOG00000016062,ENSRNOG00000007090,ENSRNOG00000015406,ENSRNOG00000014603,ENSRNOG00000032788,ENSRNOG00000010765,ENSRNOG00000005018,ENSRNOG00000002218,ENSRNOG00000011058,ENSRNOG00000046366,ENSRNOG00000047102,ENSRNOG00000006930,ENSRNOG00000002372,ENSRNOG00000007281,ENSRNOG00000006305,ENSRNOG00000003998,ENSRNOG00000000826,ENSRNOG00000010966,ENSRNOG00000008027,ENSRNOG00000008118,ENSRNOG00000008479,…	.
GO:0005925	focal adhesion	3.0379e-06	0.0001375	45	121	14	31	0.115702	0.256198	ENSRNOG00000009222,ENSRNOG00000011683,ENSRNOG00000049714,ENSRNOG00000010423,ENSRNOG00000006569,ENSRNOG00000014297,ENSRNOG00000006990,ENSRNOG00000027839,ENSRNOG00000003732,ENSRNOG00000008012,ENSRNOG00000004322,ENSRNOG00000012208,ENSRNOG00000009824,ENSRNOG00000013014	ENSRNOG00000018993,ENSRNOG00000013925,ENSRNOG00000011774,ENSRNOG00000010765,ENSRNOG00000018373,ENSRNOG00000009102,ENSRNOG00000009951,ENSRNOG00000015406,ENSRNOG00000016021,ENSRNOG00000011407,ENSRNOG00000034254,ENSRNOG00000012791,ENSRNOG00000004837,ENSRNOG00000009470,ENSRNOG00000018939,ENSRNOG00000019965,ENSRNOG00000014182,ENSRNOG00000004874,ENSRNOG00000006723,ENSRNOG00000013653,ENSRNOG00000018991,…	.
GO:0005615	extracellular space	3.1024e-06	0.00013979	200	1120	134	66	0.119643	0.0589286	ENSRNOG00000000836,ENSRNOG00000010331,ENSRNOG00000015441,ENSRNOG00000025527,ENSRNOG00000007545,ENSRNOG00000009037,ENSRNOG00000014171,ENSRNOG00000017539,ENSRNOG00000018694,ENSRNOG00000046834,ENSRNOG00000003732,ENSRNOG00000039725,ENSRNOG00000028548,ENSRNOG00000008930,ENSRNOG00000002093,ENSRNOG00000015018,ENSRNOG00000014838,ENSRNOG00000007728,ENSRNOG00000007027,ENSRNOG00000011406,ENSRNOG00000005854,…	ENSRNOG00000051120,ENSRNOG00000002418,ENSRNOG00000010645,ENSRNOG00000007610,ENSRNOG00000004033,ENSRNOG00000003715,ENSRNOG00000001295,ENSRNOG00000010635,ENSRNOG00000012181,ENSRNOG00000021240,ENSRNOG00000015439,ENSRNOG00000018233,ENSRNOG00000015357,ENSRNOG00000010666,ENSRNOG00000003357,ENSRNOG00000009656,ENSRNOG00000003870,ENSRNOG00000050539,ENSRNOG00000017392,ENSRNOG00000020119,ENSRNOG00000009892,…	.
GO:0030016	myofibril	4.6177e-06	0.00019747	47	150	10	37	0.0666667	0.246667	ENSRNOG00000007114,ENSRNOG00000032436,ENSRNOG00000008170,ENSRNOG00000009882,ENSRNOG00000007284,ENSRNOG00000003147,ENSRNOG00000014297,ENSRNOG00000002879,ENSRNOG00000019181,ENSRNOG00000017684	ENSRNOG00000024470,ENSRNOG00000016166,ENSRNOG00000012512,ENSRNOG00000010447,ENSRNOG00000049942,ENSRNOG00000018598,ENSRNOG00000018184,ENSRNOG00000020246,ENSRNOG00000017786,ENSRNOG00000005034,ENSRNOG00000008027,ENSRNOG00000007955,ENSRNOG00000020433,ENSRNOG00000008479,ENSRNOG00000008118,ENSRNOG00000023546,ENSRNOG00000006930,ENSRNOG00000007541,ENSRNOG00000047143,ENSRNOG00000007281,ENSRNOG00000007680,…	.
GO:0009986	cell surface	4.8758e-06	0.00020589	148	658	93	55	0.141337	0.0835866	ENSRNOG00000001407,ENSRNOG00000036689,ENSRNOG00000049422,ENSRNOG00000042080,ENSRNOG00000013953,ENSRNOG00000017980,ENSRNOG00000007905,ENSRNOG00000016112,ENSRNOG00000016838,ENSRNOG00000031312,ENSRNOG00000018735,ENSRNOG00000009570,ENSRNOG00000009822,ENSRNOG00000010210,ENSRNOG00000014124,ENSRNOG00000003923,ENSRNOG00000001964,ENSRNOG00000018839,ENSRNOG00000012659,ENSRNOG00000034025,ENSRNOG00000028895,…	ENSRNOG00000003121,ENSRNOG00000014835,ENSRNOG00000007687,ENSRNOG00000039048,ENSRNOG00000000826,ENSRNOG00000007345,ENSRNOG00000016848,ENSRNOG00000010524,ENSRNOG00000011478,ENSRNOG00000020197,ENSRNOG00000014453,ENSRNOG00000001527,ENSRNOG00000021259,ENSRNOG00000026607,ENSRNOG00000016538,ENSRNOG00000045829,ENSRNOG00000012237,ENSRNOG00000009867,ENSRNOG00000048402,ENSRNOG00000010645,ENSRNOG00000002418,…	.
GO:0042641	actomyosin	6.1879e-06	0.00025333	26	60	4	22	0.0666667	0.366667	ENSRNOG00000013014,ENSRNOG00000019181,ENSRNOG00000001425,ENSRNOG00000022533	ENSRNOG00000018184,ENSRNOG00000034254,ENSRNOG00000029449,ENSRNOG00000002886,ENSRNOG00000015278,ENSRNOG00000007541,ENSRNOG00000008543,ENSRNOG00000009470,ENSRNOG00000028498,ENSRNOG00000002841,ENSRNOG00000018993,ENSRNOG00000013925,ENSRNOG00000013653,ENSRNOG00000020433,ENSRNOG00000011774,ENSRNOG00000002182,ENSRNOG00000009102,ENSRNOG00000015406,ENSRNOG00000002959,ENSRNOG00000017786,ENSRNOG00000033101,…	.
GO:0005886	plasma membrane	6.2332e-06	0.00025467	774	4451	423	351	0.0950348	0.0788587	ENSRNOG00000009912,ENSRNOG00000003835,ENSRNOG00000019216,ENSRNOG00000019354,ENSRNOG00000002511,ENSRNOG00000003923,ENSRNOG00000004488,ENSRNOG00000017496,ENSRNOG00000019208,ENSRNOG00000042320,ENSRNOG00000018735,ENSRNOG00000017453,ENSRNOG00000012878,ENSRNOG00000019193,ENSRNOG00000028946,ENSRNOG00000003259,ENSRNOG00000016995,ENSRNOG00000014856,ENSRNOG00000015717,ENSRNOG00000030216,ENSRNOG00000007596,…	ENSRNOG00000002161,ENSRNOG00000010011,ENSRNOG00000010610,ENSRNOG00000028627,ENSRNOG00000008027,ENSRNOG00000014969,ENSRNOG00000046313,ENSRNOG00000018991,ENSRNOG00000004839,ENSRNOG00000014835,ENSRNOG00000025518,ENSRNOG00000002403,ENSRNOG00000002524,ENSRNOG00000014650,ENSRNOG00000003121,ENSRNOG00000046366,ENSRNOG00000008862,ENSRNOG00000004621,ENSRNOG00000018697,ENSRNOG00000019305,ENSRNOG00000008332,…	.
GO:0043235	receptor complex	6.4436e-06	0.00026167	84	288	58	26	0.201389	0.0902778	ENSRNOG00000033192,ENSRNOG00000021276,ENSRNOG00000012208,ENSRNOG00000008129,ENSRNOG00000004276,ENSRNOG00000004249,ENSRNOG00000018488,ENSRNOG00000019322,ENSRNOG00000050509,ENSRNOG00000017123,ENSRNOG00000025209,ENSRNOG00000020716,ENSRNOG00000013170,ENSRNOG00000003064,ENSRNOG00000006094,ENSRNOG00000027839,ENSRNOG00000017319,ENSRNOG00000016289,ENSRNOG00000002881,ENSRNOG00000006569,ENSRNOG00000025053,…	ENSRNOG00000026941,ENSRNOG00000004346,ENSRNOG00000016538,ENSRNOG00000029449,ENSRNOG00000007675,ENSRNOG00000006723,ENSRNOG00000022196,ENSRNOG00000019926,ENSRNOG00000010966,ENSRNOG00000012562,ENSRNOG00000001518,ENSRNOG00000007682,ENSRNOG00000043167,ENSRNOG00000031801,ENSRNOG00000007324,ENSRNOG00000020519,ENSRNOG00000021063,ENSRNOG00000016374,ENSRNOG00000002161,ENSRNOG00000012674,ENSRNOG00000018674,…	.
GO:0001725	stress fiber	7.8289e-06	0.00031164	23	51	4	19	0.0784314	0.372549	ENSRNOG00000001425,ENSRNOG00000022533,ENSRNOG00000019181,ENSRNOG00000013014	ENSRNOG00000015406,ENSRNOG00000002182,ENSRNOG00000009102,ENSRNOG00000020246,ENSRNOG00000017786,ENSRNOG00000002959,ENSRNOG00000018993,ENSRNOG00000013653,ENSRNOG00000013925,ENSRNOG00000020433,ENSRNOG00000011774,ENSRNOG00000015278,ENSRNOG00000009470,ENSRNOG00000008543,ENSRNOG00000007541,ENSRNOG00000029449,ENSRNOG00000034254,ENSRNOG00000018184,ENSRNOG00000002886	.
GO:0097517	contractile actin filament bundle	7.8289e-06	0.00031164	23	51	4	19	0.0784314	0.372549	ENSRNOG00000013014,ENSRNOG00000019181,ENSRNOG00000022533,ENSRNOG00000001425	ENSRNOG00000002886,ENSRNOG00000029449,ENSRNOG00000034254,ENSRNOG00000018184,ENSRNOG00000009470,ENSRNOG00000008543,ENSRNOG00000007541,ENSRNOG00000015278,ENSRNOG00000013925,ENSRNOG00000020433,ENSRNOG00000011774,ENSRNOG00000013653,ENSRNOG00000018993,ENSRNOG00000020246,ENSRNOG00000017786,ENSRNOG00000002959,ENSRNOG00000015406,ENSRNOG00000002182,ENSRNOG00000009102	.
GO:0005911	cell-cell junction	1.1234e-05	0.00042705	92	339	41	51	0.120944	0.150442	ENSRNOG00000019181,ENSRNOG00000026679,ENSRNOG00000007393,ENSRNOG00000022533,ENSRNOG00000024207,ENSRNOG00000002934,ENSRNOG00000016995,ENSRNOG00000010883,ENSRNOG00000003732,ENSRNOG00000028946,ENSRNOG00000018903,ENSRNOG00000009882,ENSRNOG00000008788,ENSRNOG00000017775,ENSRNOG00000004720,ENSRNOG00000009570,ENSRNOG00000034025,ENSRNOG00000012659,ENSRNOG00000020918,ENSRNOG00000013969,ENSRNOG00000015602,…	ENSRNOG00000015030,ENSRNOG00000005018,ENSRNOG00000010765,ENSRNOG00000018993,ENSRNOG00000025602,ENSRNOG00000013069,ENSRNOG00000013515,ENSRNOG00000001065,ENSRNOG00000028498,ENSRNOG00000015380,ENSRNOG00000004874,ENSRNOG00000030954,ENSRNOG00000010535,ENSRNOG00000007345,ENSRNOG00000000826,ENSRNOG00000003998,ENSRNOG00000030418,ENSRNOG00000020660,ENSRNOG00000020129,ENSRNOG00000007894,ENSRNOG00000014678,…	.
GO:0032432	actin filament bundle	1.2139e-05	0.00045786	24	56	4	20	0.0714286	0.357143	ENSRNOG00000001425,ENSRNOG00000022533,ENSRNOG00000019181,ENSRNOG00000013014	ENSRNOG00000002182,ENSRNOG00000009102,ENSRNOG00000015406,ENSRNOG00000020246,ENSRNOG00000002959,ENSRNOG00000017786,ENSRNOG00000018993,ENSRNOG00000010524,ENSRNOG00000013925,ENSRNOG00000020433,ENSRNOG00000011774,ENSRNOG00000013653,ENSRNOG00000015278,ENSRNOG00000009470,ENSRNOG00000008543,ENSRNOG00000007541,ENSRNOG00000018184,ENSRNOG00000029449,ENSRNOG00000034254,ENSRNOG00000002886	.
GO:0036477	somatodendritic compartment	1.6522e-05	0.00060837	162	691	85	77	0.12301	0.111433	ENSRNOG00000016163,ENSRNOG00000018526,ENSRNOG00000015063,ENSRNOG00000016571,ENSRNOG00000017209,ENSRNOG00000049761,ENSRNOG00000016460,ENSRNOG00000005284,ENSRNOG00000013064,ENSRNOG00000007159,ENSRNOG00000016289,ENSRNOG00000015616,ENSRNOG00000004473,ENSRNOG00000003442,ENSRNOG00000013514,ENSRNOG00000023143,ENSRNOG00000033835,ENSRNOG00000016326,ENSRNOG00000018488,ENSRNOG00000033498,ENSRNOG00000049560,…	ENSRNOG00000015619,ENSRNOG00000017428,ENSRNOG00000019570,ENSRNOG00000036816,ENSRNOG00000019482,ENSRNOG00000019645,ENSRNOG00000012562,ENSRNOG00000003276,ENSRNOG00000024677,ENSRNOG00000013588,ENSRNOG00000016448,ENSRNOG00000010966,ENSRNOG00000011841,ENSRNOG00000010365,ENSRNOG00000005248,ENSRNOG00000022196,ENSRNOG00000033568,ENSRNOG00000009726,ENSRNOG00000004479,ENSRNOG00000009772,ENSRNOG00000020279,…	.
GO:0098589	membrane region	1.763e-05	0.00064331	203	871	108	95	0.123995	0.10907	ENSRNOG00000002881,ENSRNOG00000015616,ENSRNOG00000014297,ENSRNOG00000007284,ENSRNOG00000046195,ENSRNOG00000019752,ENSRNOG00000013064,ENSRNOG00000021938,ENSRNOG00000012473,ENSRNOG00000018526,ENSRNOG00000015075,ENSRNOG00000011352,ENSRNOG00000002525,ENSRNOG00000001302,ENSRNOG00000004276,ENSRNOG00000033498,ENSRNOG00000033192,ENSRNOG00000019322,ENSRNOG00000009797,ENSRNOG00000033835,ENSRNOG00000001235,…	ENSRNOG00000001518,ENSRNOG00000005037,ENSRNOG00000003098,ENSRNOG00000013588,ENSRNOG00000003276,ENSRNOG00000024808,ENSRNOG00000009620,ENSRNOG00000009338,ENSRNOG00000029598,ENSRNOG00000036816,ENSRNOG00000016547,ENSRNOG00000048043,ENSRNOG00000020025,ENSRNOG00000042536,ENSRNOG00000043167,ENSRNOG00000020519,ENSRNOG00000019778,ENSRNOG00000016419,ENSRNOG00000020279,ENSRNOG00000018184,ENSRNOG00000015562,…	.
GO:0098805	whole membrane	1.8069e-05	0.00065694	299	1382	170	129	0.12301	0.093343	ENSRNOG00000001804,ENSRNOG00000012473,ENSRNOG00000018526,ENSRNOG00000015075,ENSRNOG00000002525,ENSRNOG00000011352,ENSRNOG00000007284,ENSRNOG00000046195,ENSRNOG00000009797,ENSRNOG00000033835,ENSRNOG00000001235,ENSRNOG00000003442,ENSRNOG00000019020,ENSRNOG00000008837,ENSRNOG00000007539,ENSRNOG00000004276,ENSRNOG00000001302,ENSRNOG00000033498,ENSRNOG00000011652,ENSRNOG00000016558,ENSRNOG00000012439,…	ENSRNOG00000019778,ENSRNOG00000003098,ENSRNOG00000005037,ENSRNOG00000013588,ENSRNOG00000016414,ENSRNOG00000001082,ENSRNOG00000048043,ENSRNOG00000010966,ENSRNOG00000002791,ENSRNOG00000003160,ENSRNOG00000015562,ENSRNOG00000000697,ENSRNOG00000023404,ENSRNOG00000010199,ENSRNOG00000002218,ENSRNOG00000009951,ENSRNOG00000009225,ENSRNOG00000003715,ENSRNOG00000013213,ENSRNOG00000015380,ENSRNOG00000011346,…	.
GO:0097458	neuron part	1.8491e-05	0.00066985	271	1244	141	130	0.113344	0.104502	ENSRNOG00000014025,ENSRNOG00000008292,ENSRNOG00000007636,ENSRNOG00000001269,ENSRNOG00000012378,ENSRNOG00000008697,ENSRNOG00000047605,ENSRNOG00000039544,ENSRNOG00000010580,ENSRNOG00000018804,ENSRNOG00000001628,ENSRNOG00000017243,ENSRNOG00000021581,ENSRNOG00000009856,ENSRNOG00000025053,ENSRNOG00000019666,ENSRNOG00000017895,ENSRNOG00000009113,ENSRNOG00000050697,ENSRNOG00000018827,ENSRNOG00000015420,…	ENSRNOG00000020731,ENSRNOG00000016358,ENSRNOG00000008471,ENSRNOG00000023546,ENSRNOG00000008479,ENSRNOG00000003742,ENSRNOG00000012237,ENSRNOG00000009867,ENSRNOG00000009783,ENSRNOG00000000105,ENSRNOG00000010524,ENSRNOG00000020687,ENSRNOG00000011826,ENSRNOG00000011058,ENSRNOG00000002045,ENSRNOG00000006305,ENSRNOG00000020407,ENSRNOG00000048172,ENSRNOG00000005291,ENSRNOG00000028627,ENSRNOG00000036859,…	.
GO:0014069	postsynaptic density	1.9574e-05	0.00070403	62	207	33	29	0.15942	0.140097	ENSRNOG00000003603,ENSRNOG00000012683,ENSRNOG00000003442,ENSRNOG00000016322,ENSRNOG00000004049,ENSRNOG00000033835,ENSRNOG00000015602,ENSRNOG00000005905,ENSRNOG00000011559,ENSRNOG00000014290,ENSRNOG00000012378,ENSRNOG00000019354,ENSRNOG00000018839,ENSRNOG00000012074,ENSRNOG00000030404,ENSRNOG00000001302,ENSRNOG00000001300,ENSRNOG00000001304,ENSRNOG00000018526,ENSRNOG00000019308,ENSRNOG00000019181,…	ENSRNOG00000011841,ENSRNOG00000029012,ENSRNOG00000010365,ENSRNOG00000022196,ENSRNOG00000021259,ENSRNOG00000007104,ENSRNOG00000009726,ENSRNOG00000014170,ENSRNOG00000007894,ENSRNOG00000009783,ENSRNOG00000033119,ENSRNOG00000020279,ENSRNOG00000016538,ENSRNOG00000021685,ENSRNOG00000016419,ENSRNOG00000008869,ENSRNOG00000004621,ENSRNOG00000017428,ENSRNOG00000007090,ENSRNOG00000011826,ENSRNOG00000001173,…	.
GO:0030017	sarcomere	2.4417e-05	0.00085383	41	133	9	32	0.0676692	0.240602	ENSRNOG00000002879,ENSRNOG00000017684,ENSRNOG00000019181,ENSRNOG00000003147,ENSRNOG00000007284,ENSRNOG00000008170,ENSRNOG00000032436,ENSRNOG00000007114,ENSRNOG00000009882	ENSRNOG00000015406,ENSRNOG00000006783,ENSRNOG00000004925,ENSRNOG00000019027,ENSRNOG00000010524,ENSRNOG00000018993,ENSRNOG00000016866,ENSRNOG00000012307,ENSRNOG00000015278,ENSRNOG00000046366,ENSRNOG00000015380,ENSRNOG00000007281,ENSRNOG00000047143,ENSRNOG00000007680,ENSRNOG00000007541,ENSRNOG00000006930,ENSRNOG00000009073,ENSRNOG00000008027,ENSRNOG00000005034,ENSRNOG00000017786,ENSRNOG00000020246,…	.
GO:0005783	endoplasmic reticulum	2.4504e-05	0.00085539	244	1161	141	103	0.121447	0.0887166	ENSRNOG00000033498,ENSRNOG00000008400,ENSRNOG00000011652,ENSRNOG00000049560,ENSRNOG00000000073,ENSRNOG00000005390,ENSRNOG00000004307,ENSRNOG00000007539,ENSRNOG00000008837,ENSRNOG00000004249,ENSRNOG00000036666,ENSRNOG00000019322,ENSRNOG00000019141,ENSRNOG00000011340,ENSRNOG00000006334,ENSRNOG00000038957,ENSRNOG00000016346,ENSRNOG00000028703,ENSRNOG00000003442,ENSRNOG00000020667,ENSRNOG00000012956,…	ENSRNOG00000002791,ENSRNOG00000013577,ENSRNOG00000007177,ENSRNOG00000022704,ENSRNOG00000042668,ENSRNOG00000002407,ENSRNOG00000033568,ENSRNOG00000020480,ENSRNOG00000009726,ENSRNOG00000026604,ENSRNOG00000012826,ENSRNOG00000003276,ENSRNOG00000003098,ENSRNOG00000013588,ENSRNOG00000023208,ENSRNOG00000036816,ENSRNOG00000006930,ENSRNOG00000001082,ENSRNOG00000019645,ENSRNOG00000024503,ENSRNOG00000029077,…	.
GO:0005938	cell cortex	4.0934e-05	0.001332	60	201	21	39	0.104478	0.19403	ENSRNOG00000010165,ENSRNOG00000013141,ENSRNOG00000009681,ENSRNOG00000010111,ENSRNOG00000003284,ENSRNOG00000005660,ENSRNOG00000015602,ENSRNOG00000005124,ENSRNOG00000012378,ENSRNOG00000012346,ENSRNOG00000015733,ENSRNOG00000002879,ENSRNOG00000007284,ENSRNOG00000006623,ENSRNOG00000029939,ENSRNOG00000027839,ENSRNOG00000010883,ENSRNOG00000050697,ENSRNOG00000017895,ENSRNOG00000006238,ENSRNOG00000012820	ENSRNOG00000020433,ENSRNOG00000017500,ENSRNOG00000020660,ENSRNOG00000028627,ENSRNOG00000000826,ENSRNOG00000002959,ENSRNOG00000018991,ENSRNOG00000015036,ENSRNOG00000014343,ENSRNOG00000002171,ENSRNOG00000002886,ENSRNOG00000001448,ENSRNOG00000006545,ENSRNOG00000004198,ENSRNOG00000008543,ENSRNOG00000016374,ENSRNOG00000014170,ENSRNOG00000012414,ENSRNOG00000012237,ENSRNOG00000010765,ENSRNOG00000012060,…	.
GO:0030018	Z disc	4.9077e-05	0.0015567	29	81	6	23	0.0740741	0.283951	ENSRNOG00000002879,ENSRNOG00000008170,ENSRNOG00000017684,ENSRNOG00000019181,ENSRNOG00000009882,ENSRNOG00000007284	ENSRNOG00000004925,ENSRNOG00000006783,ENSRNOG00000015406,ENSRNOG00000020246,ENSRNOG00000008027,ENSRNOG00000008118,ENSRNOG00000016866,ENSRNOG00000010524,ENSRNOG00000023546,ENSRNOG00000012307,ENSRNOG00000020433,ENSRNOG00000008479,ENSRNOG00000015380,ENSRNOG00000046366,ENSRNOG00000012512,ENSRNOG00000015278,ENSRNOG00000006930,ENSRNOG00000007541,ENSRNOG00000007680,ENSRNOG00000047143,ENSRNOG00000007281,…	.
GO:0097038	perinuclear endoplasmic reticulum	5.0152e-05	0.0015833	10	15	3	7	0.2	0.466667	ENSRNOG00000009075,ENSRNOG00000018903,ENSRNOG00000013014	ENSRNOG00000013925,ENSRNOG00000012826,ENSRNOG00000036859,ENSRNOG00000014686,ENSRNOG00000010812,ENSRNOG00000010011,ENSRNOG00000019645	.
GO:0098802	plasma membrane receptor complex	5.4481e-05	0.0017066	42	129	30	12	0.232558	0.0930233	ENSRNOG00000017803,ENSRNOG00000014294,ENSRNOG00000013963,ENSRNOG00000019728,ENSRNOG00000001407,ENSRNOG00000018526,ENSRNOG00000012160,ENSRNOG00000010602,ENSRNOG00000006569,ENSRNOG00000003064,ENSRNOG00000017980,ENSRNOG00000007905,ENSRNOG00000027839,ENSRNOG00000013265,ENSRNOG00000006238,ENSRNOG00000008246,ENSRNOG00000017424,ENSRNOG00000009822,ENSRNOG00000017969,ENSRNOG00000006934,ENSRNOG00000012208,…	ENSRNOG00000043167,ENSRNOG00000021063,ENSRNOG00000020519,ENSRNOG00000001518,ENSRNOG00000012562,ENSRNOG00000007682,ENSRNOG00000019926,ENSRNOG00000006723,ENSRNOG00000029012,ENSRNOG00000010966,ENSRNOG00000016538,ENSRNOG00000002161	.
GO:0043005	neuron projection	5.6297e-05	0.0017553	211	946	109	102	0.115222	0.107822	ENSRNOG00000013953,ENSRNOG00000011923,ENSRNOG00000019193,ENSRNOG00000004458,ENSRNOG00000013959,ENSRNOG00000028366,ENSRNOG00000008049,ENSRNOG00000006952,ENSRNOG00000012074,ENSRNOG00000015375,ENSRNOG00000018839,ENSRNOG00000019354,ENSRNOG00000003923,ENSRNOG00000004488,ENSRNOG00000013014,ENSRNOG00000005438,ENSRNOG00000004720,ENSRNOG00000008639,ENSRNOG00000003603,ENSRNOG00000015420,ENSRNOG00000018827,…	ENSRNOG00000002343,ENSRNOG00000000307,ENSRNOG00000043465,ENSRNOG00000009470,ENSRNOG00000010244,ENSRNOG00000046366,ENSRNOG00000001706,ENSRNOG00000021685,ENSRNOG00000004621,ENSRNOG00000004200,ENSRNOG00000010447,ENSRNOG00000011517,ENSRNOG00000033119,ENSRNOG00000011910,ENSRNOG00000016848,ENSRNOG00000004874,ENSRNOG00000036859,ENSRNOG00000028627,ENSRNOG00000005291,ENSRNOG00000020407,ENSRNOG00000048172,…	.
GO:0042995	cell projection	5.9953e-05	0.0018465	338	1610	177	161	0.109938	0.1	ENSRNOG00000020590,ENSRNOG00000022533,ENSRNOG00000019181,ENSRNOG00000015385,ENSRNOG00000047218,ENSRNOG00000001425,ENSRNOG00000016247,ENSRNOG00000005854,ENSRNOG00000013141,ENSRNOG00000012176,ENSRNOG00000012772,ENSRNOG00000009079,ENSRNOG00000001480,ENSRNOG00000012866,ENSRNOG00000011559,ENSRNOG00000010358,ENSRNOG00000033697,ENSRNOG00000016571,ENSRNOG00000017209,ENSRNOG00000018526,ENSRNOG00000002525,…	ENSRNOG00000002182,ENSRNOG00000009951,ENSRNOG00000008869,ENSRNOG00000002418,ENSRNOG00000010199,ENSRNOG00000001173,ENSRNOG00000015410,ENSRNOG00000028498,ENSRNOG00000002653,ENSRNOG00000013213,ENSRNOG00000017466,ENSRNOG00000011572,ENSRNOG00000011951,ENSRNOG00000010260,ENSRNOG00000020660,ENSRNOG00000045752,ENSRNOG00000018674,ENSRNOG00000022060,ENSRNOG00000014686,ENSRNOG00000007894,ENSRNOG00000031814,…	.
GO:0098590	plasma membrane region	6.455e-05	0.001964	169	719	85	84	0.11822	0.116829	ENSRNOG00000018526,ENSRNOG00000015075,ENSRNOG00000002525,ENSRNOG00000021938,ENSRNOG00000019752,ENSRNOG00000013064,ENSRNOG00000002881,ENSRNOG00000015616,ENSRNOG00000046195,ENSRNOG00000007284,ENSRNOG00000003442,ENSRNOG00000005957,ENSRNOG00000028703,ENSRNOG00000019020,ENSRNOG00000009681,ENSRNOG00000009797,ENSRNOG00000033835,ENSRNOG00000001235,ENSRNOG00000019322,ENSRNOG00000001302,ENSRNOG00000004276,…	ENSRNOG00000020519,ENSRNOG00000019778,ENSRNOG00000016419,ENSRNOG00000020025,ENSRNOG00000042536,ENSRNOG00000043167,ENSRNOG00000029598,ENSRNOG00000036816,ENSRNOG00000048043,ENSRNOG00000001518,ENSRNOG00000005037,ENSRNOG00000003098,ENSRNOG00000013588,ENSRNOG00000003276,ENSRNOG00000024808,ENSRNOG00000009620,ENSRNOG00000010966,ENSRNOG00000009726,ENSRNOG00000007025,ENSRNOG00000033568,ENSRNOG00000022196,…	.
GO:0061702	inflammasome complex	8.5047e-05	0.0025154	8	11	8	0	0.727273	0	ENSRNOG00000019675,ENSRNOG00000007728,ENSRNOG00000007372,ENSRNOG00000003480,ENSRNOG00000033693,ENSRNOG00000005810,ENSRNOG00000023143,ENSRNOG00000003170		.
GO:0030139	endocytic vesicle	9.6554e-05	0.0027586	39	121	22	17	0.181818	0.140496	ENSRNOG00000009681,ENSRNOG00000004322,ENSRNOG00000030443,ENSRNOG00000037768,ENSRNOG00000018568,ENSRNOG00000020904,ENSRNOG00000004249,ENSRNOG00000018009,ENSRNOG00000031138,ENSRNOG00000016733,ENSRNOG00000012160,ENSRNOG00000014956,ENSRNOG00000019308,ENSRNOG00000021581,ENSRNOG00000017703,ENSRNOG00000028946,ENSRNOG00000039754,ENSRNOG00000003207,ENSRNOG00000023991,ENSRNOG00000007159,ENSRNOG00000015420,…	ENSRNOG00000007345,ENSRNOG00000018991,ENSRNOG00000009008,ENSRNOG00000047960,ENSRNOG00000014476,ENSRNOG00000018087,ENSRNOG00000022694,ENSRNOG00000029047,ENSRNOG00000001448,ENSRNOG00000029938,ENSRNOG00000020279,ENSRNOG00000032788,ENSRNOG00000009470,ENSRNOG00000004072,ENSRNOG00000014997,ENSRNOG00000002045,ENSRNOG00000017466	.
GO:0098857	membrane microdomain	9.8362e-05	0.0027983	65	235	36	29	0.153191	0.123404	ENSRNOG00000013763,ENSRNOG00000016558,ENSRNOG00000009037,ENSRNOG00000010602,ENSRNOG00000004026,ENSRNOG00000008048,ENSRNOG00000002934,ENSRNOG00000046891,ENSRNOG00000013265,ENSRNOG00000006238,ENSRNOG00000031312,ENSRNOG00000013141,ENSRNOG00000005854,ENSRNOG00000014117,ENSRNOG00000009822,ENSRNOG00000019354,ENSRNOG00000015602,ENSRNOG00000009079,ENSRNOG00000017787,ENSRNOG00000005731,ENSRNOG00000012473,…	ENSRNOG00000004072,ENSRNOG00000011346,ENSRNOG00000043465,ENSRNOG00000003121,ENSRNOG00000046366,ENSRNOG00000025895,ENSRNOG00000008027,ENSRNOG00000003998,ENSRNOG00000000826,ENSRNOG00000011076,ENSRNOG00000014686,ENSRNOG00000016117,ENSRNOG00000002161,ENSRNOG00000032788,ENSRNOG00000019778,ENSRNOG00000034254,ENSRNOG00000003276,ENSRNOG00000005037,ENSRNOG00000016547,ENSRNOG00000048043,ENSRNOG00000016831,…	.
GO:0031674	I band	0.00012617	0.0034666	30	89	6	24	0.0674157	0.269663	ENSRNOG00000008170,ENSRNOG00000002879,ENSRNOG00000019181,ENSRNOG00000009882,ENSRNOG00000017684,ENSRNOG00000007284	ENSRNOG00000008027,ENSRNOG00000020246,ENSRNOG00000015406,ENSRNOG00000004925,ENSRNOG00000006783,ENSRNOG00000012307,ENSRNOG00000020433,ENSRNOG00000008479,ENSRNOG00000008118,ENSRNOG00000016866,ENSRNOG00000023546,ENSRNOG00000010524,ENSRNOG00000007281,ENSRNOG00000047143,ENSRNOG00000007680,ENSRNOG00000016166,ENSRNOG00000006930,ENSRNOG00000007541,ENSRNOG00000046366,ENSRNOG00000015278,ENSRNOG00000012512,…	.
GO:0031410	cytoplasmic vesicle	0.00012686	0.0034765	187	874	111	76	0.127002	0.0869565	ENSRNOG00000011944,ENSRNOG00000017941,ENSRNOG00000016187,ENSRNOG00000007636,ENSRNOG00000019412,ENSRNOG00000011039,ENSRNOG00000016945,ENSRNOG00000018568,ENSRNOG00000005905,ENSRNOG00000012378,ENSRNOG00000031743,ENSRNOG00000008414,ENSRNOG00000005411,ENSRNOG00000030404,ENSRNOG00000010971,ENSRNOG00000036745,ENSRNOG00000007125,ENSRNOG00000019308,ENSRNOG00000010775,ENSRNOG00000015461,ENSRNOG00000011891,…	ENSRNOG00000008471,ENSRNOG00000009008,ENSRNOG00000020731,ENSRNOG00000016358,ENSRNOG00000042522,ENSRNOG00000007104,ENSRNOG00000019305,ENSRNOG00000014476,ENSRNOG00000024470,ENSRNOG00000009867,ENSRNOG00000045829,ENSRNOG00000029047,ENSRNOG00000002710,ENSRNOG00000045843,ENSRNOG00000007529,ENSRNOG00000001287,ENSRNOG00000003897,ENSRNOG00000032788,ENSRNOG00000007879,ENSRNOG00000002045,ENSRNOG00000007345,…	.
GO:0030425	dendrite	0.0001359	0.0036941	117	485	64	53	0.131959	0.109278	ENSRNOG00000019181,ENSRNOG00000028366,ENSRNOG00000008049,ENSRNOG00000001313,ENSRNOG00000006952,ENSRNOG00000013953,ENSRNOG00000012183,ENSRNOG00000021731,ENSRNOG00000013959,ENSRNOG00000006462,ENSRNOG00000004049,ENSRNOG00000016322,ENSRNOG00000012772,ENSRNOG00000009882,ENSRNOG00000005438,ENSRNOG00000012683,ENSRNOG00000004720,ENSRNOG00000003603,ENSRNOG00000008639,ENSRNOG00000018839,ENSRNOG00000015375,…	ENSRNOG00000001173,ENSRNOG00000018993,ENSRNOG00000010199,ENSRNOG00000012709,ENSRNOG00000010872,ENSRNOG00000002182,ENSRNOG00000003645,ENSRNOG00000008869,ENSRNOG00000021685,ENSRNOG00000013213,ENSRNOG00000043465,ENSRNOG00000010244,ENSRNOG00000020407,ENSRNOG00000009972,ENSRNOG00000011951,ENSRNOG00000020660,ENSRNOG00000011910,ENSRNOG00000033119,ENSRNOG00000014152,ENSRNOG00000014686,ENSRNOG00000007894,…	.
GO:0031252	cell leading edge	0.00014211	0.0038422	75	275	29	46	0.105455	0.167273	ENSRNOG00000003705,ENSRNOG00000003603,ENSRNOG00000009570,ENSRNOG00000001425,ENSRNOG00000004049,ENSRNOG00000009912,ENSRNOG00000015602,ENSRNOG00000005214,ENSRNOG00000000853,ENSRNOG00000010358,ENSRNOG00000004026,ENSRNOG00000001174,ENSRNOG00000009681,ENSRNOG00000028703,ENSRNOG00000003442,ENSRNOG00000025209,ENSRNOG00000047605,ENSRNOG00000005124,ENSRNOG00000012378,ENSRNOG00000019322,ENSRNOG00000033498,…	ENSRNOG00000020660,ENSRNOG00000001295,ENSRNOG00000028627,ENSRNOG00000007345,ENSRNOG00000000826,ENSRNOG00000017786,ENSRNOG00000018991,ENSRNOG00000029012,ENSRNOG00000030954,ENSRNOG00000022694,ENSRNOG00000014170,ENSRNOG00000015713,ENSRNOG00000008869,ENSRNOG00000009951,ENSRNOG00000003205,ENSRNOG00000018993,ENSRNOG00000001065,ENSRNOG00000046366,ENSRNOG00000021170,ENSRNOG00000029401,ENSRNOG00000004072,…	.
GO:0045121	membrane raft	0.00015361	0.0040764	64	234	36	28	0.153846	0.119658	ENSRNOG00000009079,ENSRNOG00000015602,ENSRNOG00000019354,ENSRNOG00000009822,ENSRNOG00000013141,ENSRNOG00000014117,ENSRNOG00000005854,ENSRNOG00000031312,ENSRNOG00000006238,ENSRNOG00000013265,ENSRNOG00000046891,ENSRNOG00000002934,ENSRNOG00000010602,ENSRNOG00000004026,ENSRNOG00000008048,ENSRNOG00000016558,ENSRNOG00000009037,ENSRNOG00000013763,ENSRNOG00000016575,ENSRNOG00000008414,ENSRNOG00000026435,…	ENSRNOG00000002161,ENSRNOG00000014686,ENSRNOG00000016117,ENSRNOG00000011076,ENSRNOG00000008027,ENSRNOG00000003998,ENSRNOG00000000826,ENSRNOG00000025895,ENSRNOG00000003121,ENSRNOG00000046366,ENSRNOG00000043465,ENSRNOG00000011346,ENSRNOG00000004072,ENSRNOG00000000697,ENSRNOG00000008332,ENSRNOG00000010966,ENSRNOG00000017914,ENSRNOG00000022196,ENSRNOG00000050647,ENSRNOG00000021259,ENSRNOG00000016831,…	.
GO:0044430	cytoskeletal part	0.00017194	0.0044803	255	1201	87	168	0.0724396	0.139883	ENSRNOG00000005660,ENSRNOG00000000853,ENSRNOG00000018183,ENSRNOG00000014333,ENSRNOG00000009079,ENSRNOG00000011559,ENSRNOG00000000457,ENSRNOG00000004049,ENSRNOG00000018719,ENSRNOG00000002691,ENSRNOG00000001425,ENSRNOG00000023428,ENSRNOG00000046276,ENSRNOG00000047218,ENSRNOG00000001548,ENSRNOG00000008024,ENSRNOG00000016987,ENSRNOG00000019181,ENSRNOG00000002879,ENSRNOG00000025527,ENSRNOG00000007393,…	ENSRNOG00000025843,ENSRNOG00000004921,ENSRNOG00000004860,ENSRNOG00000008165,ENSRNOG00000009334,ENSRNOG00000002886,ENSRNOG00000013641,ENSRNOG00000008467,ENSRNOG00000010107,ENSRNOG00000013774,ENSRNOG00000014170,ENSRNOG00000008118,ENSRNOG00000003388,ENSRNOG00000020660,ENSRNOG00000015544,ENSRNOG00000012318,ENSRNOG00000011951,ENSRNOG00000017466,ENSRNOG00000011572,ENSRNOG00000010386,ENSRNOG00000011777,…	.
GO:0098552	side of membrane	0.00018906	0.0048327	89	414	55	34	0.13285	0.0821256	ENSRNOG00000011683,ENSRNOG00000036745,ENSRNOG00000018526,ENSRNOG00000010971,ENSRNOG00000036942,ENSRNOG00000020889,ENSRNOG00000013963,ENSRNOG00000015461,ENSRNOG00000003954,ENSRNOG00000024346,ENSRNOG00000033234,ENSRNOG00000050231,ENSRNOG00000010574,ENSRNOG00000021260,ENSRNOG00000027839,ENSRNOG00000013170,ENSRNOG00000010278,ENSRNOG00000018092,ENSRNOG00000000837,ENSRNOG00000000451,ENSRNOG00000001235,…	ENSRNOG00000015406,ENSRNOG00000011478,ENSRNOG00000019570,ENSRNOG00000009338,ENSRNOG00000020197,ENSRNOG00000019482,ENSRNOG00000003537,ENSRNOG00000001518,ENSRNOG00000014610,ENSRNOG00000013588,ENSRNOG00000002413,ENSRNOG00000002959,ENSRNOG00000010966,ENSRNOG00000014453,ENSRNOG00000022704,ENSRNOG00000001527,ENSRNOG00000048402,ENSRNOG00000008865,ENSRNOG00000010617,ENSRNOG00000011647,ENSRNOG00000045829,…	.
GO:0045335	phagocytic vesicle	0.00019462	0.0049429	24	65	14	10	0.215385	0.153846	ENSRNOG00000004249,ENSRNOG00000039754,ENSRNOG00000028946,ENSRNOG00000018009,ENSRNOG00000023991,ENSRNOG00000003207,ENSRNOG00000031138,ENSRNOG00000015420,ENSRNOG00000012160,ENSRNOG00000014956,ENSRNOG00000030443,ENSRNOG00000037768,ENSRNOG00000020904,ENSRNOG00000017703	ENSRNOG00000014476,ENSRNOG00000018087,ENSRNOG00000009470,ENSRNOG00000004072,ENSRNOG00000002045,ENSRNOG00000017466,ENSRNOG00000020279,ENSRNOG00000018991,ENSRNOG00000009008,ENSRNOG00000047960	.
GO:0031982	vesicle	0.00021029	0.0052879	208	992	120	88	0.120968	0.0887097	ENSRNOG00000010971,ENSRNOG00000036745,ENSRNOG00000019308,ENSRNOG00000007125,ENSRNOG00000010775,ENSRNOG00000015461,ENSRNOG00000011891,ENSRNOG00000021581,ENSRNOG00000020833,ENSRNOG00000020733,ENSRNOG00000009113,ENSRNOG00000050697,ENSRNOG00000025053,ENSRNOG00000039754,ENSRNOG00000009856,ENSRNOG00000015420,ENSRNOG00000018827,ENSRNOG00000048719,ENSRNOG00000014675,ENSRNOG00000010574,ENSRNOG00000015019,…	ENSRNOG00000045843,ENSRNOG00000007529,ENSRNOG00000001287,ENSRNOG00000003897,ENSRNOG00000032788,ENSRNOG00000007879,ENSRNOG00000002045,ENSRNOG00000000413,ENSRNOG00000008471,ENSRNOG00000009008,ENSRNOG00000016358,ENSRNOG00000020731,ENSRNOG00000007104,ENSRNOG00000042522,ENSRNOG00000019305,ENSRNOG00000024470,ENSRNOG00000014476,ENSRNOG00000009867,ENSRNOG00000009700,ENSRNOG00000045829,ENSRNOG00000029047,…	.
GO:0048471	perinuclear region of cytoplasm	0.0002211	0.0055048	117	500	63	54	0.126	0.108	ENSRNOG00000005905,ENSRNOG00000031743,ENSRNOG00000016575,ENSRNOG00000033498,ENSRNOG00000004276,ENSRNOG00000049282,ENSRNOG00000001300,ENSRNOG00000005261,ENSRNOG00000016346,ENSRNOG00000009681,ENSRNOG00000017941,ENSRNOG00000013514,ENSRNOG00000016945,ENSRNOG00000017359,ENSRNOG00000024022,ENSRNOG00000011340,ENSRNOG00000021206,ENSRNOG00000027839,ENSRNOG00000007159,ENSRNOG00000015420,ENSRNOG00000023931,…	ENSRNOG00000004479,ENSRNOG00000030830,ENSRNOG00000012141,ENSRNOG00000011647,ENSRNOG00000014718,ENSRNOG00000010668,ENSRNOG00000020279,ENSRNOG00000010966,ENSRNOG00000015036,ENSRNOG00000003742,ENSRNOG00000050647,ENSRNOG00000020433,ENSRNOG00000033568,ENSRNOG00000008855,ENSRNOG00000012653,ENSRNOG00000018416,ENSRNOG00000008839,ENSRNOG00000019645,ENSRNOG00000007879,ENSRNOG00000012826,ENSRNOG00000014997,…	.
GO:0044297	cell body	0.00027036	0.0064674	116	497	60	56	0.120724	0.112676	ENSRNOG00000013953,ENSRNOG00000012183,ENSRNOG00000013959,ENSRNOG00000001174,ENSRNOG00000019181,ENSRNOG00000015385,ENSRNOG00000002879,ENSRNOG00000001313,ENSRNOG00000015052,ENSRNOG00000009427,ENSRNOG00000004026,ENSRNOG00000018839,ENSRNOG00000033697,ENSRNOG00000015375,ENSRNOG00000001480,ENSRNOG00000009079,ENSRNOG00000000853,ENSRNOG00000013014,ENSRNOG00000047611,ENSRNOG00000011559,ENSRNOG00000004049,…	ENSRNOG00000011572,ENSRNOG00000013213,ENSRNOG00000002343,ENSRNOG00000029401,ENSRNOG00000003121,ENSRNOG00000001706,ENSRNOG00000046366,ENSRNOG00000047966,ENSRNOG00000009470,ENSRNOG00000002653,ENSRNOG00000026474,ENSRNOG00000002418,ENSRNOG00000001173,ENSRNOG00000018993,ENSRNOG00000010199,ENSRNOG00000010872,ENSRNOG00000004621,ENSRNOG00000001143,ENSRNOG00000008869,ENSRNOG00000008323,ENSRNOG00000021685,…	.
GO:0043197	dendritic spine	0.00033202	0.0077046	40	130	23	17	0.176923	0.130769	ENSRNOG00000001300,ENSRNOG00000030404,ENSRNOG00000018839,ENSRNOG00000009079,ENSRNOG00000014290,ENSRNOG00000011559,ENSRNOG00000005905,ENSRNOG00000004049,ENSRNOG00000033835,ENSRNOG00000001269,ENSRNOG00000009882,ENSRNOG00000012683,ENSRNOG00000003442,ENSRNOG00000004720,ENSRNOG00000003603,ENSRNOG00000015616,ENSRNOG00000048719,ENSRNOG00000027839,ENSRNOG00000005284,ENSRNOG00000019435,ENSRNOG00000019181,…	ENSRNOG00000020279,ENSRNOG00000002886,ENSRNOG00000014170,ENSRNOG00000009726,ENSRNOG00000008479,ENSRNOG00000016358,ENSRNOG00000020660,ENSRNOG00000010966,ENSRNOG00000024677,ENSRNOG00000016448,ENSRNOG00000013213,ENSRNOG00000043465,ENSRNOG00000010524,ENSRNOG00000011826,ENSRNOG00000002182,ENSRNOG00000008869,ENSRNOG00000021685	.
GO:0043229	intracellular organelle	0.00037602	0.0085773	1597	9476	855	742	0.0902279	0.0783031	ENSRNOG00000012620,ENSRNOG00000019311,ENSRNOG00000005151,ENSRNOG00000036678,ENSRNOG00000018839,ENSRNOG00000004870,ENSRNOG00000011284,ENSRNOG00000014048,ENSRNOG00000023799,ENSRNOG00000003603,ENSRNOG00000026226,ENSRNOG00000045738,ENSRNOG00000012865,ENSRNOG00000020904,ENSRNOG00000008652,ENSRNOG00000018903,ENSRNOG00000020792,ENSRNOG00000005749,ENSRNOG00000006063,ENSRNOG00000018168,ENSRNOG00000009031,…	ENSRNOG00000039837,ENSRNOG00000008543,ENSRNOG00000003267,ENSRNOG00000018384,ENSRNOG00000033658,ENSRNOG00000011076,ENSRNOG00000016708,ENSRNOG00000001706,ENSRNOG00000017625,ENSRNOG00000009470,ENSRNOG00000010244,ENSRNOG00000016103,ENSRNOG00000004925,ENSRNOG00000024661,ENSRNOG00000004110,ENSRNOG00000002751,ENSRNOG00000022239,ENSRNOG00000027035,ENSRNOG00000010697,ENSRNOG00000024870,ENSRNOG00000015080,…	.
GO:0031012	extracellular matrix	0.00047358	0.010335	66	242	31	35	0.128099	0.144628	ENSRNOG00000013166,ENSRNOG00000021938,ENSRNOG00000032353,ENSRNOG00000003947,ENSRNOG00000014426,ENSRNOG00000020205,ENSRNOG00000008478,ENSRNOG00000010266,ENSRNOG00000008246,ENSRNOG00000012278,ENSRNOG00000032626,ENSRNOG00000030187,ENSRNOG00000013102,ENSRNOG00000009531,ENSRNOG00000005695,ENSRNOG00000008697,ENSRNOG00000017539,ENSRNOG00000005932,ENSRNOG00000008048,ENSRNOG00000012280,ENSRNOG00000008881,…	ENSRNOG00000003897,ENSRNOG00000019575,ENSRNOG00000028344,ENSRNOG00000001518,ENSRNOG00000018951,ENSRNOG00000014837,ENSRNOG00000003357,ENSRNOG00000012110,ENSRNOG00000050539,ENSRNOG00000017193,ENSRNOG00000008680,ENSRNOG00000015036,ENSRNOG00000026941,ENSRNOG00000045829,ENSRNOG00000012817,ENSRNOG00000009867,ENSRNOG00000020525,ENSRNOG00000010841,ENSRNOG00000002418,ENSRNOG00000016058,ENSRNOG00000002053,…	.
GO:0001726	ruffle	0.00049516	0.010713	35	109	14	21	0.12844	0.192661	ENSRNOG00000033498,ENSRNOG00000005214,ENSRNOG00000009912,ENSRNOG00000019322,ENSRNOG00000000853,ENSRNOG00000012378,ENSRNOG00000004049,ENSRNOG00000003705,ENSRNOG00000001425,ENSRNOG00000009570,ENSRNOG00000049714,ENSRNOG00000011891,ENSRNOG00000001174,ENSRNOG00000019435	ENSRNOG00000011647,ENSRNOG00000016630,ENSRNOG00000018184,ENSRNOG00000020497,ENSRNOG00000012237,ENSRNOG00000013653,ENSRNOG00000003742,ENSRNOG00000017500,ENSRNOG00000007345,ENSRNOG00000010966,ENSRNOG00000020660,ENSRNOG00000001295,ENSRNOG00000018991,ENSRNOG00000004072,ENSRNOG00000005037,ENSRNOG00000003206,ENSRNOG00000001065,ENSRNOG00000021170,ENSRNOG00000010161,ENSRNOG00000018373,ENSRNOG00000009951	.
GO:0000940	condensed chromosome outer kinetochore	0.00053851	0.011514	7	10	0	7	0	0.7		ENSRNOG00000018815,ENSRNOG00000015275,ENSRNOG00000003388,ENSRNOG00000007292,ENSRNOG00000013727,ENSRNOG00000032778,ENSRNOG00000007906	.
GO:0005901	caveola	0.00055334	0.011782	22	60	9	13	0.15	0.216667	ENSRNOG00000019354,ENSRNOG00000007284,ENSRNOG00000015285,ENSRNOG00000013064,ENSRNOG00000013265,ENSRNOG00000014117,ENSRNOG00000002934,ENSRNOG00000009681,ENSRNOG00000002525	ENSRNOG00000005037,ENSRNOG00000016117,ENSRNOG00000014686,ENSRNOG00000011346,ENSRNOG00000000697,ENSRNOG00000008332,ENSRNOG00000048043,ENSRNOG00000017914,ENSRNOG00000025895,ENSRNOG00000022196,ENSRNOG00000000826,ENSRNOG00000019778,ENSRNOG00000008027	.
GO:0008305	integrin complex	0.00059149	0.012475	13	26	8	5	0.307692	0.192308	ENSRNOG00000007905,ENSRNOG00000003064,ENSRNOG00000019728,ENSRNOG00000017980,ENSRNOG00000004276,ENSRNOG00000006569,ENSRNOG00000012208,ENSRNOG00000008246	ENSRNOG00000043167,ENSRNOG00000006723,ENSRNOG00000016538,ENSRNOG00000001518,ENSRNOG00000010966	.
GO:0044309	neuron spine	0.00064548	0.013459	40	134	23	17	0.171642	0.126866	ENSRNOG00000004049,ENSRNOG00000033835,ENSRNOG00000001269,ENSRNOG00000009882,ENSRNOG00000003442,ENSRNOG00000012683,ENSRNOG00000004720,ENSRNOG00000003603,ENSRNOG00000001300,ENSRNOG00000030404,ENSRNOG00000018839,ENSRNOG00000009079,ENSRNOG00000014290,ENSRNOG00000011559,ENSRNOG00000005905,ENSRNOG00000019435,ENSRNOG00000019181,ENSRNOG00000019308,ENSRNOG00000018526,ENSRNOG00000015616,ENSRNOG00000048719,…	ENSRNOG00000009726,ENSRNOG00000008479,ENSRNOG00000016358,ENSRNOG00000020660,ENSRNOG00000010966,ENSRNOG00000020279,ENSRNOG00000002886,ENSRNOG00000014170,ENSRNOG00000010524,ENSRNOG00000011826,ENSRNOG00000002182,ENSRNOG00000008869,ENSRNOG00000021685,ENSRNOG00000024677,ENSRNOG00000016448,ENSRNOG00000013213,ENSRNOG00000043465	.
GO:0044448	cell cortex part	0.00073019	0.014841	37	120	12	25	0.1	0.208333	ENSRNOG00000012346,ENSRNOG00000015733,ENSRNOG00000029939,ENSRNOG00000007284,ENSRNOG00000050697,ENSRNOG00000017895,ENSRNOG00000010165,ENSRNOG00000013141,ENSRNOG00000009681,ENSRNOG00000010111,ENSRNOG00000015602,ENSRNOG00000005124	ENSRNOG00000010765,ENSRNOG00000012060,ENSRNOG00000008869,ENSRNOG00000015396,ENSRNOG00000002182,ENSRNOG00000015496,ENSRNOG00000013069,ENSRNOG00000012149,ENSRNOG00000003537,ENSRNOG00000028498,ENSRNOG00000017511,ENSRNOG00000011058,ENSRNOG00000020433,ENSRNOG00000017500,ENSRNOG00000020660,ENSRNOG00000002959,ENSRNOG00000000826,ENSRNOG00000018991,ENSRNOG00000014343,ENSRNOG00000001448,ENSRNOG00000002171,…	.
GO:0098636	protein complex involved in cell adhesion	0.00081983	0.016382	13	27	8	5	0.296296	0.185185	ENSRNOG00000008246,ENSRNOG00000012208,ENSRNOG00000004276,ENSRNOG00000006569,ENSRNOG00000003064,ENSRNOG00000019728,ENSRNOG00000017980,ENSRNOG00000007905	ENSRNOG00000010966,ENSRNOG00000016538,ENSRNOG00000001518,ENSRNOG00000043167,ENSRNOG00000006723	.
GO:0031256	leading edge membrane	0.00089991	0.017667	33	105	16	17	0.152381	0.161905	ENSRNOG00000009222,ENSRNOG00000001174,ENSRNOG00000019435,ENSRNOG00000004026,ENSRNOG00000006094,ENSRNOG00000028703,ENSRNOG00000003442,ENSRNOG00000009570,ENSRNOG00000003603,ENSRNOG00000003705,ENSRNOG00000001302,ENSRNOG00000033498,ENSRNOG00000000853,ENSRNOG00000009912,ENSRNOG00000005214,ENSRNOG00000047605	ENSRNOG00000009951,ENSRNOG00000003276,ENSRNOG00000004072,ENSRNOG00000029598,ENSRNOG00000021170,ENSRNOG00000036816,ENSRNOG00000017500,ENSRNOG00000003742,ENSRNOG00000033568,ENSRNOG00000029012,ENSRNOG00000028627,ENSRNOG00000010966,ENSRNOG00000020660,ENSRNOG00000015894,ENSRNOG00000016538,ENSRNOG00000018184,ENSRNOG00000020497	.
GO:0043025	neuronal cell body	0.0011695	0.022199	100	434	54	46	0.124424	0.105991	ENSRNOG00000014675,ENSRNOG00000016289,ENSRNOG00000015285,ENSRNOG00000007159,ENSRNOG00000027839,ENSRNOG00000018827,ENSRNOG00000013064,ENSRNOG00000019666,ENSRNOG00000025053,ENSRNOG00000021581,ENSRNOG00000013963,ENSRNOG00000017209,ENSRNOG00000016163,ENSRNOG00000015063,ENSRNOG00000002141,ENSRNOG00000001300,ENSRNOG00000001302,ENSRNOG00000008837,ENSRNOG00000033498,ENSRNOG00000049560,ENSRNOG00000016541,…	ENSRNOG00000003276,ENSRNOG00000013588,ENSRNOG00000006305,ENSRNOG00000012562,ENSRNOG00000002045,ENSRNOG00000018416,ENSRNOG00000010524,ENSRNOG00000010161,ENSRNOG00000017428,ENSRNOG00000015619,ENSRNOG00000016538,ENSRNOG00000000105,ENSRNOG00000009867,ENSRNOG00000004479,ENSRNOG00000022196,ENSRNOG00000005248,ENSRNOG00000011841,ENSRNOG00000013213,ENSRNOG00000011572,ENSRNOG00000002343,ENSRNOG00000046366,…	.
GO:0043226	organelle	0.0014324	0.026324	1615	9643	870	745	0.0902209	0.0772581	ENSRNOG00000015052,ENSRNOG00000010919,ENSRNOG00000005404,ENSRNOG00000002612,ENSRNOG00000037744,ENSRNOG00000009037,ENSRNOG00000019550,ENSRNOG00000021731,ENSRNOG00000040287,ENSRNOG00000012183,ENSRNOG00000019812,ENSRNOG00000019907,ENSRNOG00000030888,ENSRNOG00000017136,ENSRNOG00000047611,ENSRNOG00000021255,ENSRNOG00000027194,ENSRNOG00000018009,ENSRNOG00000002309,ENSRNOG00000009734,ENSRNOG00000016733,…	ENSRNOG00000025602,ENSRNOG00000010872,ENSRNOG00000012709,ENSRNOG00000020695,ENSRNOG00000015030,ENSRNOG00000047966,ENSRNOG00000015921,ENSRNOG00000026474,ENSRNOG00000010771,ENSRNOG00000028415,ENSRNOG00000023116,ENSRNOG00000001295,ENSRNOG00000009198,ENSRNOG00000018830,ENSRNOG00000022694,ENSRNOG00000013774,ENSRNOG00000014170,ENSRNOG00000008659,ENSRNOG00000037221,ENSRNOG00000014152,ENSRNOG00000004860,…	.
GO:0000778	condensed nuclear chromosome kinetochore	0.0014519	0.026633	7	12	0	7	0	0.583333		ENSRNOG00000032178,ENSRNOG00000018815,ENSRNOG00000002711,ENSRNOG00000013727,ENSRNOG00000007906,ENSRNOG00000032778,ENSRNOG00000023093	.
GO:0030140	trans-Golgi network transport vesicle	0.0016707	0.030046	9	19	6	3	0.315789	0.157895	ENSRNOG00000018009,ENSRNOG00000011352,ENSRNOG00000005411,ENSRNOG00000015019,ENSRNOG00000006076,ENSRNOG00000012176	ENSRNOG00000017506,ENSRNOG00000031814,ENSRNOG00000014997	.
GO:0000775	chromosome, centromeric region	0.0017644	0.031506	37	134	7	30	0.0522388	0.223881	ENSRNOG00000000477,ENSRNOG00000025711,ENSRNOG00000008194,ENSRNOG00000002879,ENSRNOG00000005270,ENSRNOG00000001269,ENSRNOG00000049221	ENSRNOG00000007292,ENSRNOG00000031431,ENSRNOG00000018615,ENSRNOG00000023093,ENSRNOG00000004925,ENSRNOG00000002711,ENSRNOG00000003673,ENSRNOG00000029862,ENSRNOG00000009339,ENSRNOG00000007906,ENSRNOG00000033335,ENSRNOG00000032178,ENSRNOG00000015921,ENSRNOG00000004487,ENSRNOG00000024178,ENSRNOG00000038572,ENSRNOG00000003388,ENSRNOG00000009700,ENSRNOG00000009303,ENSRNOG00000009334,ENSRNOG00000033658,…	.
GO:0031988	membrane-bounded vesicle	0.0017937	0.031916	161	784	95	66	0.121173	0.0841837	ENSRNOG00000017496,ENSRNOG00000023943,ENSRNOG00000005438,ENSRNOG00000020904,ENSRNOG00000012620,ENSRNOG00000006646,ENSRNOG00000007467,ENSRNOG00000012659,ENSRNOG00000004649,ENSRNOG00000031138,ENSRNOG00000001964,ENSRNOG00000003923,ENSRNOG00000004888,ENSRNOG00000036689,ENSRNOG00000006076,ENSRNOG00000042070,ENSRNOG00000002267,ENSRNOG00000017703,ENSRNOG00000016112,ENSRNOG00000019193,ENSRNOG00000004458,…	ENSRNOG00000007345,ENSRNOG00000000826,ENSRNOG00000018991,ENSRNOG00000005229,ENSRNOG00000001448,ENSRNOG00000029938,ENSRNOG00000016612,ENSRNOG00000017506,ENSRNOG00000008323,ENSRNOG00000010529,ENSRNOG00000022239,ENSRNOG00000011582,ENSRNOG00000009470,ENSRNOG00000000866,ENSRNOG00000043465,ENSRNOG00000016752,ENSRNOG00000046366,ENSRNOG00000016103,ENSRNOG00000001414,ENSRNOG00000004072,ENSRNOG00000020731,…	.
GO:0009898	cytoplasmic side of plasma membrane	0.0018824	0.033201	33	119	18	15	0.151261	0.12605	ENSRNOG00000009882,ENSRNOG00000001235,ENSRNOG00000014048,ENSRNOG00000002520,ENSRNOG00000019438,ENSRNOG00000003923,ENSRNOG00000009912,ENSRNOG00000018526,ENSRNOG00000010971,ENSRNOG00000010602,ENSRNOG00000004026,ENSRNOG00000001313,ENSRNOG00000036745,ENSRNOG00000011683,ENSRNOG00000027839,ENSRNOG00000050231,ENSRNOG00000019183,ENSRNOG00000006238	ENSRNOG00000022704,ENSRNOG00000005365,ENSRNOG00000002959,ENSRNOG00000011647,ENSRNOG00000001448,ENSRNOG00000008865,ENSRNOG00000001173,ENSRNOG00000019570,ENSRNOG00000009102,ENSRNOG00000015406,ENSRNOG00000003537,ENSRNOG00000001065,ENSRNOG00000015380,ENSRNOG00000009338,ENSRNOG00000019482	.
GO:0016023	cytoplasmic membrane-bounded vesicle	0.0020204	0.035082	149	727	89	60	0.122421	0.0825309	ENSRNOG00000033835,ENSRNOG00000004322,ENSRNOG00000009681,ENSRNOG00000009932,ENSRNOG00000011652,ENSRNOG00000014478,ENSRNOG00000042086,ENSRNOG00000004249,ENSRNOG00000014064,ENSRNOG00000019322,ENSRNOG00000049057,ENSRNOG00000020889,ENSRNOG00000001804,ENSRNOG00000018526,ENSRNOG00000011352,ENSRNOG00000016733,ENSRNOG00000016571,ENSRNOG00000007159,ENSRNOG00000022274,ENSRNOG00000007284,ENSRNOG00000000499,…	ENSRNOG00000008680,ENSRNOG00000047960,ENSRNOG00000010365,ENSRNOG00000020279,ENSRNOG00000018087,ENSRNOG00000023404,ENSRNOG00000014997,ENSRNOG00000006204,ENSRNOG00000011052,ENSRNOG00000001807,ENSRNOG00000036816,ENSRNOG00000016547,ENSRNOG00000016818,ENSRNOG00000004657,ENSRNOG00000031814,ENSRNOG00000045636,ENSRNOG00000022694,ENSRNOG00000013641,ENSRNOG00000002418,ENSRNOG00000009225,ENSRNOG00000014928,…	.
GO:0030864	cortical actin cytoskeleton	0.0020975	0.036225	20	55	4	16	0.0727273	0.290909	ENSRNOG00000005124,ENSRNOG00000015602,ENSRNOG00000007284,ENSRNOG00000009681	ENSRNOG00000012237,ENSRNOG00000011058,ENSRNOG00000017511,ENSRNOG00000008543,ENSRNOG00000028498,ENSRNOG00000003537,ENSRNOG00000001448,ENSRNOG00000014343,ENSRNOG00000018991,ENSRNOG00000008869,ENSRNOG00000002959,ENSRNOG00000000826,ENSRNOG00000015396,ENSRNOG00000020660,ENSRNOG00000017500,ENSRNOG00000010765	.
GO:0044853	plasma membrane raft	0.002692	0.044444	24	75	10	14	0.133333	0.186667	ENSRNOG00000015602,ENSRNOG00000013265,ENSRNOG00000013064,ENSRNOG00000007284,ENSRNOG00000015285,ENSRNOG00000019354,ENSRNOG00000002525,ENSRNOG00000009681,ENSRNOG00000002934,ENSRNOG00000014117	ENSRNOG00000011346,ENSRNOG00000048043,ENSRNOG00000008332,ENSRNOG00000000697,ENSRNOG00000005037,ENSRNOG00000016117,ENSRNOG00000014686,ENSRNOG00000003276,ENSRNOG00000000826,ENSRNOG00000008027,ENSRNOG00000019778,ENSRNOG00000022196,ENSRNOG00000017914,ENSRNOG00000025895	.
GO:0012505	endomembrane system	0.0027089	0.044613	501	2674	274	227	0.102468	0.0848915	ENSRNOG00000011944,ENSRNOG00000018553,ENSRNOG00000008455,ENSRNOG00000016187,ENSRNOG00000012287,ENSRNOG00000017359,ENSRNOG00000028341,ENSRNOG00000018568,ENSRNOG00000038960,ENSRNOG00000003522,ENSRNOG00000001314,ENSRNOG00000019542,ENSRNOG00000031743,ENSRNOG00000008414,ENSRNOG00000051056,ENSRNOG00000019661,ENSRNOG00000006435,ENSRNOG00000030404,ENSRNOG00000005411,ENSRNOG00000001300,ENSRNOG00000003289,…	ENSRNOG00000008053,ENSRNOG00000002862,ENSRNOG00000025115,ENSRNOG00000030759,ENSRNOG00000001083,ENSRNOG00000020385,ENSRNOG00000025930,ENSRNOG00000007415,ENSRNOG00000021259,ENSRNOG00000007104,ENSRNOG00000042522,ENSRNOG00000009550,ENSRNOG00000048949,ENSRNOG00000015080,ENSRNOG00000005772,ENSRNOG00000045829,ENSRNOG00000004645,ENSRNOG00000017932,ENSRNOG00000010668,ENSRNOG00000016538,ENSRNOG00000010748,…	.
GO:0016528	sarcoplasm	0.0027602	0.045273	18	52	5	13	0.0961538	0.25	ENSRNOG00000048719,ENSRNOG00000008170,ENSRNOG00000006116,ENSRNOG00000007081,ENSRNOG00000001804	ENSRNOG00000007281,ENSRNOG00000047143,ENSRNOG00000017912,ENSRNOG00000006930,ENSRNOG00000009783,ENSRNOG00000015085,ENSRNOG00000000413,ENSRNOG00000045829,ENSRNOG00000018991,ENSRNOG00000016214,ENSRNOG00000012879,ENSRNOG00000019027,ENSRNOG00000007104	.
GO:0016020	membrane	0.0029566	0.047948	1289	7938	725	564	0.0913328	0.0710506	ENSRNOG00000026435,ENSRNOG00000047605,ENSRNOG00000028523,ENSRNOG00000015027,ENSRNOG00000018715,ENSRNOG00000004226,ENSRNOG00000000485,ENSRNOG00000010549,ENSRNOG00000024022,ENSRNOG00000001269,ENSRNOG00000019412,ENSRNOG00000007636,ENSRNOG00000018092,ENSRNOG00000016123,ENSRNOG00000017283,ENSRNOG00000016751,ENSRNOG00000016196,ENSRNOG00000039754,ENSRNOG00000016298,ENSRNOG00000008602,ENSRNOG00000003800,…	ENSRNOG00000006255,ENSRNOG00000029047,ENSRNOG00000015310,ENSRNOG00000050201,ENSRNOG00000016371,ENSRNOG00000017914,ENSRNOG00000006305,ENSRNOG00000019892,ENSRNOG00000016831,ENSRNOG00000012698,ENSRNOG00000016110,ENSRNOG00000015396,ENSRNOG00000014066,ENSRNOG00000015124,ENSRNOG00000025042,ENSRNOG00000012674,ENSRNOG00000018824,ENSRNOG00000026059,ENSRNOG00000005365,ENSRNOG00000036859,ENSRNOG00000005291,…	.

## Sheet: GeneID_to_GeneName_Figure-3C
Significant Top 20 of DEG enriched cellular component GO terms (Figure 3C)		1				2				3				4				5				6				7				8				9				10				11				12
	GO_accession	GO:0005622				GO:0044424				GO:0005737				GO:0044444				GO:0071944				GO:0005829				GO:0044459				GO:0005856				GO:0005576				GO:0044421				GO:0030054				GO:0015629
	Description	intracellular				intracellular part				cytoplasm				cytoplasmic part				cell periphery				cytosol				plasma membrane part				cytoskeleton				extracellular region				extracellular region part				cell junction				actin cytoskeleton
	Regulation	Up		Down		Up		Down		Up		Down		Up		Down		Up		Down		Up		Down		Up		Down		Up		Down		Up		Down		Up		Down		Up		Down		Up		Down
	DEG denominator	ENSMBL_ID	Gene_Name	ENSMBL_ID	Gene_Name	ENSMBL_ID	Gene_Name	ENSMBL_ID	Gene_Name	ENSMBL_ID	Gene_Name	ENSMBL_ID	Gene_Name	ENSMBL_ID	Gene_Name	ENSMBL_ID	Gene_Name	ENSMBL_ID	Gene_Name	ENSMBL_ID	Gene_Name	ENSMBL_ID	Gene_Name	ENSMBL_ID	Gene_Name	ENSMBL_ID	Gene_Name	ENSMBL_ID	Gene_Name	ENSMBL_ID	Gene_Name	ENSMBL_ID	Gene_Name	ENSMBL_ID	Gene_Name	ENSMBL_ID	Gene_Name	ENSMBL_ID	Gene_Name	ENSMBL_ID	Gene_Name	ENSMBL_ID	Gene_Name	ENSMBL_ID	Gene_Name	ENSMBL_ID	Gene_Name	ENSMBL_ID	Gene_Name
	DEG list ---->>	ENSRNOG00000001383	Slc8b1	ENSRNOG00000024470	Lman1	ENSRNOG00000008596	Ttll9	ENSRNOG00000008961	Mapre3	ENSRNOG00000038960	RGD1309362	ENSRNOG00000021713	Kif18b	ENSRNOG00000003147	Sqstm1	ENSRNOG00000014610	Anpep	ENSRNOG00000021726	Tlr3	ENSRNOG00000008517	Cdc42ep1	ENSRNOG00000007372	Casp1	ENSRNOG00000013248	Wwc2	ENSRNOG00000020716	Axl	ENSRNOG00000021259	Prnp	ENSRNOG00000018412	Sfi1	ENSRNOG00000015278	Myl12a	ENSRNOG00000042326	Smpdl3b	ENSRNOG00000012181	Lpl	ENSRNOG00000015750	Wnt7b	ENSRNOG00000018991	Gsn	ENSRNOG00000015845	Fam129b	ENSRNOG00000010535	Cdh18	ENSRNOG00000004049	Baiap2	ENSRNOG00000017546	Mylk3
		ENSRNOG00000020975	Mrpl49	ENSRNOG00000012918	Mtmr6	ENSRNOG00000028703	Slc39a6	ENSRNOG00000008680	Loxl1	ENSRNOG00000012287	Slc35e1	ENSRNOG00000012879	Fabp3	ENSRNOG00000015590	Dnaaf1	ENSRNOG00000009338	Kras	ENSRNOG00000016163	Slc1a3	ENSRNOG00000019357	Tax1bp3	ENSRNOG00000019737	Sema4a	ENSRNOG00000010161	Myo10	ENSRNOG00000038999	RT1-A1	ENSRNOG00000001527	Cd80	ENSRNOG00000010608	Cep162	ENSRNOG00000001825	AABR07034767.1	ENSRNOG00000009997	Erap1	ENSRNOG00000007404	Svbp	ENSRNOG00000000239	Ccl7	ENSRNOG00000002381	Bmp3	ENSRNOG00000017424	Chrna2	ENSRNOG00000030954	Fat1	ENSRNOG00000023943	AABR07013651.1	ENSRNOG00000025895	Cavin2
		ENSRNOG00000015076	Cyp26b1	ENSRNOG00000019305	Sh3tc2	ENSRNOG00000005957	Slc4a7	ENSRNOG00000004493	Tasp1	ENSRNOG00000020716	Axl	ENSRNOG00000009550	Sqle	ENSRNOG00000021046	Sult2b1	ENSRNOG00000019645	Osbp2	ENSRNOG00000016733	Rab13	ENSRNOG00000016419	Pdlim5	ENSRNOG00000003289	Lap3	ENSRNOG00000019659	Aspa	ENSRNOG00000000837	Tnf	ENSRNOG00000014453	Anxa5	ENSRNOG00000027839	Ptk2b	ENSRNOG00000011058	Utrn	ENSRNOG00000000552	Col13a1	ENSRNOG00000021437	AABR07073181.1	ENSRNOG00000005569	Phospho1	ENSRNOG00000010610	Hpgd	ENSRNOG00000009882	Ppp3ca	ENSRNOG00000020129	Cdh3	ENSRNOG00000001425	Sh2b2	ENSRNOG00000025198	Gas2l3
		ENSRNOG00000027008	Igtp	ENSRNOG00000008332	Smo	ENSRNOG00000009681	Flot2	ENSRNOG00000007025	Evc2	ENSRNOG00000019675	Pycard	ENSRNOG00000010668	Anxa6	ENSRNOG00000011513	Gla	ENSRNOG00000012060	Gucy1b1	ENSRNOG00000021938	Lrrtm4	ENSRNOG00000020025	LOC108348052	ENSRNOG00000012701	Map7	ENSRNOG00000004165	Prkd1	ENSRNOG00000019996	Slc16a1	ENSRNOG00000023338	Tspan2	ENSRNOG00000015420	Stxbp1	ENSRNOG00000010233	Cald1	ENSRNOG00000003291	Creg1	ENSRNOG00000004033	Sema6a	ENSRNOG00000007934	Elfn2	ENSRNOG00000028627	Hmcn1	ENSRNOG00000008788	Mpp5	ENSRNOG00000020660	Cfl1	ENSRNOG00000009570	Pdxp	ENSRNOG00000014343	Anln
		ENSRNOG00000018736	LOC100911615	ENSRNOG00000012237	Rdx	ENSRNOG00000009889	Pgm1	ENSRNOG00000008841	Orc1	ENSRNOG00000007114	Psma6	ENSRNOG00000004346	Notch3	ENSRNOG00000012255	Ktn1	ENSRNOG00000012307	Mybpc3	ENSRNOG00000001785	Etv5	ENSRNOG00000006611	Nostrin	ENSRNOG00000011891	Atp6v1b2	ENSRNOG00000018416	Ttbk1	ENSRNOG00000023150	Gpi	ENSRNOG00000017500	Mtss1l	ENSRNOG00000007551	Patj	ENSRNOG00000018929	Kif20b	ENSRNOG00000018659	Csf1	ENSRNOG00000003715	Srpx2	ENSRNOG00000017496	Cnp	ENSRNOG00000007687	Sema7a	ENSRNOG00000016322	Camk2n1	ENSRNOG00000030418	Tmem47	ENSRNOG00000032436	Tmod3	ENSRNOG00000048172	Rac3
		ENSRNOG00000020737	Cdc25a	ENSRNOG00000011214	Polr2f	ENSRNOG00000013023	Nop53	ENSRNOG00000019638	Lmna	ENSRNOG00000021644	Slc15a3	ENSRNOG00000023262	Cenpm	ENSRNOG00000008400	Pml	ENSRNOG00000015787	P3h4	ENSRNOG00000012820	Add3	ENSRNOG00000036816	Wls	ENSRNOG00000019742	Stat3	ENSRNOG00000002353	Rab3gap2	ENSRNOG00000016187	Tmem67	ENSRNOG00000020598	Kcnk6	ENSRNOG00000013886	Fyb1	ENSRNOG00000003673	Nup85	ENSRNOG00000005854	Angpt1	ENSRNOG00000011346	Ehd2	ENSRNOG00000017969	Olfm3	ENSRNOG00000025332	Cd109	ENSRNOG00000012683	Abhd17c	ENSRNOG00000003998	Sgca	ENSRNOG00000014333	Vcam1	ENSRNOG00000009972	Rara
		ENSRNOG00000038449	Tigd2	ENSRNOG00000019162	Emc9	ENSRNOG00000014900	Crem	ENSRNOG00000015036	Ctgf	ENSRNOG00000005411	Aftph	ENSRNOG00000017260	Cdr2	ENSRNOG00000021347	Mthfd2l	ENSRNOG00000015619	Agfg1	ENSRNOG00000005326	Cnrip1	ENSRNOG00000001518	Itga6	ENSRNOG00000020533	Htra1	ENSRNOG00000034254	Actb	ENSRNOG00000008012	Abcb1b	ENSRNOG00000002862	Clcn5	ENSRNOG00000012378	Dbnl	ENSRNOG00000024650	Ckap2	ENSRNOG00000027784	Tsku	ENSRNOG00000002052	Ccdc80	ENSRNOG00000005438	Pcsk2	ENSRNOG00000016343	Dkk3	ENSRNOG00000011016	Slc7a2	ENSRNOG00000010260	Dixdc1	ENSRNOG00000000853	Aif1	ENSRNOG00000018991	Gsn
		ENSRNOG00000032395	Tfcp2	ENSRNOG00000009114	Fam110b	ENSRNOG00000021347	Mthfd2l	ENSRNOG00000003956	Arhgap6	ENSRNOG00000019661	Gdf15	ENSRNOG00000018536	Pck2	ENSRNOG00000019322	Notch1	ENSRNOG00000017850	Dctpp1	ENSRNOG00000017874	Cd53	ENSRNOG00000003276	Myo1d	ENSRNOG00000048222	Nlrc5	ENSRNOG00000046996	Pea15	ENSRNOG00000012331	Casp8	ENSRNOG00000002959	Shroom4	ENSRNOG00000018804	Ripor2	ENSRNOG00000015406	Pgm5	ENSRNOG00000015018	Pdia3	ENSRNOG00000016058	Kazald1	ENSRNOG00000002771	Ereg	ENSRNOG00000007955	Timp4	ENSRNOG00000048932	Smagp	ENSRNOG00000008934	Tmem65	ENSRNOG00000013014	Cyba	ENSRNOG00000017786	Acta1
		ENSRNOG00000016321	Entpd4	ENSRNOG00000003742	Cdkl5	ENSRNOG00000008400	Pml	ENSRNOG00000026604	Cercam	ENSRNOG00000016541	Enc1	ENSRNOG00000001287	Gper1	ENSRNOG00000049057	Znrf2	ENSRNOG00000012141	Xrcc3	ENSRNOG00000004890	Adcy8	ENSRNOG00000014997	Igf2r	ENSRNOG00000014675	Pi4k2a	ENSRNOG00000012791	Ajuba	ENSRNOG00000001300	P2rx4	ENSRNOG00000019270	P2ry6	ENSRNOG00000005124	Plekhh2	ENSRNOG00000015496	Tpm4	ENSRNOG00000028548	Ccl9	ENSRNOG00000000563	Adamts14	ENSRNOG00000020150	Il18bp	ENSRNOG00000004874	Flrt3	ENSRNOG00000017775	Slc5a1	ENSRNOG00000022060	Magi1	ENSRNOG00000015602	Cdh2	ENSRNOG00000002903	Specc1
		ENSRNOG00000010178	Cgrrf1	ENSRNOG00000023546	Hspb1	ENSRNOG00000049057	Znrf2	ENSRNOG00000023679	Prdm5	ENSRNOG00000016575	Tnfrsf1b	ENSRNOG00000021248	Cdc25b	ENSRNOG00000005957	Slc4a7	ENSRNOG00000007177	Kdelc2	ENSRNOG00000021256	Adra1d	ENSRNOG00000024808	Stk39	ENSRNOG00000013794	Rbp1	ENSRNOG00000007879	Stk26	ENSRNOG00000007012	Ly75	ENSRNOG00000018122	Tspan17	ENSRNOG00000001628	Pcp4	ENSRNOG00000018373	Tln2	ENSRNOG00000039725	Ces1a	ENSRNOG00000010645	Lgals3	ENSRNOG00000031312	Tnfrsf1a	ENSRNOG00000023148	Col11a1	ENSRNOG00000000552	Col13a1	ENSRNOG00000039976	Ptk7	ENSRNOG00000009912	Fgr	ENSRNOG00000007345	Amot
		ENSRNOG00000011039	Gch1	ENSRNOG00000012580	Ccdc141	ENSRNOG00000013442	Ciz1	ENSRNOG00000014742	Ankrd13b	ENSRNOG00000019542	LOC100910979	ENSRNOG00000021110	Mllt11	ENSRNOG00000028703	Slc39a6	ENSRNOG00000008680	Loxl1	ENSRNOG00000016289	Bmpr1b	ENSRNOG00000009620	Cybrd1	ENSRNOG00000010574	Ptpn1	ENSRNOG00000050636	Arhgef10l	ENSRNOG00000030404	Arrb1	ENSRNOG00000045829	Thbs1	ENSRNOG00000004063	Sh3pxd2b	ENSRNOG00000031431	Cdca8	ENSRNOG00000000599	Lama4	ENSRNOG00000002418	Tgfb2	ENSRNOG00000028768	Gbp4	ENSRNOG00000008749	Col5a1	ENSRNOG00000047085	Lrrtm2	ENSRNOG00000014678	Fzd5	ENSRNOG00000011559	Cnn3	ENSRNOG00000000826	Flot1
		ENSRNOG00000006818	Arl6ip5	ENSRNOG00000016552	Hmgcs1	ENSRNOG00000002930	Ppl	ENSRNOG00000012141	Xrcc3	ENSRNOG00000020833	Cspg5	ENSRNOG00000018666	Gpsm1	ENSRNOG00000013023	Nop53	ENSRNOG00000008961	Mapre3	ENSRNOG00000001953	Bace2	ENSRNOG00000033568	Mapk8ip3	ENSRNOG00000006094	Cd44	ENSRNOG00000047896	Kctd10	ENSRNOG00000008414	Bsg	ENSRNOG00000016538	Itga8	ENSRNOG00000019412	Rhbg	ENSRNOG00000032136	Cdc42ep3	ENSRNOG00000007545	Angptl4	ENSRNOG00000051120	Il17d	ENSRNOG00000003217	Lgals3bp	ENSRNOG00000038035	Kif4a	ENSRNOG00000026679	Scn4b	ENSRNOG00000004527	Lin7a	ENSRNOG00000016987	Pstpip2	ENSRNOG00000011521	Filip1
		ENSRNOG00000032048	Zfp462	ENSRNOG00000020514	Sox6	ENSRNOG00000019322	Notch1	ENSRNOG00000011794	Tcea3	ENSRNOG00000002255	Fam162a	ENSRNOG00000017511	Dcdc2	ENSRNOG00000009681	Flot2	ENSRNOG00000015036	Ctgf	ENSRNOG00000020205	Agrn	ENSRNOG00000005715	Lgr4	ENSRNOG00000001114	Wipi2	ENSRNOG00000043099	Ddx21	ENSRNOG00000009222	Epha2	ENSRNOG00000020497	Plekha1	ENSRNOG00000028946	Cdc42ep4	ENSRNOG00000015396	Sptan1	ENSRNOG00000017089	Prl6a1	ENSRNOG00000020922	Hspb6	ENSRNOG00000029668	Wfdc21	ENSRNOG00000014080	Kif23	ENSRNOG00000012346	Epb41l2	ENSRNOG00000007894	Mpdz	ENSRNOG00000019181	Synpo	ENSRNOG00000020660	Cfl1
		ENSRNOG00000014050	Ptges2	ENSRNOG00000016358	Apba2	ENSRNOG00000015382	Arid5a	ENSRNOG00000007177	Kdelc2	ENSRNOG00000019308	Arrb2	ENSRNOG00000019316	Sh3bp4	ENSRNOG00000020580	LOC500956	ENSRNOG00000008841	Orc1	ENSRNOG00000013514	Maf1	ENSRNOG00000018087	Vim	ENSRNOG00000017414	Irf7	ENSRNOG00000042522	Pheta2	ENSRNOG00000016372	Slc12a7	ENSRNOG00000019184	Npr3	ENSRNOG00000002574	Nubp1	ENSRNOG00000010524	Cryab	ENSRNOG00000015441	Il4r	ENSRNOG00000009772	Kirrel3	ENSRNOG00000028043	Cxcl3	ENSRNOG00000006526	Sema3c	ENSRNOG00000019181	Synpo	ENSRNOG00000036701	LOC100361457	ENSRNOG00000022533	Micall2	ENSRNOG00000004860	Myh9l1
		ENSRNOG00000008292	Hif1a	ENSRNOG00000048411	Uhrf1	ENSRNOG00000026136	Tnfaip8	ENSRNOG00000012060	Gucy1b1	ENSRNOG00000007125	Vps54	ENSRNOG00000013090	Gadd45g	ENSRNOG00000013932	Rbp2	ENSRNOG00000026604	Cercam	ENSRNOG00000013170	Il13ra1	ENSRNOG00000020279	Syt11	ENSRNOG00000008012	Abcb1b	ENSRNOG00000030568	Rgs12	ENSRNOG00000013963	Il6st	ENSRNOG00000032788	Dysf	ENSRNOG00000009982	Pnp	ENSRNOG00000012561	Arhgef10	ENSRNOG00000020590	Adam15	ENSRNOG00000010617	Scube1	ENSRNOG00000009754	Nampt	ENSRNOG00000014021	Matn4	ENSRNOG00000019306	Syt12	ENSRNOG00000012512	Nexn	ENSRNOG00000046276	Myh3	ENSRNOG00000025843	Ccdc102a
		ENSRNOG00000017941	Optn	ENSRNOG00000003673	Nup85	ENSRNOG00000011513	Gla	ENSRNOG00000012307	Mybpc3	ENSRNOG00000004361	Parp10	ENSRNOG00000017164	Afap1l2	ENSRNOG00000008024	Pxk	ENSRNOG00000000033	Tmcc2	ENSRNOG00000019959	Kcnc3	ENSRNOG00000018434	Stab1	ENSRNOG00000012331	Casp8	ENSRNOG00000020497	Plekha1	ENSRNOG00000019435	Psd	ENSRNOG00000020325	Calhm2	ENSRNOG00000015602	Cdh2	ENSRNOG00000013925	Nox4	ENSRNOG00000005932	Megf9	ENSRNOG00000010841	Col8a2	ENSRNOG00000016535	Ccl22	ENSRNOG00000003066	Wnt9a	ENSRNOG00000002934	Atp1b1	ENSRNOG00000008659	Arhgap21	ENSRNOG00000014479	Cttnbp2nl	ENSRNOG00000033658	Kntc1
		ENSRNOG00000018827	LOC103694905	ENSRNOG00000008305	Sc5d	ENSRNOG00000012255	Ktn1	ENSRNOG00000015787	P3h4	ENSRNOG00000010575	Dapp1	ENSRNOG00000007234	Cyp51	ENSRNOG00000019306	Syt12	ENSRNOG00000018803	Mkl1	ENSRNOG00000000250	Jmjd6	ENSRNOG00000000894	Fry	ENSRNOG00000008455	Tmem87a	ENSRNOG00000032778	Bub1	ENSRNOG00000003778	Opn3	ENSRNOG00000027894	Iqgap3	ENSRNOG00000009912	Fgr	ENSRNOG00000012237	Rdx	ENSRNOG00000025527	Mtcl1	ENSRNOG00000019926	Ramp1	ENSRNOG00000001964	Cd47	ENSRNOG00000017704	Sema3f	ENSRNOG00000024207	Fgfrl1	ENSRNOG00000022694	Plekhg5	ENSRNOG00000047218	Clic5	ENSRNOG00000001448	Hip1
		ENSRNOG00000002122	Lrrc8c	ENSRNOG00000018929	Kif20b	ENSRNOG00000037835	Catip	ENSRNOG00000017850	Dctpp1	ENSRNOG00000001304	Bcr	ENSRNOG00000005229	Sec16b	ENSRNOG00000001174	Pde9a	ENSRNOG00000001143	Cit	ENSRNOG00000012278	Fgf10	ENSRNOG00000018993	Ilk	ENSRNOG00000023150	Gpi	ENSRNOG00000007675	Gpr63	ENSRNOG00000019737	Sema4a	ENSRNOG00000010161	Myo10	ENSRNOG00000013969	Ahi1	ENSRNOG00000014476	Evl	ENSRNOG00000010331	Ctsb	ENSRNOG00000017193	Lingo1	ENSRNOG00000004649	Il1b	ENSRNOG00000010529	Thbs2	ENSRNOG00000007393	Ndrg1	ENSRNOG00000014170	Dbn1	ENSRNOG00000028946	Cdc42ep4	ENSRNOG00000002886	Myh10
		ENSRNOG00000014268	Abca2	ENSRNOG00000010233	Cald1	ENSRNOG00000003147	Sqstm1	ENSRNOG00000015619	Agfg1	ENSRNOG00000010370	Tnip1	ENSRNOG00000000826	Flot1	ENSRNOG00000018694	Lipg	ENSRNOG00000009592	Cyb5r3	ENSRNOG00000045998	Sema6b	ENSRNOG00000015030	Tjp2	ENSRNOG00000011815	Sgk1	ENSRNOG00000016459	Eif3j	ENSRNOG00000012892	Abca4	ENSRNOG00000021063	Grin2d	ENSRNOG00000010210	Slc7a11	ENSRNOG00000047957	Traf5	ENSRNOG00000000836	Ltb	ENSRNOG00000017307	Prss23	ENSRNOG00000010208	Timp1	ENSRNOG00000002053	Fras1	ENSRNOG00000020590	Adam15	ENSRNOG00000010199	Glrb	ENSRNOG00000008012	Abcb1b	ENSRNOG00000010447	Tmod2
		ENSRNOG00000033234	Ccrl2	ENSRNOG00000012868	Uaca	ENSRNOG00000015616	Rgs14	ENSRNOG00000020519	Olfm2	ENSRNOG00000049714	Asap3	ENSRNOG00000014744	Pacs2	ENSRNOG00000012160	Syk	ENSRNOG00000004657	Sec23a	ENSRNOG00000013694	Ntng2	ENSRNOG00000005018	Scn2a	ENSRNOG00000000529	Pim1	ENSRNOG00000046947	Ak5	ENSRNOG00000019308	Arrb2	ENSRNOG00000007879	Stk26	ENSRNOG00000032436	Tmod3	ENSRNOG00000009700	Dync1i1	ENSRNOG00000021276	Bmp2	ENSRNOG00000017962	Serpinb6a	ENSRNOG00000004303	Timp3	ENSRNOG00000001750	Chrd	ENSRNOG00000022533	Micall2	ENSRNOG00000018993	Ilk	ENSRNOG00000004063	Sh3pxd2b	ENSRNOG00000013641	Myo7a
		ENSRNOG00000019028	Znrf1	ENSRNOG00000001825	AABR07034767.1	ENSRNOG00000012049	Sox7	ENSRNOG00000024677	Arhgap33	ENSRNOG00000020481	Pafah1b3	ENSRNOG00000017506	Cltb	ENSRNOG00000012153	Rbl2	ENSRNOG00000013641	Myo7a	ENSRNOG00000000451	RT1-Ba	ENSRNOG00000007564	Evc	ENSRNOG00000013805	Tnip2	ENSRNOG00000005275	Shmt1	ENSRNOG00000020346	Best1	ENSRNOG00000024345	Pard3b	ENSRNOG00000023943	AABR07013651.1	ENSRNOG00000016630	Tln1	ENSRNOG00000013102	Entpd2	ENSRNOG00000003098	Prom1	ENSRNOG00000009465	Sfrp2	ENSRNOG00000006720	Rnpep	ENSRNOG00000010883	Pard6b	ENSRNOG00000015030	Tjp2	ENSRNOG00000009681	Flot2	ENSRNOG00000014170	Dbn1
		ENSRNOG00000005270	Sycp3	ENSRNOG00000015278	Myl12a	ENSRNOG00000015590	Dnaaf1	ENSRNOG00000014610	Anpep	ENSRNOG00000002188	Hpse	ENSRNOG00000039902	Lbh	ENSRNOG00000005660	Fam110c	ENSRNOG00000030954	Fat1	ENSRNOG00000000017	Steap1	ENSRNOG00000012568	Madd	ENSRNOG00000033316	Foxo4	ENSRNOG00000009330	Slc17a5	ENSRNOG00000006094	Cd44	ENSRNOG00000020197	Cd248	ENSRNOG00000019047	Ola1	ENSRNOG00000015794	Fam83d	ENSRNOG00000018488	Cd40	ENSRNOG00000011052	Gars	ENSRNOG00000007457	Serping1	ENSRNOG00000016752	Crispld2	ENSRNOG00000010423	Misp	ENSRNOG00000005018	Scn2a	ENSRNOG00000009889	Pgm1	ENSRNOG00000008543	Pdlim2
		ENSRNOG00000017895	Eno1	ENSRNOG00000011058	Utrn	ENSRNOG00000021046	Sult2b1	ENSRNOG00000010886	Nfe2l3	ENSRNOG00000000532	Cmtr1	ENSRNOG00000021891	Zdhhc8	ENSRNOG00000009928	Bckdhb	ENSRNOG00000004699	Fibin	ENSRNOG00000012779	Msr1	ENSRNOG00000010771	Pkd1	ENSRNOG00000015416	Nabp1	ENSRNOG00000001828	Stk38l	ENSRNOG00000003064	Bst1	ENSRNOG00000004874	Flrt3	ENSRNOG00000049497	Eif6	ENSRNOG00000008471	Kif21b	ENSRNOG00000009419	Ptprg	ENSRNOG00000050539	Fbln5	ENSRNOG00000011718	C1rl	ENSRNOG00000014650	Sema4g	ENSRNOG00000003732	Flrt2	ENSRNOG00000025602	Cdk4	ENSRNOG00000015157	Smtnl2	ENSRNOG00000008659	Arhgap21
		ENSRNOG00000009113	Marcksl1	ENSRNOG00000011826	Lzts1	ENSRNOG00000011140	Fam213a	ENSRNOG00000019645	Osbp2	ENSRNOG00000009687	Ccdc120	ENSRNOG00000018371	Tubb6	ENSRNOG00000014333	Vcam1	ENSRNOG00000008989	Cryl1	ENSRNOG00000042086	Rab26	ENSRNOG00000002372	Sgcd	ENSRNOG00000031743	Gbp2	ENSRNOG00000008917	Ehbp1	ENSRNOG00000014675	Pi4k2a	ENSRNOG00000029465	Slc26a10	ENSRNOG00000003028	Dnah17	ENSRNOG00000012580	Ccdc141	ENSRNOG00000017123	B2m	ENSRNOG00000009892	Adamts15	ENSRNOG00000011796	C1r	ENSRNOG00000000866	Rbmx	ENSRNOG00000009797	Aqp3	ENSRNOG00000009951	Aif1l	ENSRNOG00000031743	Gbp2	ENSRNOG00000010107	AABR07025295.1
		ENSRNOG00000050697	Ctsz	ENSRNOG00000016239	Zadh2	ENSRNOG00000015237	Gle1	ENSRNOG00000009338	Kras	ENSRNOG00000019478	Irf9	ENSRNOG00000010626	Sphk1	ENSRNOG00000009919	Acod1	ENSRNOG00000016818	Fgfr3	ENSRNOG00000002520	Litaf	ENSRNOG00000015085	Dmpk	ENSRNOG00000042560	Bag4	ENSRNOG00000014829	Prmt3	ENSRNOG00000017319	Mertk	ENSRNOG00000000826	Flot1	ENSRNOG00000007284	Slc2a1	ENSRNOG00000043044	Cnn2	ENSRNOG00000027030	Adm	ENSRNOG00000020119	Pcdha4	ENSRNOG00000003984	Apln	ENSRNOG00000043465	Arc	ENSRNOG00000009681	Flot2	ENSRNOG00000009102	Fermt2	ENSRNOG00000012378	Dbnl	ENSRNOG00000001828	Stk38l
		ENSRNOG00000021817	Irak2	ENSRNOG00000031431	Cdca8	ENSRNOG00000022769	Sp100	ENSRNOG00000008173	Sesn3	ENSRNOG00000013229	Mthfs	ENSRNOG00000018369	Prx	ENSRNOG00000010799	Noct	ENSRNOG00000027520	Pls3	ENSRNOG00000015913	Tspan5	ENSRNOG00000032659	Plcl1	ENSRNOG00000008022	Apaf1	ENSRNOG00000000875	Fhl1	ENSRNOG00000050231	Gng12	ENSRNOG00000011076	Ank2	ENSRNOG00000011683	Fes	ENSRNOG00000003742	Cdkl5	ENSRNOG00000016326	Cx3cl1	ENSRNOG00000003870	C1qtnf2	ENSRNOG00000011680	Il16	ENSRNOG00000046202	Metrnl	ENSRNOG00000016346	Prkcd	ENSRNOG00000002182	44085	ENSRNOG00000005124	Plekhh2	ENSRNOG00000018993	Ilk
		ENSRNOG00000028521	Plekhm1	ENSRNOG00000032136	Cdc42ep3	ENSRNOG00000019018	Plat	ENSRNOG00000030954	Fat1	ENSRNOG00000002860	Ccdc181	ENSRNOG00000008445	Dact1	ENSRNOG00000011830	Plekha3	ENSRNOG00000008586	Aldh1l2	ENSRNOG00000004026	Atp2b1	ENSRNOG00000003756	Lancl3	ENSRNOG00000025528	Efr3a	ENSRNOG00000001708	Dvl3	ENSRNOG00000024346	Plet1	ENSRNOG00000029012	Shisa6	ENSRNOG00000017209	Tubb3	ENSRNOG00000043143	Eml1	ENSRNOG00000004575	Il1a	ENSRNOG00000015357	Bmper	ENSRNOG00000003259	C1qtnf1	ENSRNOG00000049385	Adamtsl4	ENSRNOG00000004322	Sh3kbp1	ENSRNOG00000028872	Rai14	ENSRNOG00000018023	Bin3	ENSRNOG00000011774	Fblim1
		ENSRNOG00000009263	Ifi27	ENSRNOG00000015496	Tpm4	ENSRNOG00000006462	Ero1a	ENSRNOG00000016301	Dmrt2	ENSRNOG00000009570	Pdxp	ENSRNOG00000008323	Pitpnm3	ENSRNOG00000043201	Coq8a	ENSRNOG00000017511	Dcdc2	ENSRNOG00000005404	Rasgrp1	ENSRNOG00000012414	Rhobtb3	ENSRNOG00000030404	Arrb1	ENSRNOG00000004874	Flrt3	ENSRNOG00000015430	Nlgn2	ENSRNOG00000029141	Trabd2b	ENSRNOG00000020182	Mvp	ENSRNOG00000050647	LOC108348108	ENSRNOG00000029191	Gbp7	ENSRNOG00000010666	Wisp2	ENSRNOG00000016112	Cd274	ENSRNOG00000006631	Sema3e	ENSRNOG00000009824	Irf2	ENSRNOG00000008869	Ppp1r9a	ENSRNOG00000013135	Ptpn12	ENSRNOG00000010765	Vcl
		ENSRNOG00000017820	Nqo2	ENSRNOG00000013744	Akip1	ENSRNOG00000043201	Coq8a	ENSRNOG00000004699	Fibin	ENSRNOG00000014124	Nod2	ENSRNOG00000009339	Cenpe	ENSRNOG00000006462	Ero1a	ENSRNOG00000018666	Gpsm1	ENSRNOG00000009037	Sulf1	ENSRNOG00000012512	Nexn	ENSRNOG00000007416	Clp1	ENSRNOG00000016419	Pdlim5	ENSRNOG00000003603	Arhgap44	ENSRNOG00000017506	Cltb	ENSRNOG00000009134	Mad2l2	ENSRNOG00000000479	Kifc1	ENSRNOG00000010278	Il6	ENSRNOG00000015439	Man2a1	ENSRNOG00000012280	Ptx3	ENSRNOG00000007202	Sema3d	ENSRNOG00000012208	Itgb7	ENSRNOG00000003715	Srpx2	ENSRNOG00000013886	Fyb1	ENSRNOG00000009102	Fermt2
		ENSRNOG00000050968	Ptger2	ENSRNOG00000013046	Tram2	ENSRNOG00000000488	Hmga1	ENSRNOG00000017882	Camk1d	ENSRNOG00000010111	Exoc3l4	ENSRNOG00000002343	Uchl1	ENSRNOG00000017720	Mxd1	ENSRNOG00000018536	Pck2	ENSRNOG00000026900	Ppil2	ENSRNOG00000022694	Plekhg5	ENSRNOG00000007939	Naprt	ENSRNOG00000019681	Pold1	ENSRNOG00000017969	Olfm3	ENSRNOG00000011517	Tnfrsf21	ENSRNOG00000018023	Bin3	ENSRNOG00000008479	Slc8a1	ENSRNOG00000019862	Pinlyp	ENSRNOG00000024428	Kif20a	ENSRNOG00000043323	Il36b	ENSRNOG00000001414	Serpine1	ENSRNOG00000002244	Pdgfra	ENSRNOG00000013515	Ptpru	ENSRNOG00000037835	Catip	ENSRNOG00000002182	44085
		ENSRNOG00000017243	Bnip3	ENSRNOG00000001194	Rrp1b	ENSRNOG00000009882	Ppp3ca	ENSRNOG00000027520	Pls3	ENSRNOG00000039593	Ecscr	ENSRNOG00000014387	Chac1	ENSRNOG00000016886	Rnf25	ENSRNOG00000001287	Gper1	ENSRNOG00000019550	Slc11a2	ENSRNOG00000014170	Dbn1	ENSRNOG00000006116	Hk2	ENSRNOG00000016097	Kyat1	ENSRNOG00000011284	Sgms2	ENSRNOG00000009330	Slc17a5	ENSRNOG00000016460	Clu	ENSRNOG00000013653	Pdlim7	ENSRNOG00000046699	Slpi	ENSRNOG00000016377	Cep55	ENSRNOG00000023150	Gpi	ENSRNOG00000012879	Fabp3	ENSRNOG00000019322	Notch1	ENSRNOG00000013069	Sapcd2	ENSRNOG00000050231	Gng12	ENSRNOG00000004925	Ppp1r12a
		ENSRNOG00000022323	LOC498453	ENSRNOG00000024751	H2afy2	ENSRNOG00000016886	Rnf25	ENSRNOG00000016818	Fgfr3	ENSRNOG00000031163	Nfkbiz	ENSRNOG00000001065	Cyth3	ENSRNOG00000009882	Ppp3ca	ENSRNOG00000021110	Mllt11	ENSRNOG00000013634	Myd88	ENSRNOG00000008659	Arhgap21	ENSRNOG00000023258	Nfkb1	ENSRNOG00000010274	Smc4	ENSRNOG00000014048	Cyld	ENSRNOG00000012482	Ndrg4	ENSRNOG00000001302	Adora2a	ENSRNOG00000009114	Fam110b	ENSRNOG00000006130	Rab5b	ENSRNOG00000016207	Galnt1	ENSRNOG00000026805	Csf2	ENSRNOG00000014453	Anxa5	ENSRNOG00000021938	Lrrtm4	ENSRNOG00000015380	Jup	ENSRNOG00000002881	Ddr2	ENSRNOG00000009951	Aif1l
		ENSRNOG00000005861	Hsd11b1	ENSRNOG00000026060	Arsi	ENSRNOG00000017720	Mxd1	ENSRNOG00000018051	Farp2	ENSRNOG00000028768	Gbp4	ENSRNOG00000008680	Loxl1	ENSRNOG00000014838	Glipr2	ENSRNOG00000010668	Anxa6	ENSRNOG00000006238	Traf2	ENSRNOG00000014152	Kcnip3	ENSRNOG00000012168	Fbxl21	ENSRNOG00000024808	Stk39	ENSRNOG00000004720	Kcnj2	ENSRNOG00000007443	Jag1	ENSRNOG00000033498	Cib1	ENSRNOG00000046366	Dmd	ENSRNOG00000002802	Cxcl1	ENSRNOG00000017704	Sema3f	ENSRNOG00000000837	Tnf	ENSRNOG00000009867	Tgfb3	ENSRNOG00000014294	Ptpn6	ENSRNOG00000015921	Esco2	ENSRNOG00000007284	Slc2a1	ENSRNOG00000008869	Ppp1r9a
		ENSRNOG00000004019	Phlda1	ENSRNOG00000011910	Hnrnpr	ENSRNOG00000019559	Eaf1	ENSRNOG00000008989	Cryl1	ENSRNOG00000027924	Fam83g	ENSRNOG00000008961	Mapre3	ENSRNOG00000007728	Gsdmd	ENSRNOG00000004346	Notch3	ENSRNOG00000017220	Tcirg1	ENSRNOG00000004527	Lin7a	ENSRNOG00000015591	Cndp2	ENSRNOG00000047712	Dcx	ENSRNOG00000014124	Nod2	ENSRNOG00000006631	Sema3e	ENSRNOG00000019020	Bbs2	ENSRNOG00000007281	Flnc	ENSRNOG00000016460	Clu	ENSRNOG00000003066	Wnt9a	ENSRNOG00000020716	Axl	ENSRNOG00000048402	Igh-6	ENSRNOG00000011683	Fes	ENSRNOG00000028498	Wdr1			ENSRNOG00000016731	Tpm2
		ENSRNOG00000009640	Psmf1	ENSRNOG00000018598	Ankrd1	ENSRNOG00000007728	Gsdmd	ENSRNOG00000008586	Aldh1l2	ENSRNOG00000018170	Slc27a1	ENSRNOG00000004493	Tasp1	ENSRNOG00000006304	Mdm2	ENSRNOG00000023262	Cenpm	ENSRNOG00000003732	Flrt2	ENSRNOG00000018106	Neu3	ENSRNOG00000011420	Mtmr7	ENSRNOG00000007419	Pank3	ENSRNOG00000032745	Slc17a3	ENSRNOG00000007202	Sema3d	ENSRNOG00000033835	Dnm1	ENSRNOG00000000307	Mical1	ENSRNOG00000005871	Il1rn	ENSRNOG00000048389	Fgf18	ENSRNOG00000016945	Pla2g2a	ENSRNOG00000020525	Col5a3	ENSRNOG00000016733	Rab13	ENSRNOG00000008855	Gjb2			ENSRNOG00000009073	Tnni1
		ENSRNOG00000003947	Ntn1	ENSRNOG00000012490	Amph	ENSRNOG00000006304	Mdm2	ENSRNOG00000015544	LOC100909441	ENSRNOG00000018410	Nfu1	ENSRNOG00000015036	Ctgf	ENSRNOG00000009433	Mcub	ENSRNOG00000021713	Kif18b	ENSRNOG00000008930	Tnfsf15	ENSRNOG00000010748	Mtus1	ENSRNOG00000048315	Eif2ak2	ENSRNOG00000045913	Prdm16	ENSRNOG00000009570	Pdxp	ENSRNOG00000016103	Nkd2	ENSRNOG00000047218	Clic5	ENSRNOG00000009073	Tnni1	ENSRNOG00000022256	Cxcl10	ENSRNOG00000026060	Arsi	ENSRNOG00000003538	Adamts4	ENSRNOG00000026941	Tril	ENSRNOG00000007048	Rap1b	ENSRNOG00000030210	Fndc1			ENSRNOG00000004072	Myo1c
		ENSRNOG00000015375	Lsm1	ENSRNOG00000002161	Tlr6	ENSRNOG00000002691	Shcbp1l	ENSRNOG00000009592	Cyb5r3	ENSRNOG00000007412	Dok1	ENSRNOG00000008841	Orc1	ENSRNOG00000007262	Ccdc134	ENSRNOG00000012879	Fabp3	ENSRNOG00000017791	Arhgap12	ENSRNOG00000010161	Myo10	ENSRNOG00000006076	Steap2	ENSRNOG00000018087	Vim	ENSRNOG00000033893	Cacna1h	ENSRNOG00000011789	Cdon	ENSRNOG00000009389	Ripk2	ENSRNOG00000017445	Tubb2b	ENSRNOG00000015075	Stc1	ENSRNOG00000006526	Sema3c	ENSRNOG00000031743	Gbp2	ENSRNOG00000029047	Cubn	ENSRNOG00000018526	Dlg4	ENSRNOG00000009726	Grip2			ENSRNOG00000018110	Svil
		ENSRNOG00000015072	Ptgr1	ENSRNOG00000019609	B4galt2	ENSRNOG00000014838	Glipr2	ENSRNOG00000004657	Sec23a	ENSRNOG00000015495	Slc25a37	ENSRNOG00000026604	Cercam	ENSRNOG00000049714	Asap3	ENSRNOG00000009550	Sqle	ENSRNOG00000012683	Abhd17c	ENSRNOG00000027894	Iqgap3	ENSRNOG00000029966	Xrcc4	ENSRNOG00000004479	Aurka	ENSRNOG00000000723	RT1-CE5	ENSRNOG00000007006	Slc3a1	ENSRNOG00000001548	Nfe2l2	ENSRNOG00000004072	Myo1c	ENSRNOG00000016571	Ngf	ENSRNOG00000008749	Col5a1	ENSRNOG00000002792	Cxcl2	ENSRNOG00000045829	Thbs1	ENSRNOG00000015616	Rgs14	ENSRNOG00000022196	Bmpr2			ENSRNOG00000015380	Jup
		ENSRNOG00000026023	Taf4b	ENSRNOG00000050404	Pmepa1	ENSRNOG00000002093	Tgfbr3	ENSRNOG00000001979	Rcan1	ENSRNOG00000036689	P4hb	ENSRNOG00000003956	Arhgap6	ENSRNOG00000020481	Pafah1b3	ENSRNOG00000009339	Cenpe	ENSRNOG00000006934	Acvr1b	ENSRNOG00000018005	Duoxa1	ENSRNOG00000018144	Depdc5	ENSRNOG00000024365	Ect2	ENSRNOG00000031138	Irgm	ENSRNOG00000008758	Tspan18	ENSRNOG00000046276	Myh3	ENSRNOG00000010311	Dzip1	ENSRNOG00000001964	Cd47	ENSRNOG00000023148	Col11a1	ENSRNOG00000026053	Grem1	ENSRNOG00000019842	Artn	ENSRNOG00000006569	Itgb8	ENSRNOG00000020433	Actn4			ENSRNOG00000029401	Actg2
		ENSRNOG00000019354	Ptch1	ENSRNOG00000002903	Specc1	ENSRNOG00000007262	Ccdc134	ENSRNOG00000013641	Myo7a	ENSRNOG00000005809	Arhgdib	ENSRNOG00000012141	Xrcc3	ENSRNOG00000002188	Hpse	ENSRNOG00000002343	Uchl1	ENSRNOG00000003705	Bmx	ENSRNOG00000004165	Prkd1	ENSRNOG00000013948	Zc3hav1	ENSRNOG00000025602	Cdk4	ENSRNOG00000034025	Ptprj	ENSRNOG00000001065	Cyth3	ENSRNOG00000025527	Mtcl1	ENSRNOG00000016731	Tpm2	ENSRNOG00000012819	Gdnf	ENSRNOG00000007955	Timp4	ENSRNOG00000014385	Wnt2b	ENSRNOG00000031431	Cdca8	ENSRNOG00000014297	Sdc4	ENSRNOG00000006723	Itga11			ENSRNOG00000019451	Smtn
		ENSRNOG00000020918	Ccnd1	ENSRNOG00000010610	Hpgd	ENSRNOG00000009433	Mcub	ENSRNOG00000024923	Nnat	ENSRNOG00000014966	LOC690000	ENSRNOG00000007177	Kdelc2	ENSRNOG00000000532	Cmtr1	ENSRNOG00000014387	Chac1	ENSRNOG00000017424	Chrna2	ENSRNOG00000020197	Cd248	ENSRNOG00000007447	Pla2g4b	ENSRNOG00000018993	Ilk	ENSRNOG00000018839	Ntrk2	ENSRNOG00000043465	Arc	ENSRNOG00000022533	Micall2	ENSRNOG00000017536	Cdc16	ENSRNOG00000009754	Nampt	ENSRNOG00000016343	Dkk3	ENSRNOG00000001333	Azgp1	ENSRNOG00000003897	Col1a1	ENSRNOG00000018730	Nectin2	ENSRNOG00000013481	Cdh11			ENSRNOG00000034013	Acaca
		ENSRNOG00000002511	Flt4	ENSRNOG00000008027	Cavin4	ENSRNOG00000005660	Fam110c	ENSRNOG00000000033	Tmcc2	ENSRNOG00000008048	Plscr1	ENSRNOG00000012307	Mybpc3	ENSRNOG00000009687	Ccdc120	ENSRNOG00000001065	Cyth3	ENSRNOG00000017136	Syt17	ENSRNOG00000003515	Ephx1	ENSRNOG00000002926	Uap1	ENSRNOG00000010872	Ckb	ENSRNOG00000039744	RT1-CE4	ENSRNOG00000021170	Plekho1	ENSRNOG00000007393	Ndrg1	ENSRNOG00000018999	Cdc14b	ENSRNOG00000029668	Wfdc21	ENSRNOG00000025332	Cd109	ENSRNOG00000001314	Fam20c	ENSRNOG00000016831	Serpinh1	ENSRNOG00000006990	Grb7	ENSRNOG00000010365	Syn1			ENSRNOG00000002618	Ivns1abp
		ENSRNOG00000013969	Ahi1	ENSRNOG00000014969	Lzts2	ENSRNOG00000012153	Rbl2	ENSRNOG00000020009	Npas4	ENSRNOG00000013953	Ntrk1	ENSRNOG00000012060	Gucy1b1	ENSRNOG00000019478	Irf9	ENSRNOG00000010626	Sphk1	ENSRNOG00000004049	Baiap2	ENSRNOG00000024345	Pard3b	ENSRNOG00000010607	Rnf208	ENSRNOG00000020695	Tead2	ENSRNOG00000005214	Plek	ENSRNOG00000017625	Htr2b	ENSRNOG00000016987	Pstpip2	ENSRNOG00000010999	Cep295	ENSRNOG00000003170	Nlrp3	ENSRNOG00000007687	Sema7a	ENSRNOG00000003616	Grem2	ENSRNOG00000012110	Col17a1	ENSRNOG00000007284	Slc2a1	ENSRNOG00000010966	Itgb1			ENSRNOG00000043465	Arc
		ENSRNOG00000009912	Fgr	ENSRNOG00000015442	Sfxn3	ENSRNOG00000017460	Imp3	ENSRNOG00000015810	Trip13	ENSRNOG00000008144	Irf1	ENSRNOG00000015787	P3h4	ENSRNOG00000020833	Cspg5	ENSRNOG00000008445	Dact1	ENSRNOG00000000777	RT1-S3	ENSRNOG00000002353	Rab3gap2	ENSRNOG00000049221	Kdm4b	ENSRNOG00000012568	Madd	ENSRNOG00000013014	Cyba	ENSRNOG00000022196	Bmpr2	ENSRNOG00000017579	Mylip	ENSRNOG00000011774	Fblim1	ENSRNOG00000031312	Tnfrsf1a	ENSRNOG00000028627	Hmcn1	ENSRNOG00000002460	Serpinb2	ENSRNOG00000018951	Col4a5	ENSRNOG00000019528	Plekhg6	ENSRNOG00000024365	Ect2			ENSRNOG00000009470	Flnb
		ENSRNOG00000000098	Rnf115	ENSRNOG00000018991	Gsn	ENSRNOG00000024689	Hopx	ENSRNOG00000007090	Cacna1c	ENSRNOG00000002763	Ulk2	ENSRNOG00000020519	Olfm2	ENSRNOG00000002255	Fam162a	ENSRNOG00000008323	Pitpnm3	ENSRNOG00000047085	Lrrtm2	ENSRNOG00000034254	Actb	ENSRNOG00000001971	Bbx	ENSRNOG00000028415	Cdc20	ENSRNOG00000000825	Calhm5	ENSRNOG00000022704	Esyt3	ENSRNOG00000019181	Synpo	ENSRNOG00000006545	44081	ENSRNOG00000016838	Pla2g5	ENSRNOG00000010610	Hpgd	ENSRNOG00000028523	Tctn1	ENSRNOG00000019864	C1qtnf12	ENSRNOG00000012820	Add3	ENSRNOG00000020279	Syt11			ENSRNOG00000028498	Wdr1
		ENSRNOG00000004666	Prr5l	ENSRNOG00000010311	Dzip1	ENSRNOG00000009919	Acod1	ENSRNOG00000018803	Mkl1	ENSRNOG00000019048	Sod2	ENSRNOG00000015619	Agfg1	ENSRNOG00000007125	Vps54	ENSRNOG00000014744	Pacs2	ENSRNOG00000018009	Rab8b	ENSRNOG00000012791	Ajuba	ENSRNOG00000033663	P4ha2	ENSRNOG00000047966	Hspa1l	ENSRNOG00000004854	Has2	ENSRNOG00000033568	Mapk8ip3	ENSRNOG00000015385	Pink1	ENSRNOG00000013727	Ndc80	ENSRNOG00000017496	Cnp	ENSRNOG00000018991	Gsn	ENSRNOG00000034134	Cpm	ENSRNOG00000021437	AABR07073181.1	ENSRNOG00000017874	Cd53	ENSRNOG00000015562	Cdh17			ENSRNOG00000002841	Cdc42bpa
		ENSRNOG00000037371	Xaf1	ENSRNOG00000033335	Cenpi	ENSRNOG00000014333	Vcam1	ENSRNOG00000001143	Cit	ENSRNOG00000024230	Tnfaip8l3	ENSRNOG00000017850	Dctpp1	ENSRNOG00000019308	Arrb2	ENSRNOG00000017506	Cltb	ENSRNOG00000014290	Grm1	ENSRNOG00000007879	Stk26	ENSRNOG00000001187	Oasl	ENSRNOG00000026474	Cad	ENSRNOG00000001407	Tfr2	ENSRNOG00000007025	Evc2	ENSRNOG00000012346	Epb41l2	ENSRNOG00000014066	Jade1	ENSRNOG00000043323	Il36b	ENSRNOG00000049385	Adamtsl4	ENSRNOG00000015668	Ccl19	ENSRNOG00000001295	S100b	ENSRNOG00000018903	Pik3r1	ENSRNOG00000016419	Pdlim5			ENSRNOG00000017500	Mtss1l
		ENSRNOG00000012878	Atp7b	ENSRNOG00000029205	Zfp354c	ENSRNOG00000009928	Bckdhb	ENSRNOG00000032101	Morc1	ENSRNOG00000019036	Ldhd	ENSRNOG00000024677	Arhgap33	ENSRNOG00000004361	Parp10	ENSRNOG00000021891	Zdhhc8	ENSRNOG00000020465	Ripk3	ENSRNOG00000002959	Shroom4	ENSRNOG00000018372	Cul9	ENSRNOG00000009972	Rara	ENSRNOG00000013330	Cdhr1	ENSRNOG00000009726	Grip2	ENSRNOG00000018183	Ubr4	ENSRNOG00000010447	Tmod2	ENSRNOG00000012280	Ptx3	ENSRNOG00000014650	Sema4g	ENSRNOG00000019661	Gdf15	ENSRNOG00000010635	Igfbp4	ENSRNOG00000009570	Pdxp	ENSRNOG00000020519	Olfm2			ENSRNOG00000031855	Actr3b
		ENSRNOG00000009773	Elovl4	ENSRNOG00000002403	Fam129a	ENSRNOG00000020769	Crebrf	ENSRNOG00000032590	Ttc28	ENSRNOG00000017869	Irf8	ENSRNOG00000014610	Anpep	ENSRNOG00000001304	Bcr	ENSRNOG00000017164	Afap1l2	ENSRNOG00000036677	Slc16a3	ENSRNOG00000020598	Kcnk6	ENSRNOG00000004649	Il1b	ENSRNOG00000018830	Aff3	ENSRNOG00000018111	Slc12a5	ENSRNOG00000013481	Cdh11	ENSRNOG00000009079	Prkar2b	ENSRNOG00000001448	Hip1	ENSRNOG00000011490	Angptl8	ENSRNOG00000016752	Crispld2	ENSRNOG00000008525	Csf3	ENSRNOG00000022309	Frem1	ENSRNOG00000003603	Arhgap44	ENSRNOG00000003206	Actr3			ENSRNOG00000013653	Pdlim7
		ENSRNOG00000036604	Ifit2	ENSRNOG00000002524	Gpr37	ENSRNOG00000011830	Plekha3	ENSRNOG00000009550	Sqle	ENSRNOG00000031081	Stat2	ENSRNOG00000010886	Nfe2l3	ENSRNOG00000010370	Tnip1	ENSRNOG00000007234	Cyp51	ENSRNOG00000019368	Scnn1a	ENSRNOG00000008053	Atp8a2	ENSRNOG00000001982	Cblb	ENSRNOG00000009198	Rab6b	ENSRNOG00000018170	Slc27a1	ENSRNOG00000004279	Adgra3	ENSRNOG00000009324	LOC103692166	ENSRNOG00000004200	Sybu	ENSRNOG00000005929	Them6	ENSRNOG00000006720	Rnpep	ENSRNOG00000022298	Cxcl11	ENSRNOG00000012181	Lpl	ENSRNOG00000017969	Olfm3	ENSRNOG00000006204	Slc30a3			ENSRNOG00000020433	Actn4
		ENSRNOG00000047367	Card14	ENSRNOG00000021840	Cped1	ENSRNOG00000010799	Noct	ENSRNOG00000012879	Fabp3	ENSRNOG00000008596	Ttll9	ENSRNOG00000009338	Kras	ENSRNOG00000005411	Aftph	ENSRNOG00000005229	Sec16b	ENSRNOG00000003284	Epn3	ENSRNOG00000017500	Mtss1l	ENSRNOG00000009820	Bnip3l	ENSRNOG00000012414	Rhobtb3	ENSRNOG00000042080	Il31ra	ENSRNOG00000018434	Stab1	ENSRNOG00000011559	Cnn3	ENSRNOG00000018991	Gsn	ENSRNOG00000003259	C1qtnf1	ENSRNOG00000002053	Fras1	ENSRNOG00000003947	Ntn1	ENSRNOG00000008165	Tpx2	ENSRNOG00000004720	Kcnj2	ENSRNOG00000013588	Glra1			ENSRNOG00000002959	Shroom4
		ENSRNOG00000017396	43895	ENSRNOG00000008965	Socs2	ENSRNOG00000008024	Pxk	ENSRNOG00000021713	Kif18b	ENSRNOG00000005957	Slc4a7	ENSRNOG00000019645	Osbp2	ENSRNOG00000021644	Slc15a3	ENSRNOG00000000826	Flot1	ENSRNOG00000012892	Abca4	ENSRNOG00000014453	Anxa5	ENSRNOG00000016442	Hoxc6	ENSRNOG00000014152	Kcnip3	ENSRNOG00000008048	Plscr1	ENSRNOG00000018184	Tpm1	ENSRNOG00000012866	Nek8	ENSRNOG00000048172	Rac3	ENSRNOG00000011680	Il16	ENSRNOG00000010529	Thbs2	ENSRNOG00000009576	Xpa	ENSRNOG00000051120	Il17d	ENSRNOG00000020918	Ccnd1	ENSRNOG00000016021	Lims2			ENSRNOG00000020246	Myl9
		ENSRNOG00000021125	Prdx5	ENSRNOG00000046366	Dmd	ENSRNOG00000018694	Lipg	ENSRNOG00000019336	Gata3	ENSRNOG00000028703	Slc39a6	ENSRNOG00000030954	Fat1	ENSRNOG00000019661	Gdf15	ENSRNOG00000013588	Glra1	ENSRNOG00000019737	Sema4a	ENSRNOG00000001527	Cd80	ENSRNOG00000020205	Agrn	ENSRNOG00000009334	Knstrn	ENSRNOG00000036689	P4hb	ENSRNOG00000020279	Syt11	ENSRNOG00000018630	Gapdh	ENSRNOG00000014969	Lzts2	ENSRNOG00000003984	Apln	ENSRNOG00000029047	Cubn	ENSRNOG00000010971	Snx18	ENSRNOG00000002418	Tgfb2	ENSRNOG00000034025	Ptprj	ENSRNOG00000001518	Itga6			ENSRNOG00000029079	Hspb7
		ENSRNOG00000014856	Etnk1	ENSRNOG00000017536	Cdc16	ENSRNOG00000015476	Ubxn11	ENSRNOG00000010668	Anxa6	ENSRNOG00000013023	Nop53	ENSRNOG00000008173	Sesn3	ENSRNOG00000016575	Tnfrsf1b	ENSRNOG00000003206	Actr3	ENSRNOG00000012575	Fat2	ENSRNOG00000020497	Plekha1	ENSRNOG00000020083	Scly	ENSRNOG00000012868	Uaca	ENSRNOG00000007905	Itga7	ENSRNOG00000015741	Slc2a13	ENSRNOG00000001425	Sh2b2	ENSRNOG00000006958	AC126572.1	ENSRNOG00000009982	Pnp	ENSRNOG00000026941	Tril	ENSRNOG00000019456	Kars	ENSRNOG00000010645	Lgals3	ENSRNOG00000012659	Vamp5	ENSRNOG00000004837	Limd1			ENSRNOG00000018184	Tpm1
		ENSRNOG00000015717	Ptpre	ENSRNOG00000008553	Mthfr	ENSRNOG00000019306	Syt12	ENSRNOG00000004346	Notch3	ENSRNOG00000009681	Flot2	ENSRNOG00000017882	Camk1d	ENSRNOG00000019542	LOC100910979	ENSRNOG00000008450	LOC100359539	ENSRNOG00000019435	Psd	ENSRNOG00000004198	Stxbp6	ENSRNOG00000013514	Maf1	ENSRNOG00000006996	Mms22l	ENSRNOG00000050183	RT1-CE1	ENSRNOG00000005715	Lgr4	ENSRNOG00000018719	Cir1	ENSRNOG00000002903	Specc1	ENSRNOG00000046779	LOC100911562	ENSRNOG00000028092	Cpa2	ENSRNOG00000019737	Sema4a	ENSRNOG00000016058	Kazald1	ENSRNOG00000013014	Cyba	ENSRNOG00000019965	Tgfb1i1			ENSRNOG00000029449	Ror1
		ENSRNOG00000013239	Tle4	ENSRNOG00000006783	Neb	ENSRNOG00000014171	Tnfsf13	ENSRNOG00000023262	Cenpm	ENSRNOG00000008400	Pml	ENSRNOG00000004699	Fibin	ENSRNOG00000038960	RGD1309362	ENSRNOG00000001082	Abcb9	ENSRNOG00000013963	Il6st	ENSRNOG00000016538	Itga8	ENSRNOG00000007002	Lif	ENSRNOG00000003673	Nup85	ENSRNOG00000017980	Itgal	ENSRNOG00000043167	Itga9	ENSRNOG00000009687	Ccdc120	ENSRNOG00000017786	Acta1	ENSRNOG00000011631	Fst	ENSRNOG00000048402	Igh-6	ENSRNOG00000013166	Wnt4	ENSRNOG00000010771	Pkd1	ENSRNOG00000015602	Cdh2	ENSRNOG00000014182	Tns1			ENSRNOG00000004346	Notch3
		ENSRNOG00000037851	Spidr	ENSRNOG00000039415	Fchsd1	ENSRNOG00000001174	Pde9a	ENSRNOG00000017260	Cdr2	ENSRNOG00000021347	Mthfd2l	ENSRNOG00000008989	Cryl1	ENSRNOG00000012287	Slc35e1	ENSRNOG00000048043	F2r	ENSRNOG00000011891	Atp6v1b2	ENSRNOG00000007675	Gpr63	ENSRNOG00000000250	Jmjd6	ENSRNOG00000001227	Adarb1	ENSRNOG00000013674	Megf10	ENSRNOG00000019570	Gng3	ENSRNOG00000011690	Rmdn3	ENSRNOG00000007345	Amot	ENSRNOG00000011796	C1r	ENSRNOG00000009867	Tgfb3	ENSRNOG00000020733	Camp	ENSRNOG00000002052	Ccdc80	ENSRNOG00000009754	Nampt	ENSRNOG00000004874	Flrt3			ENSRNOG00000012237	Rdx
		ENSRNOG00000036667	Hexdc	ENSRNOG00000005935	A3galt2	ENSRNOG00000017808	Klf15	ENSRNOG00000018536	Pck2	ENSRNOG00000019322	Notch1	ENSRNOG00000018051	Farp2	ENSRNOG00000019675	Pycard	ENSRNOG00000003508	Ergic1	ENSRNOG00000010775	Arrdc4	ENSRNOG00000007443	Jag1	ENSRNOG00000013973	Lcn2	ENSRNOG00000039183	Cip2a	ENSRNOG00000013953	Ntrk1	ENSRNOG00000025384	Slc2a10	ENSRNOG00000048222	Nlrc5	ENSRNOG00000037211	Kif14	ENSRNOG00000007457	Serping1	ENSRNOG00000016831	Serpinh1	ENSRNOG00000010775	Arrdc4	ENSRNOG00000007610	Gdf11	ENSRNOG00000013969	Ahi1	ENSRNOG00000018991	Gsn			ENSRNOG00000000697	Coro1c
		ENSRNOG00000028946	Cdc42ep4	ENSRNOG00000002449	Maged2	ENSRNOG00000010602	Birc2	ENSRNOG00000001287	Gper1	ENSRNOG00000002930	Ppl	ENSRNOG00000016818	Fgfr3	ENSRNOG00000007114	Psma6	ENSRNOG00000001516	Rapgef4	ENSRNOG00000019742	Stat3	ENSRNOG00000012482	Ndrg4	ENSRNOG00000025371	Spry1	ENSRNOG00000002045	Anxa3	ENSRNOG00000016112	Cd274	ENSRNOG00000042536	Pde4d	ENSRNOG00000016545	Ift140	ENSRNOG00000024433	Fbxl7	ENSRNOG00000023122	AABR07058476.1	ENSRNOG00000003897	Col1a1	ENSRNOG00000015461	Serpine2	ENSRNOG00000011346	Ehd2	ENSRNOG00000016995	Zap70	ENSRNOG00000020407	Atcay			ENSRNOG00000010161	Myo10
		ENSRNOG00000042353	Mlkl	ENSRNOG00000016810	Stmn1	ENSRNOG00000012160	Syk	ENSRNOG00000021248	Cdc25b	ENSRNOG00000049057	Znrf2	ENSRNOG00000027520	Pls3	ENSRNOG00000013953	Ntrk1	ENSRNOG00000006490	Neo1	ENSRNOG00000015430	Nlgn2	ENSRNOG00000009330	Slc17a5	ENSRNOG00000004473	Ppargc1a	ENSRNOG00000016358	Apba2	ENSRNOG00000020679	Icam1	ENSRNOG00000020025	LOC108348052	ENSRNOG00000050231	Gng12	ENSRNOG00000015465	Cep72	ENSRNOG00000028523	Tctn1	ENSRNOG00000012698	Chsy1	ENSRNOG00000008364	Cat	ENSRNOG00000003715	Srpx2	ENSRNOG00000004458	Ston2	ENSRNOG00000028627	Hmcn1			ENSRNOG00000010524	Cryab
		ENSRNOG00000015733	Myl12b	ENSRNOG00000029449	Ror1	ENSRNOG00000020580	LOC500956	ENSRNOG00000021110	Mllt11	ENSRNOG00000026136	Tnfaip8	ENSRNOG00000015544	LOC100909441	ENSRNOG00000002763	Ulk2	ENSRNOG00000007949	Rgn	ENSRNOG00000020533	Htra1	ENSRNOG00000011582	Rab3d	ENSRNOG00000013694	Ntng2	ENSRNOG00000003399	Hnrnph1	ENSRNOG00000000451	RT1-Ba	ENSRNOG00000016419	Pdlim5	ENSRNOG00000029939	Gypc	ENSRNOG00000017546	Mylk3	ENSRNOG00000008697	Nov	ENSRNOG00000031431	Cdca8	ENSRNOG00000002843	Cxcl6	ENSRNOG00000004033	Sema6a	ENSRNOG00000028946	Cdc42ep4	ENSRNOG00000000826	Flot1			ENSRNOG00000013925	Nox4
		ENSRNOG00000047300	Bdkrb2	ENSRNOG00000020032	Impdh1	ENSRNOG00000002089	Ccng2	ENSRNOG00000018666	Gpsm1	ENSRNOG00000012255	Ktn1	ENSRNOG00000008586	Aldh1l2	ENSRNOG00000019048	Sod2	ENSRNOG00000005506	Arhgef5	ENSRNOG00000024346	Plet1	ENSRNOG00000008917	Ehbp1	ENSRNOG00000010258	Vhl	ENSRNOG00000016552	Hmgcs1	ENSRNOG00000012508	Slc39a8	ENSRNOG00000020519	Olfm2	ENSRNOG00000022597	Cenpj	ENSRNOG00000025198	Gas2l3	ENSRNOG00000002460	Serpinb2	ENSRNOG00000008165	Tpx2	ENSRNOG00000011205	Ccl3	ENSRNOG00000015036	Ctgf	ENSRNOG00000008012	Abcb1b	ENSRNOG00000046313	Basp1			ENSRNOG00000028856	Pknox2
		ENSRNOG00000009427	Tbx21	ENSRNOG00000015125	LOC100911548	ENSRNOG00000013932	Rbp2	ENSRNOG00000017511	Dcdc2	ENSRNOG00000011513	Gla	ENSRNOG00000009592	Cyb5r3	ENSRNOG00000024230	Tnfaip8l3	ENSRNOG00000011647	S100a6	ENSRNOG00000014675	Pi4k2a	ENSRNOG00000010765	Vcl	ENSRNOG00000020793	Ruvbl2	ENSRNOG00000009114	Fam110b	ENSRNOG00000013694	Ntng2	ENSRNOG00000016062	Snta1	ENSRNOG00000048719	Dtnbp1	ENSRNOG00000019965	Tgfb1i1	ENSRNOG00000003616	Grem2	ENSRNOG00000022309	Frem1	ENSRNOG00000013269	Tnfsf10	ENSRNOG00000017962	Serpinb6a	ENSRNOG00000019996	Slc16a1	ENSRNOG00000007345	Amot			ENSRNOG00000049236	Myh9
		ENSRNOG00000049560	Glul	ENSRNOG00000042384	Kctd7	ENSRNOG00000045846	Rfx2	ENSRNOG00000019316	Sh3bp4	ENSRNOG00000037835	Catip	ENSRNOG00000004657	Sec23a	ENSRNOG00000019036	Ldhd	ENSRNOG00000002791	Bcl2	ENSRNOG00000010574	Ptpn1	ENSRNOG00000020054	LOC108348201	ENSRNOG00000012779	Msr1	ENSRNOG00000043143	Eml1	ENSRNOG00000045998	Sema6b	ENSRNOG00000009620	Cybrd1	ENSRNOG00000002898	Nme7	ENSRNOG00000007541	Fhl3	ENSRNOG00000014385	Wnt2b	ENSRNOG00000004208	Crim1	ENSRNOG00000050697	Ctsz	ENSRNOG00000017193	Lingo1	ENSRNOG00000001300	P2rx4	ENSRNOG00000017595	Rsu1			ENSRNOG00000012307	Mybpc3
		ENSRNOG00000016875	Cbx7	ENSRNOG00000002407	Pdxdc1	ENSRNOG00000038960	RGD1309362	ENSRNOG00000013090	Gadd45g	ENSRNOG00000015616	Rgs14	ENSRNOG00000013641	Myo7a	ENSRNOG00000031081	Stat2	ENSRNOG00000049942	RGD1564899	ENSRNOG00000020346	Best1	ENSRNOG00000029401	Actg2	ENSRNOG00000014064	Ctsh	ENSRNOG00000003742	Cdkl5	ENSRNOG00000009681	Flot2	ENSRNOG00000024808	Stk39	ENSRNOG00000012701	Map7	ENSRNOG00000003537	Spta1	ENSRNOG00000002792	Cxcl2	ENSRNOG00000017933	Ccdc3	ENSRNOG00000008246	Emilin1	ENSRNOG00000008680	Loxl1	ENSRNOG00000012378	Dbnl	ENSRNOG00000008829	Sorbs3			ENSRNOG00000015496	Tpm4
		ENSRNOG00000007110	Ankrd6	ENSRNOG00000007540	Msc	ENSRNOG00000026236	Morc3	ENSRNOG00000017164	Afap1l2	ENSRNOG00000003147	Sqstm1	ENSRNOG00000001979	Rcan1	ENSRNOG00000018410	Nfu1	ENSRNOG00000030830	Mex3d	ENSRNOG00000026128	Cpne8	ENSRNOG00000043465	Arc	ENSRNOG00000019968	Trim8	ENSRNOG00000018697	Abcb6	ENSRNOG00000019959	Kcnc3	ENSRNOG00000003276	Myo1d	ENSRNOG00000031743	Gbp2	ENSRNOG00000003206	Actr3	ENSRNOG00000003538	Adamts4	ENSRNOG00000010635	Igfbp4	ENSRNOG00000021220	Cpxm1	ENSRNOG00000019926	Ramp1	ENSRNOG00000014357	Gja4	ENSRNOG00000015713	Parva			ENSRNOG00000015406	Pgm5
		ENSRNOG00000013987	Sbno2	ENSRNOG00000019926	Ramp1	ENSRNOG00000020716	Axl	ENSRNOG00000005229	Sec16b	ENSRNOG00000015590	Dnaaf1	ENSRNOG00000024923	Nnat	ENSRNOG00000018170	Slc27a1	ENSRNOG00000023404	Slc9b2	ENSRNOG00000015078	Ifitm3	ENSRNOG00000024712	Insc	ENSRNOG00000009824	Irf2	ENSRNOG00000025142	Mex3b	ENSRNOG00000005957	Slc4a7	ENSRNOG00000014610	Anpep	ENSRNOG00000004726	Mapkapk2	ENSRNOG00000007906	Bub1b	ENSRNOG00000012196	Asah2	ENSRNOG00000004699	Fibin	ENSRNOG00000047894	AABR07034648.1	ENSRNOG00000012817	Lrrc17	ENSRNOG00000047605	Ptprk	ENSRNOG00000016848	Fzd4			ENSRNOG00000019357	Tax1bp3
		ENSRNOG00000005261	Fbxl5	ENSRNOG00000020480	Fads1	ENSRNOG00000012287	Slc35e1	ENSRNOG00000007234	Cyp51	ENSRNOG00000012049	Sox7	ENSRNOG00000000033	Tmcc2	ENSRNOG00000007412	Dok1	ENSRNOG00000020433	Actn4	ENSRNOG00000006094	Cd44	ENSRNOG00000007006	Slc3a1	ENSRNOG00000002520	Litaf	ENSRNOG00000008553	Mthfr	ENSRNOG00000028703	Slc39a6	ENSRNOG00000001518	Itga6	ENSRNOG00000015157	Smtnl2	ENSRNOG00000005037	Kif18a	ENSRNOG00000016945	Pla2g2a	ENSRNOG00000001295	S100b	ENSRNOG00000004089	Enpp2	ENSRNOG00000010841	Col8a2	ENSRNOG00000008697	Nov	ENSRNOG00000010765	Vcl			ENSRNOG00000015396	Sptan1
		ENSRNOG00000008837	Ass1	ENSRNOG00000047960	Rab9b	ENSRNOG00000019675	Pycard	ENSRNOG00000000826	Flot1	ENSRNOG00000021046	Sult2b1	ENSRNOG00000001143	Cit	ENSRNOG00000015495	Slc25a37	ENSRNOG00000016486	Nop58	ENSRNOG00000016187	Tmem67	ENSRNOG00000000875	Fhl1	ENSRNOG00000004637	Fbxo7	ENSRNOG00000002403	Fam129a	ENSRNOG00000013170	Il13ra1	ENSRNOG00000036816	Wls	ENSRNOG00000021611	Clip2	ENSRNOG00000019257	Kif27	ENSRNOG00000026805	Csf2	ENSRNOG00000007610	Gdf11	ENSRNOG00000017319	Mertk	ENSRNOG00000029911	Cilp	ENSRNOG00000021581	Rapgef2	ENSRNOG00000011774	Fblim1			ENSRNOG00000032136	Cdc42ep3
		ENSRNOG00000008415	Nab2	ENSRNOG00000008855	Gjb2	ENSRNOG00000030467	Ube2l6	ENSRNOG00000011521	Filip1	ENSRNOG00000015237	Gle1	ENSRNOG00000018803	Mkl1	ENSRNOG00000036689	P4hb	ENSRNOG00000000566	Pcbd1	ENSRNOG00000008012	Abcb1b	ENSRNOG00000007202	Sema3d	ENSRNOG00000015052	Star	ENSRNOG00000033335	Cenpi	ENSRNOG00000033192	Osmr	ENSRNOG00000019482	Gnao1	ENSRNOG00000005905	Pde4b	ENSRNOG00000017428	Map1b	ENSRNOG00000004089	Enpp2	ENSRNOG00000010771	Pkd1	ENSRNOG00000021157	Ctss	ENSRNOG00000010617	Scube1	ENSRNOG00000007551	Patj	ENSRNOG00000007443	Jag1			ENSRNOG00000033101	Myo18a
		ENSRNOG00000014653	Arl11	ENSRNOG00000015894	Dock8	ENSRNOG00000007114	Psma6	ENSRNOG00000017506	Cltb	ENSRNOG00000011140	Fam213a	ENSRNOG00000007090	Cacna1c	ENSRNOG00000014966	LOC690000	ENSRNOG00000024482	Tnrc18	ENSRNOG00000012331	Casp8	ENSRNOG00000014343	Anln	ENSRNOG00000005404	Rasgrp1	ENSRNOG00000029205	Zfp354c	ENSRNOG00000002244	Pdgfra	ENSRNOG00000029598	Robo2	ENSRNOG00000008012	Abcb1b	ENSRNOG00000007779	Kank4	ENSRNOG00000021220	Cpxm1	ENSRNOG00000029911	Cilp	ENSRNOG00000014426	Lox	ENSRNOG00000016377	Cep55	ENSRNOG00000012575	Fat2	ENSRNOG00000046366	Dmd			ENSRNOG00000016419	Pdlim5
		ENSRNOG00000001302	Adora2a	ENSRNOG00000020246	Myl9	ENSRNOG00000005411	Aftph	ENSRNOG00000014744	Pacs2	ENSRNOG00000043201	Coq8a	ENSRNOG00000004100	Trib1	ENSRNOG00000005809	Arhgdib	ENSRNOG00000011572	Klc1	ENSRNOG00000023150	Gpi	ENSRNOG00000005034	Arhgef25	ENSRNOG00000013532	Pgam2	ENSRNOG00000034026	Lclat1	ENSRNOG00000002520	Litaf	ENSRNOG00000009338	Kras	ENSRNOG00000016187	Tmem67	ENSRNOG00000027736	Cnn1	ENSRNOG00000050697	Ctsz	ENSRNOG00000012817	Lrrc17	ENSRNOG00000019559	Eaf1	ENSRNOG00000024428	Kif20a	ENSRNOG00000009222	Epha2	ENSRNOG00000018939	Rexo2			ENSRNOG00000003206	Actr3
		ENSRNOG00000004276	Itga3	ENSRNOG00000010077	Smarcd3	ENSRNOG00000021644	Slc15a3	ENSRNOG00000039902	Lbh	ENSRNOG00000006462	Ero1a	ENSRNOG00000004532	Fam69b	ENSRNOG00000008048	Plscr1	ENSRNOG00000013213	Epha4	ENSRNOG00000019996	Slc16a1	ENSRNOG00000004874	Flrt3	ENSRNOG00000037744	Oas1g	ENSRNOG00000027026	Jazf1	ENSRNOG00000042086	Rab26	ENSRNOG00000010535	Cdh18	ENSRNOG00000011944	Snx10	ENSRNOG00000016377	Cep55	ENSRNOG00000033444	F10	ENSRNOG00000030210	Fndc1	ENSRNOG00000007728	Gsdmd	ENSRNOG00000021240	Atrn	ENSRNOG00000014675	Pi4k2a	ENSRNOG00000043465	Arc			ENSRNOG00000003276	Myo1d
		ENSRNOG00000004249	Tlr7	ENSRNOG00000017233	Mmachc	ENSRNOG00000019661	Gdf15	ENSRNOG00000025793	Usp31	ENSRNOG00000019018	Plat	ENSRNOG00000008479	Slc8a1	ENSRNOG00000039593	Ecscr	ENSRNOG00000014928	Apba1	ENSRNOG00000000837	Tnf	ENSRNOG00000000700	Tmem119	ENSRNOG00000006238	Traf2	ENSRNOG00000018991	Gsn	ENSRNOG00000019322	Notch1	ENSRNOG00000003998	Sgca	ENSRNOG00000019996	Slc16a1	ENSRNOG00000024428	Kif20a	ENSRNOG00000008246	Emilin1	ENSRNOG00000008680	Loxl1	ENSRNOG00000007027	Hgf	ENSRNOG00000015439	Man2a1	ENSRNOG00000049714	Asap3	ENSRNOG00000009470	Flnb			ENSRNOG00000034254	Actb
		ENSRNOG00000007359	Gca	ENSRNOG00000015577	Lpar6	ENSRNOG00000016541	Enc1	ENSRNOG00000021891	Zdhhc8	ENSRNOG00000016886	Rnf25	ENSRNOG00000050647	LOC108348108	ENSRNOG00000031163	Nfkbiz	ENSRNOG00000013069	Sapcd2	ENSRNOG00000003522	Mr1	ENSRNOG00000007567	Rem1	ENSRNOG00000013634	Myd88	ENSRNOG00000008027	Cavin4	ENSRNOG00000050509	Ebi3	ENSRNOG00000016818	Fgfr3	ENSRNOG00000018553	Pitpnm1	ENSRNOG00000000697	Coro1c	ENSRNOG00000013269	Tnfsf10	ENSRNOG00000015036	Ctgf	ENSRNOG00000014838	Glipr2	ENSRNOG00000019575	Rell2	ENSRNOG00000016196	Dlgap1	ENSRNOG00000001065	Cyth3			ENSRNOG00000015278	Myl12a
		ENSRNOG00000018714	Arl5b	ENSRNOG00000022911	Hjurp	ENSRNOG00000016575	Tnfrsf1b	ENSRNOG00000018369	Prx	ENSRNOG00000017720	Mxd1	ENSRNOG00000009008	Rab39a	ENSRNOG00000028768	Gbp4	ENSRNOG00000028498	Wdr1	ENSRNOG00000018568	Rab5c	ENSRNOG00000016848	Fzd4	ENSRNOG00000008215	Trim47	ENSRNOG00000014969	Lzts2	ENSRNOG00000021938	Lrrtm4	ENSRNOG00000039976	Ptk7	ENSRNOG00000010952	Ift122	ENSRNOG00000029449	Ror1	ENSRNOG00000011205	Ccl3	ENSRNOG00000014997	Igf2r	ENSRNOG00000015018	Pdia3	ENSRNOG00000010666	Wisp2	ENSRNOG00000027839	Ptk2b	ENSRNOG00000016494	Tmem204			ENSRNOG00000017511	Dcdc2
		ENSRNOG00000004956	Jade2	ENSRNOG00000005037	Kif18a	ENSRNOG00000015157	Smtnl2	ENSRNOG00000010626	Sphk1	ENSRNOG00000009882	Ppp3ca	ENSRNOG00000015794	Fam83d	ENSRNOG00000027924	Fam83g	ENSRNOG00000043192	Hacd1	ENSRNOG00000017359	Itm2c	ENSRNOG00000011517	Tnfrsf21	ENSRNOG00000023428	Pik3r5	ENSRNOG00000010610	Hpgd	ENSRNOG00000016733	Rab13	ENSRNOG00000014152	Kcnip3	ENSRNOG00000018391	Cdk2ap2	ENSRNOG00000016810	Stmn1	ENSRNOG00000002843	Cxcl6	ENSRNOG00000001518	Itga6	ENSRNOG00000002093	Tgfbr3	ENSRNOG00000018233	Gas6			ENSRNOG00000008479	Slc8a1			ENSRNOG00000011058	Utrn
		ENSRNOG00000032708	RT1-Bb	ENSRNOG00000003098	Prom1	ENSRNOG00000005578	Zbtb44	ENSRNOG00000018371	Tubb6	ENSRNOG00000002093	Tgfbr3	ENSRNOG00000003977	Dusp1	ENSRNOG00000013229	Mthfs	ENSRNOG00000009343	Evpl	ENSRNOG00000000529	Pim1	ENSRNOG00000029141	Trabd2b	ENSRNOG00000012183	Glrx	ENSRNOG00000010011	Osbpl3	ENSRNOG00000016163	Slc1a3	ENSRNOG00000004527	Lin7a	ENSRNOG00000015225	Gramd2b	ENSRNOG00000010365	Syn1	ENSRNOG00000015461	Serpine2	ENSRNOG00000014610	Anpep	ENSRNOG00000011406	Ccl4	ENSRNOG00000015357	Bmper			ENSRNOG00000013653	Pdlim7			ENSRNOG00000003537	Spta1
		ENSRNOG00000023143	Nlrp1a	ENSRNOG00000029394	Dusp8	ENSRNOG00000019542	LOC100910979	ENSRNOG00000008445	Dact1	ENSRNOG00000014838	Glipr2	ENSRNOG00000008471	Kif21b	ENSRNOG00000009570	Pdxp	ENSRNOG00000009835	Tram1l1	ENSRNOG00000045924	RT1-T24-3	ENSRNOG00000016377	Cep55	ENSRNOG00000034078	Mxi1	ENSRNOG00000018598	Ankrd1	ENSRNOG00000021726	Tlr3	ENSRNOG00000006653	Slc38a4	ENSRNOG00000018168	Klc4	ENSRNOG00000020246	Myl9	ENSRNOG00000008364	Cat	ENSRNOG00000017392	Fgf2	ENSRNOG00000027784	Tsku	ENSRNOG00000028856	Pknox2			ENSRNOG00000008915	Prima1			ENSRNOG00000007541	Fhl3
		ENSRNOG00000018517	Trim21	ENSRNOG00000001807	Sspn	ENSRNOG00000002255	Fam162a	ENSRNOG00000023093	Mis18bp1	ENSRNOG00000006304	Mdm2	ENSRNOG00000024414	Ate1	ENSRNOG00000014124	Nod2	ENSRNOG00000008869	Ppp1r9a	ENSRNOG00000042560	Bag4	ENSRNOG00000019778	Cavin1	ENSRNOG00000006934	Acvr1b	ENSRNOG00000013949	Idh2	ENSRNOG00000002881	Ddr2	ENSRNOG00000014170	Dbn1	ENSRNOG00000014479	Cttnbp2nl	ENSRNOG00000031855	Actr3b	ENSRNOG00000013166	Wnt4	ENSRNOG00000009656	Rspo1	ENSRNOG00000019018	Plat	ENSRNOG00000003870	C1qtnf2			ENSRNOG00000002959	Shroom4			ENSRNOG00000005924	Dstn
		ENSRNOG00000009797	Aqp3	ENSRNOG00000006930	Casq1	ENSRNOG00000020833	Cspg5	ENSRNOG00000008323	Pitpnm3	ENSRNOG00000007728	Gsdmd	ENSRNOG00000014718	Acsl3	ENSRNOG00000010111	Exoc3l4	ENSRNOG00000014686	Kcnd3	ENSRNOG00000007012	Ly75	ENSRNOG00000031801	Ephb3	ENSRNOG00000022392	Hspb8	ENSRNOG00000018836	RGD1559896	ENSRNOG00000015616	Rgs14	ENSRNOG00000013641	Myo7a	ENSRNOG00000024931	Ccdc88b	ENSRNOG00000020433	Actn4	ENSRNOG00000019456	Kars	ENSRNOG00000003357	Col3a1	ENSRNOG00000005854	Angpt1	ENSRNOG00000003357	Col3a1			ENSRNOG00000030759	Nhs			ENSRNOG00000010233	Cald1
		ENSRNOG00000010558	Ppif	ENSRNOG00000017628	Tagln	ENSRNOG00000004361	Parp10	ENSRNOG00000009339	Cenpe	ENSRNOG00000009433	Mcub	ENSRNOG00000009783	Camk2g	ENSRNOG00000013712	Tex261	ENSRNOG00000036701	LOC100361457	ENSRNOG00000025528	Efr3a	ENSRNOG00000006930	Casq1	ENSRNOG00000004049	Baiap2	ENSRNOG00000007779	Kank4	ENSRNOG00000016289	Bmpr1b	ENSRNOG00000005018	Scn2a	ENSRNOG00000000480	Phf1	ENSRNOG00000011777	Spag5	ENSRNOG00000009576	Xpa	ENSRNOG00000014837	Emilin2	ENSRNOG00000018659	Csf1	ENSRNOG00000009656	Rspo1			ENSRNOG00000031675	Panx3
		ENSRNOG00000003716	Batf3	ENSRNOG00000001833	Mcm4	ENSRNOG00000007125	Vps54	ENSRNOG00000029862	Spc24	ENSRNOG00000007262	Ccdc134	ENSRNOG00000000105	Cplx2	ENSRNOG00000006130	Rab5b	ENSRNOG00000018674	Ntrk3	ENSRNOG00000001300	P2rx4	ENSRNOG00000001807	Sspn	ENSRNOG00000019907	Nfkbie	ENSRNOG00000014753	Tcf7l1	ENSRNOG00000006569	Itgb8	ENSRNOG00000029342	Scn7a	ENSRNOG00000021691	Ccdc92	ENSRNOG00000034013	Acaca	ENSRNOG00000010971	Snx18	ENSRNOG00000028856	Pknox2	ENSRNOG00000003291	Creg1	ENSRNOG00000020119	Pcdha4			ENSRNOG00000000105	Cplx2
		ENSRNOG00000011511	Stk24	ENSRNOG00000003669	Myocd	ENSRNOG00000008194	Znfx1	ENSRNOG00000014387	Chac1	ENSRNOG00000005660	Fam110c	ENSRNOG00000011398	LOC103692719	ENSRNOG00000049497	Eif6	ENSRNOG00000045636	Fasn	ENSRNOG00000030404	Arrb1	ENSRNOG00000005037	Kif18a	ENSRNOG00000030888	Rela	ENSRNOG00000029394	Dusp8	ENSRNOG00000017874	Cd53	ENSRNOG00000007090	Cacna1c	ENSRNOG00000014973	Tekt1	ENSRNOG00000015380	Jup	ENSRNOG00000003947	Ntn1	ENSRNOG00000018233	Gas6	ENSRNOG00000000552	Col13a1	ENSRNOG00000009892	Adamts15			ENSRNOG00000016630	Tln1
		ENSRNOG00000012989	Serinc2	ENSRNOG00000018452	Unc13a	ENSRNOG00000019308	Arrb2	ENSRNOG00000002343	Uchl1	ENSRNOG00000012153	Rbl2	ENSRNOG00000004160	Prps2	ENSRNOG00000022274	Slc2a8	ENSRNOG00000010107	AABR07025295.1	ENSRNOG00000006116	Hk2	ENSRNOG00000003098	Prom1	ENSRNOG00000001350	Naa25	ENSRNOG00000011052	Gars	ENSRNOG00000013064	Lrp8	ENSRNOG00000009102	Fermt2	ENSRNOG00000013014	Cyba	ENSRNOG00000018110	Svil	ENSRNOG00000008525	Csf3	ENSRNOG00000019575	Rell2	ENSRNOG00000014333	Vcam1	ENSRNOG00000050539	Fbln5			ENSRNOG00000002171	Phldb2
		ENSRNOG00000003028	Dnah17	ENSRNOG00000018413	Per3	ENSRNOG00000010370	Tnip1	ENSRNOG00000019451	Smtn	ENSRNOG00000009928	Bckdhb	ENSRNOG00000014476	Evl	ENSRNOG00000006990	Grb7	ENSRNOG00000025895	Cavin2	ENSRNOG00000026653	Hcar2	ENSRNOG00000004807	Arf2	ENSRNOG00000011329	Pkm	ENSRNOG00000008855	Gjb2	ENSRNOG00000019752	Slc29a1	ENSRNOG00000002372	Sgcd	ENSRNOG00000018532	Pcgf5	ENSRNOG00000013194	Rps6ka2	ENSRNOG00000010513	Tfpi2	ENSRNOG00000021240	Atrn	ENSRNOG00000026647	Cxcl16	ENSRNOG00000017392	Fgf2			ENSRNOG00000012237	Rdx
		ENSRNOG00000030224	AABR07030729.1	ENSRNOG00000008224	Jdp2	ENSRNOG00000010575	Dapp1	ENSRNOG00000032183	Scmh1	ENSRNOG00000014333	Vcam1	ENSRNOG00000010524	Cryab	ENSRNOG00000021031	Grn	ENSRNOG00000045752	Rrm1	ENSRNOG00000042080	Il31ra	ENSRNOG00000015577	Lpar6	ENSRNOG00000020465	Ripk3	ENSRNOG00000047960	Rab9b	ENSRNOG00000009882	Ppp3ca	ENSRNOG00000010771	Pkd1	ENSRNOG00000019688	Diaph1	ENSRNOG00000004487	Nek2l1	ENSRNOG00000000443	LOC103689965	ENSRNOG00000020519	Olfm2	ENSRNOG00000022242	Cxcl9	ENSRNOG00000011052	Gars			ENSRNOG00000014476	Evl
		ENSRNOG00000007284	Slc2a1	ENSRNOG00000016866	Fhl2	ENSRNOG00000001304	Bcr	ENSRNOG00000001065	Cyth3	ENSRNOG00000009919	Acod1	ENSRNOG00000007529	Bmf	ENSRNOG00000018911	Pfkfb3	ENSRNOG00000010260	Dixdc1	ENSRNOG00000013330	Cdhr1	ENSRNOG00000015894	Dock8	ENSRNOG00000022540	Trex1	ENSRNOG00000042384	Kctd7	ENSRNOG00000016322	Camk2n1	ENSRNOG00000007564	Evc	ENSRNOG00000005151	Dync2li1	ENSRNOG00000002618	Ivns1abp	ENSRNOG00000011895	LOC691143	ENSRNOG00000028344	LOC103694874	ENSRNOG00000025167	Sema4b	ENSRNOG00000014610	Anpep			ENSRNOG00000004165	Prkd1
		ENSRNOG00000019047	Ola1	ENSRNOG00000016377	Cep55	ENSRNOG00000020481	Pafah1b3	ENSRNOG00000000866	Rbmx	ENSRNOG00000010799	Noct	ENSRNOG00000015406	Pgm5	ENSRNOG00000012966	Acadl	ENSRNOG00000031890	Ncam1	ENSRNOG00000042137	Tmem173	ENSRNOG00000021962	Fzd2	ENSRNOG00000009734	Akr1b10	ENSRNOG00000020032	Impdh1	ENSRNOG00000004049	Baiap2	ENSRNOG00000050647	LOC108348108	ENSRNOG00000014124	Nod2	ENSRNOG00000011346	Ehd2	ENSRNOG00000019368	Scnn1a	ENSRNOG00000014021	Matn4	ENSRNOG00000001229	Col18a1	ENSRNOG00000003098	Prom1			ENSRNOG00000027894	Iqgap3
		ENSRNOG00000012729	Mfsd8	ENSRNOG00000019778	Cavin1	ENSRNOG00000049714	Asap3	ENSRNOG00000031855	Actr3b	ENSRNOG00000011830	Plekha3	ENSRNOG00000020696	Pmvk	ENSRNOG00000031189	Ido1	ENSRNOG00000002393	Eprs	ENSRNOG00000006076	Steap2	ENSRNOG00000010966	Itgb1	ENSRNOG00000002657	Pla2g4a	ENSRNOG00000002449	Maged2	ENSRNOG00000017424	Chrna2	ENSRNOG00000003742	Cdkl5	ENSRNOG00000009570	Pdxp	ENSRNOG00000006663	Usp2	ENSRNOG00000001229	Col18a1	ENSRNOG00000014080	Kif23	ENSRNOG00000019368	Scnn1a	ENSRNOG00000001518	Itga6			ENSRNOG00000013925	Nox4
		ENSRNOG00000001431	Rasa4	ENSRNOG00000010402	Hspb2	ENSRNOG00000050231	Gng12	ENSRNOG00000016486	Nop58	ENSRNOG00000008024	Pxk	ENSRNOG00000032150	Adcy2	ENSRNOG00000002186	Nudt9	ENSRNOG00000020696	Pmvk	ENSRNOG00000001407	Tfr2	ENSRNOG00000019926	Ramp1	ENSRNOG00000036745	Gna13	ENSRNOG00000016810	Stmn1	ENSRNOG00000018567	Slc20a1	ENSRNOG00000008479	Slc8a1	ENSRNOG00000026226	Hook1	ENSRNOG00000028498	Wdr1	ENSRNOG00000022242	Cxcl9	ENSRNOG00000038035	Kif4a	ENSRNOG00000042326	Smpdl3b	ENSRNOG00000014997	Igf2r			ENSRNOG00000011826	Lzts1
		ENSRNOG00000027245	Tdrp	ENSRNOG00000013949	Idh2	ENSRNOG00000001582	Bach1	ENSRNOG00000020433	Actn4	ENSRNOG00000019306	Syt12	ENSRNOG00000013572	Lxn	ENSRNOG00000011683	Fes	ENSRNOG00000010524	Cryab	ENSRNOG00000004854	Has2	ENSRNOG00000008855	Gjb2	ENSRNOG00000029658	Rnf213	ENSRNOG00000020185	Wdr6	ENSRNOG00000003705	Bmx	ENSRNOG00000013053	Trpm6	ENSRNOG00000014048	Cyld	ENSRNOG00000011572	Klc1	ENSRNOG00000025167	Sema4b	ENSRNOG00000004874	Flrt3	ENSRNOG00000000443	LOC103689965					ENSRNOG00000015406	Pgm5
		ENSRNOG00000022256	Cxcl10	ENSRNOG00000016207	Galnt1	ENSRNOG00000002188	Hpse	ENSRNOG00000000566	Pcbd1	ENSRNOG00000014171	Tnfsf13	ENSRNOG00000026108	Tcof1	ENSRNOG00000011352	Furin	ENSRNOG00000007529	Bmf	ENSRNOG00000014936	Ifitm2	ENSRNOG00000002997	Slc9a3r2	ENSRNOG00000019456	Kars	ENSRNOG00000046271	LOC100911685	ENSRNOG00000017775	Slc5a1	ENSRNOG00000017914	Cavin3	ENSRNOG00000020904	Cdc42ep2	ENSRNOG00000017466	Kif5b	ENSRNOG00000051235	C2	ENSRNOG00000002381	Bmp3	ENSRNOG00000011895	LOC691143					ENSRNOG00000021063	Grin2d
		ENSRNOG00000023484	Rpap2	ENSRNOG00000007894	Mpdz	ENSRNOG00000000532	Cmtr1	ENSRNOG00000024482	Tnrc18	ENSRNOG00000001174	Pde9a	ENSRNOG00000022325	Smc2	ENSRNOG00000049282	Oas2	ENSRNOG00000015406	Pgm5	ENSRNOG00000023991	Rab20	ENSRNOG00000042384	Kctd7	ENSRNOG00000009640	Psmf1	ENSRNOG00000001173	Cabp1	ENSRNOG00000006934	Acvr1b	ENSRNOG00000009949	Pcdh18	ENSRNOG00000002860	Ccdc181	ENSRNOG00000007326	Prepl	ENSRNOG00000014333	Vcam1	ENSRNOG00000006631	Sema3e	ENSRNOG00000010513	Tfpi2					ENSRNOG00000018373	Tln2
		ENSRNOG00000006019	G0s2	ENSRNOG00000004078	Eno3	ENSRNOG00000009687	Ccdc120	ENSRNOG00000005506	Arhgef5	ENSRNOG00000018694	Lipg	ENSRNOG00000008986	Diaph3	ENSRNOG00000000073	Tmed5	ENSRNOG00000014718	Acsl3	ENSRNOG00000002926	Uap1	ENSRNOG00000029449	Ror1	ENSRNOG00000021581	Rapgef2	ENSRNOG00000013798	Fnbp1l	ENSRNOG00000012683	Abhd17c	ENSRNOG00000031136	Ntng1	ENSRNOG00000013064	Lrp8	ENSRNOG00000009951	Aif1l	ENSRNOG00000026647	Cxcl16	ENSRNOG00000007202	Sema3d	ENSRNOG00000000836	Ltb					ENSRNOG00000034254	Actb
		ENSRNOG00000017209	Tubb3	ENSRNOG00000015354	Aox1	ENSRNOG00000019478	Irf9	ENSRNOG00000049942	RGD1564899	ENSRNOG00000015476	Ubxn11	ENSRNOG00000015020	Idh1	ENSRNOG00000033498	Cib1	ENSRNOG00000009783	Camk2g	ENSRNOG00000007905	Itga7	ENSRNOG00000027468	Slc6a15	ENSRNOG00000007390	Nfkbia	ENSRNOG00000002218	Stbd1	ENSRNOG00000002093	Tgfbr3	ENSRNOG00000029047	Cubn	ENSRNOG00000009131	Zc3h12a	ENSRNOG00000002182	44085	ENSRNOG00000019018	Plat	ENSRNOG00000001414	Serpine1	ENSRNOG00000010331	Ctsb					ENSRNOG00000011407	Prag1
		ENSRNOG00000020182	Mvp	ENSRNOG00000017259	Tacc3	ENSRNOG00000013229	Mthfs	ENSRNOG00000002791	Bcl2	ENSRNOG00000012160	Syk	ENSRNOG00000004109	Zfpm2	ENSRNOG00000001573	Usp25	ENSRNOG00000000105	Cplx2	ENSRNOG00000032745	Slc17a3	ENSRNOG00000009772	Kirrel3	ENSRNOG00000017820	Nqo2	ENSRNOG00000015380	Jup	ENSRNOG00000019438	Rnf31	ENSRNOG00000008332	Smo	ENSRNOG00000012820	Add3	ENSRNOG00000009343	Evpl	ENSRNOG00000011406	Ccl4	ENSRNOG00000014350	Cyr61	ENSRNOG00000025527	Mtcl1					ENSRNOG00000019885	Magi3
		ENSRNOG00000016571	Ngf	ENSRNOG00000016117	Myof	ENSRNOG00000002860	Ccdc181	ENSRNOG00000011647	S100a6	ENSRNOG00000010602	Birc2	ENSRNOG00000017786	Acta1	ENSRNOG00000000042	Xpr1	ENSRNOG00000011398	LOC103692719	ENSRNOG00000006824	Hdac11	ENSRNOG00000020185	Wdr6	ENSRNOG00000017787	Ripk1	ENSRNOG00000018110	Svil	ENSRNOG00000020884	Cd6	ENSRNOG00000008865	Stac	ENSRNOG00000002881	Ddr2	ENSRNOG00000000414	Cep85l	ENSRNOG00000007262	Ccdc134	ENSRNOG00000000866	Rbmx	ENSRNOG00000015441	Il4r					ENSRNOG00000007483	Ccnf
		ENSRNOG00000000456	Psmb8	ENSRNOG00000005917	Pawr	ENSRNOG00000014124	Nod2	ENSRNOG00000015562	Cdh17	ENSRNOG00000002089	Ccng2	ENSRNOG00000037211	Kif14	ENSRNOG00000015848	Etfrf1	ENSRNOG00000014476	Evl	ENSRNOG00000015750	Wnt7b	ENSRNOG00000002182	44085	ENSRNOG00000012946	Mov10	ENSRNOG00000034013	Acaca	ENSRNOG00000003284	Epn3	ENSRNOG00000048402	Igh-6	ENSRNOG00000015616	Rgs14	ENSRNOG00000028872	Rai14	ENSRNOG00000002093	Tgfbr3	ENSRNOG00000043465	Arc	ENSRNOG00000020590	Adam15					ENSRNOG00000012791	Ajuba
		ENSRNOG00000038761	Hacd2	ENSRNOG00000016374	Fgfr2	ENSRNOG00000009570	Pdxp	ENSRNOG00000023404	Slc9b2	ENSRNOG00000020580	LOC500956	ENSRNOG00000038572	Ncapg	ENSRNOG00000014191	Zfp395	ENSRNOG00000004532	Fam69b	ENSRNOG00000017969	Olfm3	ENSRNOG00000009951	Aif1l	ENSRNOG00000021817	Irak2	ENSRNOG00000011346	Ehd2	ENSRNOG00000019368	Scnn1a	ENSRNOG00000009867	Tgfb3	ENSRNOG00000010556	Intu	ENSRNOG00000020060	Atf5	ENSRNOG00000014838	Glipr2	ENSRNOG00000046202	Metrnl	ENSRNOG00000005932	Megf9					ENSRNOG00000011058	Utrn
		ENSRNOG00000010633	Acsl1	ENSRNOG00000010350	Rcan2	ENSRNOG00000011762	Elf1	ENSRNOG00000014029	Klhl13	ENSRNOG00000013932	Rbp2	ENSRNOG00000029938	Pik3c2b	ENSRNOG00000047023	Aldh1l1	ENSRNOG00000008479	Slc8a1	ENSRNOG00000004720	Kcnj2	ENSRNOG00000016872	Plppr4	ENSRNOG00000017895	Eno1	ENSRNOG00000002618	Ivns1abp	ENSRNOG00000050210	RT1-CE10	ENSRNOG00000012237	Rdx	ENSRNOG00000019528	Plekhg6	ENSRNOG00000008869	Ppp1r9a	ENSRNOG00000031126	Tecta	ENSRNOG00000006033	Spon2	ENSRNOG00000019550	Slc11a2					ENSRNOG00000001825	AABR07034767.1
		ENSRNOG00000009997	Erap1	ENSRNOG00000005096	Bzw2	ENSRNOG00000010111	Exoc3l4	ENSRNOG00000000697	Coro1c	ENSRNOG00000045846	Rfx2	ENSRNOG00000001448	Hip1	ENSRNOG00000046891	Hk1	ENSRNOG00000050647	LOC108348108	ENSRNOG00000031607	RT1-CE3	ENSRNOG00000008046	Tmem30b	ENSRNOG00000019666	Ubxn1	ENSRNOG00000015131	Ube2c	ENSRNOG00000036677	Slc16a3	ENSRNOG00000050201	Slc29a2	ENSRNOG00000033235	Relb	ENSRNOG00000017035	Cep120	ENSRNOG00000019559	Eaf1	ENSRNOG00000012390	Npw	ENSRNOG00000007545	Angptl4					ENSRNOG00000014030	Synm
		ENSRNOG00000050585	Pgam1	ENSRNOG00000015131	Ube2c	ENSRNOG00000026055	Neurod6	ENSRNOG00000030830	Mex3d	ENSRNOG00000048699	Vps37d	ENSRNOG00000026649	Dnmt3a	ENSRNOG00000013876	Mipep	ENSRNOG00000009008	Rab39a	ENSRNOG00000013014	Cyba	ENSRNOG00000010645	Lgals3	ENSRNOG00000019028	Znrf1	ENSRNOG00000017851	Etfb	ENSRNOG00000014290	Grm1	ENSRNOG00000011826	Lzts1	ENSRNOG00000037835	Catip	ENSRNOG00000001173	Cabp1	ENSRNOG00000007728	Gsdmd	ENSRNOG00000001750	Chrd	ENSRNOG00000009037	Sulf1					ENSRNOG00000024345	Pard3b
		ENSRNOG00000015222	Tent5c	ENSRNOG00000003715	Srpx2	ENSRNOG00000011544	Zfp219	ENSRNOG00000006490	Neo1	ENSRNOG00000000299	Foxo3	ENSRNOG00000013971	Psat1	ENSRNOG00000021323	Car13	ENSRNOG00000008471	Kif21b	ENSRNOG00000005214	Plek	ENSRNOG00000001173	Cabp1	ENSRNOG00000016378	Map3k8	ENSRNOG00000013309	Pik3ap1	ENSRNOG00000025167	Sema4b	ENSRNOG00000013925	Nox4	ENSRNOG00000025711	Spout1	ENSRNOG00000013798	Fnbp1l	ENSRNOG00000007027	Hgf	ENSRNOG00000045829	Thbs1	ENSRNOG00000017539	Mmp9					ENSRNOG00000004029	Nectin4
		ENSRNOG00000001480	Ncf1	ENSRNOG00000002618	Ivns1abp	ENSRNOG00000027924	Fam83g	ENSRNOG00000001516	Rapgef4	ENSRNOG00000019868	Psma5	ENSRNOG00000010999	Cep295	ENSRNOG00000007951	Galnt14	ENSRNOG00000016752	Crispld2	ENSRNOG00000008713	Slc41a2	ENSRNOG00000013798	Fnbp1l	ENSRNOG00000008292	Hif1a	ENSRNOG00000020776	Dhcr7	ENSRNOG00000022242	Cxcl9	ENSRNOG00000010524	Cryab	ENSRNOG00000013135	Ptpn12	ENSRNOG00000010107	AABR07025295.1	ENSRNOG00000008930	Tnfsf15	ENSRNOG00000020525	Col5a3	ENSRNOG00000018694	Lipg					ENSRNOG00000012110	Col17a1
		ENSRNOG00000003291	Creg1	ENSRNOG00000011346	Ehd2	ENSRNOG00000028768	Gbp4	ENSRNOG00000003508	Ergic1	ENSRNOG00000005970	Lrrc1	ENSRNOG00000004500	Myc	ENSRNOG00000019181	Synpo	ENSRNOG00000020822	Atp8b2	ENSRNOG00000031138	Irgm	ENSRNOG00000002218	Stbd1	ENSRNOG00000017941	Optn	ENSRNOG00000014365	Gne	ENSRNOG00000000853	Aif1	ENSRNOG00000028991	AC125757.1	ENSRNOG00000002930	Ppl	ENSRNOG00000004921	Nusap1	ENSRNOG00000003732	Flrt2	ENSRNOG00000008182	Htra3	ENSRNOG00000014171	Tnfsf13					ENSRNOG00000007682	Gria3
		ENSRNOG00000000461	Brd2	ENSRNOG00000018110	Svil	ENSRNOG00000031163	Nfkbiz	ENSRNOG00000007949	Rgn	ENSRNOG00000014025	Rasgrf1	ENSRNOG00000013011	Dnajb4	ENSRNOG00000007827	Cox4i2	ENSRNOG00000007281	Flnc	ENSRNOG00000000723	RT1-CE5	ENSRNOG00000015380	Jup	ENSRNOG00000014050	Ptges2	ENSRNOG00000013322	Pola1	ENSRNOG00000014333	Vcam1	ENSRNOG00000011478	Ackr4	ENSRNOG00000019322	Notch1	ENSRNOG00000036701	LOC100361457	ENSRNOG00000046834	C3	ENSRNOG00000014453	Anxa5	ENSRNOG00000046834	C3
		ENSRNOG00000012772	Nqo1	ENSRNOG00000027593	Ndufv3	ENSRNOG00000039593	Ecscr	ENSRNOG00000021176	Mtmr11	ENSRNOG00000007081	Xdh	ENSRNOG00000000307	Mical1	ENSRNOG00000018630	Gapdh	ENSRNOG00000010999	Cep295	ENSRNOG00000017209	Tubb3	ENSRNOG00000018110	Svil	ENSRNOG00000009282	Nub1	ENSRNOG00000015354	Aox1	ENSRNOG00000047085	Lrrtm2	ENSRNOG00000014603	Sgcg	ENSRNOG00000015440	Wrn	ENSRNOG00000012318	Aspm	ENSRNOG00000014171	Tnfsf13	ENSRNOG00000012879	Fabp3	ENSRNOG00000000599	Lama4
		ENSRNOG00000020434	Ascl2	ENSRNOG00000011777	Spag5	ENSRNOG00000019688	Diaph1	ENSRNOG00000003206	Actr3	ENSRNOG00000008064	Naga	ENSRNOG00000016752	Crispld2	ENSRNOG00000018183	Ubr4	ENSRNOG00000004500	Myc	ENSRNOG00000015063	Dhodh	ENSRNOG00000011346	Ehd2	ENSRNOG00000011039	Gch1	ENSRNOG00000031814	Sort1	ENSRNOG00000001174	Pde9a	ENSRNOG00000015406	Pgm5	ENSRNOG00000009889	Pgm1	ENSRNOG00000020660	Cfl1	ENSRNOG00000017539	Mmp9	ENSRNOG00000019864	C1qtnf12	ENSRNOG00000003732	Flrt2
		ENSRNOG00000002272	Lnx1	ENSRNOG00000002218	Stbd1	ENSRNOG00000018410	Nfu1	ENSRNOG00000013588	Glra1	ENSRNOG00000047977	LOC684871	ENSRNOG00000016544	Arhgef28	ENSRNOG00000009079	Prkar2b	ENSRNOG00000013011	Dnajb4	ENSRNOG00000002525	Ptgs2	ENSRNOG00000002653	Kcnk2	ENSRNOG00000023334	Parp14	ENSRNOG00000004078	Eno3	ENSRNOG00000019550	Slc11a2	ENSRNOG00000016110	Kcnk12	ENSRNOG00000009681	Flot2	ENSRNOG00000010260	Dixdc1	ENSRNOG00000018694	Lipg	ENSRNOG00000018951	Col4a5	ENSRNOG00000039725	Ces1a
		ENSRNOG00000007707	Zfp467	ENSRNOG00000010645	Lgals3	ENSRNOG00000018170	Slc27a1	ENSRNOG00000008450	LOC100359539	ENSRNOG00000008047	Khk	ENSRNOG00000020822	Atp8b2	ENSRNOG00000018659	Csf1	ENSRNOG00000029938	Pik3c2b	ENSRNOG00000001804	Itpr2	ENSRNOG00000015131	Ube2c	ENSRNOG00000032395	Tfcp2	ENSRNOG00000007078	Wisp1	ENSRNOG00000020552	Fosl1	ENSRNOG00000006305	Slc38a2	ENSRNOG00000042556	Bmyc	ENSRNOG00000011951	Plk2	ENSRNOG00000009037	Sulf1	ENSRNOG00000012110	Col17a1	ENSRNOG00000028548	Ccl9
		ENSRNOG00000048932	Smagp	ENSRNOG00000001173	Cabp1	ENSRNOG00000015495	Slc25a37	ENSRNOG00000016706	Fanca	ENSRNOG00000012378	Dbnl	ENSRNOG00000010716	Atoh8	ENSRNOG00000015845	Fam129b	ENSRNOG00000001448	Hip1	ENSRNOG00000016460	Clu	ENSRNOG00000003715	Srpx2	ENSRNOG00000007596	Rffl	ENSRNOG00000009785	Cdkn3	ENSRNOG00000032844	RT1-Da	ENSRNOG00000007682	Gria3	ENSRNOG00000004322	Sh3kbp1	ENSRNOG00000008118	Sync	ENSRNOG00000019550	Slc11a2	ENSRNOG00000007078	Wisp1	ENSRNOG00000008930	Tnfsf15
		ENSRNOG00000038881	Hcls1	ENSRNOG00000018382	Inpp4b	ENSRNOG00000007412	Dok1	ENSRNOG00000001082	Abcb9	ENSRNOG00000005124	Plekhh2	ENSRNOG00000007281	Flnc	ENSRNOG00000012176	Rab27b	ENSRNOG00000013971	Psat1	ENSRNOG00000049761	Htr6	ENSRNOG00000008676	Emp1	ENSRNOG00000009982	Pnp	ENSRNOG00000010812	Osbpl6	ENSRNOG00000004026	Atp2b1	ENSRNOG00000011058	Utrn	ENSRNOG00000008596	Ttll9	ENSRNOG00000025895	Cavin2	ENSRNOG00000009531	Col9a3	ENSRNOG00000019842	Artn	ENSRNOG00000006589	Mif
		ENSRNOG00000017149	Fam131b	ENSRNOG00000008046	Tmem30b	ENSRNOG00000036689	P4hb	ENSRNOG00000029087	Nap1l3	ENSRNOG00000045649	Arrdc3	ENSRNOG00000020433	Actn4	ENSRNOG00000015018	Pdia3	ENSRNOG00000026108	Tcof1	ENSRNOG00000007091	Ly6e	ENSRNOG00000012622	Mmp15	ENSRNOG00000016995	Zap70	ENSRNOG00000021110	Mllt11	ENSRNOG00000010602	Birc2	ENSRNOG00000005365	Kcnip1	ENSRNOG00000020793	Ruvbl2	ENSRNOG00000017511	Dcdc2	ENSRNOG00000002520	Litaf			ENSRNOG00000013973	Lcn2
		ENSRNOG00000001425	Sh2b2	ENSRNOG00000002182	44085	ENSRNOG00000007408	Ebf4	ENSRNOG00000048043	F2r	ENSRNOG00000013166	Wnt4	ENSRNOG00000016486	Nop58	ENSRNOG00000022839	Ifit3	ENSRNOG00000015020	Idh1	ENSRNOG00000000486	Ggnbp1	ENSRNOG00000020129	Cdh3	ENSRNOG00000021125	Prdx5	ENSRNOG00000010721	Dlgap5	ENSRNOG00000012160	Syk	ENSRNOG00000039048	Cd200r1	ENSRNOG00000023428	Pik3r5	ENSRNOG00000014030	Synm	ENSRNOG00000005695	Mgp			ENSRNOG00000030729	C4b
		ENSRNOG00000016551	Bcl2l11	ENSRNOG00000007862	Acat1	ENSRNOG00000008048	Plscr1	ENSRNOG00000019965	Tgfb1i1	ENSRNOG00000005731	Birc3	ENSRNOG00000000566	Pcbd1	ENSRNOG00000015420	Stxbp1	ENSRNOG00000017786	Acta1	ENSRNOG00000018730	Nectin2	ENSRNOG00000000536	Mdga1	ENSRNOG00000014856	Etnk1	ENSRNOG00000018666	Gpsm1	ENSRNOG00000015913	Tspan5	ENSRNOG00000007687	Sema7a	ENSRNOG00000002879	Psen2	ENSRNOG00000034254	Actb	ENSRNOG00000048472	Comp			ENSRNOG00000012278	Fgf10
		ENSRNOG00000007325	Usp28	ENSRNOG00000016102	Ebf3	ENSRNOG00000014966	LOC690000	ENSRNOG00000006509	Srgap3	ENSRNOG00000022143	Dusp23	ENSRNOG00000024482	Tnrc18	ENSRNOG00000017523	H6pd	ENSRNOG00000037211	Kif14	ENSRNOG00000008116	Plpp3	ENSRNOG00000011161	Slc2a12	ENSRNOG00000002425	Pctp	ENSRNOG00000017511	Dcdc2	ENSRNOG00000001313	Gnaz	ENSRNOG00000014835	Il1rl1	ENSRNOG00000008024	Pxk	ENSRNOG00000012149	Gpsm2	ENSRNOG00000030187	Mmp12			ENSRNOG00000010278	Il6
		ENSRNOG00000002275	Fip1l1	ENSRNOG00000017932	St3gal2	ENSRNOG00000005809	Arhgdib	ENSRNOG00000025895	Cavin2	ENSRNOG00000000459	Psmb9	ENSRNOG00000005506	Arhgef5	ENSRNOG00000045649	Arrdc3	ENSRNOG00000024808	Stk39	ENSRNOG00000012989	Serinc2	ENSRNOG00000020660	Cfl1	ENSRNOG00000008639	Pabpc1	ENSRNOG00000012149	Gpsm2	ENSRNOG00000002934	Atp1b1	ENSRNOG00000018824	Slc7a5	ENSRNOG00000012603	Sestd1	ENSRNOG00000007483	Ccnf	ENSRNOG00000046261	Acp5			ENSRNOG00000029191	Gbp7
		ENSRNOG00000042741	Adgb	ENSRNOG00000005772	Hacd4	ENSRNOG00000013953	Ntrk1	ENSRNOG00000045752	Rrm1	ENSRNOG00000032396	RGD1559575	ENSRNOG00000011647	S100a6	ENSRNOG00000005731	Birc3	ENSRNOG00000009620	Cybrd1	ENSRNOG00000046195	AABR07029596.1	ENSRNOG00000012318	Aspm	ENSRNOG00000017496	Cnp	ENSRNOG00000000632	Cdk1	ENSRNOG00000002879	Psen2	ENSRNOG00000008027	Cavin4	ENSRNOG00000015476	Ubxn11	ENSRNOG00000012791	Ajuba	ENSRNOG00000002158	Ibsp			ENSRNOG00000010906	Ccl5
		ENSRNOG00000011238	Tiparp	ENSRNOG00000011881	Slc25a15	ENSRNOG00000008144	Irf1	ENSRNOG00000008040	Pimreg	ENSRNOG00000010971	Snx18	ENSRNOG00000049942	RGD1564899	ENSRNOG00000000459	Psmb9	ENSRNOG00000036816	Wls	ENSRNOG00000007284	Slc2a1	ENSRNOG00000013309	Pik3ap1	ENSRNOG00000015290	Tpi1	ENSRNOG00000002862	Clcn5	ENSRNOG00000029514	Slc26a9	ENSRNOG00000010610	Hpgd	ENSRNOG00000000853	Aif1	ENSRNOG00000021248	Cdc25b	ENSRNOG00000014064	Ctsh			ENSRNOG00000011913	Cp
		ENSRNOG00000002855	Rfc1	ENSRNOG00000007675	Gpr63	ENSRNOG00000019048	Sod2	ENSRNOG00000028353	Sox13	ENSRNOG00000022839	Ifit3	ENSRNOG00000002791	Bcl2	ENSRNOG00000032396	RGD1559575	ENSRNOG00000019027	Habp4	ENSRNOG00000033835	Dnm1	ENSRNOG00000016374	Fgfr2	ENSRNOG00000036604	Ifit2	ENSRNOG00000021713	Kif18b	ENSRNOG00000017791	Arhgap12	ENSRNOG00000028627	Hmcn1	ENSRNOG00000014333	Vcam1	ENSRNOG00000021918	Cep76	ENSRNOG00000050509	Ebi3			ENSRNOG00000013694	Ntng2
		ENSRNOG00000023400	Dtx3l	ENSRNOG00000004198	Stxbp6	ENSRNOG00000002763	Ulk2	ENSRNOG00000031890	Ncam1	ENSRNOG00000015420	Stxbp1	ENSRNOG00000030830	Mex3d	ENSRNOG00000010971	Snx18	ENSRNOG00000019681	Pold1	ENSRNOG00000009797	Aqp3	ENSRNOG00000012181	Lpl	ENSRNOG00000017453	Ptpn2	ENSRNOG00000012879	Fabp3	ENSRNOG00000010883	Pard6b	ENSRNOG00000007345	Amot	ENSRNOG00000000457	Tap1	ENSRNOG00000010748	Mtus1	ENSRNOG00000008767	Atg4c			ENSRNOG00000004575	Il1a
		ENSRNOG00000015385	Pink1	ENSRNOG00000026252	E2f7	ENSRNOG00000019036	Ldhd	ENSRNOG00000002393	Eprs	ENSRNOG00000003300	Btg2	ENSRNOG00000023404	Slc9b2	ENSRNOG00000008064	Naga	ENSRNOG00000016419	Pdlim5	ENSRNOG00000032708	RT1-Bb	ENSRNOG00000016117	Myof	ENSRNOG00000045541	LOC687399	ENSRNOG00000021259	Prnp	ENSRNOG00000003732	Flrt2	ENSRNOG00000020714	Trpm4	ENSRNOG00000005660	Fam110c	ENSRNOG00000021110	Mllt11	ENSRNOG00000020679	Icam1			ENSRNOG00000000407	Dcbld1
		ENSRNOG00000012346	Epb41l2	ENSRNOG00000022499	Sgo1	ENSRNOG00000017869	Irf8	ENSRNOG00000022162	Pbx3	ENSRNOG00000010805	Fabp4	ENSRNOG00000003508	Ergic1	ENSRNOG00000047977	LOC684871	ENSRNOG00000020279	Syt11	ENSRNOG00000007359	Gca	ENSRNOG00000014678	Fzd5	ENSRNOG00000009605	Tfe3	ENSRNOG00000024870	Anks1b	ENSRNOG00000006238	Traf2	ENSRNOG00000005291	Slc38a1	ENSRNOG00000020295	Plekhn1	ENSRNOG00000033101	Myo18a	ENSRNOG00000013190	Rnaset2			ENSRNOG00000027030	Adm
		ENSRNOG00000016753	Slc14a1	ENSRNOG00000014453	Anxa5	ENSRNOG00000031081	Stat2	ENSRNOG00000010260	Dixdc1	ENSRNOG00000017523	H6pd	ENSRNOG00000001516	Rapgef4	ENSRNOG00000012378	Dbnl	ENSRNOG00000024365	Ect2	ENSRNOG00000004249	Tlr7	ENSRNOG00000008934	Tmem65	ENSRNOG00000000098	Rnf115	ENSRNOG00000015080	Wdfy1	ENSRNOG00000017220	Tcirg1	ENSRNOG00000001448	Hip1	ENSRNOG00000002691	Shcbp1l	ENSRNOG00000032788	Dysf	ENSRNOG00000045998	Sema6b			ENSRNOG00000045998	Sema6b
		ENSRNOG00000004003	Dusp10	ENSRNOG00000042522	Pheta2	ENSRNOG00000024230	Tnfaip8l3	ENSRNOG00000014686	Kcnd3	ENSRNOG00000016838	Pla2g5	ENSRNOG00000006490	Neo1	ENSRNOG00000005124	Plekhh2	ENSRNOG00000018087	Vim	ENSRNOG00000030712	RT1-A2	ENSRNOG00000007894	Mpdz	ENSRNOG00000009912	Fgr	ENSRNOG00000023262	Cenpm	ENSRNOG00000019412	Rhbg	ENSRNOG00000017704	Sema3f	ENSRNOG00000004049	Baiap2	ENSRNOG00000010721	Dlgap5	ENSRNOG00000000407	Dcbld1			ENSRNOG00000020679	Icam1
		ENSRNOG00000016987	Pstpip2	ENSRNOG00000007415	Ptgs1	ENSRNOG00000027030	Adm	ENSRNOG00000036701	LOC100361457	ENSRNOG00000031312	Tnfrsf1a	ENSRNOG00000007949	Rgn	ENSRNOG00000048699	Vps37d	ENSRNOG00000004479	Aurka	ENSRNOG00000048951	LOC100364500	ENSRNOG00000031814	Sort1	ENSRNOG00000020182	Mvp	ENSRNOG00000002171	Phldb2	ENSRNOG00000013820	Tnfrsf14	ENSRNOG00000002161	Tlr6			ENSRNOG00000010161	Myo10	ENSRNOG00000013694	Ntng2			ENSRNOG00000017123	B2m
		ENSRNOG00000019428	Higd1a	ENSRNOG00000030568	Rgs12	ENSRNOG00000047023	Aldh1l1	ENSRNOG00000018674	Ntrk3	ENSRNOG00000009822	Tlr2	ENSRNOG00000021176	Mtmr11	ENSRNOG00000000299	Foxo3	ENSRNOG00000007419	Pank3	ENSRNOG00000001302	Adora2a	ENSRNOG00000004078	Eno3	ENSRNOG00000015063	Dhodh	ENSRNOG00000031129	Carm1	ENSRNOG00000004489	Adgre5	ENSRNOG00000012674	Adrb3			ENSRNOG00000001287	Gper1	ENSRNOG00000011913	Cp			ENSRNOG00000009419	Ptprg
		ENSRNOG00000042686	Trim34	ENSRNOG00000014616	Iars	ENSRNOG00000014191	Zfp395	ENSRNOG00000010107	AABR07025295.1	ENSRNOG00000010210	Slc7a11	ENSRNOG00000013588	Glra1	ENSRNOG00000019868	Psma5	ENSRNOG00000045913	Prdm16	ENSRNOG00000004276	Itga3	ENSRNOG00000015496	Tpm4	ENSRNOG00000009134	Mad2l2	ENSRNOG00000004346	Notch3	ENSRNOG00000025209	Plxnd1	ENSRNOG00000006526	Sema3c			ENSRNOG00000016166	Pdlim1	ENSRNOG00000010906	Ccl5			ENSRNOG00000018488	Cd40
		ENSRNOG00000012702	Nfya	ENSRNOG00000043099	Ddx21	ENSRNOG00000021018	Batf2	ENSRNOG00000045636	Fasn	ENSRNOG00000023463	Parp9	ENSRNOG00000003206	Actr3	ENSRNOG00000005970	Lrrc1	ENSRNOG00000023116	Agmo	ENSRNOG00000014653	Arl11	ENSRNOG00000014603	Sgcg	ENSRNOG00000023484	Rpap2	ENSRNOG00000004925	Ppp1r12a	ENSRNOG00000018092	Cd83	ENSRNOG00000043304	Apcdd1			ENSRNOG00000018815	Plk1	ENSRNOG00000012278	Fgf10			ENSRNOG00000050509	Ebi3
		ENSRNOG00000018247	Dhx58	ENSRNOG00000017500	Mtss1l	ENSRNOG00000010278	Il6	ENSRNOG00000010199	Glrb	ENSRNOG00000003480	Aim2	ENSRNOG00000008450	LOC100359539	ENSRNOG00000014025	Rasgrf1	ENSRNOG00000028415	Cdc20	ENSRNOG00000017699	Mill1	ENSRNOG00000032136	Cdc42ep3	ENSRNOG00000027245	Tdrp	ENSRNOG00000010626	Sphk1	ENSRNOG00000048818	Catsperd	ENSRNOG00000004072	Myo1c			ENSRNOG00000004346	Notch3	ENSRNOG00000013973	Lcn2			ENSRNOG00000014064	Ctsh
		ENSRNOG00000007416	Clp1	ENSRNOG00000002959	Shroom4	ENSRNOG00000049282	Oas2	ENSRNOG00000043192	Hacd1	ENSRNOG00000003674	Pir	ENSRNOG00000001082	Abcb9	ENSRNOG00000007081	Xdh	ENSRNOG00000010771	Pkd1	ENSRNOG00000033087	Cdh23	ENSRNOG00000028991	AC125757.1	ENSRNOG00000019047	Ola1	ENSRNOG00000001065	Cyth3	ENSRNOG00000007636	Cadps2	ENSRNOG00000046366	Dmd			ENSRNOG00000002171	Phldb2	ENSRNOG00000030729	C4b			ENSRNOG00000030187	Mmp12
		ENSRNOG00000000122	Ak2	ENSRNOG00000030759	Nhs	ENSRNOG00000033498	Cib1	ENSRNOG00000011423	Pitx1	ENSRNOG00000012074	Ifngr1	ENSRNOG00000006509	Srgap3	ENSRNOG00000031851	Ndufa4l2	ENSRNOG00000047966	Hspa1l	ENSRNOG00000021276	Bmp2	ENSRNOG00000011826	Lzts1	ENSRNOG00000007284	Slc2a1	ENSRNOG00000009339	Cenpe	ENSRNOG00000018804	Ripor2	ENSRNOG00000003121	Rtn4rl1			ENSRNOG00000029079	Hspb7	ENSRNOG00000006589	Mif			ENSRNOG00000013102	Entpd2
		ENSRNOG00000030404	Arrb1	ENSRNOG00000020385	Fads3	ENSRNOG00000000073	Tmed5	ENSRNOG00000011387	Tet3	ENSRNOG00000017188	Cyp27a1	ENSRNOG00000019965	Tgfb1i1	ENSRNOG00000004672	Sec14l2	ENSRNOG00000015921	Esco2	ENSRNOG00000012782	Cemip2	ENSRNOG00000013925	Nox4	ENSRNOG00000030224	AABR07030729.1	ENSRNOG00000002343	Uchl1	ENSRNOG00000047605	Ptprk	ENSRNOG00000014650	Sema4g			ENSRNOG00000002959	Shroom4	ENSRNOG00000007002	Lif			ENSRNOG00000046261	Acp5
		ENSRNOG00000025528	Efr3a	ENSRNOG00000034037	Zfp266	ENSRNOG00000001573	Usp25	ENSRNOG00000009835	Tram1l1	ENSRNOG00000001843	Bcl6	ENSRNOG00000048043	F2r	ENSRNOG00000017163	Pfkp	ENSRNOG00000026474	Cad	ENSRNOG00000022533	Micall2	ENSRNOG00000011058	Utrn	ENSRNOG00000011511	Stk24	ENSRNOG00000014387	Chac1	ENSRNOG00000039544	Kcnd1	ENSRNOG00000006723	Itga11			ENSRNOG00000000632	Cdk1	ENSRNOG00000020205	Agrn			ENSRNOG00000021276	Bmp2
		ENSRNOG00000001314	Fam20c	ENSRNOG00000029079	Hspb7	ENSRNOG00000015848	Etfrf1	ENSRNOG00000009343	Evpl	ENSRNOG00000017706	Pqlc2	ENSRNOG00000025895	Cavin2	ENSRNOG00000017803	Apbb1ip	ENSRNOG00000020695	Tead2	ENSRNOG00000025527	Mtcl1	ENSRNOG00000001825	AABR07034767.1	ENSRNOG00000005810	Nlrc4	ENSRNOG00000017164	Afap1l2	ENSRNOG00000014357	Gja4	ENSRNOG00000008855	Gjb2			ENSRNOG00000017500	Mtss1l	ENSRNOG00000051158	Cfb			ENSRNOG00000009531	Col9a3
		ENSRNOG00000015416	Nabp1	ENSRNOG00000025930	Chst13	ENSRNOG00000000042	Xpr1	ENSRNOG00000008869	Ppp1r9a	ENSRNOG00000016299	Klf4	ENSRNOG00000045752	Rrm1	ENSRNOG00000006320	Ptges	ENSRNOG00000010872	Ckb	ENSRNOG00000005900	Slc2a6	ENSRNOG00000004029	Nectin4	ENSRNOG00000004575	Il1a	ENSRNOG00000033658	Kntc1	ENSRNOG00000017787	Ripk1	ENSRNOG00000019926	Ramp1			ENSRNOG00000021713	Kif18b	ENSRNOG00000009425	Fgf7			ENSRNOG00000049402	Nbl1
		ENSRNOG00000033316	Foxo4	ENSRNOG00000012791	Ajuba	ENSRNOG00000000477	Daxx	ENSRNOG00000013213	Epha4	ENSRNOG00000028113	Whamm	ENSRNOG00000010260	Dixdc1	ENSRNOG00000003984	Apln	ENSRNOG00000000894	Fry	ENSRNOG00000017579	Mylip	ENSRNOG00000047102	Popdc3	ENSRNOG00000023143	Nlrp1a	ENSRNOG00000017506	Cltb	ENSRNOG00000015461	Serpine2	ENSRNOG00000010966	Itgb1			ENSRNOG00000039284	Haus4	ENSRNOG00000007159	Ccl2			ENSRNOG00000039865	Vnn3
		ENSRNOG00000017359	Itm2c	ENSRNOG00000007879	Stk26	ENSRNOG00000016645	Sfmbt1	ENSRNOG00000011572	Klc1	ENSRNOG00000009754	Nampt	ENSRNOG00000031890	Ncam1	ENSRNOG00000014859	Rnf152	ENSRNOG00000025602	Cdk4	ENSRNOG00000026679	Scn4b	ENSRNOG00000007682	Gria3	ENSRNOG00000007359	Gca	ENSRNOG00000012406	Pcbp4	ENSRNOG00000021581	Rapgef2	ENSRNOG00000015894	Dock8			ENSRNOG00000016708	Necab3	ENSRNOG00000014297	Sdc4			ENSRNOG00000020587	Efemp2
		ENSRNOG00000000827	Ier3	ENSRNOG00000000413	Pln	ENSRNOG00000031189	Ido1	ENSRNOG00000013069	Sapcd2	ENSRNOG00000017163	Pfkp	ENSRNOG00000002393	Eprs	ENSRNOG00000002574	Nubp1	ENSRNOG00000014152	Kcnip3	ENSRNOG00000016987	Pstpip2	ENSRNOG00000010233	Cald1	ENSRNOG00000009993	Dcps	ENSRNOG00000017850	Dctpp1	ENSRNOG00000036834	Gpr84	ENSRNOG00000015577	Lpar6			ENSRNOG00000001706	Kalrn	ENSRNOG00000011140	Fam213a			ENSRNOG00000016571	Ngf
		ENSRNOG00000013805	Tnip2	ENSRNOG00000046996	Pea15	ENSRNOG00000037595	Gpbp1l1	ENSRNOG00000014928	Apba1	ENSRNOG00000006320	Ptges	ENSRNOG00000014686	Kcnd3	ENSRNOG00000010567	Angel1	ENSRNOG00000012414	Rhobtb3	ENSRNOG00000019728	Itgad	ENSRNOG00000039183	Cip2a	ENSRNOG00000008837	Ass1	ENSRNOG00000042536	Pde4d	ENSRNOG00000036942	Tnfrsf9	ENSRNOG00000011647	S100a6			ENSRNOG00000029401	Actg2	ENSRNOG00000010266	Cd180			ENSRNOG00000015992	Ccl20
		ENSRNOG00000018568	Rab5c	ENSRNOG00000003515	Ephx1	ENSRNOG00000034040	LOC108348079	ENSRNOG00000028498	Wdr1	ENSRNOG00000017803	Apbb1ip	ENSRNOG00000036701	LOC100361457	ENSRNOG00000012074	Ifngr1	ENSRNOG00000022694	Plekhg5	ENSRNOG00000012346	Epb41l2	ENSRNOG00000002045	Anxa3	ENSRNOG00000014478	Fndc3a	ENSRNOG00000012302	Gucy1a1	ENSRNOG00000010971	Snx18	ENSRNOG00000029449	Ror1			ENSRNOG00000019451	Smtn	ENSRNOG00000008478	Mmp13			ENSRNOG00000015075	Stc1
		ENSRNOG00000003522	Mr1	ENSRNOG00000024345	Pard3b	ENSRNOG00000002186	Nudt9	ENSRNOG00000004100	Trib1	ENSRNOG00000003984	Apln	ENSRNOG00000018674	Ntrk3	ENSRNOG00000017188	Cyp27a1	ENSRNOG00000014170	Dbn1	ENSRNOG00000016753	Slc14a1	ENSRNOG00000018551	Olr63	ENSRNOG00000049560	Glul	ENSRNOG00000012060	Gucy1b1	ENSRNOG00000036745	Gna13	ENSRNOG00000027468	Slc6a15			ENSRNOG00000010244	Sarm1	ENSRNOG00000036685	Npb			ENSRNOG00000022256	Cxcl10
		ENSRNOG00000023150	Gpi	ENSRNOG00000002353	Rab3gap2	ENSRNOG00000011683	Fes	ENSRNOG00000004532	Fam69b	ENSRNOG00000014859	Rnf152	ENSRNOG00000045636	Fasn	ENSRNOG00000028113	Whamm	ENSRNOG00000008659	Arhgap21	ENSRNOG00000045668	Ifnar2	ENSRNOG00000008915	Prima1	ENSRNOG00000016875	Cbx7	ENSRNOG00000013286	Pdcl3	ENSRNOG00000015285	Lrp4	ENSRNOG00000010617	Scube1			ENSRNOG00000002841	Cdc42bpa	ENSRNOG00000011513	Gla			ENSRNOG00000020889	Nucb1
		ENSRNOG00000019477	Zmynd15	ENSRNOG00000001797	Umps	ENSRNOG00000011352	Furin	ENSRNOG00000050647	LOC108348108	ENSRNOG00000021318	Epas1	ENSRNOG00000010107	AABR07025295.1	ENSRNOG00000017706	Pqlc2	ENSRNOG00000018830	Aff3	ENSRNOG00000029386	RT1-N2	ENSRNOG00000033348	Duox1	ENSRNOG00000022533	Micall2	ENSRNOG00000009338	Kras	ENSRNOG00000016196	Dlgap1	ENSRNOG00000016878	Plppr5			ENSRNOG00000043465	Arc	ENSRNOG00000019445	Msln			ENSRNOG00000032353	Mmp1
		ENSRNOG00000011944	Snx10	ENSRNOG00000022391	Zfp711	ENSRNOG00000015075	Stc1	ENSRNOG00000013426	Mrgprf	ENSRNOG00000002574	Nubp1	ENSRNOG00000043192	Hacd1	ENSRNOG00000001843	Bcl6	ENSRNOG00000009198	Rab6b	ENSRNOG00000011561	Nln	ENSRNOG00000016358	Apba2	ENSRNOG00000004003	Dusp10	ENSRNOG00000019645	Osbp2	ENSRNOG00000027839	Ptk2b	ENSRNOG00000023404	Slc9b2			ENSRNOG00000009470	Flnb	ENSRNOG00000032353	Mmp1			ENSRNOG00000019445	Msln
		ENSRNOG00000012331	Casp8	ENSRNOG00000024178	Cenpt	ENSRNOG00000006130	Rab5b	ENSRNOG00000008479	Slc8a1	ENSRNOG00000010567	Angel1	ENSRNOG00000010199	Glrb	ENSRNOG00000016838	Pla2g5	ENSRNOG00000001295	S100b	ENSRNOG00000010423	Misp	ENSRNOG00000009005	Slco2a1	ENSRNOG00000012439	Bid	ENSRNOG00000014548	Nedd9	ENSRNOG00000021260	Prnd	ENSRNOG00000000697	Coro1c			ENSRNOG00000009339	Cenpe	ENSRNOG00000021938	Lrrtm4			ENSRNOG00000021938	Lrrtm4
		ENSRNOG00000001114	Wipi2	ENSRNOG00000027894	Iqgap3	ENSRNOG00000001376	Mettl7a	ENSRNOG00000015794	Fam83d	ENSRNOG00000031851	Ndufa4l2	ENSRNOG00000011423	Pitx1	ENSRNOG00000031312	Tnfrsf1a	ENSRNOG00000034254	Actb	ENSRNOG00000019183	Alox15	ENSRNOG00000009949	Pcdh18	ENSRNOG00000003719	Atpaf2	ENSRNOG00000015036	Ctgf	ENSRNOG00000002122	Lrrc8c	ENSRNOG00000015562	Cdh17			ENSRNOG00000012835	Espl1	ENSRNOG00000020889	Nucb1			ENSRNOG00000005871	Il1rn
		ENSRNOG00000019372	Pc	ENSRNOG00000013248	Wwc2	ENSRNOG00000013712	Tex261	ENSRNOG00000009008	Rab39a	ENSRNOG00000004672	Sec14l2	ENSRNOG00000009343	Evpl	ENSRNOG00000010210	Slc7a11	ENSRNOG00000018416	Ttbk1	ENSRNOG00000001425	Sh2b2	ENSRNOG00000031136	Ntng1	ENSRNOG00000016987	Pstpip2	ENSRNOG00000004496	Rock2	ENSRNOG00000015420	Stxbp1	ENSRNOG00000017072	Slc16a14			ENSRNOG00000004925	Ppp1r12a	ENSRNOG00000021802	Isg15			ENSRNOG00000016460	Clu
		ENSRNOG00000006094	Cd44	ENSRNOG00000010161	Myo10	ENSRNOG00000022274	Slc2a8	ENSRNOG00000031993	Prim1	ENSRNOG00000027030	Adm	ENSRNOG00000009835	Tram1l1	ENSRNOG00000009822	Tlr2	ENSRNOG00000004165	Prkd1	ENSRNOG00000048932	Smagp	ENSRNOG00000013053	Trpm6	ENSRNOG00000015385	Pink1	ENSRNOG00000008841	Orc1	ENSRNOG00000018827	LOC103694905	ENSRNOG00000031801	Ephb3			ENSRNOG00000046947	Ak5	ENSRNOG00000015992	Ccl20			ENSRNOG00000010266	Cd180
		ENSRNOG00000015078	Ifitm3	ENSRNOG00000018005	Duoxa1	ENSRNOG00000006990	Grb7	ENSRNOG00000008471	Kif21b	ENSRNOG00000014191	Zfp395	ENSRNOG00000011387	Tet3	ENSRNOG00000023463	Parp9	ENSRNOG00000017021	Galnt18	ENSRNOG00000038881	Hcls1	ENSRNOG00000023546	Hspb1	ENSRNOG00000023400	Dtx3l	ENSRNOG00000019549	Akap12	ENSRNOG00000033234	Ccrl2	ENSRNOG00000006490	Neo1			ENSRNOG00000001828	Stk38l	ENSRNOG00000020587	Efemp2			ENSRNOG00000002802	Cxcl1
		ENSRNOG00000016545	Ift140	ENSRNOG00000033101	Myo18a	ENSRNOG00000049497	Eif6	ENSRNOG00000003977	Dusp1	ENSRNOG00000047023	Aldh1l1	ENSRNOG00000008869	Ppp1r9a	ENSRNOG00000003480	Aim2	ENSRNOG00000019659	Aspa	ENSRNOG00000011599	Gldc	ENSRNOG00000016494	Tmem204	ENSRNOG00000001214	Pfkl	ENSRNOG00000011841	Map2	ENSRNOG00000003954	Il2rg	ENSRNOG00000007324	Plxna2			ENSRNOG00000011582	Rab3d	ENSRNOG00000039865	Vnn3			ENSRNOG00000006130	Rab5b
		ENSRNOG00000048222	Nlrc5	ENSRNOG00000039740	Cenpk	ENSRNOG00000019698	Ssbp4	ENSRNOG00000009783	Camk2g	ENSRNOG00000010278	Il6	ENSRNOG00000011572	Klc1	ENSRNOG00000003674	Pir	ENSRNOG00000045843	Rusc2	ENSRNOG00000005854	Angpt1	ENSRNOG00000003742	Cdkl5	ENSRNOG00000019183	Alox15	ENSRNOG00000027592	Rerg	ENSRNOG00000008246	Emilin1	ENSRNOG00000019778	Cavin1			ENSRNOG00000010765	Vcl	ENSRNOG00000049402	Nbl1			ENSRNOG00000007159	Ccl2
		ENSRNOG00000010574	Ptpn1	ENSRNOG00000000900	Tpst1	ENSRNOG00000021031	Grn	ENSRNOG00000014718	Acsl3	ENSRNOG00000049282	Oas2	ENSRNOG00000013213	Epha4	ENSRNOG00000049062	Trappc2b	ENSRNOG00000010748	Mtus1	ENSRNOG00000007060	Plin2	ENSRNOG00000012237	Rdx	ENSRNOG00000038881	Hcls1	ENSRNOG00000006756	Maged1	ENSRNOG00000025053	Lrp1	ENSRNOG00000016414	Slc22a17			ENSRNOG00000018371	Tubb6	ENSRNOG00000009465	Sfrp2			ENSRNOG00000051158	Cfb
		ENSRNOG00000009151	Mipol1	ENSRNOG00000006726	Zfp9	ENSRNOG00000012966	Acadl	ENSRNOG00000024414	Ate1	ENSRNOG00000000073	Tmed5	ENSRNOG00000014928	Apba1	ENSRNOG00000009425	Fgf7	ENSRNOG00000016538	Itga8	ENSRNOG00000001480	Ncf1	ENSRNOG00000009867	Tgfb3	ENSRNOG00000022598	Trerf1	ENSRNOG00000012141	Xrcc3	ENSRNOG00000017895	Eno1	ENSRNOG00000012562	Grin3b			ENSRNOG00000038035	Kif4a	ENSRNOG00000004303	Timp3			ENSRNOG00000020205	Agrn
		ENSRNOG00000021206	Pla2g16	ENSRNOG00000008829	Sorbs3	ENSRNOG00000018911	Pfkfb3	ENSRNOG00000000105	Cplx2	ENSRNOG00000033498	Cib1	ENSRNOG00000013069	Sapcd2	ENSRNOG00000012820	Add3	ENSRNOG00000015878	Pif1	ENSRNOG00000010633	Acsl1	ENSRNOG00000048402	Igh-6	ENSRNOG00000017149	Fam131b	ENSRNOG00000018184	Tpm1	ENSRNOG00000042078	Icam4	ENSRNOG00000002413	Gpc4			ENSRNOG00000018681	Nes	ENSRNOG00000010208	Timp1
		ENSRNOG00000020533	Htra1	ENSRNOG00000038035	Kif4a	ENSRNOG00000015845	Fam129b	ENSRNOG00000004160	Prps2	ENSRNOG00000001573	Usp25	ENSRNOG00000028498	Wdr1	ENSRNOG00000009131	Zc3h12a	ENSRNOG00000032778	Bub1	ENSRNOG00000042326	Smpdl3b	ENSRNOG00000008332	Smo	ENSRNOG00000007060	Plin2	ENSRNOG00000013541	Sh2d4a	ENSRNOG00000018735	Cd74	ENSRNOG00000013588	Glra1			ENSRNOG00000014080	Kif23	ENSRNOG00000004649	Il1b
		ENSRNOG00000019742	Stat3	ENSRNOG00000015538	Abcd2	ENSRNOG00000016222	Ppp1r3g	ENSRNOG00000005608	Tead4	ENSRNOG00000000042	Xpr1	ENSRNOG00000050636	Arhgef10l	ENSRNOG00000038746	Bco2	ENSRNOG00000004645	Galnt5	ENSRNOG00000019118	Slc13a3	ENSRNOG00000019305	Sh3tc2	ENSRNOG00000012772	Nqo1	ENSRNOG00000018803	Mkl1	ENSRNOG00000012878	Atp7b	ENSRNOG00000003098	Prom1			ENSRNOG00000008543	Pdlim2	ENSRNOG00000016535	Ccl22
		ENSRNOG00000019509	Fbxl15	ENSRNOG00000000700	Tmem119	ENSRNOG00000018659	Csf1	ENSRNOG00000011398	LOC103692719	ENSRNOG00000015848	Etfrf1	ENSRNOG00000047896	Kctd10	ENSRNOG00000013585	Nmnat3	ENSRNOG00000020497	Plekha1	ENSRNOG00000036745	Gna13	ENSRNOG00000002710	Cnst	ENSRNOG00000001480	Ncf1	ENSRNOG00000015423	Ccna2	ENSRNOG00000014117	Hmox1	ENSRNOG00000005037	Kif18a			ENSRNOG00000033658	Kntc1	ENSRNOG00000028043	Cxcl3
		ENSRNOG00000033169	Cpeb4	ENSRNOG00000001708	Dvl3	ENSRNOG00000008788	Mpp5	ENSRNOG00000014476	Evl	ENSRNOG00000031189	Ido1	ENSRNOG00000008053	Atp8a2	ENSRNOG00000009820	Bnip3l	ENSRNOG00000050636	Arhgef10l	ENSRNOG00000019456	Kars	ENSRNOG00000018697	Abcb6	ENSRNOG00000009088	Txnrd1	ENSRNOG00000008989	Cryl1	ENSRNOG00000019208	P2rx5	ENSRNOG00000048043	F2r			ENSRNOG00000013057	Prc1	ENSRNOG00000003217	Lgals3bp
		ENSRNOG00000047606	Bcl2a1	ENSRNOG00000016214	Agl	ENSRNOG00000012176	Rab27b	ENSRNOG00000008865	Stac	ENSRNOG00000002186	Nudt9	ENSRNOG00000016538	Itga8	ENSRNOG00000016733	Rab13	ENSRNOG00000047896	Kctd10	ENSRNOG00000036942	Tnfrsf9	ENSRNOG00000004621	Rtn4	ENSRNOG00000010358	Sh3rf1	ENSRNOG00000027520	Pls3	ENSRNOG00000029810	Tspan4	ENSRNOG00000020119	Pcdha4			ENSRNOG00000011076	Ank2	ENSRNOG00000028768	Gbp4
		ENSRNOG00000014079	Stat4	ENSRNOG00000015318	Heyl	ENSRNOG00000009832	Slc39a14	ENSRNOG00000010524	Cryab	ENSRNOG00000011683	Fes	ENSRNOG00000015878	Pif1	ENSRNOG00000046261	Acp5	ENSRNOG00000008053	Atp8a2	ENSRNOG00000050968	Ptger2	ENSRNOG00000046366	Dmd	ENSRNOG00000007125	Vps54	ENSRNOG00000020280	Armc6	ENSRNOG00000009822	Tlr2	ENSRNOG00000006930	Casq1			ENSRNOG00000014343	Anln	ENSRNOG00000020150	Il18bp
		ENSRNOG00000012701	Map7	ENSRNOG00000032327	Pdia5	ENSRNOG00000015018	Pdia3	ENSRNOG00000015406	Pgm5	ENSRNOG00000015075	Stc1	ENSRNOG00000032778	Bub1	ENSRNOG00000012779	Msr1	ENSRNOG00000007006	Slc3a1	ENSRNOG00000021581	Rapgef2	ENSRNOG00000003121	Rtn4rl1	ENSRNOG00000017680	Dennd2d	ENSRNOG00000005849	Aco1	ENSRNOG00000042320	Slc41a1	ENSRNOG00000003537	Spta1			ENSRNOG00000000826	Flot1	ENSRNOG00000005438	Pcsk2
		ENSRNOG00000022804	Foxp4	ENSRNOG00000024712	Insc	ENSRNOG00000018616	Cdc42ep5	ENSRNOG00000018373	Tln2	ENSRNOG00000011352	Furin	ENSRNOG00000020875	Celf3	ENSRNOG00000018467	Mitd1	ENSRNOG00000000875	Fhl1	ENSRNOG00000013886	Fyb1	ENSRNOG00000014650	Sema4g	ENSRNOG00000004361	Parp10	ENSRNOG00000013641	Myo7a	ENSRNOG00000001270	Hvcn1	ENSRNOG00000001807	Sspn			ENSRNOG00000011521	Filip1	ENSRNOG00000002771	Ereg
		ENSRNOG00000018522	Echs1	ENSRNOG00000001506	Tmem35a	ENSRNOG00000015491	Rcl1	ENSRNOG00000007529	Bmf	ENSRNOG00000013712	Tex261	ENSRNOG00000004645	Galnt5	ENSRNOG00000013694	Ntng2	ENSRNOG00000010183	Fam198b	ENSRNOG00000017787	Ripk1	ENSRNOG00000002403	Fam129a	ENSRNOG00000001304	Bcr	ENSRNOG00000008015	Fos	ENSRNOG00000019354	Ptch1	ENSRNOG00000025895	Cavin2			ENSRNOG00000006611	Nostrin	ENSRNOG00000017969	Olfm3
		ENSRNOG00000003289	Lap3	ENSRNOG00000002607	Sox9	ENSRNOG00000018630	Gapdh	ENSRNOG00000032150	Adcy2	ENSRNOG00000006130	Rab5b	ENSRNOG00000020497	Plekha1	ENSRNOG00000000017	Steap1	ENSRNOG00000007680	Fhl5	ENSRNOG00000042078	Icam4	ENSRNOG00000002524	Gpr37	ENSRNOG00000010370	Tnip1	ENSRNOG00000008467	Agbl2	ENSRNOG00000012659	Vamp5	ENSRNOG00000020660	Cfl1			ENSRNOG00000014548	Nedd9	ENSRNOG00000007934	Elfn2
		ENSRNOG00000022298	Cxcl11	ENSRNOG00000014829	Prmt3	ENSRNOG00000010629	Nod1	ENSRNOG00000020696	Pmvk	ENSRNOG00000049497	Eif6	ENSRNOG00000017021	Galnt18	ENSRNOG00000013514	Maf1	ENSRNOG00000001828	Stk38l	ENSRNOG00000021817	Irak2	ENSRNOG00000025518	Carmil3	ENSRNOG00000018081	Lactb	ENSRNOG00000002886	Myh10	ENSRNOG00000001964	Cd47	ENSRNOG00000012318	Aspm			ENSRNOG00000005924	Dstn	ENSRNOG00000005569	Phospho1
		ENSRNOG00000002898	Nme7	ENSRNOG00000043465	Arc	ENSRNOG00000009079	Prkar2b	ENSRNOG00000013572	Lxn	ENSRNOG00000006990	Grb7	ENSRNOG00000004165	Prkd1	ENSRNOG00000020083	Scly	ENSRNOG00000008917	Ehbp1	ENSRNOG00000025053	Lrp1	ENSRNOG00000008862	Abcg4	ENSRNOG00000000532	Cmtr1	ENSRNOG00000004657	Sec23a	ENSRNOG00000003923	Rab21	ENSRNOG00000000536	Mdga1			ENSRNOG00000003276	Myo1d	ENSRNOG00000015750	Wnt7b
		ENSRNOG00000012771	Ddx41	ENSRNOG00000001135	Wsb2	ENSRNOG00000018183	Ubr4	ENSRNOG00000009085	Prkag2	ENSRNOG00000022274	Slc2a8	ENSRNOG00000019659	Aspa	ENSRNOG00000007002	Lif	ENSRNOG00000010765	Vcl	ENSRNOG00000017895	Eno1	ENSRNOG00000018991	Gsn	ENSRNOG00000019478	Irf9	ENSRNOG00000015406	Pgm5	ENSRNOG00000002511	Flt4	ENSRNOG00000011161	Slc2a12			ENSRNOG00000024808	Stk39	ENSRNOG00000000239	Ccl7
		ENSRNOG00000031138	Irgm	ENSRNOG00000029401	Actg2	ENSRNOG00000007719	Ccnc	ENSRNOG00000024433	Fbxl7	ENSRNOG00000021031	Grn	ENSRNOG00000002471	Polq	ENSRNOG00000000250	Jmjd6	ENSRNOG00000017954	Prelid3a	ENSRNOG00000009113	Marcksl1	ENSRNOG00000046313	Basp1	ENSRNOG00000033693	Naip2	ENSRNOG00000015396	Sptan1	ENSRNOG00000015602	Cdh2	ENSRNOG00000020129	Cdh3			ENSRNOG00000021750	Id1	ENSRNOG00000016112	Cd274
		ENSRNOG00000049982	Pex26	ENSRNOG00000004553	Cox20	ENSRNOG00000019181	Synpo	ENSRNOG00000000506	Tead3	ENSRNOG00000018911	Pfkfb3	ENSRNOG00000018106	Neu3	ENSRNOG00000004322	Sh3kbp1	ENSRNOG00000046947	Ak5	ENSRNOG00000050697	Ctsz	ENSRNOG00000014969	Lzts2	ENSRNOG00000006302	Gclc	ENSRNOG00000012561	Arhgef10	ENSRNOG00000000081	Antxr2	ENSRNOG00000007894	Mpdz			ENSRNOG00000003613	Mid1	ENSRNOG00000023410	Apol9a
		ENSRNOG00000004649	Il1b	ENSRNOG00000011582	Rab3d	ENSRNOG00000007951	Galnt14	ENSRNOG00000022325	Smc2	ENSRNOG00000012966	Acadl	ENSRNOG00000014571	Dbndd2	ENSRNOG00000025371	Spry1	ENSRNOG00000023465	Depp1	ENSRNOG00000008246	Emilin1	ENSRNOG00000008027	Cavin4	ENSRNOG00000049714	Asap3	ENSRNOG00000010524	Cryab	ENSRNOG00000009912	Fgr	ENSRNOG00000014686	Kcnd3			ENSRNOG00000008517	Cdc42ep1	ENSRNOG00000011718	C1rl
		ENSRNOG00000028895	Rtp4	ENSRNOG00000012634	Fbxo10	ENSRNOG00000007827	Cox4i2	ENSRNOG00000026108	Tcof1	ENSRNOG00000018659	Csf1	ENSRNOG00000018232	Srf	ENSRNOG00000006334	Txndc16	ENSRNOG00000004245	Mgst3	ENSRNOG00000033234	Ccrl2	ENSRNOG00000010610	Hpgd	ENSRNOG00000015019	Spg21	ENSRNOG00000008839	Pparg	ENSRNOG00000019216	Il12rb1	ENSRNOG00000010960	Ankh			ENSRNOG00000008061	Nuak1	ENSRNOG00000019661	Gdf15
		ENSRNOG00000009398	Tceanc2	ENSRNOG00000012482	Ndrg4	ENSRNOG00000000768	Ubd	ENSRNOG00000008986	Diaph3	ENSRNOG00000015845	Fam129b	ENSRNOG00000045843	Rusc2	ENSRNOG00000013973	Lcn2	ENSRNOG00000032297	Msmo1	ENSRNOG00000002122	Lrrc8c	ENSRNOG00000028627	Hmcn1	ENSRNOG00000020481	Pafah1b3	ENSRNOG00000019892	Lrrfip1	ENSRNOG00000001713	LOC100360218	ENSRNOG00000014678	Fzd5			ENSRNOG00000017558	Tubb2a	ENSRNOG00000015668	Ccl19
		ENSRNOG00000001187	Oasl	ENSRNOG00000009330	Slc17a5	ENSRNOG00000046891	Hk1	ENSRNOG00000015020	Idh1	ENSRNOG00000016222	Ppp1r3g	ENSRNOG00000010748	Mtus1	ENSRNOG00000012183	Glrx	ENSRNOG00000004874	Flrt3	ENSRNOG00000018827	LOC103694905	ENSRNOG00000014835	Il1rl1	ENSRNOG00000048719	Dtnbp1	ENSRNOG00000024650	Ckap2	ENSRNOG00000028366	Gphn	ENSRNOG00000016117	Myof			ENSRNOG00000016316	Mcm2	ENSRNOG00000034134	Cpm
		ENSRNOG00000018372	Cul9	ENSRNOG00000005275	Shmt1	ENSRNOG00000013876	Mipep	ENSRNOG00000038572	Ncapg	ENSRNOG00000012176	Rab27b	ENSRNOG00000034254	Actb	ENSRNOG00000021731	N4bp3	ENSRNOG00000025730	Armcx3	ENSRNOG00000015285	Lrp4	ENSRNOG00000004839	B4galnt1	ENSRNOG00000037198	Usp18	ENSRNOG00000020696	Pmvk	ENSRNOG00000017803	Apbb1ip	ENSRNOG00000016374	Fgfr2			ENSRNOG00000016419	Pdlim5	ENSRNOG00000001314	Fam20c
		ENSRNOG00000013014	Cyba	ENSRNOG00000016213	Ssbp2	ENSRNOG00000037998	Snw1	ENSRNOG00000037211	Kif14	ENSRNOG00000008788	Mpp5	ENSRNOG00000018416	Ttbk1	ENSRNOG00000040287	Cyp1b1	ENSRNOG00000014343	Anln	ENSRNOG00000027839	Ptk2b	ENSRNOG00000010011	Osbpl3	ENSRNOG00000015118	Cpped1	ENSRNOG00000017914	Cavin3	ENSRNOG00000002832	Slc16a2	ENSRNOG00000018674	Ntrk3			ENSRNOG00000019357	Tax1bp3	ENSRNOG00000001333	Azgp1
		ENSRNOG00000013140	Pdzd2	ENSRNOG00000016459	Eif3j	ENSRNOG00000025764	AC128848.1	ENSRNOG00000004109	Zfpm2	ENSRNOG00000015018	Pdia3	ENSRNOG00000004874	Flrt3	ENSRNOG00000008215	Trim47	ENSRNOG00000005034	Arhgef25	ENSRNOG00000003683	Glp2r	ENSRNOG00000006545	44081	ENSRNOG00000019675	Pycard	ENSRNOG00000050647	LOC108348108	ENSRNOG00000030216	Abcg3l1	ENSRNOG00000002218	Stbd1			ENSRNOG00000042536	Pde4d	ENSRNOG00000026053	Grem1
		ENSRNOG00000005438	Pcsk2	ENSRNOG00000020238	Plekhh3	ENSRNOG00000012035	Rnf181	ENSRNOG00000017786	Acta1	ENSRNOG00000009832	Slc39a14	ENSRNOG00000025730	Armcx3	ENSRNOG00000009037	Sulf1	ENSRNOG00000011052	Gars	ENSRNOG00000025209	Plxnd1	ENSRNOG00000002161	Tlr6	ENSRNOG00000018553	Pitpnm1	ENSRNOG00000047957	Traf5	ENSRNOG00000020779	Kcna7	ENSRNOG00000010199	Glrb			ENSRNOG00000007292	Spdl1	ENSRNOG00000031743	Gbp2
		ENSRNOG00000033663	P4ha2	ENSRNOG00000008234	Lrrc61	ENSRNOG00000021323	Car13	ENSRNOG00000001692	Chaf1b	ENSRNOG00000018616	Cdc42ep5	ENSRNOG00000014343	Anln	ENSRNOG00000019550	Slc11a2	ENSRNOG00000004807	Arf2	ENSRNOG00000010165	Tnfaip2	ENSRNOG00000016062	Snta1	ENSRNOG00000004359	Wars	ENSRNOG00000024250	Wwc3	ENSRNOG00000016995	Zap70	ENSRNOG00000004821	Sntb1			ENSRNOG00000008691	Ick	ENSRNOG00000002820	LOC24906
		ENSRNOG00000007582	Zswim4	ENSRNOG00000009411	Chn2	ENSRNOG00000014311	Slc7a8	ENSRNOG00000029938	Pik3c2b	ENSRNOG00000018630	Gapdh	ENSRNOG00000005034	Arhgef25	ENSRNOG00000037744	Oas1g	ENSRNOG00000023208	Myorg	ENSRNOG00000016945	Pla2g2a	ENSRNOG00000048674	AC103179.2	ENSRNOG00000028341	Alkbh5	ENSRNOG00000000105	Cplx2	ENSRNOG00000014816	Slc1a1	ENSRNOG00000001173	Cabp1			ENSRNOG00000028856	Pknox2	ENSRNOG00000020716	Axl
		ENSRNOG00000025285	Gfm2	ENSRNOG00000007628	Ptp4a3	ENSRNOG00000036697	Mafg	ENSRNOG00000001448	Hip1	ENSRNOG00000018183	Ubr4	ENSRNOG00000018681	Nes	ENSRNOG00000015052	Star	ENSRNOG00000015439	Man2a1	ENSRNOG00000039544	Kcnd1	ENSRNOG00000020519	Olfm2	ENSRNOG00000010952	Ift122	ENSRNOG00000013011	Dnajb4	ENSRNOG00000019193	Stx1b	ENSRNOG00000010645	Lgals3			ENSRNOG00000049236	Myh9	ENSRNOG00000000837	Tnf
		ENSRNOG00000049221	Kdm4b	ENSRNOG00000033568	Mapk8ip3	ENSRNOG00000048699	Vps37d	ENSRNOG00000013971	Psat1	ENSRNOG00000009079	Prkar2b	ENSRNOG00000004245	Mgst3	ENSRNOG00000005404	Rasgrp1	ENSRNOG00000014753	Tcf7l1	ENSRNOG00000018804	Ripor2	ENSRNOG00000001817	Tm7sf3	ENSRNOG00000000123	Rnf19b	ENSRNOG00000042978	Ncald	ENSRNOG00000003259	C1qtnf1	ENSRNOG00000016872	Plppr4			ENSRNOG00000012307	Mybpc3	ENSRNOG00000023150	Gpi
		ENSRNOG00000004720	Kcnj2	ENSRNOG00000005936	Foxm1	ENSRNOG00000025645	Abca13	ENSRNOG00000026649	Dnmt3a	ENSRNOG00000010629	Nod1	ENSRNOG00000032297	Msmo1	ENSRNOG00000009734	Akr1b10	ENSRNOG00000045997	Chst14	ENSRNOG00000018736	LOC100911615	ENSRNOG00000021240	Atrn	ENSRNOG00000005905	Pde4b	ENSRNOG00000010999	Cep295	ENSRNOG00000001235	Gna12	ENSRNOG00000009951	Aif1l			ENSRNOG00000019100	Kif2c	ENSRNOG00000019675	Pycard
		ENSRNOG00000017969	Olfm3	ENSRNOG00000028137	Mki67	ENSRNOG00000025034	RGD1304567	ENSRNOG00000010999	Cep295	ENSRNOG00000007951	Galnt14	ENSRNOG00000009636	Scrn1	ENSRNOG00000018009	Rab8b	ENSRNOG00000018836	RGD1559896	ENSRNOG00000001383	Slc8b1	ENSRNOG00000019570	Gng3	ENSRNOG00000005411	Aftph	ENSRNOG00000007281	Flnc	ENSRNOG00000032708	RT1-Bb	ENSRNOG00000012622	Mmp15			ENSRNOG00000004479	Aurka	ENSRNOG00000014426	Lox
		ENSRNOG00000010607	Rnf208	ENSRNOG00000047712	Dcx	ENSRNOG00000026805	Csf2	ENSRNOG00000013011	Dnajb4	ENSRNOG00000019181	Synpo	ENSRNOG00000001828	Stk38l	ENSRNOG00000027194	Sgsm2	ENSRNOG00000007779	Kank4	ENSRNOG00000020779	Kcna7	ENSRNOG00000042536	Pde4d	ENSRNOG00000008048	Plscr1	ENSRNOG00000001642	Tbc1d23	ENSRNOG00000033835	Dnm1	ENSRNOG00000013213	Epha4			ENSRNOG00000015275	Ska1	ENSRNOG00000021157	Ctss
		ENSRNOG00000015750	Wnt7b	ENSRNOG00000012826	Creb3l2	ENSRNOG00000005970	Lrrc1	ENSRNOG00000004500	Myc	ENSRNOG00000007827	Cox4i2	ENSRNOG00000008917	Ehbp1	ENSRNOG00000022540	Trex1	ENSRNOG00000003160	RragB	ENSRNOG00000049422	LOC100911825	ENSRNOG00000025384	Slc2a10	ENSRNOG00000005809	Arhgdib	ENSRNOG00000007546	Asns	ENSRNOG00000009797	Aqp3	ENSRNOG00000003715	Srpx2			ENSRNOG00000018087	Vim	ENSRNOG00000017319	Mertk
		ENSRNOG00000024931	Ccdc88b	ENSRNOG00000014997	Igf2r	ENSRNOG00000019868	Psma5	ENSRNOG00000000307	Mical1	ENSRNOG00000000768	Ubd	ENSRNOG00000010765	Vcl	ENSRNOG00000047611	Top1	ENSRNOG00000024730	Ppm1e	ENSRNOG00000011459	Rhbdf2	ENSRNOG00000012060	Gucy1b1	ENSRNOG00000006952	Prex1	ENSRNOG00000015020	Idh1	ENSRNOG00000010278	Il6	ENSRNOG00000015568	Plpp5			ENSRNOG00000024365	Ect2	ENSRNOG00000047894	AABR07034648.1
		ENSRNOG00000002926	Uap1	ENSRNOG00000003242	Gulp1	ENSRNOG00000000299	Foxo3	ENSRNOG00000016752	Crispld2	ENSRNOG00000046891	Hk1	ENSRNOG00000017954	Prelid3a	ENSRNOG00000017136	Syt17	ENSRNOG00000010966	Itgb1	ENSRNOG00000047300	Bdkrb2	ENSRNOG00000043167	Itga9	ENSRNOG00000018410	Nfu1	ENSRNOG00000037211	Kif14	ENSRNOG00000019020	Bbs2	ENSRNOG00000004033	Sema6a			ENSRNOG00000018184	Tpm1	ENSRNOG00000042771	Apol3
		ENSRNOG00000014479	Cttnbp2nl	ENSRNOG00000001519	Dlx2	ENSRNOG00000014025	Rasgrf1	ENSRNOG00000007281	Flnc	ENSRNOG00000037998	Snw1	ENSRNOG00000046947	Ak5	ENSRNOG00000019907	Nfkbie	ENSRNOG00000005981	Nt5c3a	ENSRNOG00000007596	Rffl	ENSRNOG00000019575	Rell2	ENSRNOG00000018170	Slc27a1	ENSRNOG00000018824	Slc7a5	ENSRNOG00000003442	Adora1	ENSRNOG00000002653	Kcnk2			ENSRNOG00000020238	Plekhh3	ENSRNOG00000020533	Htra1
		ENSRNOG00000023991	Rab20	ENSRNOG00000010274	Smc4	ENSRNOG00000007081	Xdh	ENSRNOG00000017369	Mustn1	ENSRNOG00000013876	Mipep	ENSRNOG00000023465	Depp1	ENSRNOG00000030888	Rela	ENSRNOG00000016690	Idi1	ENSRNOG00000030216	Abcg3l1	ENSRNOG00000004837	Limd1	ENSRNOG00000007412	Dok1	ENSRNOG00000017546	Mylk3	ENSRNOG00000033498	Cib1	ENSRNOG00000011346	Ehd2			ENSRNOG00000004496	Rock2	ENSRNOG00000010775	Arrdc4
		ENSRNOG00000007447	Pla2g4b	ENSRNOG00000003276	Myo1d	ENSRNOG00000008064	Naga	ENSRNOG00000010716	Atoh8	ENSRNOG00000012035	Rnf181	ENSRNOG00000007006	Slc3a1	ENSRNOG00000006934	Acvr1b	ENSRNOG00000015380	Jup	ENSRNOG00000015733	Myl12b	ENSRNOG00000009338	Kras	ENSRNOG00000002763	Ulk2	ENSRNOG00000026108	Tcof1	ENSRNOG00000021276	Bmp2	ENSRNOG00000015380	Jup			ENSRNOG00000019638	Lmna	ENSRNOG00000020733	Camp
		ENSRNOG00000024036	Fam98c	ENSRNOG00000006611	Nostrin	ENSRNOG00000008047	Khk	ENSRNOG00000020822	Atp8b2	ENSRNOG00000025764	AC128848.1	ENSRNOG00000000875	Fhl1	ENSRNOG00000013794	Rbp1	ENSRNOG00000013194	Rps6ka2	ENSRNOG00000047174	Pcdha4	ENSRNOG00000019645	Osbp2	ENSRNOG00000024230	Tnfaip8l3	ENSRNOG00000025042	Pde3a	ENSRNOG00000042905	RT1-T24-4					ENSRNOG00000011841	Map2	ENSRNOG00000019737	Sema4a
		ENSRNOG00000032240	Gbp5	ENSRNOG00000049236	Myh9	ENSRNOG00000047977	LOC684871	ENSRNOG00000016544	Arhgef28	ENSRNOG00000014311	Slc7a8	ENSRNOG00000012835	Espl1	ENSRNOG00000014675	Pi4k2a	ENSRNOG00000034013	Acaca	ENSRNOG00000042070	Ticam2	ENSRNOG00000014548	Nedd9	ENSRNOG00000031081	Stat2	ENSRNOG00000013971	Psat1	ENSRNOG00000004276	Itga3					ENSRNOG00000019549	Akap12	ENSRNOG00000022298	Cxcl11
		ENSRNOG00000008885	Chst11	ENSRNOG00000018233	Gas6	ENSRNOG00000012378	Dbnl	ENSRNOG00000007419	Pank3	ENSRNOG00000021323	Car13	ENSRNOG00000010183	Fam198b	ENSRNOG00000037871	Sfxn5	ENSRNOG00000006663	Usp2	ENSRNOG00000042353	Mlkl	ENSRNOG00000019482	Gnao1	ENSRNOG00000023376	Riok3	ENSRNOG00000029938	Pik3c2b	ENSRNOG00000001302	Adora2a					ENSRNOG00000002278	Tec	ENSRNOG00000007372	Casp1
		ENSRNOG00000015225	Gramd2b	ENSRNOG00000016097	Kyat1	ENSRNOG00000019290	Pskh1	ENSRNOG00000008686	Tigd5	ENSRNOG00000000529	Pim1	ENSRNOG00000007680	Fhl5	ENSRNOG00000020733	Camp	ENSRNOG00000002653	Kcnk2	ENSRNOG00000004273	Ifitm1	ENSRNOG00000029598	Robo2	ENSRNOG00000009570	Pdxp	ENSRNOG00000017428	Map1b	ENSRNOG00000012208	Itgb7					ENSRNOG00000009726	Grip2
		ENSRNOG00000002609	Ero1b	ENSRNOG00000029077	Dpm3	ENSRNOG00000005124	Plekhh2	ENSRNOG00000000925	Psph	ENSRNOG00000008012	Abcb1b	ENSRNOG00000000925	Psph	ENSRNOG00000011891	Atp6v1b2	ENSRNOG00000013798	Fnbp1l	ENSRNOG00000003259	C1qtnf1	ENSRNOG00000006204	Slc30a3	ENSRNOG00000014124	Nod2	ENSRNOG00000001516	Rapgef4	ENSRNOG00000048951	LOC100364500					ENSRNOG00000008961	Mapre3
		ENSRNOG00000010794	Dennd3	ENSRNOG00000019357	Tax1bp3	ENSRNOG00000045649	Arrdc3	ENSRNOG00000045913	Prdm16	ENSRNOG00000017414	Irf7	ENSRNOG00000007419	Pank3	ENSRNOG00000010775	Arrdc4	ENSRNOG00000020185	Wdr6	ENSRNOG00000028946	Cdc42ep4	ENSRNOG00000014610	Anpep	ENSRNOG00000014048	Cyld	ENSRNOG00000050347	Ptges3l	ENSRNOG00000037757	Calhm6					ENSRNOG00000005248	Slc1a4
		ENSRNOG00000029966	Xrcc4	ENSRNOG00000011720	L3mbtl3	ENSRNOG00000013166	Wnt4	ENSRNOG00000017857	Cul7	ENSRNOG00000016187	Tmem67	ENSRNOG00000045913	Prdm16	ENSRNOG00000007372	Casp1	ENSRNOG00000046271	LOC100911685	ENSRNOG00000019193	Stx1b	ENSRNOG00000024677	Arhgap33	ENSRNOG00000026226	Hook1	ENSRNOG00000007949	Rgn	ENSRNOG00000000042	Xpr1					ENSRNOG00000028415	Cdc20
		ENSRNOG00000048315	Eif2ak2	ENSRNOG00000017558	Tubb2a	ENSRNOG00000022143	Dusp23	ENSRNOG00000024365	Ect2	ENSRNOG00000008455	Tmem87a	ENSRNOG00000020279	Syt11	ENSRNOG00000019737	Sema4a	ENSRNOG00000014678	Fzd5	ENSRNOG00000015717	Ptpre	ENSRNOG00000016021	Lims2	ENSRNOG00000020904	Cdc42ep2	ENSRNOG00000007906	Bub1b	ENSRNOG00000030712	RT1-A2					ENSRNOG00000032590	Ttc28
		ENSRNOG00000018411	Pold3	ENSRNOG00000017132	Snx30	ENSRNOG00000005731	Birc3	ENSRNOG00000020279	Syt11	ENSRNOG00000011815	Sgk1	ENSRNOG00000024365	Ect2	ENSRNOG00000008022	Apaf1	ENSRNOG00000008934	Tmem65	ENSRNOG00000014856	Etnk1	ENSRNOG00000015036	Ctgf	ENSRNOG00000018903	Pik3r1	ENSRNOG00000008450	LOC100359539	ENSRNOG00000017123	B2m					ENSRNOG00000007564	Evc
		ENSRNOG00000011420	Mtmr7	ENSRNOG00000008061	Nuak1	ENSRNOG00000032396	RGD1559575	ENSRNOG00000023433	Gata6	ENSRNOG00000008022	Apaf1	ENSRNOG00000018087	Vim	ENSRNOG00000001300	P2rx4	ENSRNOG00000008074	Cyp11a1	ENSRNOG00000016995	Zap70	ENSRNOG00000013481	Cdh11	ENSRNOG00000039593	Ecscr	ENSRNOG00000000566	Pcbd1	ENSRNOG00000018488	Cd40					ENSRNOG00000010386	H2afx
		ENSRNOG00000043098	Mt2A	ENSRNOG00000002711	Nuf2	ENSRNOG00000000459	Psmb9	ENSRNOG00000012475	Prr5	ENSRNOG00000001300	P2rx4	ENSRNOG00000004479	Aurka	ENSRNOG00000031743	Gbp2	ENSRNOG00000013322	Pola1	ENSRNOG00000042320	Slc41a1	ENSRNOG00000008841	Orc1	ENSRNOG00000027924	Fam83g	ENSRNOG00000010365	Syn1	ENSRNOG00000049761	Htr6					ENSRNOG00000009102	Fermt2
		ENSRNOG00000045840	Hist1h4m	ENSRNOG00000021750	Id1	ENSRNOG00000010971	Snx18	ENSRNOG00000050106	Rcc1	ENSRNOG00000031743	Gbp2	ENSRNOG00000019027	Habp4	ENSRNOG00000042560	Bag4	ENSRNOG00000031814	Sort1	ENSRNOG00000017496	Cnp	ENSRNOG00000011585	Fat3	ENSRNOG00000028768	Gbp4	ENSRNOG00000005388	Rassf3	ENSRNOG00000014294	Ptpn6					ENSRNOG00000014746	Dzip1l
		ENSRNOG00000023258	Nfkb1	ENSRNOG00000017311	Me3	ENSRNOG00000010086	Plagl2	ENSRNOG00000004479	Aurka	ENSRNOG00000018039	Sncb	ENSRNOG00000019681	Pold1	ENSRNOG00000000529	Pim1	ENSRNOG00000013742	Large1	ENSRNOG00000019208	P2rx5	ENSRNOG00000019549	Akap12	ENSRNOG00000019311	Nfkb2	ENSRNOG00000024482	Tnrc18	ENSRNOG00000012473	Cflar					ENSRNOG00000018993	Ilk
		ENSRNOG00000012168	Fbxl21	ENSRNOG00000010737	Mbnl2	ENSRNOG00000022839	Ifit3	ENSRNOG00000018087	Vim	ENSRNOG00000042560	Bag4	ENSRNOG00000001720	Hes1	ENSRNOG00000008012	Abcb1b	ENSRNOG00000049929	AABR07030494.1	ENSRNOG00000012878	Atp7b	ENSRNOG00000002278	Tec	ENSRNOG00000018839	Ntrk2	ENSRNOG00000020433	Actn4	ENSRNOG00000002525	Ptgs2					ENSRNOG00000012709	Bag2
		ENSRNOG00000002520	Litaf	ENSRNOG00000009334	Knstrn	ENSRNOG00000015420	Stxbp1	ENSRNOG00000019681	Pold1	ENSRNOG00000020733	Camp	ENSRNOG00000008517	Cdc42ep1	ENSRNOG00000016187	Tmem67	ENSRNOG00000013309	Pik3ap1	ENSRNOG00000017453	Ptpn2	ENSRNOG00000030210	Fndc1	ENSRNOG00000004870	Dyrk3	ENSRNOG00000016486	Nop58	ENSRNOG00000015075	Stc1					ENSRNOG00000012512	Nexn
		ENSRNOG00000025545	Tvp23a	ENSRNOG00000004527	Lin7a	ENSRNOG00000003300	Btg2	ENSRNOG00000001720	Hes1	ENSRNOG00000011891	Atp6v1b2	ENSRNOG00000016316	Mcm2	ENSRNOG00000017414	Irf7	ENSRNOG00000014365	Gne	ENSRNOG00000018735	Cd74	ENSRNOG00000009726	Grip2	ENSRNOG00000043416	Bcl3	ENSRNOG00000000561	Pald1	ENSRNOG00000018526	Dlg4					ENSRNOG00000013641	Myo7a
		ENSRNOG00000002643	Ugdh	ENSRNOG00000026502	Dscc1	ENSRNOG00000010805	Fabp4	ENSRNOG00000019027	Habp4	ENSRNOG00000010775	Arrdc4	ENSRNOG00000016419	Pdlim5	ENSRNOG00000008455	Tmem87a	ENSRNOG00000020776	Dhcr7	ENSRNOG00000019216	Il12rb1	ENSRNOG00000007025	Evc2	ENSRNOG00000033235	Relb	ENSRNOG00000005506	Arhgef5	ENSRNOG00000011683	Fes					ENSRNOG00000008659	Arhgap21
		ENSRNOG00000042086	Rab26	ENSRNOG00000007102	Acss1	ENSRNOG00000017523	H6pd	ENSRNOG00000012486	Prim2	ENSRNOG00000007372	Casp1	ENSRNOG00000024808	Stk39	ENSRNOG00000011815	Sgk1	ENSRNOG00000024213	Golim4	ENSRNOG00000003835	Slc43a2	ENSRNOG00000022196	Bmpr2	ENSRNOG00000013135	Ptpn12	ENSRNOG00000011647	S100a6	ENSRNOG00000007284	Slc2a1					ENSRNOG00000008467	Agbl2
		ENSRNOG00000016334	Ptbp3	ENSRNOG00000019384	Med11	ENSRNOG00000016838	Pla2g5	ENSRNOG00000008691	Ick	ENSRNOG00000019737	Sema4a	ENSRNOG00000009620	Cybrd1	ENSRNOG00000011923	Mgarp	ENSRNOG00000017851	Etfb	ENSRNOG00000009912	Fgr	ENSRNOG00000022704	Esyt3	ENSRNOG00000021046	Sult2b1	ENSRNOG00000002791	Bcl2	ENSRNOG00000022274	Slc2a8					ENSRNOG00000013774	Lmnb1
		ENSRNOG00000009824	Irf2	ENSRNOG00000013391	Sorbs2	ENSRNOG00000031312	Tnfrsf1a	ENSRNOG00000008517	Cdc42ep1	ENSRNOG00000013794	Rbp1	ENSRNOG00000017392	Fgf2	ENSRNOG00000013948	Zc3hav1	ENSRNOG00000011951	Plk2	ENSRNOG00000003923	Rab21	ENSRNOG00000006756	Maged1	ENSRNOG00000003147	Sqstm1	ENSRNOG00000009343	Evpl	ENSRNOG00000046195	AABR07029596.1					ENSRNOG00000014170	Dbn1
		ENSRNOG00000019968	Trim8	ENSRNOG00000012512	Nexn	ENSRNOG00000010210	Slc7a11	ENSRNOG00000016419	Pdlim5	ENSRNOG00000014675	Pi4k2a	ENSRNOG00000036816	Wls	ENSRNOG00000042137	Tmem173	ENSRNOG00000020660	Cfl1	ENSRNOG00000004488	Bdkrb1	ENSRNOG00000030151	Thsd7a	ENSRNOG00000015590	Dnaaf1	ENSRNOG00000008869	Ppp1r9a	ENSRNOG00000012956	Tgm2					ENSRNOG00000025843	Ccdc102a
		ENSRNOG00000013415	Ptpn18	ENSRNOG00000003832	Vash2	ENSRNOG00000009822	Tlr2	ENSRNOG00000016316	Mcm2	ENSRNOG00000008845	Pdrg1	ENSRNOG00000018830	Aff3	ENSRNOG00000018144	Depdc5	ENSRNOG00000001227	Adarb1	ENSRNOG00000002511	Flt4	ENSRNOG00000015741	Slc2a13	ENSRNOG00000009932	Mctp2	ENSRNOG00000020060	Atf5	ENSRNOG00000012176	Rab27b					ENSRNOG00000004860	Myh9l1
		ENSRNOG00000014064	Ctsh	ENSRNOG00000011964	Abcd4	ENSRNOG00000027145	Rora	ENSRNOG00000009620	Cybrd1	ENSRNOG00000037871	Sfxn5	ENSRNOG00000009198	Rab6b	ENSRNOG00000001407	Tfr2	ENSRNOG00000039183	Cip2a	ENSRNOG00000019354	Ptch1	ENSRNOG00000018184	Tpm1	ENSRNOG00000016346	Prkcd	ENSRNOG00000028872	Rai14	ENSRNOG00000013141	Eno2					ENSRNOG00000009334	Knstrn
		ENSRNOG00000010258	Vhl	ENSRNOG00000019734	Mrpl14	ENSRNOG00000003480	Aim2	ENSRNOG00000024808	Stk39	ENSRNOG00000001729	Xxylt1	ENSRNOG00000001295	S100b	ENSRNOG00000006076	Steap2	ENSRNOG00000002045	Anxa3	ENSRNOG00000043416	Bcl3	ENSRNOG00000004279	Adgra3	ENSRNOG00000013023	Nop53	ENSRNOG00000047046	Plin4	ENSRNOG00000009832	Slc39a14					ENSRNOG00000008165	Tpx2
		ENSRNOG00000008767	Atg4c	ENSRNOG00000015267	Aldh18a1	ENSRNOG00000003674	Pir	ENSRNOG00000005924	Dstn	ENSRNOG00000000172	Sqor	ENSRNOG00000014152	Kcnip3	ENSRNOG00000007939	Naprt	ENSRNOG00000017912	Atp2a3	ENSRNOG00000037835	Catip	ENSRNOG00000007090	Cacna1c	ENSRNOG00000009028	Rnf126	ENSRNOG00000017466	Kif5b	ENSRNOG00000001158	Abcg1					ENSRNOG00000002886	Myh10
		ENSRNOG00000000451	RT1-Ba	ENSRNOG00000016423	Tacc1	ENSRNOG00000023463	Parp9	ENSRNOG00000036816	Wls	ENSRNOG00000001971	Bbx	ENSRNOG00000012414	Rhobtb3	ENSRNOG00000006116	Hk2	ENSRNOG00000006996	Mms22l	ENSRNOG00000019445	Msln	ENSRNOG00000001143	Cit	ENSRNOG00000008400	Pml	ENSRNOG00000007326	Prepl	ENSRNOG00000010629	Nod1					ENSRNOG00000009972	Rara
		ENSRNOG00000020793	Ruvbl2	ENSRNOG00000018770	Pmaip1	ENSRNOG00000012074	Ifngr1	ENSRNOG00000017392	Fgf2	ENSRNOG00000020942	Plekha4	ENSRNOG00000014170	Dbn1	ENSRNOG00000015591	Cndp2	ENSRNOG00000037707	Armcx6	ENSRNOG00000019752	Slc29a1	ENSRNOG00000009102	Fermt2	ENSRNOG00000001313	Gnaz	ENSRNOG00000013069	Sapcd2	ENSRNOG00000001480	Ncf1					ENSRNOG00000003388	Cenpf
		ENSRNOG00000011340	Ankrd13c	ENSRNOG00000003388	Cenpf	ENSRNOG00000028113	Whamm	ENSRNOG00000018830	Aff3	ENSRNOG00000009075	Trim13	ENSRNOG00000022694	Plekhg5	ENSRNOG00000021691	Ccdc92	ENSRNOG00000013925	Nox4	ENSRNOG00000013064	Lrp8	ENSRNOG00000029342	Scn7a	ENSRNOG00000008024	Pxk	ENSRNOG00000005345	Vsnl1	ENSRNOG00000016753	Slc14a1					ENSRNOG00000018051	Farp2
		ENSRNOG00000006227	Ifih1	ENSRNOG00000009972	Rara	ENSRNOG00000017706	Pqlc2	ENSRNOG00000009198	Rab6b	ENSRNOG00000032745	Slc17a3	ENSRNOG00000008659	Arhgap21	ENSRNOG00000007467	Ace3	ENSRNOG00000036682	Pycr1	ENSRNOG00000002881	Ddr2	ENSRNOG00000003205	Ldb2	ENSRNOG00000020552	Fosl1	ENSRNOG00000010260	Dixdc1	ENSRNOG00000019181	Synpo					ENSRNOG00000015544	LOC100909441
		ENSRNOG00000004473	Ppargc1a	ENSRNOG00000032659	Plcl1	ENSRNOG00000016299	Klf4	ENSRNOG00000001295	S100b	ENSRNOG00000008987	Rnf139	ENSRNOG00000020695	Tead2	ENSRNOG00000001982	Cblb	ENSRNOG00000002710	Cnst	ENSRNOG00000015616	Rgs14	ENSRNOG00000027520	Pls3	ENSRNOG00000013763	Erlin2	ENSRNOG00000031890	Ncam1	ENSRNOG00000019728	Itgad
		ENSRNOG00000004255	Usf1	ENSRNOG00000005058	Lpcat4	ENSRNOG00000001843	Bcl6	ENSRNOG00000014152	Kcnip3	ENSRNOG00000007467	Ace3	ENSRNOG00000010872	Ckb	ENSRNOG00000010389	Ndrg2	ENSRNOG00000009867	Tgfb3	ENSRNOG00000014297	Sdc4	ENSRNOG00000016818	Fgfr3	ENSRNOG00000013932	Rbp2	ENSRNOG00000002393	Eprs	ENSRNOG00000026679	Scn4b
		ENSRNOG00000020667	Shisa5	ENSRNOG00000010386	H2afx	ENSRNOG00000009754	Nampt	ENSRNOG00000004860	Myh9l1	ENSRNOG00000001982	Cblb	ENSRNOG00000000894	Fry	ENSRNOG00000001729	Xxylt1	ENSRNOG00000005512	Ndufa4	ENSRNOG00000006569	Itgb8	ENSRNOG00000003998	Sgca	ENSRNOG00000020580	LOC500956	ENSRNOG00000025895	Cavin2	ENSRNOG00000025527	Mtcl1
		ENSRNOG00000016560	Card19	ENSRNOG00000046242	Klf7	ENSRNOG00000017188	Cyp27a1	ENSRNOG00000037221	Tipinl1	ENSRNOG00000010389	Ndrg2	ENSRNOG00000025602	Cdk4	ENSRNOG00000001971	Bbx	ENSRNOG00000005343	Esr2	ENSRNOG00000015590	Dnaaf1	ENSRNOG00000030954	Fat1	ENSRNOG00000010883	Pard6b	ENSRNOG00000008118	Sync	ENSRNOG00000033215	RT1-Db1
		ENSRNOG00000006589	Mif	ENSRNOG00000015085	Dmpk	ENSRNOG00000006320	Ptges	ENSRNOG00000012414	Rhobtb3	ENSRNOG00000005214	Plek	ENSRNOG00000023116	Agmo	ENSRNOG00000000172	Sqor	ENSRNOG00000043143	Eml1	ENSRNOG00000042517	AABR07012302.1	ENSRNOG00000020770	Arl4d	ENSRNOG00000030443	Rab9a	ENSRNOG00000045752	Rrm1	ENSRNOG00000005900	Slc2a6
		ENSRNOG00000019528	Plekhg6	ENSRNOG00000007610	Gdf11	ENSRNOG00000017803	Apbb1ip	ENSRNOG00000008659	Arhgap21	ENSRNOG00000042137	Tmem173	ENSRNOG00000028415	Cdc20	ENSRNOG00000009075	Trim13	ENSRNOG00000020731	Ppfia3	ENSRNOG00000005957	Slc4a7	ENSRNOG00000010535	Cdh18	ENSRNOG00000013408	Npas2	ENSRNOG00000013574	Appl1	ENSRNOG00000012782	Cemip2
		ENSRNOG00000020205	Agrn	ENSRNOG00000007564	Evc	ENSRNOG00000017163	Pfkp	ENSRNOG00000022694	Plekhg5	ENSRNOG00000007814	Kdm3a	ENSRNOG00000010771	Pkd1	ENSRNOG00000032745	Slc17a3	ENSRNOG00000003399	Hnrnph1	ENSRNOG00000028703	Slc39a6	ENSRNOG00000013641	Myo7a	ENSRNOG00000006304	Mdm2	ENSRNOG00000045636	Fasn	ENSRNOG00000019183	Alox15
		ENSRNOG00000001953	Bace2	ENSRNOG00000012568	Madd	ENSRNOG00000021318	Epas1	ENSRNOG00000014170	Dbn1	ENSRNOG00000001407	Tfr2	ENSRNOG00000047966	Hspa1l	ENSRNOG00000008987	Rnf139	ENSRNOG00000045920	Mcu	ENSRNOG00000009681	Flot2	ENSRNOG00000006653	Slc38a4	ENSRNOG00000007728	Gsdmd	ENSRNOG00000010107	AABR07025295.1	ENSRNOG00000014311	Slc7a8
		ENSRNOG00000023931	Ggn	ENSRNOG00000039924	Triqk	ENSRNOG00000014859	Rnf152	ENSRNOG00000013774	Lmnb1	ENSRNOG00000018144	Depdc5	ENSRNOG00000015921	Esco2	ENSRNOG00000000486	Ggnbp1	ENSRNOG00000009073	Tnni1	ENSRNOG00000016346	Prkcd	ENSRNOG00000039976	Ptk7	ENSRNOG00000017720	Mxd1	ENSRNOG00000014508	Mgll	ENSRNOG00000013265	Tgfbr2
		ENSRNOG00000007159	Ccl2	ENSRNOG00000018993	Ilk	ENSRNOG00000003984	Apln	ENSRNOG00000015030	Tjp2	ENSRNOG00000006076	Steap2	ENSRNOG00000026474	Cad	ENSRNOG00000046195	AABR07029596.1	ENSRNOG00000027026	Jazf1	ENSRNOG00000007679	Cyth4	ENSRNOG00000002886	Myh10	ENSRNOG00000016886	Rnf25	ENSRNOG00000036701	LOC100361457
		ENSRNOG00000000499	Tcp11	ENSRNOG00000021903	Atad5	ENSRNOG00000002574	Nubp1	ENSRNOG00000010872	Ckb	ENSRNOG00000004854	Has2	ENSRNOG00000016075	Dmrt1	ENSRNOG00000019582	Mthfd1l	ENSRNOG00000018939	Rexo2	ENSRNOG00000012508	Slc39a8	ENSRNOG00000021063	Grin2d	ENSRNOG00000024145	Trim65	ENSRNOG00000016689	Fanci
		ENSRNOG00000031202	Trim30c	ENSRNOG00000022288	Pafah2	ENSRNOG00000010567	Angel1	ENSRNOG00000020695	Tead2	ENSRNOG00000006116	Hk2	ENSRNOG00000005343	Esr2	ENSRNOG00000001804	Itpr2	ENSRNOG00000034026	Lclat1	ENSRNOG00000020679	Icam1	ENSRNOG00000010812	Osbpl6	ENSRNOG00000009882	Ppp3ca
		ENSRNOG00000017191	Trim5	ENSRNOG00000020743	Cyp2s1	ENSRNOG00000013959	Skor1	ENSRNOG00000012709	Bag2	ENSRNOG00000007939	Naprt	ENSRNOG00000013653	Pdlim7	ENSRNOG00000038955	MGC105567	ENSRNOG00000005413	Creb3l1	ENSRNOG00000050509	Ebi3	ENSRNOG00000020325	Calhm2	ENSRNOG00000000853	Aif1
		ENSRNOG00000000720	MGC95208	ENSRNOG00000014746	Dzip1l	ENSRNOG00000004672	Sec14l2	ENSRNOG00000025602	Cdk4	ENSRNOG00000015591	Cndp2	ENSRNOG00000043143	Eml1	ENSRNOG00000002470	Ifi47	ENSRNOG00000004621	Rtn4	ENSRNOG00000019322	Notch1	ENSRNOG00000032788	Dysf	ENSRNOG00000011830	Plekha3
		ENSRNOG00000001785	Etv5	ENSRNOG00000019205	Gnpat	ENSRNOG00000031851	Ndufa4l2	ENSRNOG00000000894	Fry	ENSRNOG00000021691	Ccdc92	ENSRNOG00000020731	Ppfia3	ENSRNOG00000016460	Clu	ENSRNOG00000025142	Mex3b	ENSRNOG00000049057	Znrf2	ENSRNOG00000001287	Gper1	ENSRNOG00000012153	Rbl2
		ENSRNOG00000014460	Hivep1	ENSRNOG00000008663	Nat10	ENSRNOG00000018467	Mitd1	ENSRNOG00000023116	Agmo	ENSRNOG00000002074	Rest	ENSRNOG00000020467	Nrep	ENSRNOG00000015063	Dhodh	ENSRNOG00000018697	Abcb6	ENSRNOG00000013442	Ciz1	ENSRNOG00000017511	Dcdc2	ENSRNOG00000019438	Rnf31
		ENSRNOG00000032353	Mmp1	ENSRNOG00000010840	Adamtsl3	ENSRNOG00000013694	Ntng2	ENSRNOG00000010771	Pkd1	ENSRNOG00000049517	Tnfaip3	ENSRNOG00000003399	Hnrnph1	ENSRNOG00000002525	Ptgs2	ENSRNOG00000010529	Thbs2	ENSRNOG00000006418	Samhd1	ENSRNOG00000018666	Gpsm1	ENSRNOG00000000459	Psmb9
		ENSRNOG00000013581	Extl3	ENSRNOG00000029047	Cubn	ENSRNOG00000033560	Polr3c	ENSRNOG00000028415	Cdc20	ENSRNOG00000050348	LOC684270	ENSRNOG00000045920	Mcu	ENSRNOG00000009134	Mad2l2	ENSRNOG00000004200	Sybu	ENSRNOG00000001976	Tmprss2	ENSRNOG00000050378	Pcdha4	ENSRNOG00000019050	Ifit1
		ENSRNOG00000016442	Hoxc6	ENSRNOG00000024250	Wwc3	ENSRNOG00000000017	Steap1	ENSRNOG00000015921	Esco2	ENSRNOG00000011923	Mgarp	ENSRNOG00000002710	Cnst	ENSRNOG00000014478	Fndc3a	ENSRNOG00000007989	Chst1	ENSRNOG00000002244	Pdgfra	ENSRNOG00000012149	Gpsm2	ENSRNOG00000007551	Patj
		ENSRNOG00000002214	Klhl8	ENSRNOG00000015310	Lrrc32	ENSRNOG00000007002	Lif	ENSRNOG00000026474	Cad	ENSRNOG00000029195	Uba7	ENSRNOG00000010553	Pnma1	ENSRNOG00000005390	Nup210	ENSRNOG00000043329	Rnf180	ENSRNOG00000033192	Osmr	ENSRNOG00000008034	Tmeff1	ENSRNOG00000008364	Cat
		ENSRNOG00000000455	Tap2	ENSRNOG00000009700	Dync1i1	ENSRNOG00000033433	Csrnp1	ENSRNOG00000047966	Hspa1l	ENSRNOG00000013948	Zc3hav1	ENSRNOG00000009867	Tgfb3	ENSRNOG00000009993	Dcps	ENSRNOG00000010011	Osbpl3	ENSRNOG00000001313	Gnaz	ENSRNOG00000018122	Tspan17	ENSRNOG00000015461	Serpine2
		ENSRNOG00000021726	Tlr3	ENSRNOG00000047957	Traf5	ENSRNOG00000018845	Snapc4	ENSRNOG00000039284	Haus4	ENSRNOG00000006388	Pygl	ENSRNOG00000005512	Ndufa4	ENSRNOG00000036666	Cybc1	ENSRNOG00000006545	44081	ENSRNOG00000002934	Atp1b1	ENSRNOG00000038784	Piezo2	ENSRNOG00000005731	Birc3
		ENSRNOG00000003284	Epn3	ENSRNOG00000025509	Apbb2	ENSRNOG00000020083	Scly	ENSRNOG00000050636	Arhgef10l	ENSRNOG00000013694	Ntng2	ENSRNOG00000037707	Armcx6	ENSRNOG00000005810	Nlrc4	ENSRNOG00000015465	Cep72	ENSRNOG00000029514	Slc26a9	ENSRNOG00000019270	P2ry6	ENSRNOG00000011205	Ccl3
		ENSRNOG00000002657	Pla2g4a	ENSRNOG00000010017	Wee1	ENSRNOG00000013514	Maf1	ENSRNOG00000008053	Atp8a2	ENSRNOG00000018467	Mitd1	ENSRNOG00000013925	Nox4	ENSRNOG00000033835	Dnm1	ENSRNOG00000004839	B4galnt1	ENSRNOG00000002879	Psen2	ENSRNOG00000002862	Clcn5	ENSRNOG00000005053	Egln3
		ENSRNOG00000012965	Themis2	ENSRNOG00000002092	Hunk	ENSRNOG00000013973	Lcn2	ENSRNOG00000047896	Kctd10	ENSRNOG00000000017	Steap1	ENSRNOG00000036682	Pycr1	ENSRNOG00000004575	Il1a	ENSRNOG00000028627	Hmcn1	ENSRNOG00000012160	Syk	ENSRNOG00000023338	Tspan2	ENSRNOG00000022839	Ifit3
		ENSRNOG00000019368	Scnn1a	ENSRNOG00000015329	Kpna2	ENSRNOG00000006334	Txndc16	ENSRNOG00000032778	Bub1	ENSRNOG00000013514	Maf1	ENSRNOG00000001227	Adarb1	ENSRNOG00000017621	Spns1	ENSRNOG00000006204	Slc30a3	ENSRNOG00000010602	Birc2	ENSRNOG00000021259	Prnp	ENSRNOG00000015420	Stxbp1
		ENSRNOG00000014290	Grm1	ENSRNOG00000000479	Kifc1	ENSRNOG00000012278	Fgf10	ENSRNOG00000015878	Pif1	ENSRNOG00000020083	Scly	ENSRNOG00000039183	Cip2a	ENSRNOG00000046276	Myh3	ENSRNOG00000004837	Limd1	ENSRNOG00000024207	Fgfrl1	ENSRNOG00000019184	Npr3	ENSRNOG00000014025	Rasgrf1
		ENSRNOG00000020465	Ripk3	ENSRNOG00000017914	Cavin3	ENSRNOG00000025371	Spry1	ENSRNOG00000016538	Itga8	ENSRNOG00000007002	Lif	ENSRNOG00000002045	Anxa3	ENSRNOG00000019183	Alox15	ENSRNOG00000024503	Nbas	ENSRNOG00000032844	RT1-Da	ENSRNOG00000024870	Anks1b	ENSRNOG00000000485	Bak1
		ENSRNOG00000000457	Tap1	ENSRNOG00000024420	Eme1	ENSRNOG00000004322	Sh3kbp1	ENSRNOG00000020875	Celf3	ENSRNOG00000000250	Jmjd6	ENSRNOG00000017912	Atp2a3	ENSRNOG00000028801	Gsap	ENSRNOG00000013286	Pdcl3	ENSRNOG00000020552	Fosl1	ENSRNOG00000031675	Panx3	ENSRNOG00000000299	Foxo3
		ENSRNOG00000036677	Slc16a3	ENSRNOG00000028047	Mecr	ENSRNOG00000000250	Jmjd6	ENSRNOG00000004645	Galnt5	ENSRNOG00000010906	Ccl5	ENSRNOG00000006996	Mms22l	ENSRNOG00000047218	Clic5	ENSRNOG00000014548	Nedd9	ENSRNOG00000008024	Pxk	ENSRNOG00000002171	Phldb2	ENSRNOG00000001269	Ppp1cc
		ENSRNOG00000011329	Pkm	ENSRNOG00000005450	Lsm11	ENSRNOG00000010906	Ccl5	ENSRNOG00000020497	Plekha1	ENSRNOG00000004322	Sh3kbp1	ENSRNOG00000015465	Cep72	ENSRNOG00000001214	Pfkl	ENSRNOG00000016547	Rgs19	ENSRNOG00000013763	Erlin2	ENSRNOG00000045829	Thbs1	ENSRNOG00000005970	Lrrc1
		ENSRNOG00000020678	Ifi35	ENSRNOG00000049020	Tceal6	ENSRNOG00000042556	Bmyc	ENSRNOG00000017021	Galnt18	ENSRNOG00000025371	Spry1	ENSRNOG00000004839	B4galnt1	ENSRNOG00000012439	Bid	ENSRNOG00000042536	Pde4d	ENSRNOG00000019306	Syt12	ENSRNOG00000004346	Notch3	ENSRNOG00000019868	Psma5
		ENSRNOG00000001350	Naa25	ENSRNOG00000024650	Ckap2	ENSRNOG00000046261	Acp5	ENSRNOG00000019659	Aspa	ENSRNOG00000006334	Txndc16	ENSRNOG00000046313	Basp1	ENSRNOG00000003719	Atpaf2	ENSRNOG00000012302	Gucy1a1	ENSRNOG00000001174	Pde9a	ENSRNOG00000028598	Edar	ENSRNOG00000012378	Dbnl
		ENSRNOG00000022392	Hspb8	ENSRNOG00000011407	Prag1	ENSRNOG00000014768	Glis3	ENSRNOG00000004165	Prkd1	ENSRNOG00000013973	Lcn2	ENSRNOG00000001515	Map3k20	ENSRNOG00000010331	Ctsb	ENSRNOG00000000572	Chst3	ENSRNOG00000010883	Pard6b	ENSRNOG00000010626	Sphk1	ENSRNOG00000026435	Arid3a
		ENSRNOG00000004049	Baiap2	ENSRNOG00000016831	Serpinh1	ENSRNOG00000008658	Mitf	ENSRNOG00000002471	Polq	ENSRNOG00000046261	Acp5	ENSRNOG00000028627	Hmcn1	ENSRNOG00000022533	Micall2	ENSRNOG00000003613	Mid1	ENSRNOG00000030443	Rab9a	ENSRNOG00000022239	Trarg1	ENSRNOG00000005124	Plekhh2
		ENSRNOG00000003705	Bmx	ENSRNOG00000008839	Pparg	ENSRNOG00000012779	Msr1	ENSRNOG00000014571	Dbndd2	ENSRNOG00000012779	Msr1	ENSRNOG00000004200	Sybu	ENSRNOG00000020590	Adam15	ENSRNOG00000018184	Tpm1	ENSRNOG00000002093	Tgfbr3	ENSRNOG00000017625	Htr2b	ENSRNOG00000010580	Acot7
		ENSRNOG00000019501	Rmnd1	ENSRNOG00000019892	Lrrfip1	ENSRNOG00000004284	Btg1	ENSRNOG00000018106	Neu3	ENSRNOG00000004284	Btg1	ENSRNOG00000007989	Chst1	ENSRNOG00000014258	Rab32	ENSRNOG00000013541	Sh2d4a	ENSRNOG00000025079	Fam126b	ENSRNOG00000021170	Plekho1	ENSRNOG00000047977	LOC684871
		ENSRNOG00000012683	Abhd17c	ENSRNOG00000003897	Col1a1	ENSRNOG00000021614	Kmt2e	ENSRNOG00000010748	Mtus1	ENSRNOG00000013585	Nmnat3	ENSRNOG00000043329	Rnf180	ENSRNOG00000010358	Sh3rf1	ENSRNOG00000009726	Grip2	ENSRNOG00000008170	Jph2	ENSRNOG00000001065	Cyth3	ENSRNOG00000006420	Rbm38
		ENSRNOG00000008930	Tnfsf15	ENSRNOG00000012698	Chsy1	ENSRNOG00000022800	Sp140	ENSRNOG00000018615	Cenph	ENSRNOG00000009820	Bnip3l	ENSRNOG00000015713	Parva	ENSRNOG00000009088	Txnrd1	ENSRNOG00000030210	Fndc1	ENSRNOG00000007728	Gsdmd	ENSRNOG00000008758	Tspan18	ENSRNOG00000002574	Nubp1
		ENSRNOG00000017791	Arhgap12	ENSRNOG00000012561	Arhgef10	ENSRNOG00000003296	Dck	ENSRNOG00000045843	Rusc2	ENSRNOG00000016733	Rab13	ENSRNOG00000010011	Osbpl3	ENSRNOG00000008025	Bend5	ENSRNOG00000043094	Oxct1	ENSRNOG00000006304	Mdm2	ENSRNOG00000011789	Cdon	ENSRNOG00000010567	Angel1
		ENSRNOG00000020603	Angptl6	ENSRNOG00000015396	Sptan1	ENSRNOG00000009820	Bnip3l	ENSRNOG00000018232	Srf	ENSRNOG00000020812	Gys1	ENSRNOG00000006545	44081	ENSRNOG00000026605	Ifi27l2b	ENSRNOG00000027592	Rerg	ENSRNOG00000017775	Slc5a1	ENSRNOG00000016103	Nkd2	ENSRNOG00000017163	Pfkp
		ENSRNOG00000023428	Pik3r5	ENSRNOG00000048166	Arhgap19	ENSRNOG00000013585	Nmnat3	ENSRNOG00000034254	Actb	ENSRNOG00000010556	Intu	ENSRNOG00000018999	Cdc14b	ENSRNOG00000000251	St6galnac1	ENSRNOG00000042668	Msrb3	ENSRNOG00000018567	Slc20a1	ENSRNOG00000002343	Uchl1	ENSRNOG00000017803	Apbb1ip
		ENSRNOG00000034078	Mxi1	ENSRNOG00000015124	Gpam	ENSRNOG00000016733	Rab13	ENSRNOG00000018416	Ttbk1	ENSRNOG00000049062	Trappc2b	ENSRNOG00000005413	Creb3l1	ENSRNOG00000029941	Grina	ENSRNOG00000022704	Esyt3	ENSRNOG00000009882	Ppp3ca	ENSRNOG00000006631	Sema3e	ENSRNOG00000004458	Ston2
		ENSRNOG00000034240	Bcor	ENSRNOG00000011167	Wdhd1	ENSRNOG00000020812	Gys1	ENSRNOG00000025730	Armcx3	ENSRNOG00000009425	Fgf7	ENSRNOG00000004621	Rtn4	ENSRNOG00000007060	Plin2	ENSRNOG00000006756	Maged1	ENSRNOG00000016322	Camk2n1	ENSRNOG00000011076	Ank2	ENSRNOG00000011680	Il16
		ENSRNOG00000003732	Flrt2	ENSRNOG00000048389	Fgf18	ENSRNOG00000010556	Intu	ENSRNOG00000004874	Flrt3	ENSRNOG00000000782	Trim10	ENSRNOG00000018697	Abcb6	ENSRNOG00000011019	Faah	ENSRNOG00000004496	Rock2	ENSRNOG00000014333	Vcam1	ENSRNOG00000029012	Shisa6	ENSRNOG00000002341	Trim25
		ENSRNOG00000017220	Tcirg1	ENSRNOG00000010447	Tmod2	ENSRNOG00000009425	Fgf7	ENSRNOG00000014343	Anln	ENSRNOG00000012820	Add3	ENSRNOG00000025142	Mex3b	ENSRNOG00000011599	Gldc	ENSRNOG00000019549	Akap12	ENSRNOG00000000853	Aif1	ENSRNOG00000000826	Flot1	ENSRNOG00000004672	Sec14l2
		ENSRNOG00000006238	Traf2	ENSRNOG00000033119	Plcb4	ENSRNOG00000049062	Trappc2b	ENSRNOG00000005034	Arhgef25	ENSRNOG00000005326	Cnrip1	ENSRNOG00000010529	Thbs2	ENSRNOG00000022598	Trerf1	ENSRNOG00000011841	Map2	ENSRNOG00000025167	Sema4b	ENSRNOG00000011521	Filip1	ENSRNOG00000023463	Parp9
		ENSRNOG00000013634	Myd88	ENSRNOG00000014066	Jade1	ENSRNOG00000009131	Zc3h12a	ENSRNOG00000009503	Depdc1	ENSRNOG00000009131	Zc3h12a	ENSRNOG00000020923	Tuft1	ENSRNOG00000016378	Map3k8	ENSRNOG00000006916	Sardh	ENSRNOG00000022242	Cxcl9	ENSRNOG00000017164	Afap1l2	ENSRNOG00000003480	Aim2
		ENSRNOG00000002946	Socs3	ENSRNOG00000016612	Trim36	ENSRNOG00000005326	Cnrip1	ENSRNOG00000013057	Prc1	ENSRNOG00000038746	Bco2	ENSRNOG00000009073	Tnni1	ENSRNOG00000027839	Ptk2b	ENSRNOG00000014872	Sec24d	ENSRNOG00000009385	Pik3cg	ENSRNOG00000029465	Slc26a10	ENSRNOG00000003674	Pir
		ENSRNOG00000026900	Ppil2	ENSRNOG00000025042	Pde3a	ENSRNOG00000000782	Trim10	ENSRNOG00000018681	Nes	ENSRNOG00000017136	Syt17	ENSRNOG00000027026	Jazf1	ENSRNOG00000009856	Sypl1	ENSRNOG00000007062	Rin3	ENSRNOG00000050210	RT1-CE10	ENSRNOG00000007234	Cyp51	ENSRNOG00000014117	Hmox1
		ENSRNOG00000012603	Sestd1	ENSRNOG00000012602	Recql	ENSRNOG00000012820	Add3	ENSRNOG00000014080	Kif23	ENSRNOG00000004776	Ftsj1	ENSRNOG00000018939	Rexo2	ENSRNOG00000014806	Pnkd	ENSRNOG00000003645	LOC103689931	ENSRNOG00000005660	Fam110c	ENSRNOG00000008543	Pdlim2	ENSRNOG00000003170	Nlrp3
		ENSRNOG00000002408	Rbm47	ENSRNOG00000012674	Adrb3	ENSRNOG00000011015	Hivep2	ENSRNOG00000009636	Scrn1	ENSRNOG00000019907	Nfkbie	ENSRNOG00000034026	Lclat1	ENSRNOG00000016968	Gramd4	ENSRNOG00000015423	Ccna2	ENSRNOG00000020884	Cd6	ENSRNOG00000018384	Adam12	ENSRNOG00000023943	AABR07013651.1
		ENSRNOG00000013532	Pgam2	ENSRNOG00000025198	Gas2l3	ENSRNOG00000000523	Ppil1	ENSRNOG00000032297	Msmo1	ENSRNOG00000030888	Rela	ENSRNOG00000003178	Mageh1	ENSRNOG00000025053	Lrp1	ENSRNOG00000002886	Myh10	ENSRNOG00000019438	Rnf31	ENSRNOG00000033658	Kntc1	ENSRNOG00000028113	Whamm
		ENSRNOG00000016692	Hsdl2	ENSRNOG00000007955	Timp4	ENSRNOG00000038746	Bco2	ENSRNOG00000000547	Tspyl4	ENSRNOG00000006934	Acvr1b	ENSRNOG00000023286	AABR07049408.1	ENSRNOG00000019666	Ubxn1	ENSRNOG00000020280	Armc6	ENSRNOG00000000795	RT1-N3	ENSRNOG00000017506	Cltb	ENSRNOG00000018526	Dlg4
		ENSRNOG00000023013	43893	ENSRNOG00000036859	Gdpd5	ENSRNOG00000017136	Syt17	ENSRNOG00000004245	Mgst3	ENSRNOG00000019812	Nr1h2	ENSRNOG00000010966	Itgb1	ENSRNOG00000002568	Socs1	ENSRNOG00000008015	Fos	ENSRNOG00000019308	Arrb2	ENSRNOG00000000704	Cmklr1	ENSRNOG00000010176	Map2k1
		ENSRNOG00000004026	Atp2b1	ENSRNOG00000005365	Kcnip1	ENSRNOG00000019907	Nfkbie	ENSRNOG00000028585	Tceal8	ENSRNOG00000009734	Akr1b10	ENSRNOG00000021962	Fzd2	ENSRNOG00000021581	Rapgef2	ENSRNOG00000005849	Aco1	ENSRNOG00000003778	Opn3	ENSRNOG00000021579	Mpp6	ENSRNOG00000007048	Rap1b
		ENSRNOG00000004637	Fbxo7	ENSRNOG00000017546	Mylk3	ENSRNOG00000030888	Rela	ENSRNOG00000042374	Tgif2	ENSRNOG00000018009	Rab8b	ENSRNOG00000003160	RragB	ENSRNOG00000007390	Nfkbia	ENSRNOG00000017933	Ccdc3	ENSRNOG00000002839	Slc19a2	ENSRNOG00000017428	Map1b	ENSRNOG00000006248	Trim37
		ENSRNOG00000017037	Otud3	ENSRNOG00000018824	Slc7a5	ENSRNOG00000004776	Ftsj1	ENSRNOG00000001828	Stk38l	ENSRNOG00000027194	Sgsm2	ENSRNOG00000024730	Ppm1e	ENSRNOG00000012946	Mov10	ENSRNOG00000008467	Agbl2	ENSRNOG00000001304	Bcr	ENSRNOG00000021433	Arhgef39	ENSRNOG00000012473	Cflar
		ENSRNOG00000006420	Rbm38	ENSRNOG00000014182	Tns1	ENSRNOG00000019812	Nr1h2	ENSRNOG00000010765	Vcl	ENSRNOG00000047611	Top1	ENSRNOG00000015439	Man2a1	ENSRNOG00000017787	Ripk1	ENSRNOG00000012149	Gpsm2	ENSRNOG00000010575	Dapp1	ENSRNOG00000006490	Neo1	ENSRNOG00000018911	Pfkfb3
		ENSRNOG00000001628	Pcp4	ENSRNOG00000007345	Amot	ENSRNOG00000006934	Acvr1b	ENSRNOG00000008917	Ehbp1	ENSRNOG00000022540	Trex1	ENSRNOG00000031801	Ephb3	ENSRNOG00000029658	Rnf213	ENSRNOG00000027606	Neurl1b	ENSRNOG00000009222	Epha2	ENSRNOG00000007324	Plxna2	ENSRNOG00000026293	Jun
		ENSRNOG00000026435	Arid3a	ENSRNOG00000006831	Pgr	ENSRNOG00000009734	Akr1b10	ENSRNOG00000017828	Egr3	ENSRNOG00000009037	Sulf1	ENSRNOG00000014753	Tcf7l1	ENSRNOG00000036745	Gna13	ENSRNOG00000004442	Dglucy	ENSRNOG00000016372	Slc12a7	ENSRNOG00000017072	Slc16a14	ENSRNOG00000006990	Grb7
		ENSRNOG00000047605	Ptprk	ENSRNOG00000048172	Rac3	ENSRNOG00000002309	Hlx	ENSRNOG00000023465	Depp1	ENSRNOG00000011914	Dtnb	ENSRNOG00000045997	Chst14	ENSRNOG00000012886	Maff	ENSRNOG00000007483	Ccnf	ENSRNOG00000050231	Gng12	ENSRNOG00000009581	Lce1m	ENSRNOG00000049497	Eif6
		ENSRNOG00000002460	Serpinb2	ENSRNOG00000017993	Abcb10	ENSRNOG00000027194	Sgsm2	ENSRNOG00000046947	Ak5	ENSRNOG00000019550	Slc11a2	ENSRNOG00000018836	RGD1559896	ENSRNOG00000019456	Kars	ENSRNOG00000014030	Synm	ENSRNOG00000047894	AABR07034648.1	ENSRNOG00000003537	Spta1	ENSRNOG00000012956	Tgm2
		ENSRNOG00000010580	Acot7	ENSRNOG00000020407	Atcay	ENSRNOG00000018009	Rab8b	ENSRNOG00000017954	Prelid3a	ENSRNOG00000037744	Oas1g	ENSRNOG00000007779	Kank4	ENSRNOG00000037563	Cd68	ENSRNOG00000008016	Ckap4	ENSRNOG00000017319	Mertk	ENSRNOG00000048043	F2r	ENSRNOG00000000583	Cdk19
		ENSRNOG00000019246	Psme2	ENSRNOG00000020714	Trpm4	ENSRNOG00000021255	Smox	ENSRNOG00000007006	Slc3a1	ENSRNOG00000015052	Star	ENSRNOG00000019257	Kif27	ENSRNOG00000012853	Tk2	ENSRNOG00000047143	Fkbp1b	ENSRNOG00000003064	Bst1	ENSRNOG00000020119	Pcdha4	ENSRNOG00000014191	Zfp395
		ENSRNOG00000014385	Wnt2b	ENSRNOG00000010777	Tox	ENSRNOG00000047611	Top1	ENSRNOG00000000875	Fhl1	ENSRNOG00000005404	Rasgrp1	ENSRNOG00000011052	Gars	ENSRNOG00000023334	Parp14	ENSRNOG00000010721	Dlgap5	ENSRNOG00000022597	Cenpj	ENSRNOG00000013588	Glra1	ENSRNOG00000012081	Txn1
		ENSRNOG00000039241	Ythdc2	ENSRNOG00000015736	Dhrs3	ENSRNOG00000022540	Trex1	ENSRNOG00000012835	Espl1	ENSRNOG00000012183	Glrx	ENSRNOG00000004807	Arf2	ENSRNOG00000049920	Psma2	ENSRNOG00000032788	Dysf	ENSRNOG00000048719	Dtnbp1	ENSRNOG00000002413	Gpc4	ENSRNOG00000047023	Aldh1l1
		ENSRNOG00000001269	Ppp1cc	ENSRNOG00000039666	Srpx	ENSRNOG00000019550	Slc11a2	ENSRNOG00000012386	Zbtb38	ENSRNOG00000021731	N4bp3	ENSRNOG00000047699	Snai2	ENSRNOG00000038916	Dram1	ENSRNOG00000007078	Wisp1	ENSRNOG00000029939	Gypc	ENSRNOG00000012562	Grin3b	ENSRNOG00000001573	Usp25
		ENSRNOG00000010549	Tspo	ENSRNOG00000007546	Asns	ENSRNOG00000011914	Dtnb	ENSRNOG00000007680	Fhl5	ENSRNOG00000040287	Cyp1b1	ENSRNOG00000023208	Myorg	ENSRNOG00000014254	Cpt1a	ENSRNOG00000021918	Cep76	ENSRNOG00000000441	Gpsm3	ENSRNOG00000016414	Slc22a17	ENSRNOG00000017123	B2m
		ENSRNOG00000024022	Ndfip2	ENSRNOG00000017445	Tubb2b	ENSRNOG00000009037	Sulf1	ENSRNOG00000002841	Cdc42bpa	ENSRNOG00000008215	Trim47	ENSRNOG00000013309	Pik3ap1	ENSRNOG00000009282	Nub1	ENSRNOG00000009785	Cdkn3	ENSRNOG00000015118	Cpped1	ENSRNOG00000005388	Rassf3	ENSRNOG00000049282	Oas2
		ENSRNOG00000019412	Rhbg	ENSRNOG00000004072	Myo1c	ENSRNOG00000037744	Oas1g	ENSRNOG00000010183	Fam198b	ENSRNOG00000014254	Cpt1a	ENSRNOG00000014365	Gne	ENSRNOG00000016945	Pla2g2a	ENSRNOG00000001250	Lfng	ENSRNOG00000002922	Adora2b	ENSRNOG00000020433	Actn4	ENSRNOG00000023896	Dusp6
		ENSRNOG00000024998	Trps1	ENSRNOG00000026212	Micall1	ENSRNOG00000002612	Ddx52	ENSRNOG00000003178	Mageh1	ENSRNOG00000013009	Ldha	ENSRNOG00000020776	Dhcr7	ENSRNOG00000010165	Tnfaip2	ENSRNOG00000010812	Osbpl6	ENSRNOG00000038999	RT1-A1	ENSRNOG00000006723	Itga11	ENSRNOG00000007393	Ndrg1
		ENSRNOG00000004226	Irak3	ENSRNOG00000001642	Tbc1d23	ENSRNOG00000005404	Rasgrp1	ENSRNOG00000023286	AABR07049408.1	ENSRNOG00000004710	Rbks	ENSRNOG00000020129	Cdh3	ENSRNOG00000016995	Zap70	ENSRNOG00000045829	Thbs1	ENSRNOG00000020716	Axl	ENSRNOG00000015562	Cdh17	ENSRNOG00000014634	Gtpbp1
		ENSRNOG00000000485	Bak1	ENSRNOG00000028649	Tox3	ENSRNOG00000010919	Mbd4	ENSRNOG00000021962	Fzd2	ENSRNOG00000009282	Nub1	ENSRNOG00000024213	Golim4	ENSRNOG00000012019	B3galnt1	ENSRNOG00000002171	Phldb2	ENSRNOG00000008414	Bsg	ENSRNOG00000023404	Slc9b2	ENSRNOG00000009389	Ripk2
		ENSRNOG00000016123	Rnf144b	ENSRNOG00000024533	Eogt	ENSRNOG00000015052	Star	ENSRNOG00000000818	Nrm	ENSRNOG00000016945	Pla2g2a	ENSRNOG00000017851	Etfb	ENSRNOG00000019193	Stx1b	ENSRNOG00000031129	Carm1	ENSRNOG00000020706	Kcnn3	ENSRNOG00000000697	Coro1c	ENSRNOG00000013265	Tgfbr2
		ENSRNOG00000007636	Cadps2	ENSRNOG00000018214	Bok	ENSRNOG00000012183	Glrx	ENSRNOG00000010966	Itgb1	ENSRNOG00000010165	Tnfaip2	ENSRNOG00000011951	Plk2	ENSRNOG00000042070	Ticam2	ENSRNOG00000010697	Hadh	ENSRNOG00000005905	Pde4b	ENSRNOG00000005506	Arhgef5	ENSRNOG00000023969	Herc6
		ENSRNOG00000016751	Slc25a28	ENSRNOG00000042978	Ncald	ENSRNOG00000040287	Cyp1b1	ENSRNOG00000017307	Prss23	ENSRNOG00000004063	Sh3pxd2b	ENSRNOG00000012318	Aspm	ENSRNOG00000009982	Pnp	ENSRNOG00000024870	Anks1b	ENSRNOG00000008129	Pla2r1	ENSRNOG00000010617	Scube1	ENSRNOG00000001548	Nfe2l2
		ENSRNOG00000018107	Zfand5	ENSRNOG00000016731	Tpm2	ENSRNOG00000021731	N4bp3	ENSRNOG00000009303	Zwilch	ENSRNOG00000037563	Cd68	ENSRNOG00000020660	Cfl1	ENSRNOG00000007596	Rffl	ENSRNOG00000015080	Wdfy1	ENSRNOG00000051056	AABR07063279.1	ENSRNOG00000016878	Plppr5	ENSRNOG00000021323	Car13
		ENSRNOG00000010608	Cep162	ENSRNOG00000021685	Cdk5r1	ENSRNOG00000008215	Trim47	ENSRNOG00000003160	RragB	ENSRNOG00000012853	Tk2	ENSRNOG00000014678	Fzd5	ENSRNOG00000011459	Rhbdf2	ENSRNOG00000018815	Plk1	ENSRNOG00000028335	Fat4	ENSRNOG00000011647	S100a6	ENSRNOG00000046891	Hk1
		ENSRNOG00000018412	Sfi1	ENSRNOG00000031916	Timeless	ENSRNOG00000000529	Pim1	ENSRNOG00000024730	Ppm1e	ENSRNOG00000023334	Parp14	ENSRNOG00000022060	Magi1	ENSRNOG00000003923	Rab21	ENSRNOG00000016166	Pdlim1	ENSRNOG00000004888	Spred2	ENSRNOG00000037449	Pole	ENSRNOG00000003207	Fmnl1
		ENSRNOG00000005053	Egln3	ENSRNOG00000031915	Hdac10	ENSRNOG00000008455	Tmem87a	ENSRNOG00000015439	Man2a1	ENSRNOG00000049920	Psma2	ENSRNOG00000008934	Tmem65	ENSRNOG00000009605	Tfe3	ENSRNOG00000048949	LOC102549542	ENSRNOG00000036689	P4hb	ENSRNOG00000009343	Evpl	ENSRNOG00000013141	Eno2
		ENSRNOG00000007152	Bhlhe40	ENSRNOG00000027901	Mrm1	ENSRNOG00000016187	Tmem67	ENSRNOG00000014753	Tcf7l1	ENSRNOG00000038916	Dram1	ENSRNOG00000008074	Cyp11a1	ENSRNOG00000015290	Tpi1	ENSRNOG00000007104	Itpr1	ENSRNOG00000008048	Plscr1	ENSRNOG00000008869	Ppp1r9a	ENSRNOG00000015845	Fam129b
		ENSRNOG00000011205	Ccl3	ENSRNOG00000020922	Hspb6	ENSRNOG00000017414	Irf7	ENSRNOG00000031801	Ephb3	ENSRNOG00000008697	Nov	ENSRNOG00000013322	Pola1	ENSRNOG00000017453	Ptpn2	ENSRNOG00000021259	Prnp	ENSRNOG00000006952	Prex1	ENSRNOG00000028872	Rai14	ENSRNOG00000009079	Prkar2b
		ENSRNOG00000039754	Rab7b	ENSRNOG00000010685	Tbx18	ENSRNOG00000008012	Abcb1b	ENSRNOG00000014336	Mcm5	ENSRNOG00000018804	Ripor2	ENSRNOG00000031814	Sort1	ENSRNOG00000045541	LOC687399	ENSRNOG00000000632	Cdk1	ENSRNOG00000018170	Slc27a1	ENSRNOG00000010199	Glrb	ENSRNOG00000018183	Ubr4
		ENSRNOG00000008364	Cat	ENSRNOG00000011593	Hey1	ENSRNOG00000019996	Slc16a1	ENSRNOG00000018836	RGD1559896	ENSRNOG00000007437	Irf5	ENSRNOG00000013742	Large1	ENSRNOG00000018735	Cd74	ENSRNOG00000025115	Exph5	ENSRNOG00000018111	Slc12a5	ENSRNOG00000004821	Sntb1	ENSRNOG00000011559	Cnn3
		ENSRNOG00000003800	Rgs9	ENSRNOG00000042980	Adam19	ENSRNOG00000011815	Sgk1	ENSRNOG00000045997	Chst14	ENSRNOG00000021581	Rapgef2	ENSRNOG00000049929	AABR07030494.1	ENSRNOG00000002425	Pctp	ENSRNOG00000001083	Kdelr2	ENSRNOG00000009031	Gucy2c	ENSRNOG00000047046	Plin4	ENSRNOG00000017194	Prdx1
		ENSRNOG00000015461	Serpine2	ENSRNOG00000013577	Kdelr3	ENSRNOG00000001300	P2rx4	ENSRNOG00000007779	Kank4	ENSRNOG00000007390	Nfkbia	ENSRNOG00000013798	Fnbp1l	ENSRNOG00000032436	Tmod3	ENSRNOG00000002862	Clcn5	ENSRNOG00000024230	Tnfaip8l3	ENSRNOG00000020585	Tbxa2r	ENSRNOG00000018630	Gapdh
		ENSRNOG00000007551	Patj	ENSRNOG00000000561	Pald1	ENSRNOG00000008022	Apaf1	ENSRNOG00000027736	Cnn1	ENSRNOG00000012946	Mov10	ENSRNOG00000020185	Wdr6	ENSRNOG00000017496	Cnp	ENSRNOG00000016103	Nkd2	ENSRNOG00000016112	Cd274	ENSRNOG00000028498	Wdr1
		ENSRNOG00000017684	Fbxl22	ENSRNOG00000037229	Gmppb	ENSRNOG00000031743	Gbp2	ENSRNOG00000011052	Gars	ENSRNOG00000017787	Ripk1	ENSRNOG00000046271	LOC100911685	ENSRNOG00000008639	Pabpc1	ENSRNOG00000001706	Kalrn	ENSRNOG00000031081	Stat2	ENSRNOG00000004033	Sema6a
		ENSRNOG00000008602	Steap4	ENSRNOG00000012653	Ppp1r13b	ENSRNOG00000042560	Bag4	ENSRNOG00000019257	Kif27	ENSRNOG00000011745	Psma1	ENSRNOG00000005981	Nt5c3a	ENSRNOG00000014297	Sdc4	ENSRNOG00000009470	Flnb	ENSRNOG00000013953	Ntrk1	ENSRNOG00000013213	Epha4
		ENSRNOG00000009576	Xpa	ENSRNOG00000015004	Fsbp	ENSRNOG00000018039	Sncb	ENSRNOG00000047699	Snai2	ENSRNOG00000029658	Rnf213	ENSRNOG00000016690	Idi1	ENSRNOG00000019445	Msln	ENSRNOG00000010244	Sarm1	ENSRNOG00000013674	Megf10	ENSRNOG00000015568	Plpp5
		ENSRNOG00000019050	Ifit1	ENSRNOG00000023296	AABR07002945.1	ENSRNOG00000015906	Tgif1	ENSRNOG00000004807	Arf2	ENSRNOG00000036745	Gna13	ENSRNOG00000015380	Jup	ENSRNOG00000013135	Ptpn12	ENSRNOG00000022239	Trarg1	ENSRNOG00000050183	RT1-CE1	ENSRNOG00000013069	Sapcd2
		ENSRNOG00000000323	Prdm1	ENSRNOG00000001004	Ncor2	ENSRNOG00000020733	Camp	ENSRNOG00000023208	Myorg	ENSRNOG00000012886	Maff	ENSRNOG00000013194	Rps6ka2	ENSRNOG00000020889	Nucb1	ENSRNOG00000004925	Ppp1r12a	ENSRNOG00000017980	Itgal	ENSRNOG00000030418	Tmem47
		ENSRNOG00000012659	Vamp5	ENSRNOG00000046667	Fosb	ENSRNOG00000010775	Arrdc4	ENSRNOG00000032178	Cenpa	ENSRNOG00000019456	Kars	ENSRNOG00000034013	Acaca	ENSRNOG00000001010	Tecpr1	ENSRNOG00000002751	Zdhhc15	ENSRNOG00000006623	Cd302	ENSRNOG00000031890	Ncam1
		ENSRNOG00000030160	Zfp819	ENSRNOG00000017962	Serpinb6a	ENSRNOG00000031032	Hmgn3	ENSRNOG00000020776	Dhcr7	ENSRNOG00000016378	Map3k8	ENSRNOG00000006663	Usp2	ENSRNOG00000022619	Fth1	ENSRNOG00000033658	Kntc1	ENSRNOG00000009570	Pdxp	ENSRNOG00000002393	Eprs
		ENSRNOG00000006646	Vopp1	ENSRNOG00000005388	Rassf3	ENSRNOG00000011891	Atp6v1b2	ENSRNOG00000014365	Gne	ENSRNOG00000027839	Ptk2b	ENSRNOG00000002653	Kcnk2	ENSRNOG00000043416	Bcl3	ENSRNOG00000012406	Pcbp4	ENSRNOG00000014124	Nod2	ENSRNOG00000025895	Cavin2
		ENSRNOG00000015602	Cdh2	ENSRNOG00000010365	Syn1	ENSRNOG00000007372	Casp1	ENSRNOG00000013309	Pik3ap1	ENSRNOG00000009856	Sypl1	ENSRNOG00000048949	LOC102549542	ENSRNOG00000033235	Relb	ENSRNOG00000008543	Pdlim2	ENSRNOG00000014048	Cyld	ENSRNOG00000008118	Sync
		ENSRNOG00000010047	Ddit4l2	ENSRNOG00000030629	Camkmt	ENSRNOG00000012892	Abca4	ENSRNOG00000017851	Etfb	ENSRNOG00000014806	Pnkd	ENSRNOG00000007104	Itpr1	ENSRNOG00000009028	Rnf126	ENSRNOG00000003267	Pycr2	ENSRNOG00000011284	Sgms2	ENSRNOG00000016119	Fzd7
		ENSRNOG00000009030	Rab19	ENSRNOG00000001823	St6gal1	ENSRNOG00000014486	Rfx3	ENSRNOG00000024213	Golim4	ENSRNOG00000016968	Gramd4	ENSRNOG00000021259	Prnp	ENSRNOG00000019141	Ch25h	ENSRNOG00000007906	Bub1b	ENSRNOG00000010111	Exoc3l4	ENSRNOG00000018674	Ntrk3
		ENSRNOG00000003170	Nlrp3	ENSRNOG00000016414	Slc22a17	ENSRNOG00000019737	Sema4a	ENSRNOG00000020129	Cdh3	ENSRNOG00000019666	Ubxn1	ENSRNOG00000000632	Cdk1	ENSRNOG00000036693	Slc25a10	ENSRNOG00000001823	St6gal1	ENSRNOG00000003603	Arhgap44	ENSRNOG00000045636	Fasn
		ENSRNOG00000017404	Pcmtd2	ENSRNOG00000007906	Bub1b	ENSRNOG00000014675	Pi4k2a	ENSRNOG00000020660	Cfl1	ENSRNOG00000025053	Lrp1	ENSRNOG00000025115	Exph5	ENSRNOG00000009932	Mctp2	ENSRNOG00000016414	Slc22a17	ENSRNOG00000020904	Cdc42ep2	ENSRNOG00000010107	AABR07025295.1
		ENSRNOG00000017212	Spsb1	ENSRNOG00000007541	Fhl3	ENSRNOG00000013794	Rbp1	ENSRNOG00000012318	Aspm	ENSRNOG00000002568	Socs1	ENSRNOG00000001083	Kdelr2	ENSRNOG00000016346	Prkcd	ENSRNOG00000007541	Fhl3	ENSRNOG00000002771	Ereg	ENSRNOG00000010960	Ankh
		ENSRNOG00000010488	Zmiz1	ENSRNOG00000009581	Lce1m	ENSRNOG00000046327	Rbpj	ENSRNOG00000011951	Plk2	ENSRNOG00000015290	Tpi1	ENSRNOG00000002862	Clcn5	ENSRNOG00000012513	Pdk3	ENSRNOG00000003537	Spta1	ENSRNOG00000039593	Ecscr	ENSRNOG00000014686	Kcnd3
		ENSRNOG00000023943	AABR07013651.1	ENSRNOG00000003537	Spta1	ENSRNOG00000021012	Rfx5	ENSRNOG00000008934	Tmem65	ENSRNOG00000017453	Ptpn2	ENSRNOG00000042912	Mycbpap	ENSRNOG00000010883	Pard6b	ENSRNOG00000024428	Kif20a	ENSRNOG00000000825	Calhm5	ENSRNOG00000036701	LOC100361457
		ENSRNOG00000014117	Hmox1	ENSRNOG00000020119	Pcdha4	ENSRNOG00000014426	Lox	ENSRNOG00000022060	Magi1	ENSRNOG00000045541	LOC687399	ENSRNOG00000045829	Thbs1	ENSRNOG00000002949	Pgs1	ENSRNOG00000050347	Ptges3l	ENSRNOG00000036678	Aspscr1	ENSRNOG00000016110	Kcnk12
		ENSRNOG00000005535	Ikzf4	ENSRNOG00000031656	Ccnh	ENSRNOG00000050251	MGC105649	ENSRNOG00000004921	Nusap1	ENSRNOG00000018735	Cd74	ENSRNOG00000002171	Phldb2	ENSRNOG00000032844	RT1-Da	ENSRNOG00000017428	Map1b	ENSRNOG00000039744	RT1-CE4	ENSRNOG00000015406	Pgm5
		ENSRNOG00000023778	Gcnt2	ENSRNOG00000050347	Ptges3l	ENSRNOG00000037871	Sfxn5	ENSRNOG00000008937	Csrp1	ENSRNOG00000002425	Pctp	ENSRNOG00000031129	Carm1	ENSRNOG00000020552	Fosl1	ENSRNOG00000000561	Pald1	ENSRNOG00000034025	Ptprj	ENSRNOG00000015396	Sptan1
		ENSRNOG00000010981	Gtf3c5	ENSRNOG00000048237	Tcta	ENSRNOG00000008845	Pdrg1	ENSRNOG00000014678	Fzd5	ENSRNOG00000032436	Tmod3	ENSRNOG00000010697	Hadh	ENSRNOG00000013763	Erlin2	ENSRNOG00000042980	Adam19	ENSRNOG00000018839	Ntrk2	ENSRNOG00000011478	Ackr4
		ENSRNOG00000011253	Trmt9b	ENSRNOG00000024428	Kif20a	ENSRNOG00000001729	Xxylt1	ENSRNOG00000049929	AABR07030494.1	ENSRNOG00000017496	Cnp	ENSRNOG00000024870	Anks1b	ENSRNOG00000012815	Chst10	ENSRNOG00000013577	Kdelr3	ENSRNOG00000033893	Cacna1h	ENSRNOG00000010524	Cryab
		ENSRNOG00000012929	Wsb1	ENSRNOG00000017428	Map1b	ENSRNOG00000009075	Trim13	ENSRNOG00000013742	Large1	ENSRNOG00000008639	Pabpc1	ENSRNOG00000015080	Wdfy1	ENSRNOG00000002879	Psen2	ENSRNOG00000012653	Ppp1r13b	ENSRNOG00000011683	Fes	ENSRNOG00000019892	Lrrfip1
		ENSRNOG00000002341	Trim25	ENSRNOG00000016689	Fanci	ENSRNOG00000001971	Bbx	ENSRNOG00000031814	Sort1	ENSRNOG00000003923	Rab21	ENSRNOG00000018815	Plk1	ENSRNOG00000001313	Gnaz	ENSRNOG00000005388	Rassf3	ENSRNOG00000018526	Dlg4	ENSRNOG00000032150	Adcy2
		ENSRNOG00000011680	Il16	ENSRNOG00000014508	Mgll	ENSRNOG00000020942	Plekha4	ENSRNOG00000013322	Pola1	ENSRNOG00000009605	Tfe3	ENSRNOG00000016166	Pdlim1	ENSRNOG00000024207	Fgfrl1	ENSRNOG00000010365	Syn1	ENSRNOG00000037134	Shc4	ENSRNOG00000006305	Slc38a2
		ENSRNOG00000004458	Ston2	ENSRNOG00000024874	Prtfdc1	ENSRNOG00000000172	Sqor	ENSRNOG00000008074	Cyp11a1	ENSRNOG00000042070	Ticam2	ENSRNOG00000010721	Dlgap5	ENSRNOG00000029500	Tapbp	ENSRNOG00000023296	AABR07002945.1	ENSRNOG00000007118	Eva1a	ENSRNOG00000027296	Pcdhga6
		ENSRNOG00000021105	Gabpb2	ENSRNOG00000048495	Rrp12	ENSRNOG00000032745	Slc17a3	ENSRNOG00000013798	Fnbp1l	ENSRNOG00000009982	Pnp	ENSRNOG00000032788	Dysf	ENSRNOG00000019438	Rnf31	ENSRNOG00000017466	Kif5b	ENSRNOG00000010176	Map2k1	ENSRNOG00000017914	Cavin3
		ENSRNOG00000002267	Chic2	ENSRNOG00000016119	Fzd7	ENSRNOG00000006824	Hdac11	ENSRNOG00000009951	Aif1l	ENSRNOG00000047175	Cryaa	ENSRNOG00000007078	Wisp1	ENSRNOG00000009730	Cyp7b1	ENSRNOG00000007326	Prepl	ENSRNOG00000007048	Rap1b	ENSRNOG00000013426	Mrgprf
		ENSRNOG00000008049	Max	ENSRNOG00000013574	Appl1	ENSRNOG00000008987	Rnf139	ENSRNOG00000000414	Cep85l	ENSRNOG00000007596	Rffl	ENSRNOG00000010691	Cmtm3	ENSRNOG00000000853	Aif1	ENSRNOG00000020585	Tbxa2r	ENSRNOG00000015075	Stc1	ENSRNOG00000008479	Slc8a1
		ENSRNOG00000014953	Fbxo39	ENSRNOG00000008118	Sync	ENSRNOG00000010389	Ndrg2	ENSRNOG00000020185	Wdr6	ENSRNOG00000011459	Rhbdf2	ENSRNOG00000021918	Cep76	ENSRNOG00000050224	Stambpl1	ENSRNOG00000017663	Dolpp1	ENSRNOG00000014294	Ptpn6	ENSRNOG00000050647	LOC108348108
		ENSRNOG00000013162	Zcchc12	ENSRNOG00000036661	Rab40b	ENSRNOG00000001982	Cblb	ENSRNOG00000046271	LOC100911685	ENSRNOG00000016829	Isoc2b	ENSRNOG00000009785	Cdkn3	ENSRNOG00000007690	Cmpk2	ENSRNOG00000000664	Tpst2	ENSRNOG00000012473	Cflar	ENSRNOG00000009204	Il17re
		ENSRNOG00000004307	Tor3a	ENSRNOG00000021812	Scx	ENSRNOG00000007467	Ace3	ENSRNOG00000005981	Nt5c3a	ENSRNOG00000016995	Zap70	ENSRNOG00000010812	Osbpl6	ENSRNOG00000028650	AABR07065602.1	ENSRNOG00000002418	Tgfb2	ENSRNOG00000024312	Xkr8	ENSRNOG00000050201	Slc29a2
		ENSRNOG00000011652	Sppl2a	ENSRNOG00000005345	Vsnl1	ENSRNOG00000018532	Pcgf5	ENSRNOG00000016690	Idi1	ENSRNOG00000012019	B3galnt1	ENSRNOG00000001250	Lfng	ENSRNOG00000025100	Ikbke	ENSRNOG00000047046	Plin4	ENSRNOG00000006130	Rab5b	ENSRNOG00000008865	Stac
		ENSRNOG00000007539	Rsad2	ENSRNOG00000007326	Prepl	ENSRNOG00000005214	Plek	ENSRNOG00000034013	Acaca	ENSRNOG00000019193	Stx1b	ENSRNOG00000012149	Gpsm2	ENSRNOG00000037768	Rab43	ENSRNOG00000029330	Car5b	ENSRNOG00000012811	Spint1	ENSRNOG00000029047	Cubn
		ENSRNOG00000019843	St3gal3	ENSRNOG00000017466	Kif5b	ENSRNOG00000007814	Kdm3a	ENSRNOG00000004487	Nek2l1	ENSRNOG00000005810	Nlrc4	ENSRNOG00000027606	Neurl1b	ENSRNOG00000017723	Cept1	ENSRNOG00000017035	Cep120	ENSRNOG00000022274	Slc2a8	ENSRNOG00000043304	Apcdd1
		ENSRNOG00000018488	Cd40	ENSRNOG00000020585	Tbxa2r	ENSRNOG00000042137	Tmem173	ENSRNOG00000013194	Rps6ka2	ENSRNOG00000033835	Dnm1	ENSRNOG00000007483	Ccnf	ENSRNOG00000024145	Trim65	ENSRNOG00000028872	Rai14	ENSRNOG00000006990	Grb7	ENSRNOG00000013011	Dnajb4
		ENSRNOG00000032917	Zfand2a	ENSRNOG00000017663	Dolpp1	ENSRNOG00000004854	Has2	ENSRNOG00000015380	Jup	ENSRNOG00000004575	Il1a	ENSRNOG00000004442	Dglucy	ENSRNOG00000013408	Npas2	ENSRNOG00000009225	Copz2	ENSRNOG00000012956	Tgm2	ENSRNOG00000021685	Cdk5r1
		ENSRNOG00000017123	B2m	ENSRNOG00000047046	Plin4	ENSRNOG00000006076	Steap2	ENSRNOG00000002653	Kcnk2	ENSRNOG00000019494	Psmb10	ENSRNOG00000014030	Synm	ENSRNOG00000030443	Rab9a	ENSRNOG00000020060	Atf5	ENSRNOG00000003442	Adora1	ENSRNOG00000010999	Cep295
		ENSRNOG00000021787	Zfp217	ENSRNOG00000002418	Tgfb2	ENSRNOG00000018144	Depdc5	ENSRNOG00000006663	Usp2	ENSRNOG00000017621	Spns1	ENSRNOG00000008016	Ckap4	ENSRNOG00000008170	Jph2	ENSRNOG00000016689	Fanci	ENSRNOG00000010278	Il6	ENSRNOG00000016544	Arhgef28
		ENSRNOG00000012081	Txn1	ENSRNOG00000000664	Tpst2	ENSRNOG00000001407	Tfr2	ENSRNOG00000043044	Cnn2	ENSRNOG00000014478	Fndc3a	ENSRNOG00000047143	Fkbp1b	ENSRNOG00000020295	Plekhn1	ENSRNOG00000014508	Mgll	ENSRNOG00000019020	Bbs2	ENSRNOG00000007281	Flnc
		ENSRNOG00000001235	Gna12	ENSRNOG00000028534	Zfp518b	ENSRNOG00000000480	Phf1	ENSRNOG00000005343	Esr2	ENSRNOG00000004972	Upp1	ENSRNOG00000033658	Kntc1	ENSRNOG00000015019	Spg21	ENSRNOG00000016119	Fzd7	ENSRNOG00000028594	Ifnar1	ENSRNOG00000020822	Atp8b2
		ENSRNOG00000029191	Gbp7	ENSRNOG00000029330	Car5b	ENSRNOG00000006116	Hk2	ENSRNOG00000016075	Dmrt1	ENSRNOG00000005390	Nup210	ENSRNOG00000012406	Pcbp4	ENSRNOG00000048719	Dtnbp1	ENSRNOG00000013574	Appl1	ENSRNOG00000001235	Gna12	ENSRNOG00000004072	Myo1c
		ENSRNOG00000019020	Bbs2	ENSRNOG00000017035	Cep120	ENSRNOG00000007939	Naprt	ENSRNOG00000043143	Eml1	ENSRNOG00000009993	Dcps	ENSRNOG00000008543	Pdlim2	ENSRNOG00000021157	Ctss	ENSRNOG00000008118	Sync	ENSRNOG00000018488	Cd40	ENSRNOG00000020714	Trpm4
		ENSRNOG00000038957	RGD1305184	ENSRNOG00000009225	Copz2	ENSRNOG00000021691	Ccdc92	ENSRNOG00000013653	Pdlim7	ENSRNOG00000036666	Cybc1	ENSRNOG00000003267	Pycr2	ENSRNOG00000022597	Cenpj	ENSRNOG00000005345	Vsnl1	ENSRNOG00000017123	B2m	ENSRNOG00000005291	Slc38a1
		ENSRNOG00000000583	Cdk19	ENSRNOG00000028872	Rai14	ENSRNOG00000002074	Rest	ENSRNOG00000020731	Ppfia3	ENSRNOG00000019582	Mthfd1l	ENSRNOG00000022239	Trarg1	ENSRNOG00000037198	Usp18	ENSRNOG00000036661	Rab40b	ENSRNOG00000000042	Xpr1	ENSRNOG00000048172	Rac3
		ENSRNOG00000003442	Adora1	ENSRNOG00000020060	Atf5	ENSRNOG00000015591	Cndp2	ENSRNOG00000045920	Mcu	ENSRNOG00000001804	Itpr2	ENSRNOG00000004925	Ppp1r12a	ENSRNOG00000029939	Gypc	ENSRNOG00000024650	Ckap2	ENSRNOG00000012208	Itgb7	ENSRNOG00000007345	Amot
		ENSRNOG00000020879	Nags	ENSRNOG00000037449	Pole	ENSRNOG00000017841	Fam192a	ENSRNOG00000046405	Hic1	ENSRNOG00000002470	Ifi47	ENSRNOG00000024661	Jpt2	ENSRNOG00000011690	Rmdn3	ENSRNOG00000016831	Serpinh1	ENSRNOG00000037757	Calhm6	ENSRNOG00000037211	Kif14
		ENSRNOG00000015121	N4bp1	ENSRNOG00000045829	Thbs1	ENSRNOG00000011923	Mgarp	ENSRNOG00000003399	Hnrnph1	ENSRNOG00000038955	MGC105567	ENSRNOG00000002751	Zdhhc15	ENSRNOG00000006302	Gclc	ENSRNOG00000019892	Lrrfip1	ENSRNOG00000042905	RT1-T24-4	ENSRNOG00000018824	Slc7a5
		ENSRNOG00000012956	Tgm2	ENSRNOG00000002171	Phldb2	ENSRNOG00000050348	LOC684270	ENSRNOG00000020467	Nrep	ENSRNOG00000016460	Clu	ENSRNOG00000015088	Prune2	ENSRNOG00000033693	Naip2	ENSRNOG00000008839	Pparg	ENSRNOG00000011652	Sppl2a	ENSRNOG00000007687	Sema7a
		ENSRNOG00000026293	Jun	ENSRNOG00000010918	Cebpa	ENSRNOG00000049517	Tnfaip3	ENSRNOG00000002710	Cnst	ENSRNOG00000015063	Dhodh	ENSRNOG00000016103	Nkd2	ENSRNOG00000000196	Cyp19a1	ENSRNOG00000012698	Chsy1	ENSRNOG00000013102	Entpd2	ENSRNOG00000005365	Kcnip1
		ENSRNOG00000000728	Clic2	ENSRNOG00000031129	Carm1	ENSRNOG00000029195	Uba7	ENSRNOG00000016630	Tln1	ENSRNOG00000009134	Mad2l2	ENSRNOG00000016708	Necab3	ENSRNOG00000017680	Dennd2d	ENSRNOG00000012561	Arhgef10	ENSRNOG00000033498	Cib1	ENSRNOG00000039048	Cd200r1
		ENSRNOG00000042838	Junb	ENSRNOG00000042912	Mycbpap	ENSRNOG00000013948	Zc3hav1	ENSRNOG00000009867	Tgfb3	ENSRNOG00000002525	Ptgs2	ENSRNOG00000001706	Kalrn	ENSRNOG00000042426	Cyp4v3	ENSRNOG00000003897	Col1a1	ENSRNOG00000014956	Slc11a1	ENSRNOG00000011445	Nkain1
		ENSRNOG00000001517	Pdk1	ENSRNOG00000015080	Wdfy1	ENSRNOG00000007224	Bmt2	ENSRNOG00000010553	Pnma1	ENSRNOG00000000486	Ggnbp1	ENSRNOG00000017625	Htr2b	ENSRNOG00000018081	Lactb	ENSRNOG00000015396	Sptan1	ENSRNOG00000000921	Ubl3	ENSRNOG00000006526	Sema3c
		ENSRNOG00000018552	Slc25a38	ENSRNOG00000018815	Plk1	ENSRNOG00000006388	Pygl	ENSRNOG00000003762	Smarca1	ENSRNOG00000004050	Snrk	ENSRNOG00000009470	Flnb	ENSRNOG00000051056	AABR07063279.1	ENSRNOG00000047957	Traf5	ENSRNOG00000015441	Il4r	ENSRNOG00000012674	Adrb3
		ENSRNOG00000011533	Irx3	ENSRNOG00000016166	Pdlim1	ENSRNOG00000033835	Dnm1	ENSRNOG00000005512	Ndufa4	ENSRNOG00000046195	AABR07029596.1	ENSRNOG00000010244	Sarm1	ENSRNOG00000006435	Tor1b	ENSRNOG00000029047	Cubn	ENSRNOG00000007393	Ndrg1	ENSRNOG00000014066	Jade1
		ENSRNOG00000010301	Eif4e3	ENSRNOG00000010825	Snapc3	ENSRNOG00000004575	Il1a	ENSRNOG00000037707	Armcx6	ENSRNOG00000005528	Tbk1	ENSRNOG00000009726	Grip2	ENSRNOG00000008414	Bsg	ENSRNOG00000024250	Wwc3	ENSRNOG00000033215	RT1-Db1	ENSRNOG00000029938	Pik3c2b
		ENSRNOG00000033434	Casp12	ENSRNOG00000003825	Wdr75	ENSRNOG00000005810	Nlrc4	ENSRNOG00000020687	Dpf1	ENSRNOG00000018719	Cir1	ENSRNOG00000030210	Fndc1	ENSRNOG00000021611	Clip2	ENSRNOG00000009700	Dync1i1	ENSRNOG00000050703	Fam115c	ENSRNOG00000015124	Gpam
		ENSRNOG00000012473	Cflar	ENSRNOG00000010697	Hadh	ENSRNOG00000021183	Rcor2	ENSRNOG00000009117	Otub2	ENSRNOG00000000251	St6galnac1	ENSRNOG00000043094	Oxct1	ENSRNOG00000000123	Rnf19b	ENSRNOG00000017914	Cavin3	ENSRNOG00000019181	Synpo	ENSRNOG00000017704	Sema3f
		ENSRNOG00000003151	Bfar	ENSRNOG00000019184	Npr3	ENSRNOG00000017621	Spns1	ENSRNOG00000036682	Pycr1	ENSRNOG00000029941	Grina	ENSRNOG00000027592	Rerg	ENSRNOG00000005905	Pde4b	ENSRNOG00000000479	Kifc1	ENSRNOG00000013265	Tgfbr2	ENSRNOG00000001448	Hip1
		ENSRNOG00000014294	Ptpn6	ENSRNOG00000027035	Sgo2	ENSRNOG00000019494	Psmb10	ENSRNOG00000013925	Nox4	ENSRNOG00000007060	Plin2	ENSRNOG00000022196	Bmpr2	ENSRNOG00000004359	Wars	ENSRNOG00000028047	Mecr	ENSRNOG00000001548	Nfe2l2
		ENSRNOG00000006248	Trim37	ENSRNOG00000024870	Anks1b	ENSRNOG00000001432	Dtx2	ENSRNOG00000014603	Sgcg	ENSRNOG00000011019	Faah	ENSRNOG00000042668	Msrb3	ENSRNOG00000010952	Ift122	ENSRNOG00000001642	Tbc1d23	ENSRNOG00000014311	Slc7a8
		ENSRNOG00000018023	Bin3	ENSRNOG00000007104	Itpr1	ENSRNOG00000048800	AABR07031756.2	ENSRNOG00000001227	Adarb1	ENSRNOG00000011599	Gldc	ENSRNOG00000022704	Esyt3	ENSRNOG00000028341	Alkbh5	ENSRNOG00000007546	Asns	ENSRNOG00000014879	Ttc7a
		ENSRNOG00000031689	Trim15	ENSRNOG00000021259	Prnp	ENSRNOG00000009585	Tcf20	ENSRNOG00000039183	Cip2a	ENSRNOG00000022598	Trerf1	ENSRNOG00000006756	Maged1	ENSRNOG00000015118	Cpped1	ENSRNOG00000004072	Myo1c	ENSRNOG00000047306	Stap2
		ENSRNOG00000018526	Dlg4	ENSRNOG00000048949	LOC102549542	ENSRNOG00000014478	Fndc3a	ENSRNOG00000002045	Anxa3	ENSRNOG00000018516	Impa2	ENSRNOG00000006198	Prr11	ENSRNOG00000018553	Pitpnm1	ENSRNOG00000026212	Micall1	ENSRNOG00000015664	Tmem8b
		ENSRNOG00000007048	Rap1b	ENSRNOG00000004754	Tc2n	ENSRNOG00000021276	Bmp2	ENSRNOG00000017912	Atp2a3	ENSRNOG00000010358	Sh3rf1	ENSRNOG00000004496	Rock2	ENSRNOG00000006623	Cd302	ENSRNOG00000018214	Bok	ENSRNOG00000003207	Fmnl1
		ENSRNOG00000010176	Map2k1	ENSRNOG00000025115	Exph5	ENSRNOG00000005390	Nup210	ENSRNOG00000006996	Mms22l	ENSRNOG00000033697	Casp4	ENSRNOG00000013481	Cdh11	ENSRNOG00000033824	Gpd2	ENSRNOG00000024533	Eogt	ENSRNOG00000009832	Slc39a14
		ENSRNOG00000007118	Eva1a	ENSRNOG00000000632	Cdk1	ENSRNOG00000004972	Upp1	ENSRNOG00000015465	Cep72	ENSRNOG00000009088	Txnrd1	ENSRNOG00000004682	Parpbp	ENSRNOG00000019474	Rsph9	ENSRNOG00000042978	Ncald	ENSRNOG00000017154	Atp11a
		ENSRNOG00000001158	Abcg1	ENSRNOG00000001083	Kdelr2	ENSRNOG00000008706	Tbx3	ENSRNOG00000004839	B4galnt1	ENSRNOG00000008025	Bend5	ENSRNOG00000019549	Akap12	ENSRNOG00000005749	Foxred2	ENSRNOG00000027901	Mrm1	ENSRNOG00000011016	Slc7a2
		ENSRNOG00000020318	Pnkp	ENSRNOG00000002862	Clcn5	ENSRNOG00000009993	Dcps	ENSRNOG00000037430	Chfr	ENSRNOG00000026605	Ifi27l2b	ENSRNOG00000011841	Map2	ENSRNOG00000009031	Gucy2c	ENSRNOG00000021685	Cdk5r1	ENSRNOG00000018616	Cdc42ep5
		ENSRNOG00000017194	Prdx1	ENSRNOG00000027606	Neurl1b	ENSRNOG00000036666	Cybc1	ENSRNOG00000006958	AC126572.1	ENSRNOG00000012439	Bid	ENSRNOG00000018184	Tpm1	ENSRNOG00000016112	Cd274	ENSRNOG00000033119	Plcb4	ENSRNOG00000013141	Eno2
		ENSRNOG00000012866	Nek8	ENSRNOG00000007483	Ccnf	ENSRNOG00000002470	Ifi47	ENSRNOG00000001515	Map3k20	ENSRNOG00000003719	Atpaf2	ENSRNOG00000013541	Sh2d4a	ENSRNOG00000023376	Riok3	ENSRNOG00000016612	Trim36	ENSRNOG00000018659	Csf1
		ENSRNOG00000002478	Insig2	ENSRNOG00000004442	Dglucy	ENSRNOG00000038955	MGC105567	ENSRNOG00000030328	Fam98a	ENSRNOG00000017579	Mylip	ENSRNOG00000015275	Ska1	ENSRNOG00000017703	Unc93b1	ENSRNOG00000015124	Gpam	ENSRNOG00000015845	Fam129b
		ENSRNOG00000031031	Zfp292	ENSRNOG00000012149	Gpsm2	ENSRNOG00000001804	Itpr2	ENSRNOG00000028627	Hmcn1	ENSRNOG00000010331	Ctsb	ENSRNOG00000007292	Spdl1	ENSRNOG00000013313	Nceh1	ENSRNOG00000010447	Tmod2	ENSRNOG00000012176	Rab27b
		ENSRNOG00000007763	Plod1	ENSRNOG00000047143	Fkbp1b	ENSRNOG00000019582	Mthfd1l	ENSRNOG00000046313	Basp1	ENSRNOG00000022533	Micall2	ENSRNOG00000021240	Atrn	ENSRNOG00000008331	Washc4	ENSRNOG00000025042	Pde3a	ENSRNOG00000008788	Mpp5
		ENSRNOG00000011559	Cnn3	ENSRNOG00000014030	Synm	ENSRNOG00000016460	Clu	ENSRNOG00000018561	Pprc1	ENSRNOG00000020590	Adam15	ENSRNOG00000012302	Gucy1a1	ENSRNOG00000004888	Spred2	ENSRNOG00000017546	Mylk3	ENSRNOG00000009079	Prkar2b
		ENSRNOG00000009324	LOC103692166	ENSRNOG00000008016	Ckap4	ENSRNOG00000009134	Mad2l2	ENSRNOG00000013727	Ndc80	ENSRNOG00000014258	Rab32	ENSRNOG00000042536	Pde4d	ENSRNOG00000006952	Prex1	ENSRNOG00000018824	Slc7a5	ENSRNOG00000010629	Nod1
		ENSRNOG00000033747	Sp110	ENSRNOG00000014205	Klf2	ENSRNOG00000002525	Ptgs2	ENSRNOG00000007989	Chst1	ENSRNOG00000046276	Myh3	ENSRNOG00000000572	Chst3	ENSRNOG00000019311	Nfkb2	ENSRNOG00000007955	Timp4	ENSRNOG00000001158	Abcg1
		ENSRNOG00000024849	Tor1aip2	ENSRNOG00000010721	Dlgap5	ENSRNOG00000015063	Dhodh	ENSRNOG00000004200	Sybu	ENSRNOG00000019183	Alox15	ENSRNOG00000028856	Pknox2	ENSRNOG00000005151	Dync2li1	ENSRNOG00000036859	Gdpd5	ENSRNOG00000010971	Snx18
		ENSRNOG00000013141	Eno2	ENSRNOG00000032788	Dysf	ENSRNOG00000000486	Ggnbp1	ENSRNOG00000015713	Parva	ENSRNOG00000028801	Gsap	ENSRNOG00000003613	Mid1	ENSRNOG00000018839	Ntrk2	ENSRNOG00000020407	Atcay	ENSRNOG00000036834	Gpr84
		ENSRNOG00000017154	Atp11a	ENSRNOG00000001250	Lfng	ENSRNOG00000046195	AABR07029596.1	ENSRNOG00000043329	Rnf180	ENSRNOG00000047218	Clic5	ENSRNOG00000006204	Slc30a3	ENSRNOG00000004870	Dyrk3	ENSRNOG00000017993	Abcb10	ENSRNOG00000045649	Arrdc3
		ENSRNOG00000022313	Klk9	ENSRNOG00000010812	Osbpl6	ENSRNOG00000004050	Snrk	ENSRNOG00000006545	44081	ENSRNOG00000001214	Pfkl	ENSRNOG00000004837	Limd1	ENSRNOG00000012620	Syngr3	ENSRNOG00000048172	Rac3	ENSRNOG00000008602	Steap4
		ENSRNOG00000003207	Fmnl1	ENSRNOG00000016244	Mical2	ENSRNOG00000000609	Ipmk	ENSRNOG00000010011	Osbpl3	ENSRNOG00000004359	Wars	ENSRNOG00000020676	Ppp1r14a	ENSRNOG00000020904	Cdc42ep2	ENSRNOG00000020714	Trpm4	ENSRNOG00000008364	Cat
		ENSRNOG00000008936	Map3k6	ENSRNOG00000007078	Wisp1	ENSRNOG00000009401	Lmo2	ENSRNOG00000018999	Cdc14b	ENSRNOG00000010952	Ift122	ENSRNOG00000029535	Nrbp2	ENSRNOG00000018903	Pik3r1	ENSRNOG00000039666	Srpx	ENSRNOG00000015461	Serpine2
		ENSRNOG00000013218	Sap30	ENSRNOG00000021918	Cep76	ENSRNOG00000005528	Tbk1	ENSRNOG00000005413	Creb3l1	ENSRNOG00000028341	Alkbh5	ENSRNOG00000024503	Nbas	ENSRNOG00000014048	Cyld	ENSRNOG00000007345	Amot	ENSRNOG00000029543	Cish
		ENSRNOG00000023969	Herc6	ENSRNOG00000010691	Cmtm3	ENSRNOG00000000251	St6galnac1	ENSRNOG00000011774	Fblim1	ENSRNOG00000018391	Cdk2ap2	ENSRNOG00000013286	Pdcl3	ENSRNOG00000011284	Sgms2	ENSRNOG00000010274	Smc4	ENSRNOG00000003954	Il2rg
		ENSRNOG00000001548	Nfe2l2	ENSRNOG00000009785	Cdkn3	ENSRNOG00000018719	Cir1	ENSRNOG00000010529	Thbs2	ENSRNOG00000015118	Cpped1	ENSRNOG00000014548	Nedd9	ENSRNOG00000003603	Arhgap44	ENSRNOG00000003276	Myo1d	ENSRNOG00000015420	Stxbp1
		ENSRNOG00000009799	Dpagt1	ENSRNOG00000012406	Pcbp4	ENSRNOG00000007060	Plin2	ENSRNOG00000018697	Abcb6	ENSRNOG00000000441	Gpsm3	ENSRNOG00000016547	Rgs19	ENSRNOG00000045738	Ak4	ENSRNOG00000012826	Creb3l2	ENSRNOG00000021260	Prnd
		ENSRNOG00000016265	Acsl5	ENSRNOG00000018384	Adam12	ENSRNOG00000029941	Grina	ENSRNOG00000025142	Mex3b	ENSRNOG00000018553	Pitpnm1	ENSRNOG00000020770	Arl4d	ENSRNOG00000026226	Hook1	ENSRNOG00000014997	Igf2r	ENSRNOG00000016196	Dlgap1
		ENSRNOG00000009389	Ripk2	ENSRNOG00000033658	Kntc1	ENSRNOG00000021719	Slfn5	ENSRNOG00000004621	Rtn4	ENSRNOG00000051056	AABR07063279.1	ENSRNOG00000002886	Myh10	ENSRNOG00000026293	Jun	ENSRNOG00000006611	Nostrin	ENSRNOG00000007636	Cadps2
		ENSRNOG00000013265	Tgfbr2	ENSRNOG00000008543	Pdlim2	ENSRNOG00000008510	Abtb2	ENSRNOG00000009073	Tnni1	ENSRNOG00000006435	Tor1b	ENSRNOG00000021589	Nexmif	ENSRNOG00000020879	Nags	ENSRNOG00000029077	Dpm3	ENSRNOG00000030222	Tcaf2
		ENSRNOG00000014634	Gtpbp1	ENSRNOG00000003267	Pycr2	ENSRNOG00000011019	Faah	ENSRNOG00000020923	Tuft1	ENSRNOG00000020706	Kcnn3	ENSRNOG00000020280	Armc6	ENSRNOG00000012956	Tgm2	ENSRNOG00000016097	Kyat1	ENSRNOG00000018092	Cd83
		ENSRNOG00000048870	St6galnac4	ENSRNOG00000039837	Jade3	ENSRNOG00000018516	Impa2	ENSRNOG00000027026	Jazf1	ENSRNOG00000021412	Slfn13	ENSRNOG00000008015	Fos	ENSRNOG00000033434	Casp12	ENSRNOG00000021750	Id1	ENSRNOG00000048818	Catsperd
		ENSRNOG00000013545	Polr2e	ENSRNOG00000011076	Ank2	ENSRNOG00000022598	Trerf1	ENSRNOG00000034026	Lclat1	ENSRNOG00000021611	Clip2	ENSRNOG00000005849	Aco1	ENSRNOG00000001517	Pdk1	ENSRNOG00000017311	Me3	ENSRNOG00000004226	Irak3
		ENSRNOG00000007393	Ndrg1	ENSRNOG00000016103	Nkd2	ENSRNOG00000011599	Gldc	ENSRNOG00000018939	Rexo2	ENSRNOG00000008414	Bsg	ENSRNOG00000017933	Ccdc3	ENSRNOG00000018552	Slc25a38	ENSRNOG00000033568	Mapk8ip3	ENSRNOG00000013820	Tnfrsf14
		ENSRNOG00000023896	Dusp6	ENSRNOG00000009470	Flnb	ENSRNOG00000010358	Sh3rf1	ENSRNOG00000043094	Oxct1	ENSRNOG00000004726	Mapkapk2	ENSRNOG00000014293	Nkd1	ENSRNOG00000006248	Trim37	ENSRNOG00000047712	Dcx	ENSRNOG00000019412	Rhbg
		ENSRNOG00000014956	Slc11a1	ENSRNOG00000010244	Sarm1	ENSRNOG00000033697	Casp4	ENSRNOG00000030210	Fndc1	ENSRNOG00000000123	Rnf19b	ENSRNOG00000008467	Agbl2	ENSRNOG00000012473	Cflar	ENSRNOG00000015085	Dmpk	ENSRNOG00000004489	Adgre5
		ENSRNOG00000020744	Adar	ENSRNOG00000016708	Necab3	ENSRNOG00000026605	Ifi27l2b	ENSRNOG00000002278	Tec	ENSRNOG00000005905	Pde4b	ENSRNOG00000009102	Fermt2	ENSRNOG00000003151	Bfar	ENSRNOG00000005058	Lpcat4	ENSRNOG00000014357	Gja4
		ENSRNOG00000051056	AABR07063279.1	ENSRNOG00000001706	Kalrn	ENSRNOG00000008025	Bend5	ENSRNOG00000009726	Grip2	ENSRNOG00000015447	Calcoco1	ENSRNOG00000003645	LOC103689931	ENSRNOG00000018526	Dlg4	ENSRNOG00000012568	Madd	ENSRNOG00000012378	Dbnl
		ENSRNOG00000006435	Tor1b	ENSRNOG00000017625	Htr2b	ENSRNOG00000009088	Txnrd1	ENSRNOG00000006198	Prr11	ENSRNOG00000000196	Cyp19a1	ENSRNOG00000015423	Ccna2	ENSRNOG00000007048	Rap1b	ENSRNOG00000018993	Ilk	ENSRNOG00000012196	Asah2
		ENSRNOG00000028335	Fat4	ENSRNOG00000002180	Tbc1d1	ENSRNOG00000017579	Mylip	ENSRNOG00000022196	Bmpr2	ENSRNOG00000011452	Aldoc	ENSRNOG00000006916	Sardh	ENSRNOG00000010176	Map2k1	ENSRNOG00000039924	Triqk	ENSRNOG00000047605	Ptprk
		ENSRNOG00000008927	Hbp1	ENSRNOG00000022239	Trarg1	ENSRNOG00000012439	Bid	ENSRNOG00000005248	Slc1a4	ENSRNOG00000009222	Epha2	ENSRNOG00000014872	Sec24d	ENSRNOG00000007539	Rsad2	ENSRNOG00000014746	Dzip1l	ENSRNOG00000005124	Plekhh2
		ENSRNOG00000000123	Rnf19b	ENSRNOG00000002751	Zdhhc15	ENSRNOG00000003719	Atpaf2	ENSRNOG00000022704	Esyt3	ENSRNOG00000017680	Dennd2d	ENSRNOG00000007062	Rin3	ENSRNOG00000004307	Tor3a	ENSRNOG00000019205	Gnpat	ENSRNOG00000002574	Nubp1
		ENSRNOG00000005905	Pde4b	ENSRNOG00000015088	Prune2	ENSRNOG00000010331	Ctsb	ENSRNOG00000042668	Msrb3	ENSRNOG00000018081	Lactb	ENSRNOG00000017914	Cavin3	ENSRNOG00000011652	Sppl2a	ENSRNOG00000020743	Cyp2s1	ENSRNOG00000004498	Scin
		ENSRNOG00000021412	Slfn13	ENSRNOG00000004925	Ppp1r12a	ENSRNOG00000025527	Mtcl1	ENSRNOG00000006756	Maged1	ENSRNOG00000042426	Cyp4v3	ENSRNOG00000015329	Kpna2	ENSRNOG00000017123	B2m	ENSRNOG00000022288	Pafah2	ENSRNOG00000002832	Slc16a2
		ENSRNOG00000020706	Kcnn3	ENSRNOG00000024661	Jpt2	ENSRNOG00000014258	Rab32	ENSRNOG00000027592	Rerg	ENSRNOG00000015019	Spg21	ENSRNOG00000000479	Kifc1	ENSRNOG00000019843	St3gal3	ENSRNOG00000007102	Acss1	ENSRNOG00000017803	Apbb1ip
		ENSRNOG00000021611	Clip2	ENSRNOG00000004110	Trib2	ENSRNOG00000020590	Adam15	ENSRNOG00000013481	Cdh11	ENSRNOG00000017319	Mertk	ENSRNOG00000028047	Mecr	ENSRNOG00000021787	Zfp217	ENSRNOG00000009334	Knstrn	ENSRNOG00000002267	Chic2
		ENSRNOG00000008414	Bsg	ENSRNOG00000018184	Tpm1	ENSRNOG00000022533	Micall2	ENSRNOG00000004496	Rock2	ENSRNOG00000048719	Dtnbp1	ENSRNOG00000047957	Traf5	ENSRNOG00000012081	Txn1	ENSRNOG00000012512	Nexn	ENSRNOG00000028366	Gphn
		ENSRNOG00000004726	Mapkapk2	ENSRNOG00000013541	Sh2d4a	ENSRNOG00000019183	Alox15	ENSRNOG00000011841	Map2	ENSRNOG00000037198	Usp18	ENSRNOG00000029047	Cubn	ENSRNOG00000000583	Cdk19	ENSRNOG00000019734	Mrpl14	ENSRNOG00000011680	Il16
		ENSRNOG00000018391	Cdk2ap2	ENSRNOG00000019100	Kif2c	ENSRNOG00000010423	Misp	ENSRNOG00000019549	Akap12	ENSRNOG00000022597	Cenpj	ENSRNOG00000024250	Wwc3	ENSRNOG00000003442	Adora1	ENSRNOG00000015267	Aldh18a1	ENSRNOG00000014816	Slc1a1
		ENSRNOG00000004359	Wars	ENSRNOG00000015275	Ska1	ENSRNOG00000046276	Myh3	ENSRNOG00000004682	Parpbp	ENSRNOG00000021157	Ctss	ENSRNOG00000009700	Dync1i1	ENSRNOG00000029191	Gbp7	ENSRNOG00000011964	Abcd4	ENSRNOG00000029365	Olr210
		ENSRNOG00000028341	Alkbh5	ENSRNOG00000020356	Zfp846	ENSRNOG00000028801	Gsap	ENSRNOG00000013541	Sh2d4a	ENSRNOG00000029939	Gypc	ENSRNOG00000025509	Apbb2	ENSRNOG00000038957	RGD1305184	ENSRNOG00000003388	Cenpf	ENSRNOG00000010210	Slc7a11
		ENSRNOG00000010952	Ift122	ENSRNOG00000027592	Rerg	ENSRNOG00000047218	Clic5	ENSRNOG00000018184	Tpm1	ENSRNOG00000014378	Il1r2	ENSRNOG00000010017	Wee1	ENSRNOG00000003207	Fmnl1	ENSRNOG00000009972	Rara	ENSRNOG00000009822	Tlr2
		ENSRNOG00000002922	Adora2b	ENSRNOG00000022196	Bmpr2	ENSRNOG00000003745	Atf3	ENSRNOG00000015275	Ska1	ENSRNOG00000011690	Rmdn3	ENSRNOG00000002092	Hunk	ENSRNOG00000009389	Ripk2	ENSRNOG00000018770	Pmaip1	ENSRNOG00000029810	Tspan4
		ENSRNOG00000018553	Pitpnm1	ENSRNOG00000022704	Esyt3	ENSRNOG00000001214	Pfkl	ENSRNOG00000019100	Kif2c	ENSRNOG00000020107	Stk11ip	ENSRNOG00000012698	Chsy1	ENSRNOG00000016265	Acsl5	ENSRNOG00000000413	Pln	ENSRNOG00000014117	Hmox1
		ENSRNOG00000015118	Cpped1	ENSRNOG00000005248	Slc1a4	ENSRNOG00000004710	Rbks	ENSRNOG00000000572	Chst3	ENSRNOG00000006302	Gclc	ENSRNOG00000012561	Arhgef10	ENSRNOG00000013265	Tgfbr2	ENSRNOG00000046996	Pea15	ENSRNOG00000016838	Pla2g5
		ENSRNOG00000000441	Gpsm3	ENSRNOG00000006756	Maged1	ENSRNOG00000014254	Cpt1a	ENSRNOG00000019570	Gng3	ENSRNOG00000033693	Naip2	ENSRNOG00000003897	Col1a1	ENSRNOG00000023969	Herc6	ENSRNOG00000012791	Ajuba	ENSRNOG00000001713	LOC100360218
		ENSRNOG00000037198	Usp18	ENSRNOG00000042668	Msrb3	ENSRNOG00000013009	Ldha	ENSRNOG00000042536	Pde4d	ENSRNOG00000020904	Cdc42ep2	ENSRNOG00000048166	Arhgap19	ENSRNOG00000001548	Nfe2l2	ENSRNOG00000007879	Stk26	ENSRNOG00000000763	RT1-M3-1
		ENSRNOG00000048719	Dtnbp1	ENSRNOG00000006198	Prr11	ENSRNOG00000010165	Tnfaip2	ENSRNOG00000012302	Gucy1a1	ENSRNOG00000018903	Pik3r1	ENSRNOG00000015396	Sptan1	ENSRNOG00000048870	St6galnac4	ENSRNOG00000024345	Pard3b	ENSRNOG00000009030	Rab19
		ENSRNOG00000022597	Cenpj	ENSRNOG00000043094	Oxct1	ENSRNOG00000016945	Pla2g2a	ENSRNOG00000007292	Spdl1	ENSRNOG00000014048	Cyld	ENSRNOG00000024650	Ckap2	ENSRNOG00000014634	Gtpbp1	ENSRNOG00000003515	Ephx1	ENSRNOG00000015602	Cdh2
		ENSRNOG00000021157	Ctss	ENSRNOG00000030210	Fndc1	ENSRNOG00000009282	Nub1	ENSRNOG00000021240	Atrn	ENSRNOG00000011284	Sgms2	ENSRNOG00000011407	Prag1	ENSRNOG00000023896	Dusp6	ENSRNOG00000002353	Rab3gap2	ENSRNOG00000000081	Antxr2
		ENSRNOG00000029939	Gypc	ENSRNOG00000002278	Tec	ENSRNOG00000004063	Sh3pxd2b	ENSRNOG00000028856	Pknox2	ENSRNOG00000003603	Arhgap44	ENSRNOG00000016831	Serpinh1	ENSRNOG00000014956	Slc11a1	ENSRNOG00000018005	Duoxa1	ENSRNOG00000001964	Cd47
		ENSRNOG00000015019	Spg21	ENSRNOG00000009726	Grip2	ENSRNOG00000046207	Cbx4	ENSRNOG00000003613	Mid1	ENSRNOG00000045738	Ak4	ENSRNOG00000019892	Lrrfip1	ENSRNOG00000007393	Ndrg1	ENSRNOG00000013248	Wwc2	ENSRNOG00000012074	Ifngr1
		ENSRNOG00000017319	Mertk	ENSRNOG00000019549	Akap12	ENSRNOG00000037563	Cd68	ENSRNOG00000001652	Erg	ENSRNOG00000026226	Hook1	ENSRNOG00000008839	Pparg	ENSRNOG00000017194	Prdx1	ENSRNOG00000010161	Myo10	ENSRNOG00000012659	Vamp5
		ENSRNOG00000011690	Rmdn3	ENSRNOG00000004682	Parpbp	ENSRNOG00000012853	Tk2	ENSRNOG00000006204	Slc30a3	ENSRNOG00000019311	Nfkb2	ENSRNOG00000017546	Mylk3	ENSRNOG00000020318	Pnkp	ENSRNOG00000033101	Myo18a	ENSRNOG00000001270	Hvcn1
		ENSRNOG00000021158	Nudt22	ENSRNOG00000011841	Map2	ENSRNOG00000003538	Adamts4	ENSRNOG00000014548	Nedd9	ENSRNOG00000005151	Dync2li1	ENSRNOG00000018824	Slc7a5	ENSRNOG00000001158	Abcg1	ENSRNOG00000011881	Slc25a15
		ENSRNOG00000006302	Gclc	ENSRNOG00000004496	Rock2	ENSRNOG00000023334	Parp14	ENSRNOG00000019482	Gnao1	ENSRNOG00000018839	Ntrk2	ENSRNOG00000007955	Timp4	ENSRNOG00000002478	Insig2	ENSRNOG00000007675	Gpr63
		ENSRNOG00000020107	Stk11ip	ENSRNOG00000013481	Cdh11	ENSRNOG00000018804	Ripor2	ENSRNOG00000022402	Luzp1	ENSRNOG00000004870	Dyrk3	ENSRNOG00000036859	Gdpd5	ENSRNOG00000007763	Plod1	ENSRNOG00000017932	St3gal2
		ENSRNOG00000033693	Naip2	ENSRNOG00000006204	Slc30a3	ENSRNOG00000008697	Nov	ENSRNOG00000013286	Pdcl3	ENSRNOG00000012620	Syngr3	ENSRNOG00000005365	Kcnip1	ENSRNOG00000011559	Cnn3	ENSRNOG00000005772	Hacd4
		ENSRNOG00000014378	Il1r2	ENSRNOG00000016547	Rgs19	ENSRNOG00000038916	Dram1	ENSRNOG00000020676	Ppp1r14a	ENSRNOG00000017703	Unc93b1	ENSRNOG00000048172	Rac3	ENSRNOG00000013141	Eno2	ENSRNOG00000004198	Stxbp6
		ENSRNOG00000011452	Aldoc	ENSRNOG00000020676	Ppp1r14a	ENSRNOG00000049920	Psma2	ENSRNOG00000004837	Limd1	ENSRNOG00000013313	Nceh1	ENSRNOG00000017993	Abcb10	ENSRNOG00000024849	Tor1aip2	ENSRNOG00000043099	Ddx21
		ENSRNOG00000009222	Epha2	ENSRNOG00000004837	Limd1	ENSRNOG00000021581	Rapgef2	ENSRNOG00000029535	Nrbp2	ENSRNOG00000008331	Washc4	ENSRNOG00000020407	Atcay	ENSRNOG00000017154	Atp11a	ENSRNOG00000017500	Mtss1l
		ENSRNOG00000015447	Calcoco1	ENSRNOG00000029535	Nrbp2	ENSRNOG00000007437	Irf5	ENSRNOG00000024503	Nbas	ENSRNOG00000004888	Spred2	ENSRNOG00000020714	Trpm4	ENSRNOG00000022313	Klk9	ENSRNOG00000042522	Pheta2
		ENSRNOG00000000196	Cyp19a1	ENSRNOG00000024503	Nbas	ENSRNOG00000017787	Ripk1	ENSRNOG00000016547	Rgs19	ENSRNOG00000014973	Tekt1	ENSRNOG00000039666	Srpx	ENSRNOG00000010608	Cep162	ENSRNOG00000007415	Ptgs1
		ENSRNOG00000042426	Cyp4v3	ENSRNOG00000013286	Pdcl3	ENSRNOG00000014520	Ing1	ENSRNOG00000020770	Arl4d	ENSRNOG00000006952	Prex1	ENSRNOG00000007345	Amot	ENSRNOG00000016751	Slc25a28	ENSRNOG00000030568	Rgs12
		ENSRNOG00000018081	Lactb	ENSRNOG00000022402	Luzp1	ENSRNOG00000012946	Mov10	ENSRNOG00000028774	Vgll3	ENSRNOG00000006623	Cd302	ENSRNOG00000033119	Plcb4	ENSRNOG00000011205	Ccl3	ENSRNOG00000025930	Chst13
		ENSRNOG00000017680	Dennd2d	ENSRNOG00000019482	Gnao1	ENSRNOG00000013886	Fyb1	ENSRNOG00000025843	Ccdc102a	ENSRNOG00000033824	Gpd2	ENSRNOG00000014066	Jade1	ENSRNOG00000039754	Rab7b	ENSRNOG00000002959	Shroom4
		ENSRNOG00000018839	Ntrk2	ENSRNOG00000014548	Nedd9	ENSRNOG00000007390	Nfkbia	ENSRNOG00000008165	Tpx2	ENSRNOG00000005749	Foxred2	ENSRNOG00000016612	Trim36	ENSRNOG00000005053	Egln3	ENSRNOG00000030759	Nhs
		ENSRNOG00000004870	Dyrk3	ENSRNOG00000028856	Pknox2	ENSRNOG00000036745	Gna13	ENSRNOG00000002886	Myh10	ENSRNOG00000019474	Rsph9	ENSRNOG00000015124	Gpam	ENSRNOG00000008602	Steap4	ENSRNOG00000020385	Fads3
		ENSRNOG00000019311	Nfkb2	ENSRNOG00000021240	Atrn	ENSRNOG00000012886	Maff	ENSRNOG00000008300	Zbtb8a	ENSRNOG00000018168	Klc4	ENSRNOG00000010447	Tmod2	ENSRNOG00000007551	Patj	ENSRNOG00000032327	Pdia5
		ENSRNOG00000005151	Dync2li1	ENSRNOG00000007292	Spdl1	ENSRNOG00000029658	Rnf213	ENSRNOG00000003794	Nmral1	ENSRNOG00000009031	Gucy2c	ENSRNOG00000025042	Pde3a	ENSRNOG00000017684	Fbxl22	ENSRNOG00000024712	Insc
		ENSRNOG00000036678	Aspscr1	ENSRNOG00000012302	Gucy1a1	ENSRNOG00000011745	Psma1	ENSRNOG00000005849	Aco1	ENSRNOG00000023376	Riok3	ENSRNOG00000012602	Recql	ENSRNOG00000015461	Serpine2	ENSRNOG00000001506	Tmem35a
		ENSRNOG00000012620	Syngr3	ENSRNOG00000042536	Pde4d	ENSRNOG00000019456	Kars	ENSRNOG00000008015	Fos	ENSRNOG00000016112	Cd274	ENSRNOG00000042978	Ncald	ENSRNOG00000008364	Cat	ENSRNOG00000004553	Cox20
		ENSRNOG00000008652	Phip	ENSRNOG00000000572	Chst3	ENSRNOG00000027839	Ptk2b	ENSRNOG00000020280	Armc6	ENSRNOG00000019141	Ch25h	ENSRNOG00000031915	Hdac10	ENSRNOG00000019050	Ifit1	ENSRNOG00000014829	Prmt3
		ENSRNOG00000018903	Pik3r1	ENSRNOG00000019570	Gng3	ENSRNOG00000016378	Map3k8	ENSRNOG00000021589	Nexmif	ENSRNOG00000036693	Slc25a10	ENSRNOG00000027901	Mrm1	ENSRNOG00000006420	Rbm38	ENSRNOG00000043465	Arc
		ENSRNOG00000020904	Cdc42ep2	ENSRNOG00000017635	Inpp5a	ENSRNOG00000028641	Brpf3	ENSRNOG00000008467	Agbl2	ENSRNOG00000009932	Mctp2	ENSRNOG00000016731	Tpm2	ENSRNOG00000001628	Pcp4	ENSRNOG00000011582	Rab3d
		ENSRNOG00000012865	Parp3	ENSRNOG00000003613	Mid1	ENSRNOG00000016968	Gramd4	ENSRNOG00000014293	Nkd1	ENSRNOG00000015440	Wrn	ENSRNOG00000021685	Cdk5r1	ENSRNOG00000026435	Arid3a	ENSRNOG00000016459	Eif3j
		ENSRNOG00000014048	Cyld	ENSRNOG00000001652	Erg	ENSRNOG00000014806	Pnkd	ENSRNOG00000017933	Ccdc3	ENSRNOG00000016346	Prkcd	ENSRNOG00000001642	Tbc1d23	ENSRNOG00000010580	Acot7	ENSRNOG00000009330	Slc17a5
		ENSRNOG00000023799	Pak1ip1	ENSRNOG00000002886	Myh10	ENSRNOG00000009856	Sypl1	ENSRNOG00000000956	Rasl11a	ENSRNOG00000020355	Twist2	ENSRNOG00000007546	Asns	ENSRNOG00000000485	Bak1	ENSRNOG00000005275	Shmt1
		ENSRNOG00000011284	Sgms2	ENSRNOG00000008165	Tpx2	ENSRNOG00000002568	Socs1	ENSRNOG00000003205	Ldb2	ENSRNOG00000002244	Pdgfra	ENSRNOG00000017445	Tubb2b	ENSRNOG00000001269	Ppp1cc	ENSRNOG00000000900	Tpst1
		ENSRNOG00000003603	Arhgap44	ENSRNOG00000025843	Ccdc102a	ENSRNOG00000025053	Lrp1	ENSRNOG00000019476	Agap1	ENSRNOG00000009028	Rnf126	ENSRNOG00000004072	Myo1c	ENSRNOG00000010549	Tspo	ENSRNOG00000015538	Abcd2
		ENSRNOG00000045738	Ak4	ENSRNOG00000017933	Ccdc3	ENSRNOG00000019666	Ubxn1	ENSRNOG00000003645	LOC103689931	ENSRNOG00000030187	Mmp12	ENSRNOG00000026212	Micall1	ENSRNOG00000024022	Ndfip2	ENSRNOG00000000700	Tmem119
		ENSRNOG00000026226	Hook1	ENSRNOG00000014293	Nkd1	ENSRNOG00000017453	Ptpn2	ENSRNOG00000009102	Fermt2	ENSRNOG00000019445	Msln	ENSRNOG00000018214	Bok	ENSRNOG00000019412	Rhbg	ENSRNOG00000001708	Dvl3
		ENSRNOG00000050453	AABR07002848.1	ENSRNOG00000008467	Agbl2	ENSRNOG00000015290	Tpi1	ENSRNOG00000015423	Ccna2	ENSRNOG00000005043	Cpeb2	ENSRNOG00000024533	Eogt	ENSRNOG00000007636	Cadps2	ENSRNOG00000016214	Agl
		ENSRNOG00000006623	Cd302	ENSRNOG00000021589	Nexmif	ENSRNOG00000018735	Cd74	ENSRNOG00000014872	Sec24d	ENSRNOG00000020389	Capn12	ENSRNOG00000012653	Ppp1r13b	ENSRNOG00000016123	Rnf144b	ENSRNOG00000005037	Kif18a
		ENSRNOG00000028149	Kansl1l	ENSRNOG00000020280	Armc6	ENSRNOG00000045541	LOC687399	ENSRNOG00000006916	Sardh	ENSRNOG00000013135	Ptpn12	ENSRNOG00000017962	Serpinb6a	ENSRNOG00000002341	Trim25	ENSRNOG00000003098	Prom1
		ENSRNOG00000018168	Klc4	ENSRNOG00000005849	Aco1	ENSRNOG00000032436	Tmod3	ENSRNOG00000007062	Rin3	ENSRNOG00000020889	Nucb1	ENSRNOG00000005388	Rassf3	ENSRNOG00000011680	Il16	ENSRNOG00000029394	Dusp8
		ENSRNOG00000009031	Gucy2c	ENSRNOG00000008015	Fos	ENSRNOG00000008971	Hnf4g	ENSRNOG00000004754	Tc2n	ENSRNOG00000001010	Tecpr1	ENSRNOG00000010365	Syn1	ENSRNOG00000004458	Ston2	ENSRNOG00000001807	Sspn
		ENSRNOG00000039829	Rpp14	ENSRNOG00000003794	Nmral1	ENSRNOG00000002425	Pctp	ENSRNOG00000048949	LOC102549542	ENSRNOG00000022619	Fth1	ENSRNOG00000023296	AABR07002945.1	ENSRNOG00000002267	Chic2	ENSRNOG00000006930	Casq1
		ENSRNOG00000023376	Riok3	ENSRNOG00000008300	Zbtb8a	ENSRNOG00000008639	Pabpc1	ENSRNOG00000021259	Prnp	ENSRNOG00000043416	Bcl3	ENSRNOG00000020922	Hspb6	ENSRNOG00000012659	Vamp5	ENSRNOG00000016866	Fhl2
		ENSRNOG00000016112	Cd274	ENSRNOG00000020770	Arl4d	ENSRNOG00000017496	Cnp	ENSRNOG00000007104	Itpr1	ENSRNOG00000033235	Relb	ENSRNOG00000000561	Pald1	ENSRNOG00000009030	Rab19	ENSRNOG00000013949	Idh2
		ENSRNOG00000033824	Gpd2	ENSRNOG00000028774	Vgll3	ENSRNOG00000003923	Rab21	ENSRNOG00000002862	Clcn5	ENSRNOG00000002881	Ddr2	ENSRNOG00000037229	Gmppb	ENSRNOG00000006646	Vopp1	ENSRNOG00000016207	Galnt1
		ENSRNOG00000020792	Etv4	ENSRNOG00000006916	Sardh	ENSRNOG00000006004	Phc2	ENSRNOG00000001083	Kdelr2	ENSRNOG00000014297	Sdc4	ENSRNOG00000042980	Adam19	ENSRNOG00000015602	Cdh2	ENSRNOG00000016377	Cep55
		ENSRNOG00000006063	Phf21a	ENSRNOG00000014872	Sec24d	ENSRNOG00000009605	Tfe3	ENSRNOG00000025115	Exph5	ENSRNOG00000008177	Pim2	ENSRNOG00000013577	Kdelr3	ENSRNOG00000014117	Hmox1	ENSRNOG00000019778	Cavin1
		ENSRNOG00000019474	Rsph9	ENSRNOG00000007062	Rin3	ENSRNOG00000022720	Usp37	ENSRNOG00000000632	Cdk1	ENSRNOG00000028650	AABR07065602.1	ENSRNOG00000024428	Kif20a	ENSRNOG00000003170	Nlrp3	ENSRNOG00000002449	Maged2
		ENSRNOG00000005749	Foxred2	ENSRNOG00000003205	Ldb2	ENSRNOG00000009982	Pnp	ENSRNOG00000042912	Mycbpap	ENSRNOG00000025100	Ikbke	ENSRNOG00000050347	Ptges3l	ENSRNOG00000023943	AABR07013651.1	ENSRNOG00000016810	Stmn1
		ENSRNOG00000017703	Unc93b1	ENSRNOG00000000956	Rasl11a	ENSRNOG00000042070	Ticam2	ENSRNOG00000031129	Carm1	ENSRNOG00000037768	Rab43	ENSRNOG00000017428	Map1b	ENSRNOG00000023778	Gcnt2	ENSRNOG00000005935	A3galt2
		ENSRNOG00000013313	Nceh1	ENSRNOG00000015423	Ccna2	ENSRNOG00000047175	Cryaa	ENSRNOG00000010918	Cebpa	ENSRNOG00000017723	Cept1	ENSRNOG00000007906	Bub1b	ENSRNOG00000000499	Tcp11	ENSRNOG00000042384	Kctd7
		ENSRNOG00000008331	Washc4	ENSRNOG00000009102	Fermt2	ENSRNOG00000011459	Rhbdf2	ENSRNOG00000002171	Phldb2	ENSRNOG00000024145	Trim65	ENSRNOG00000030629	Camkmt	ENSRNOG00000020205	Agrn	ENSRNOG00000020032	Impdh1
		ENSRNOG00000014973	Tekt1	ENSRNOG00000019476	Agap1	ENSRNOG00000007596	Rffl	ENSRNOG00000045829	Thbs1	ENSRNOG00000013408	Npas2	ENSRNOG00000001823	St6gal1	ENSRNOG00000023931	Ggn	ENSRNOG00000047960	Rab9b
		ENSRNOG00000006952	Prex1	ENSRNOG00000003645	LOC103689931	ENSRNOG00000016829	Isoc2b	ENSRNOG00000024870	Anks1b	ENSRNOG00000030443	Rab9a	ENSRNOG00000016414	Slc22a17	ENSRNOG00000001953	Bace2	ENSRNOG00000008855	Gjb2
		ENSRNOG00000014096	AABR07031756.1	ENSRNOG00000016630	Tln1	ENSRNOG00000012019	B3galnt1	ENSRNOG00000010697	Hadh	ENSRNOG00000003135	Fcrlb	ENSRNOG00000007541	Fhl3	ENSRNOG00000007159	Ccl2	ENSRNOG00000020480	Fads1
		ENSRNOG00000011591	Mettl21c	ENSRNOG00000002710	Cnst	ENSRNOG00000016995	Zap70	ENSRNOG00000027035	Sgo2	ENSRNOG00000008170	Jph2	ENSRNOG00000009581	Lce1m	ENSRNOG00000013581	Extl3	ENSRNOG00000002407	Pdxdc1
		ENSRNOG00000004888	Spred2	ENSRNOG00000005512	Ndufa4	ENSRNOG00000019193	Stx1b	ENSRNOG00000003825	Wdr75	ENSRNOG00000020295	Plekhn1	ENSRNOG00000003537	Spta1	ENSRNOG00000016442	Hoxc6	ENSRNOG00000020246	Myl9
		ENSRNOG00000002244	Pdgfra	ENSRNOG00000003762	Smarca1	ENSRNOG00000019145	Kdm2a	ENSRNOG00000010825	Snapc3	ENSRNOG00000029500	Tapbp	ENSRNOG00000020119	Pcdha4	ENSRNOG00000014460	Hivep1	ENSRNOG00000015131	Ube2c
		ENSRNOG00000019824	Ell	ENSRNOG00000010553	Pnma1	ENSRNOG00000019141	Ch25h	ENSRNOG00000016166	Pdlim1	ENSRNOG00000019438	Rnf31	ENSRNOG00000008118	Sync	ENSRNOG00000000455	Tap2	ENSRNOG00000018110	Svil
		ENSRNOG00000009028	Rnf126	ENSRNOG00000009867	Tgfb3	ENSRNOG00000015440	Wrn	ENSRNOG00000018815	Plk1	ENSRNOG00000009730	Cyp7b1	ENSRNOG00000005345	Vsnl1	ENSRNOG00000009824	Irf2	ENSRNOG00000027593	Ndufv3
		ENSRNOG00000030187	Mmp12	ENSRNOG00000013653	Pdlim7	ENSRNOG00000009932	Mctp2	ENSRNOG00000015080	Wdfy1	ENSRNOG00000000853	Aif1	ENSRNOG00000036661	Rab40b	ENSRNOG00000042086	Rab26	ENSRNOG00000002618	Ivns1abp
		ENSRNOG00000006418	Samhd1	ENSRNOG00000043143	Eml1	ENSRNOG00000036693	Slc25a10	ENSRNOG00000032788	Dysf	ENSRNOG00000032930	Trim26	ENSRNOG00000024874	Prtfdc1	ENSRNOG00000019968	Trim8	ENSRNOG00000011346	Ehd2
		ENSRNOG00000020355	Twist2	ENSRNOG00000016075	Dmrt1	ENSRNOG00000006532	H3f3b	ENSRNOG00000010721	Dlgap5	ENSRNOG00000050224	Stambpl1	ENSRNOG00000016689	Fanci	ENSRNOG00000002520	Litaf	ENSRNOG00000010645	Lgals3
		ENSRNOG00000019141	Ch25h	ENSRNOG00000005343	Esr2	ENSRNOG00000016346	Prkcd	ENSRNOG00000014205	Klf2	ENSRNOG00000007690	Cmpk2	ENSRNOG00000014508	Mgll	ENSRNOG00000025545	Tvp23a	ENSRNOG00000001173	Cabp1
		ENSRNOG00000019145	Kdm2a	ENSRNOG00000043044	Cnn2	ENSRNOG00000020355	Twist2	ENSRNOG00000009785	Cdkn3	ENSRNOG00000009385	Pik3cg	ENSRNOG00000013574	Appl1	ENSRNOG00000014064	Ctsh	ENSRNOG00000002218	Stbd1
		ENSRNOG00000016346	Prkcd	ENSRNOG00000020467	Nrep	ENSRNOG00000006418	Samhd1	ENSRNOG00000010691	Cmtm3	ENSRNOG00000032844	RT1-Da	ENSRNOG00000016119	Fzd7	ENSRNOG00000011340	Ankrd13c	ENSRNOG00000002182	44085
		ENSRNOG00000006532	H3f3b	ENSRNOG00000046405	Hic1	ENSRNOG00000030187	Mmp12	ENSRNOG00000021918	Cep76	ENSRNOG00000007925	Pak6	ENSRNOG00000002418	Tgfb2	ENSRNOG00000010258	Vhl	ENSRNOG00000007862	Acat1
		ENSRNOG00000036693	Slc25a10	ENSRNOG00000003399	Hnrnph1	ENSRNOG00000009028	Rnf126	ENSRNOG00000007078	Wisp1	ENSRNOG00000020552	Fosl1	ENSRNOG00000000664	Tpst2	ENSRNOG00000000451	RT1-Ba	ENSRNOG00000008046	Tmem30b
		ENSRNOG00000009932	Mctp2	ENSRNOG00000045920	Mcu	ENSRNOG00000019824	Ell	ENSRNOG00000016244	Mical2	ENSRNOG00000013763	Erlin2	ENSRNOG00000047046	Plin4	ENSRNOG00000020793	Ruvbl2	ENSRNOG00000016117	Myof
		ENSRNOG00000015440	Wrn	ENSRNOG00000020731	Ppfia3	ENSRNOG00000002244	Pdgfra	ENSRNOG00000010812	Osbpl6	ENSRNOG00000012815	Chst10	ENSRNOG00000029330	Car5b	ENSRNOG00000020667	Shisa5	ENSRNOG00000007894	Mpdz
		ENSRNOG00000014297	Sdc4	ENSRNOG00000002045	Anxa3	ENSRNOG00000020889	Nucb1	ENSRNOG00000001250	Lfng	ENSRNOG00000002879	Psen2	ENSRNOG00000017035	Cep120	ENSRNOG00000016560	Card19	ENSRNOG00000004078	Eno3
		ENSRNOG00000002881	Ddr2	ENSRNOG00000001227	Adarb1	ENSRNOG00000020389	Capn12	ENSRNOG00000012149	Gpsm2	ENSRNOG00000001313	Gnaz	ENSRNOG00000009225	Copz2	ENSRNOG00000004473	Ppargc1a	ENSRNOG00000015354	Aox1
		ENSRNOG00000008177	Pim2	ENSRNOG00000039183	Cip2a	ENSRNOG00000013135	Ptpn12	ENSRNOG00000007483	Ccnf	ENSRNOG00000024207	Fgfrl1	ENSRNOG00000028872	Rai14	ENSRNOG00000020603	Angptl6	ENSRNOG00000016374	Fgfr2
		ENSRNOG00000013064	Lrp8	ENSRNOG00000006996	Mms22l	ENSRNOG00000005043	Cpeb2	ENSRNOG00000004442	Dglucy	ENSRNOG00000012513	Pdk3	ENSRNOG00000020060	Atf5	ENSRNOG00000023428	Pik3r5	ENSRNOG00000003673	Nup85
		ENSRNOG00000047439	Pot1b	ENSRNOG00000017912	Atp2a3	ENSRNOG00000019445	Msln	ENSRNOG00000027606	Neurl1b	ENSRNOG00000010883	Pard6b	ENSRNOG00000017466	Kif5b	ENSRNOG00000034078	Mxi1	ENSRNOG00000008305	Sc5d
		ENSRNOG00000001010	Tecpr1	ENSRNOG00000013925	Nox4	ENSRNOG00000001010	Tecpr1	ENSRNOG00000008016	Ckap4	ENSRNOG00000012209	Cdadc1	ENSRNOG00000007326	Prepl	ENSRNOG00000017220	Tcirg1	ENSRNOG00000018929	Kif20b
		ENSRNOG00000019445	Msln	ENSRNOG00000036682	Pycr1	ENSRNOG00000043416	Bcl3	ENSRNOG00000014030	Synm	ENSRNOG00000002949	Pgs1	ENSRNOG00000020585	Tbxa2r	ENSRNOG00000006238	Traf2	ENSRNOG00000012868	Uaca
		ENSRNOG00000005043	Cpeb2	ENSRNOG00000009117	Otub2	ENSRNOG00000022619	Fth1	ENSRNOG00000047143	Fkbp1b	ENSRNOG00000000485	Bak1	ENSRNOG00000017663	Dolpp1	ENSRNOG00000013634	Myd88	ENSRNOG00000015278	Myl12a
		ENSRNOG00000013135	Ptpn12	ENSRNOG00000020687	Dpf1	ENSRNOG00000033235	Relb	ENSRNOG00000011076	Ank2	ENSRNOG00000004226	Irak3	ENSRNOG00000043099	Ddx21	ENSRNOG00000003732	Flrt2	ENSRNOG00000011058	Utrn
		ENSRNOG00000020389	Capn12	ENSRNOG00000037707	Armcx6	ENSRNOG00000025711	Spout1	ENSRNOG00000033658	Kntc1	ENSRNOG00000001269	Ppp1cc	ENSRNOG00000017500	Mtss1l	ENSRNOG00000013532	Pgam2	ENSRNOG00000016239	Zadh2
		ENSRNOG00000020889	Nucb1	ENSRNOG00000014603	Sgcg	ENSRNOG00000008177	Pim2	ENSRNOG00000018384	Adam12	ENSRNOG00000024022	Ndfip2	ENSRNOG00000042522	Pheta2	ENSRNOG00000004637	Fbxo7	ENSRNOG00000015496	Tpm4
		ENSRNOG00000025711	Spout1	ENSRNOG00000004200	Sybu	ENSRNOG00000002881	Ddr2	ENSRNOG00000012406	Pcbp4	ENSRNOG00000010549	Tspo	ENSRNOG00000007415	Ptgs1	ENSRNOG00000016692	Hsdl2	ENSRNOG00000013046	Tram2
		ENSRNOG00000033235	Relb	ENSRNOG00000007989	Chst1	ENSRNOG00000014297	Sdc4	ENSRNOG00000039837	Jade3	ENSRNOG00000019412	Rhbg	ENSRNOG00000014616	Iars	ENSRNOG00000023013	43893	ENSRNOG00000012237	Rdx
		ENSRNOG00000022619	Fth1	ENSRNOG00000013727	Ndc80	ENSRNOG00000047439	Pot1b	ENSRNOG00000003267	Pycr2	ENSRNOG00000007636	Cadps2	ENSRNOG00000030568	Rgs12	ENSRNOG00000002657	Pla2g4a	ENSRNOG00000024470	Lman1
		ENSRNOG00000015992	Ccl20	ENSRNOG00000010011	Osbpl3	ENSRNOG00000013064	Lrp8	ENSRNOG00000008543	Pdlim2	ENSRNOG00000016123	Rnf144b	ENSRNOG00000025930	Chst13	ENSRNOG00000003284	Epn3	ENSRNOG00000019305	Sh3tc2
		ENSRNOG00000043416	Bcl3	ENSRNOG00000006545	44081	ENSRNOG00000028650	AABR07065602.1	ENSRNOG00000022239	Trarg1	ENSRNOG00000017037	Otud3	ENSRNOG00000030759	Nhs	ENSRNOG00000011329	Pkm	ENSRNOG00000008332	Smo
		ENSRNOG00000019438	Rnf31	ENSRNOG00000043329	Rnf180	ENSRNOG00000024145	Trim65	ENSRNOG00000004110	Trib2	ENSRNOG00000001628	Pcp4	ENSRNOG00000002959	Shroom4	ENSRNOG00000020465	Ripk3	ENSRNOG00000023546	Hspb1
		ENSRNOG00000029500	Tapbp	ENSRNOG00000015713	Parva	ENSRNOG00000017723	Cept1	ENSRNOG00000004925	Ppp1r12a	ENSRNOG00000006420	Rbm38	ENSRNOG00000020385	Fads3	ENSRNOG00000000457	Tap1	ENSRNOG00000019162	Emc9
		ENSRNOG00000022242	Cxcl9	ENSRNOG00000004839	B4galnt1	ENSRNOG00000037768	Rab43	ENSRNOG00000024661	Jpt2	ENSRNOG00000039241	Ythdc2	ENSRNOG00000029079	Hspb7	ENSRNOG00000022392	Hspb8	ENSRNOG00000009114	Fam110b
		ENSRNOG00000007690	Cmpk2	ENSRNOG00000015465	Cep72	ENSRNOG00000025100	Ikbke	ENSRNOG00000015088	Prune2	ENSRNOG00000026435	Arid3a	ENSRNOG00000011881	Slc25a15	ENSRNOG00000004049	Baiap2	ENSRNOG00000003742	Cdkl5
		ENSRNOG00000009385	Pik3cg	ENSRNOG00000018561	Pprc1	ENSRNOG00000020295	Plekhn1	ENSRNOG00000002751	Zdhhc15	ENSRNOG00000002460	Serpinb2	ENSRNOG00000007675	Gpr63	ENSRNOG00000001350	Naa25	ENSRNOG00000016358	Apba2
		ENSRNOG00000009730	Cyp7b1	ENSRNOG00000046313	Basp1	ENSRNOG00000008170	Jph2	ENSRNOG00000016103	Nkd2	ENSRNOG00000010580	Acot7	ENSRNOG00000017932	St3gal2	ENSRNOG00000012683	Abhd17c	ENSRNOG00000016552	Hmgcs1
		ENSRNOG00000000853	Aif1	ENSRNOG00000001515	Map3k20	ENSRNOG00000003135	Fcrlb	ENSRNOG00000017625	Htr2b	ENSRNOG00000019246	Psme2	ENSRNOG00000005772	Hacd4	ENSRNOG00000019501	Rmnd1	ENSRNOG00000021840	Cped1
		ENSRNOG00000032930	Trim26	ENSRNOG00000030328	Fam98a	ENSRNOG00000030443	Rab9a	ENSRNOG00000016708	Necab3	ENSRNOG00000007551	Patj	ENSRNOG00000004198	Stxbp6	ENSRNOG00000016545	Ift140	ENSRNOG00000046366	Dmd
		ENSRNOG00000050224	Stambpl1	ENSRNOG00000028627	Hmcn1	ENSRNOG00000013408	Npas2	ENSRNOG00000001706	Kalrn	ENSRNOG00000008602	Steap4	ENSRNOG00000027894	Iqgap3	ENSRNOG00000048222	Nlrc5	ENSRNOG00000033335	Cenpi
		ENSRNOG00000025100	Ikbke	ENSRNOG00000006958	AC126572.1	ENSRNOG00000029500	Tapbp	ENSRNOG00000010244	Sarm1	ENSRNOG00000017684	Fbxl22	ENSRNOG00000018005	Duoxa1	ENSRNOG00000010574	Ptpn1	ENSRNOG00000029205	Zfp354c
		ENSRNOG00000037768	Rab43	ENSRNOG00000037430	Chfr	ENSRNOG00000019438	Rnf31	ENSRNOG00000009470	Flnb	ENSRNOG00000008364	Cat	ENSRNOG00000010161	Myo10	ENSRNOG00000015078	Ifitm3	ENSRNOG00000002403	Fam129a
		ENSRNOG00000017723	Cept1	ENSRNOG00000027026	Jazf1	ENSRNOG00000050224	Stambpl1	ENSRNOG00000015004	Fsbp	ENSRNOG00000015461	Serpine2	ENSRNOG00000013248	Wwc2	ENSRNOG00000006094	Cd44	ENSRNOG00000002524	Gpr37
		ENSRNOG00000016322	Camk2n1	ENSRNOG00000020923	Tuft1	ENSRNOG00000032930	Trim26	ENSRNOG00000012653	Ppp1r13b	ENSRNOG00000003800	Rgs9	ENSRNOG00000033101	Myo18a	ENSRNOG00000020533	Htra1	ENSRNOG00000008553	Mthfr
		ENSRNOG00000024145	Trim65	ENSRNOG00000009073	Tnni1	ENSRNOG00000000853	Aif1	ENSRNOG00000010365	Syn1	ENSRNOG00000000323	Prdm1	ENSRNOG00000000413	Pln	ENSRNOG00000021206	Pla2g16	ENSRNOG00000006783	Neb
		ENSRNOG00000028650	AABR07065602.1	ENSRNOG00000018939	Rexo2	ENSRNOG00000009730	Cyp7b1	ENSRNOG00000005388	Rassf3	ENSRNOG00000009576	Xpa	ENSRNOG00000046996	Pea15	ENSRNOG00000033169	Cpeb4	ENSRNOG00000039415	Fchsd1
		ENSRNOG00000027002	NEWGENE_1310139	ENSRNOG00000034026	Lclat1	ENSRNOG00000007690	Cmpk2	ENSRNOG00000017962	Serpinb6a	ENSRNOG00000019050	Ifit1	ENSRNOG00000012791	Ajuba	ENSRNOG00000047606	Bcl2a1	ENSRNOG00000018598	Ankrd1
		ENSRNOG00000013408	Npas2	ENSRNOG00000011774	Fblim1	ENSRNOG00000009385	Pik3cg	ENSRNOG00000046667	Fosb	ENSRNOG00000010608	Cep162	ENSRNOG00000007879	Stk26	ENSRNOG00000012701	Map7	ENSRNOG00000026060	Arsi
		ENSRNOG00000003135	Fcrlb	ENSRNOG00000005413	Creb3l1	ENSRNOG00000020552	Fosl1	ENSRNOG00000001004	Ncor2	ENSRNOG00000016751	Slc25a28	ENSRNOG00000001797	Umps	ENSRNOG00000019742	Stat3	ENSRNOG00000019609	B4galt2
		ENSRNOG00000030443	Rab9a	ENSRNOG00000018999	Cdc14b	ENSRNOG00000026517	Vrk3	ENSRNOG00000023296	AABR07002945.1	ENSRNOG00000018107	Zfand5	ENSRNOG00000024345	Pard3b	ENSRNOG00000018522	Echs1	ENSRNOG00000002161	Tlr6
		ENSRNOG00000008170	Jph2	ENSRNOG00000004621	Rtn4	ENSRNOG00000007925	Pak6	ENSRNOG00000010685	Tbx18	ENSRNOG00000011205	Ccl3	ENSRNOG00000003515	Ephx1	ENSRNOG00000003289	Lap3	ENSRNOG00000050404	Pmepa1
		ENSRNOG00000020295	Plekhn1	ENSRNOG00000025142	Mex3b	ENSRNOG00000032844	RT1-Da	ENSRNOG00000020922	Hspb6	ENSRNOG00000039754	Rab7b	ENSRNOG00000002353	Rab3gap2	ENSRNOG00000000122	Ak2	ENSRNOG00000015442	Sfxn3
		ENSRNOG00000022939	Gpkow	ENSRNOG00000018697	Abcb6	ENSRNOG00000012815	Chst10	ENSRNOG00000037229	Gmppb	ENSRNOG00000005053	Egln3	ENSRNOG00000015538	Abcd2	ENSRNOG00000030404	Arrb1	ENSRNOG00000018991	Gsn
		ENSRNOG00000007797	Rbpjl2	ENSRNOG00000010529	Thbs2	ENSRNOG00000013763	Erlin2	ENSRNOG00000000561	Pald1	ENSRNOG00000014117	Hmox1	ENSRNOG00000000700	Tmem119	ENSRNOG00000025528	Efr3a	ENSRNOG00000010610	Hpgd
		ENSRNOG00000012209	Cdadc1	ENSRNOG00000003160	RragB	ENSRNOG00000001313	Gnaz	ENSRNOG00000013577	Kdelr3	ENSRNOG00000003170	Nlrp3	ENSRNOG00000001708	Dvl3	ENSRNOG00000007416	Clp1	ENSRNOG00000014969	Lzts2
		ENSRNOG00000019041	Psme1	ENSRNOG00000009303	Zwilch	ENSRNOG00000002879	Psen2	ENSRNOG00000042980	Adam19	ENSRNOG00000017404	Pcmtd2	ENSRNOG00000016214	Agl	ENSRNOG00000015416	Nabp1	ENSRNOG00000008027	Cavin4
		ENSRNOG00000012513	Pdk3	ENSRNOG00000024730	Ppm1e	ENSRNOG00000024207	Fgfrl1	ENSRNOG00000011593	Hey1	ENSRNOG00000023943	AABR07013651.1	ENSRNOG00000008829	Sorbs3	ENSRNOG00000033316	Foxo4
		ENSRNOG00000010883	Pard6b	ENSRNOG00000003178	Mageh1	ENSRNOG00000010883	Pard6b	ENSRNOG00000024428	Kif20a	ENSRNOG00000023778	Gcnt2	ENSRNOG00000000900	Tpst1	ENSRNOG00000001314	Fam20c
		ENSRNOG00000016698	Rnmt	ENSRNOG00000017307	Prss23	ENSRNOG00000012513	Pdk3	ENSRNOG00000050347	Ptges3l	ENSRNOG00000012659	Vamp5	ENSRNOG00000011582	Rab3d	ENSRNOG00000018568	Rab5c
		ENSRNOG00000002949	Pgs1	ENSRNOG00000000818	Nrm	ENSRNOG00000007797	Rbpjl2	ENSRNOG00000017428	Map1b	ENSRNOG00000010047	Ddit4l2	ENSRNOG00000012634	Fbxo10	ENSRNOG00000003522	Mr1
		ENSRNOG00000012815	Chst10	ENSRNOG00000010966	Itgb1	ENSRNOG00000012209	Cdadc1	ENSRNOG00000007906	Bub1b	ENSRNOG00000009030	Rab19	ENSRNOG00000016459	Eif3j	ENSRNOG00000017359	Itm2c
		ENSRNOG00000013763	Erlin2	ENSRNOG00000021962	Fzd2	ENSRNOG00000019041	Psme1	ENSRNOG00000016414	Slc22a17	ENSRNOG00000006646	Vopp1	ENSRNOG00000012482	Ndrg4	ENSRNOG00000013805	Tnip2
		ENSRNOG00000032844	RT1-Da	ENSRNOG00000023286	AABR07049408.1	ENSRNOG00000022939	Gpkow	ENSRNOG00000001823	St6gal1	ENSRNOG00000015602	Cdh2	ENSRNOG00000009330	Slc17a5	ENSRNOG00000012331	Casp8
		ENSRNOG00000007925	Pak6	ENSRNOG00000004807	Arf2	ENSRNOG00000002949	Pgs1	ENSRNOG00000030629	Camkmt	ENSRNOG00000002267	Chic2	ENSRNOG00000005275	Shmt1	ENSRNOG00000001114	Wipi2
		ENSRNOG00000020552	Fosl1	ENSRNOG00000047699	Snai2	ENSRNOG00000016698	Rnmt	ENSRNOG00000031656	Ccnh	ENSRNOG00000008049	Max	ENSRNOG00000032327	Pdia5	ENSRNOG00000019372	Pc
		ENSRNOG00000026517	Vrk3	ENSRNOG00000019257	Kif27	ENSRNOG00000010952	Ift122	ENSRNOG00000020119	Pcdha4	ENSRNOG00000011253	Trmt9b	ENSRNOG00000024712	Insc	ENSRNOG00000023150	Gpi
		ENSRNOG00000024207	Fgfrl1	ENSRNOG00000011052	Gars	ENSRNOG00000028341	Alkbh5	ENSRNOG00000009581	Lce1m	ENSRNOG00000002341	Trim25	ENSRNOG00000001506	Tmem35a	ENSRNOG00000011944	Snx10
		ENSRNOG00000002879	Psen2	ENSRNOG00000032178	Cenpa	ENSRNOG00000004359	Wars	ENSRNOG00000007541	Fhl3	ENSRNOG00000011680	Il16	ENSRNOG00000015318	Heyl	ENSRNOG00000002926	Uap1
		ENSRNOG00000001313	Gnaz	ENSRNOG00000023208	Myorg	ENSRNOG00000018391	Cdk2ap2	ENSRNOG00000003537	Spta1	ENSRNOG00000004458	Ston2	ENSRNOG00000029401	Actg2	ENSRNOG00000023991	Rab20
		ENSRNOG00000012853	Tk2	ENSRNOG00000031801	Ephb3	ENSRNOG00000000441	Gpsm3	ENSRNOG00000008118	Sync	ENSRNOG00000021787	Zfp217	ENSRNOG00000004553	Cox20	ENSRNOG00000007447	Pla2g4b
		ENSRNOG00000037563	Cd68	ENSRNOG00000014753	Tcf7l1	ENSRNOG00000015118	Cpped1	ENSRNOG00000005345	Vsnl1	ENSRNOG00000012081	Txn1	ENSRNOG00000014829	Prmt3	ENSRNOG00000032240	Gbp5
		ENSRNOG00000038916	Dram1	ENSRNOG00000015439	Man2a1	ENSRNOG00000018553	Pitpnm1	ENSRNOG00000021812	Scx	ENSRNOG00000001235	Gna12	ENSRNOG00000043465	Arc	ENSRNOG00000008885	Chst11
		ENSRNOG00000049920	Psma2	ENSRNOG00000027736	Cnn1	ENSRNOG00000008927	Hbp1	ENSRNOG00000036661	Rab40b	ENSRNOG00000000583	Cdk19	ENSRNOG00000007628	Ptp4a3	ENSRNOG00000002609	Ero1b
		ENSRNOG00000008697	Nov	ENSRNOG00000007779	Kank4	ENSRNOG00000006435	Tor1b	ENSRNOG00000048495	Rrp12	ENSRNOG00000003442	Adora1	ENSRNOG00000033568	Mapk8ip3	ENSRNOG00000015225	Gramd2b
		ENSRNOG00000018804	Ripor2	ENSRNOG00000045997	Chst14	ENSRNOG00000051056	AABR07063279.1	ENSRNOG00000024874	Prtfdc1	ENSRNOG00000029191	Gbp7	ENSRNOG00000047712	Dcx	ENSRNOG00000048315	Eif2ak2
		ENSRNOG00000003538	Adamts4	ENSRNOG00000018836	RGD1559896	ENSRNOG00000004726	Mapkapk2	ENSRNOG00000014508	Mgll	ENSRNOG00000019020	Bbs2	ENSRNOG00000008234	Lrrc61	ENSRNOG00000029966	Xrcc4
		ENSRNOG00000023334	Parp14	ENSRNOG00000014336	Mcm5	ENSRNOG00000021611	Clip2	ENSRNOG00000016689	Fanci	ENSRNOG00000038957	RGD1305184	ENSRNOG00000029077	Dpm3	ENSRNOG00000023258	Nfkb1
		ENSRNOG00000009282	Nub1	ENSRNOG00000013322	Pola1	ENSRNOG00000008414	Bsg	ENSRNOG00000013574	Appl1	ENSRNOG00000007539	Rsad2	ENSRNOG00000018233	Gas6	ENSRNOG00000012168	Fbxl21
		ENSRNOG00000016945	Pla2g2a	ENSRNOG00000008074	Cyp11a1	ENSRNOG00000020706	Kcnn3	ENSRNOG00000016119	Fzd7	ENSRNOG00000004307	Tor3a	ENSRNOG00000016097	Kyat1	ENSRNOG00000011420	Mtmr7
		ENSRNOG00000010165	Tnfaip2	ENSRNOG00000031814	Sort1	ENSRNOG00000021412	Slfn13	ENSRNOG00000028534	Zfp518b	ENSRNOG00000011652	Sppl2a	ENSRNOG00000008061	Nuak1	ENSRNOG00000043098	Mt2A
		ENSRNOG00000004710	Rbks	ENSRNOG00000013742	Large1	ENSRNOG00000005905	Pde4b	ENSRNOG00000002418	Tgfb2	ENSRNOG00000018488	Cd40	ENSRNOG00000017132	Snx30	ENSRNOG00000012771	Ddx41
		ENSRNOG00000014254	Cpt1a	ENSRNOG00000049929	AABR07030494.1	ENSRNOG00000000123	Rnf19b	ENSRNOG00000000664	Tpst2	ENSRNOG00000032917	Zfand2a	ENSRNOG00000017311	Me3	ENSRNOG00000004649	Il1b
		ENSRNOG00000013009	Ldha	ENSRNOG00000014678	Fzd5	ENSRNOG00000000196	Cyp19a1	ENSRNOG00000047046	Plin4	ENSRNOG00000017123	B2m	ENSRNOG00000021750	Id1	ENSRNOG00000031138	Irgm
		ENSRNOG00000046207	Cbx4	ENSRNOG00000008937	Csrp1	ENSRNOG00000015447	Calcoco1	ENSRNOG00000037449	Pole	ENSRNOG00000019843	St3gal3	ENSRNOG00000019357	Tax1bp3	ENSRNOG00000049982	Pex26
		ENSRNOG00000004063	Sh3pxd2b	ENSRNOG00000004921	Nusap1	ENSRNOG00000009222	Epha2	ENSRNOG00000020060	Atf5	ENSRNOG00000006248	Trim37	ENSRNOG00000017558	Tubb2a	ENSRNOG00000013014	Cyba
		ENSRNOG00000028641	Brpf3	ENSRNOG00000008934	Tmem65	ENSRNOG00000011452	Aldoc	ENSRNOG00000009225	Copz2	ENSRNOG00000018023	Bin3	ENSRNOG00000010274	Smc4	ENSRNOG00000001187	Oasl
		ENSRNOG00000016378	Map3k8	ENSRNOG00000022060	Magi1	ENSRNOG00000017680	Dennd2d	ENSRNOG00000028872	Rai14	ENSRNOG00000003151	Bfar	ENSRNOG00000003276	Myo1d	ENSRNOG00000018372	Cul9
		ENSRNOG00000027839	Ptk2b	ENSRNOG00000013309	Pik3ap1	ENSRNOG00000018081	Lactb	ENSRNOG00000017035	Cep120	ENSRNOG00000012473	Cflar	ENSRNOG00000012826	Creb3l2	ENSRNOG00000025285	Gfm2
		ENSRNOG00000025053	Lrp1	ENSRNOG00000014365	Gne	ENSRNOG00000042426	Cyp4v3	ENSRNOG00000029330	Car5b	ENSRNOG00000014294	Ptpn6	ENSRNOG00000014997	Igf2r	ENSRNOG00000049221	Kdm4b
		ENSRNOG00000019666	Ubxn1	ENSRNOG00000020776	Dhcr7	ENSRNOG00000017319	Mertk	ENSRNOG00000017466	Kif5b	ENSRNOG00000018526	Dlg4	ENSRNOG00000003242	Gulp1	ENSRNOG00000005438	Pcsk2
		ENSRNOG00000018456	LOC100911664	ENSRNOG00000011951	Plk2	ENSRNOG00000015019	Spg21	ENSRNOG00000007326	Prepl	ENSRNOG00000007048	Rap1b	ENSRNOG00000006611	Nostrin	ENSRNOG00000033663	P4ha2
		ENSRNOG00000002568	Socs1	ENSRNOG00000012318	Aspm	ENSRNOG00000029939	Gypc	ENSRNOG00000017663	Dolpp1	ENSRNOG00000010176	Map2k1	ENSRNOG00000019734	Mrpl14	ENSRNOG00000010607	Rnf208
		ENSRNOG00000009856	Sypl1	ENSRNOG00000020660	Cfl1	ENSRNOG00000048719	Dtnbp1	ENSRNOG00000020585	Tbxa2r	ENSRNOG00000026293	Jun	ENSRNOG00000015267	Aldh18a1	ENSRNOG00000004720	Kcnj2
		ENSRNOG00000014806	Pnkd	ENSRNOG00000020129	Cdh3	ENSRNOG00000022597	Cenpj	ENSRNOG00000024420	Eme1	ENSRNOG00000020879	Nags	ENSRNOG00000003832	Vash2	ENSRNOG00000017969	Olfm3
		ENSRNOG00000016968	Gramd4	ENSRNOG00000024213	Golim4	ENSRNOG00000037198	Usp18	ENSRNOG00000017914	Cavin3	ENSRNOG00000012956	Tgm2	ENSRNOG00000011964	Abcd4	ENSRNOG00000012989	Serinc2
		ENSRNOG00000007390	Nfkbia	ENSRNOG00000017851	Etfb	ENSRNOG00000021157	Ctss	ENSRNOG00000000479	Kifc1	ENSRNOG00000010301	Eif4e3	ENSRNOG00000003388	Cenpf	ENSRNOG00000030224	AABR07030729.1
		ENSRNOG00000013886	Fyb1	ENSRNOG00000016690	Idi1	ENSRNOG00000014378	Il1r2	ENSRNOG00000015329	Kpna2	ENSRNOG00000033434	Casp12	ENSRNOG00000009972	Rara	ENSRNOG00000007284	Slc2a1
		ENSRNOG00000012946	Mov10	ENSRNOG00000005981	Nt5c3a	ENSRNOG00000033693	Naip2	ENSRNOG00000005450	Lsm11	ENSRNOG00000000728	Clic2	ENSRNOG00000016423	Tacc1	ENSRNOG00000012729	Mfsd8
		ENSRNOG00000014520	Ing1	ENSRNOG00000006663	Usp2	ENSRNOG00000006302	Gclc	ENSRNOG00000028047	Mecr	ENSRNOG00000001517	Pdk1	ENSRNOG00000018770	Pmaip1	ENSRNOG00000027245	Tdrp
		ENSRNOG00000017787	Ripk1	ENSRNOG00000002653	Kcnk2	ENSRNOG00000020107	Stk11ip	ENSRNOG00000047957	Traf5	ENSRNOG00000018552	Slc25a38	ENSRNOG00000007102	Acss1	ENSRNOG00000019047	Ola1
		ENSRNOG00000007437	Irf5	ENSRNOG00000015380	Jup	ENSRNOG00000011690	Rmdn3	ENSRNOG00000015310	Lrrc32	ENSRNOG00000013141	Eno2	ENSRNOG00000010737	Mbnl2	ENSRNOG00000016571	Ngf
		ENSRNOG00000021581	Rapgef2	ENSRNOG00000004487	Nek2l1	ENSRNOG00000021158	Nudt22	ENSRNOG00000009700	Dync1i1	ENSRNOG00000024849	Tor1aip2	ENSRNOG00000009334	Knstrn	ENSRNOG00000020182	Mvp
		ENSRNOG00000019456	Kars	ENSRNOG00000013194	Rps6ka2	ENSRNOG00000012865	Parp3	ENSRNOG00000024250	Wwc3	ENSRNOG00000017154	Atp11a	ENSRNOG00000012512	Nexn	ENSRNOG00000006019	G0s2
		ENSRNOG00000011745	Psma1	ENSRNOG00000034013	Acaca	ENSRNOG00000020904	Cdc42ep2	ENSRNOG00000029047	Cubn	ENSRNOG00000022313	Klk9	ENSRNOG00000018993	Ilk	ENSRNOG00000023484	Rpap2
		ENSRNOG00000029658	Rnf213	ENSRNOG00000013798	Fnbp1l	ENSRNOG00000018903	Pik3r1	ENSRNOG00000002092	Hunk	ENSRNOG00000017194	Prdx1	ENSRNOG00000039924	Triqk	ENSRNOG00000005261	Fbxl5
		ENSRNOG00000012886	Maff	ENSRNOG00000046271	LOC100911685	ENSRNOG00000008652	Phip	ENSRNOG00000025509	Apbb2	ENSRNOG00000020318	Pnkp	ENSRNOG00000014746	Dzip1l	ENSRNOG00000008837	Ass1
		ENSRNOG00000036745	Gna13	ENSRNOG00000020185	Wdr6	ENSRNOG00000050453	AABR07002848.1	ENSRNOG00000010017	Wee1	ENSRNOG00000001158	Abcg1	ENSRNOG00000019205	Gnpat	ENSRNOG00000001302	Adora2a
		ENSRNOG00000003923	Rab21	ENSRNOG00000000414	Cep85l	ENSRNOG00000045738	Ak4	ENSRNOG00000012561	Arhgef10	ENSRNOG00000012866	Nek8	ENSRNOG00000022288	Pafah2	ENSRNOG00000004276	Itga3
		ENSRNOG00000022720	Usp37	ENSRNOG00000009951	Aif1l	ENSRNOG00000026226	Hook1	ENSRNOG00000012698	Chsy1	ENSRNOG00000002478	Insig2	ENSRNOG00000020743	Cyp2s1	ENSRNOG00000049560	Glul
		ENSRNOG00000009605	Tfe3	ENSRNOG00000007172	Map4k3	ENSRNOG00000003603	Arhgap44	ENSRNOG00000003897	Col1a1	ENSRNOG00000007763	Plod1	ENSRNOG00000015085	Dmpk	ENSRNOG00000016875	Cbx7
		ENSRNOG00000006004	Phc2	ENSRNOG00000020875	Celf3	ENSRNOG00000023799	Pak1ip1	ENSRNOG00000015396	Sptan1	ENSRNOG00000011559	Cnn3	ENSRNOG00000005058	Lpcat4	ENSRNOG00000007359	Gca
		ENSRNOG00000045541	LOC687399	ENSRNOG00000004645	Galnt5	ENSRNOG00000014048	Cyld	ENSRNOG00000048166	Arhgap19	ENSRNOG00000048870	St6galnac4	ENSRNOG00000012568	Madd	ENSRNOG00000018714	Arl5b
		ENSRNOG00000018735	Cd74	ENSRNOG00000016538	Itga8	ENSRNOG00000011284	Sgms2	ENSRNOG00000011407	Prag1	ENSRNOG00000014634	Gtpbp1	ENSRNOG00000012580	Ccdc141	ENSRNOG00000004249	Tlr7
		ENSRNOG00000015290	Tpi1	ENSRNOG00000015878	Pif1	ENSRNOG00000036678	Aspscr1	ENSRNOG00000024650	Ckap2	ENSRNOG00000023896	Dusp6	ENSRNOG00000023546	Hspb1	ENSRNOG00000010558	Ppif
		ENSRNOG00000017453	Ptpn2	ENSRNOG00000032778	Bub1	ENSRNOG00000005151	Dync2li1	ENSRNOG00000049020	Tceal6	ENSRNOG00000014956	Slc11a1	ENSRNOG00000019162	Emc9	ENSRNOG00000023143	Nlrp1a
		ENSRNOG00000017496	Cnp	ENSRNOG00000020497	Plekha1	ENSRNOG00000019311	Nfkb2	ENSRNOG00000008839	Pparg	ENSRNOG00000020744	Adar	ENSRNOG00000009114	Fam110b	ENSRNOG00000032708	RT1-Bb
		ENSRNOG00000008639	Pabpc1	ENSRNOG00000039284	Haus4	ENSRNOG00000004870	Dyrk3	ENSRNOG00000016831	Serpinh1	ENSRNOG00000007393	Ndrg1	ENSRNOG00000003742	Cdkl5	ENSRNOG00000011511	Stk24
		ENSRNOG00000002425	Pctp	ENSRNOG00000047896	Kctd10	ENSRNOG00000018839	Ntrk2	ENSRNOG00000019892	Lrrfip1	ENSRNOG00000003207	Fmnl1	ENSRNOG00000016358	Apba2	ENSRNOG00000023400	Dtx3l
		ENSRNOG00000032436	Tmod3	ENSRNOG00000008053	Atp8a2	ENSRNOG00000012620	Syngr3	ENSRNOG00000018824	Slc7a5	ENSRNOG00000009389	Ripk2	ENSRNOG00000016552	Hmgcs1	ENSRNOG00000004003	Dusp10
		ENSRNOG00000008971	Hnf4g	ENSRNOG00000050636	Arhgef10l	ENSRNOG00000008331	Washc4	ENSRNOG00000017546	Mylk3	ENSRNOG00000016265	Acsl5	ENSRNOG00000012237	Rdx	ENSRNOG00000016987	Pstpip2
		ENSRNOG00000016995	Zap70	ENSRNOG00000034254	Actb	ENSRNOG00000013313	Nceh1	ENSRNOG00000005365	Kcnip1	ENSRNOG00000013265	Tgfbr2	ENSRNOG00000012918	Mtmr6	ENSRNOG00000019428	Higd1a
		ENSRNOG00000012019	B3galnt1	ENSRNOG00000018416	Ttbk1	ENSRNOG00000017703	Unc93b1	ENSRNOG00000036859	Gdpd5	ENSRNOG00000023969	Herc6	ENSRNOG00000024470	Lman1	ENSRNOG00000015385	Pink1
		ENSRNOG00000016829	Isoc2b	ENSRNOG00000002471	Polq	ENSRNOG00000004888	Spred2	ENSRNOG00000007955	Timp4	ENSRNOG00000001548	Nfe2l2	ENSRNOG00000019305	Sh3tc2	ENSRNOG00000012346	Epb41l2
		ENSRNOG00000019193	Stx1b	ENSRNOG00000017021	Galnt18	ENSRNOG00000011591	Mettl21c	ENSRNOG00000025198	Gas2l3	ENSRNOG00000018568	Rab5c	ENSRNOG00000008332	Smo	ENSRNOG00000009997	Erap1
		ENSRNOG00000042070	Ticam2	ENSRNOG00000019659	Aspa	ENSRNOG00000014096	AABR07031756.1	ENSRNOG00000039666	Srpx	ENSRNOG00000003522	Mr1	ENSRNOG00000011826	Lzts1	ENSRNOG00000010633	Acsl1
		ENSRNOG00000009982	Pnp	ENSRNOG00000004165	Prkd1	ENSRNOG00000006952	Prex1	ENSRNOG00000015736	Dhrs3	ENSRNOG00000017359	Itm2c	ENSRNOG00000016239	Zadh2	ENSRNOG00000038761	Hacd2
		ENSRNOG00000007596	Rffl	ENSRNOG00000018232	Srf	ENSRNOG00000014973	Tekt1	ENSRNOG00000010777	Tox	ENSRNOG00000013805	Tnip2	ENSRNOG00000015496	Tpm4	ENSRNOG00000001480	Ncf1
		ENSRNOG00000011459	Rhbdf2	ENSRNOG00000018615	Cenph	ENSRNOG00000028149	Kansl1l	ENSRNOG00000020714	Trpm4	ENSRNOG00000012331	Casp8	ENSRNOG00000013046	Tram2	ENSRNOG00000012772	Nqo1
		ENSRNOG00000047175	Cryaa	ENSRNOG00000045843	Rusc2	ENSRNOG00000006623	Cd302	ENSRNOG00000017993	Abcb10	ENSRNOG00000001114	Wipi2	ENSRNOG00000031431	Cdca8	ENSRNOG00000016551	Bcl2l11
		ENSRNOG00000004972	Upp1	ENSRNOG00000010748	Mtus1	ENSRNOG00000006063	Phf21a	ENSRNOG00000020407	Atcay	ENSRNOG00000019372	Pc	ENSRNOG00000032136	Cdc42ep3	ENSRNOG00000048932	Smagp
		ENSRNOG00000008706	Tbx3	ENSRNOG00000018106	Neu3	ENSRNOG00000005749	Foxred2	ENSRNOG00000048172	Rac3	ENSRNOG00000023150	Gpi	ENSRNOG00000003673	Nup85	ENSRNOG00000038881	Hcls1
		ENSRNOG00000005390	Nup210	ENSRNOG00000014571	Dbndd2	ENSRNOG00000019474	Rsph9	ENSRNOG00000006831	Pgr	ENSRNOG00000019477	Zmynd15	ENSRNOG00000008305	Sc5d	ENSRNOG00000017149	Fam131b
		ENSRNOG00000021276	Bmp2	ENSRNOG00000013057	Prc1	ENSRNOG00000020792	Etv4	ENSRNOG00000007345	Amot	ENSRNOG00000011944	Snx10	ENSRNOG00000018929	Kif20b	ENSRNOG00000019028	Znrf1
		ENSRNOG00000014478	Fndc3a	ENSRNOG00000009503	Depdc1	ENSRNOG00000033824	Gpd2	ENSRNOG00000016612	Trim36	ENSRNOG00000000122	Ak2	ENSRNOG00000012868	Uaca	ENSRNOG00000018827	LOC103694905
		ENSRNOG00000009585	Tcf20	ENSRNOG00000004245	Mgst3	ENSRNOG00000016112	Cd274	ENSRNOG00000014066	Jade1	ENSRNOG00000030404	Arrb1	ENSRNOG00000001825	AABR07034767.1	ENSRNOG00000002122	Lrrc8c
		ENSRNOG00000036666	Cybc1	ENSRNOG00000000547	Tspyl4	ENSRNOG00000023376	Riok3	ENSRNOG00000033119	Plcb4	ENSRNOG00000025528	Efr3a	ENSRNOG00000015278	Myl12a	ENSRNOG00000014268	Abca2
		ENSRNOG00000009993	Dcps	ENSRNOG00000032297	Msmo1	ENSRNOG00000039829	Rpp14	ENSRNOG00000011167	Wdhd1	ENSRNOG00000007416	Clp1	ENSRNOG00000011058	Utrn	ENSRNOG00000028521	Plekhm1
		ENSRNOG00000005810	Nlrc4	ENSRNOG00000009636	Scrn1	ENSRNOG00000018168	Klc4	ENSRNOG00000048389	Fgf18	ENSRNOG00000015416	Nabp1	ENSRNOG00000050404	Pmepa1	ENSRNOG00000009263	Ifi27
		ENSRNOG00000021183	Rcor2	ENSRNOG00000014080	Kif23	ENSRNOG00000009031	Gucy2c	ENSRNOG00000010447	Tmod2	ENSRNOG00000033316	Foxo4	ENSRNOG00000015442	Sfxn3	ENSRNOG00000021817	Irak2
		ENSRNOG00000033835	Dnm1	ENSRNOG00000018681	Nes	ENSRNOG00000012081	Txn1	ENSRNOG00000015124	Gpam	ENSRNOG00000001314	Fam20c	ENSRNOG00000018991	Gsn	ENSRNOG00000017895	Eno1
		ENSRNOG00000004575	Il1a	ENSRNOG00000004874	Flrt3	ENSRNOG00000001235	Gna12	ENSRNOG00000012674	Adrb3	ENSRNOG00000019509	Fbxl15	ENSRNOG00000010610	Hpgd	ENSRNOG00000009113	Marcksl1
		ENSRNOG00000048800	AABR07031756.2	ENSRNOG00000025730	Armcx3	ENSRNOG00000021787	Zfp217	ENSRNOG00000012602	Recql	ENSRNOG00000033169	Cpeb4	ENSRNOG00000008027	Cavin4	ENSRNOG00000050697	Ctsz
		ENSRNOG00000001432	Dtx2	ENSRNOG00000005034	Arhgef25	ENSRNOG00000003442	Adora1	ENSRNOG00000025042	Pde3a	ENSRNOG00000014079	Stat4	ENSRNOG00000014969	Lzts2	ENSRNOG00000017243	Bnip3
		ENSRNOG00000019494	Psmb10	ENSRNOG00000014343	Anln	ENSRNOG00000000583	Cdk19	ENSRNOG00000042978	Ncald	ENSRNOG00000047606	Bcl2a1	ENSRNOG00000011910	Hnrnpr	ENSRNOG00000017820	Nqo2
		ENSRNOG00000017621	Spns1	ENSRNOG00000012386	Zbtb38	ENSRNOG00000038957	RGD1305184	ENSRNOG00000027901	Mrm1	ENSRNOG00000012701	Map7	ENSRNOG00000012490	Amph	ENSRNOG00000005861	Hsd11b1
		ENSRNOG00000000609	Ipmk	ENSRNOG00000012835	Espl1	ENSRNOG00000029191	Gbp7	ENSRNOG00000031915	Hdac10	ENSRNOG00000019742	Stat3	ENSRNOG00000018598	Ankrd1	ENSRNOG00000009640	Psmf1
		ENSRNOG00000004050	Snrk	ENSRNOG00000007006	Slc3a1	ENSRNOG00000019020	Bbs2	ENSRNOG00000031916	Timeless	ENSRNOG00000018522	Echs1	ENSRNOG00000026060	Arsi	ENSRNOG00000020975	Mrpl49
		ENSRNOG00000046195	AABR07029596.1	ENSRNOG00000000875	Fhl1	ENSRNOG00000007539	Rsad2	ENSRNOG00000021685	Cdk5r1	ENSRNOG00000003289	Lap3	ENSRNOG00000019609	B4galt2	ENSRNOG00000015076	Cyp26b1
		ENSRNOG00000000486	Ggnbp1	ENSRNOG00000010183	Fam198b	ENSRNOG00000011652	Sppl2a	ENSRNOG00000016731	Tpm2	ENSRNOG00000048222	Nlrc5	ENSRNOG00000002161	Tlr6	ENSRNOG00000027008	Igtp
		ENSRNOG00000005528	Tbk1	ENSRNOG00000002841	Cdc42bpa	ENSRNOG00000004307	Tor3a	ENSRNOG00000001642	Tbc1d23	ENSRNOG00000016545	Ift140	ENSRNOG00000017536	Cdc16	ENSRNOG00000001383	Slc8b1
		ENSRNOG00000009401	Lmo2	ENSRNOG00000007680	Fhl5	ENSRNOG00000013162	Zcchc12	ENSRNOG00000004072	Myo1c	ENSRNOG00000010574	Ptpn1	ENSRNOG00000008553	Mthfr	ENSRNOG00000016321	Entpd4
		ENSRNOG00000016460	Clu	ENSRNOG00000008917	Ehbp1	ENSRNOG00000017123	B2m	ENSRNOG00000026212	Micall1	ENSRNOG00000006094	Cd44	ENSRNOG00000006783	Neb	ENSRNOG00000032395	Tfcp2
		ENSRNOG00000019582	Mthfd1l	ENSRNOG00000010765	Vcl	ENSRNOG00000032917	Zfand2a	ENSRNOG00000017445	Tubb2b	ENSRNOG00000015078	Ifitm3	ENSRNOG00000039415	Fchsd1	ENSRNOG00000011039	Gch1
		ENSRNOG00000001804	Itpr2	ENSRNOG00000042374	Tgif2	ENSRNOG00000018488	Cd40	ENSRNOG00000007546	Asns	ENSRNOG00000020533	Htra1	ENSRNOG00000010311	Dzip1	ENSRNOG00000008292	Hif1a
		ENSRNOG00000002470	Ifi47	ENSRNOG00000028585	Tceal8	ENSRNOG00000019843	St3gal3	ENSRNOG00000018214	Bok	ENSRNOG00000021206	Pla2g16	ENSRNOG00000021840	Cped1	ENSRNOG00000017941	Optn
		ENSRNOG00000038955	MGC105567	ENSRNOG00000001828	Stk38l	ENSRNOG00000018023	Bin3	ENSRNOG00000024533	Eogt	ENSRNOG00000025285	Gfm2	ENSRNOG00000008965	Socs2	ENSRNOG00000014050	Ptges2
		ENSRNOG00000015063	Dhodh	ENSRNOG00000017954	Prelid3a	ENSRNOG00000006248	Trim37	ENSRNOG00000028649	Tox3	ENSRNOG00000049221	Kdm4b	ENSRNOG00000046366	Dmd	ENSRNOG00000014856	Etnk1
		ENSRNOG00000009134	Mad2l2	ENSRNOG00000023465	Depp1	ENSRNOG00000014294	Ptpn6	ENSRNOG00000028137	Mki67	ENSRNOG00000013140	Pdzd2	ENSRNOG00000033335	Cenpi	ENSRNOG00000021125	Prdx5
		ENSRNOG00000002525	Ptgs2	ENSRNOG00000046947	Ak5	ENSRNOG00000012473	Cflar	ENSRNOG00000005936	Foxm1	ENSRNOG00000033663	P4ha2	ENSRNOG00000029205	Zfp354c	ENSRNOG00000028946	Cdc42ep4
		ENSRNOG00000010219	Ralgds	ENSRNOG00000017828	Egr3	ENSRNOG00000003151	Bfar	ENSRNOG00000033568	Mapk8ip3	ENSRNOG00000005438	Pcsk2	ENSRNOG00000002403	Fam129a	ENSRNOG00000015733	Myl12b
		ENSRNOG00000033697	Casp4	ENSRNOG00000023433	Gata6	ENSRNOG00000010176	Map2k1	ENSRNOG00000007628	Ptp4a3	ENSRNOG00000010607	Rnf208	ENSRNOG00000002524	Gpr37	ENSRNOG00000047300	Bdkrb2
		ENSRNOG00000010358	Sh3rf1	ENSRNOG00000012475	Prr5	ENSRNOG00000007118	Eva1a	ENSRNOG00000047712	Dcx	ENSRNOG00000015750	Wnt7b	ENSRNOG00000047960	Rab9b	ENSRNOG00000015375	Lsm1
		ENSRNOG00000009088	Txnrd1	ENSRNOG00000020279	Syt11	ENSRNOG00000007048	Rap1b	ENSRNOG00000020238	Plekhh3	ENSRNOG00000004720	Kcnj2	ENSRNOG00000008855	Gjb2	ENSRNOG00000019354	Ptch1
		ENSRNOG00000008025	Bend5	ENSRNOG00000024365	Ect2	ENSRNOG00000018526	Dlg4	ENSRNOG00000008234	Lrrc61	ENSRNOG00000017969	Olfm3	ENSRNOG00000020480	Fads1	ENSRNOG00000009912	Fgr
		ENSRNOG00000026605	Ifi27l2b	ENSRNOG00000017857	Cul7	ENSRNOG00000026293	Jun	ENSRNOG00000029077	Dpm3	ENSRNOG00000012771	Ddx41	ENSRNOG00000002407	Pdxdc1	ENSRNOG00000000098	Rnf115
		ENSRNOG00000029941	Grina	ENSRNOG00000018087	Vim	ENSRNOG00000012956	Tgm2	ENSRNOG00000016097	Kyat1	ENSRNOG00000031138	Irgm	ENSRNOG00000015894	Dock8	ENSRNOG00000009773	Elovl4
		ENSRNOG00000021719	Slfn5	ENSRNOG00000004479	Aurka	ENSRNOG00000020879	Nags	ENSRNOG00000018233	Gas6	ENSRNOG00000049982	Pex26	ENSRNOG00000020246	Myl9	ENSRNOG00000012878	Atp7b
		ENSRNOG00000007060	Plin2	ENSRNOG00000050106	Rcc1	ENSRNOG00000015121	N4bp1	ENSRNOG00000049236	Myh9	ENSRNOG00000004649	Il1b	ENSRNOG00000017233	Mmachc	ENSRNOG00000036604	Ifit2
		ENSRNOG00000018719	Cir1	ENSRNOG00000045913	Prdm16	ENSRNOG00000033434	Casp12	ENSRNOG00000021750	Id1	ENSRNOG00000028895	Rtp4	ENSRNOG00000002449	Maged2	ENSRNOG00000017396	43895
		ENSRNOG00000000251	St6galnac1	ENSRNOG00000008686	Tigd5	ENSRNOG00000010301	Eif4e3	ENSRNOG00000017311	Me3	ENSRNOG00000013014	Cyba	ENSRNOG00000016810	Stmn1
		ENSRNOG00000011599	Gldc	ENSRNOG00000000925	Psph	ENSRNOG00000011533	Irx3	ENSRNOG00000002711	Nuf2	ENSRNOG00000001187	Oasl	ENSRNOG00000029449	Ror1
		ENSRNOG00000022598	Trerf1	ENSRNOG00000007419	Pank3	ENSRNOG00000018552	Slc25a38	ENSRNOG00000017132	Snx30	ENSRNOG00000018372	Cul9	ENSRNOG00000005935	A3galt2
		ENSRNOG00000018516	Impa2	ENSRNOG00000019838	Gmfg	ENSRNOG00000001517	Pdk1	ENSRNOG00000008061	Nuak1	ENSRNOG00000048315	Eif2ak2	ENSRNOG00000042384	Kctd7
		ENSRNOG00000011019	Faah	ENSRNOG00000024808	Stk39	ENSRNOG00000042838	Junb	ENSRNOG00000017558	Tubb2a	ENSRNOG00000029966	Xrcc4	ENSRNOG00000020032	Impdh1
		ENSRNOG00000008510	Abtb2	ENSRNOG00000009620	Cybrd1	ENSRNOG00000000728	Clic2	ENSRNOG00000011720	L3mbtl3	ENSRNOG00000023258	Nfkb1	ENSRNOG00000015125	LOC100911548
		ENSRNOG00000028801	Gsap	ENSRNOG00000017392	Fgf2	ENSRNOG00000013141	Eno2	ENSRNOG00000019357	Tax1bp3	ENSRNOG00000012168	Fbxl21	ENSRNOG00000018413	Per3
		ENSRNOG00000046276	Myh3	ENSRNOG00000036816	Wls	ENSRNOG00000024849	Tor1aip2	ENSRNOG00000003276	Myo1d	ENSRNOG00000011420	Mtmr7	ENSRNOG00000016866	Fhl2
		ENSRNOG00000010423	Misp	ENSRNOG00000005924	Dstn	ENSRNOG00000033747	Sp110	ENSRNOG00000001519	Dlx2	ENSRNOG00000043098	Mt2A	ENSRNOG00000013949	Idh2
		ENSRNOG00000019183	Alox15	ENSRNOG00000008691	Ick	ENSRNOG00000022313	Klk9	ENSRNOG00000010274	Smc4	ENSRNOG00000024931	Ccdc88b	ENSRNOG00000016207	Galnt1
		ENSRNOG00000001214	Pfkl	ENSRNOG00000012486	Prim2	ENSRNOG00000017154	Atp11a	ENSRNOG00000003242	Gulp1	ENSRNOG00000002926	Uap1	ENSRNOG00000016377	Cep55
		ENSRNOG00000003745	Atf3	ENSRNOG00000019027	Habp4	ENSRNOG00000017194	Prdx1	ENSRNOG00000014997	Igf2r	ENSRNOG00000007447	Pla2g4b	ENSRNOG00000019778	Cavin1
		ENSRNOG00000047218	Clic5	ENSRNOG00000019681	Pold1	ENSRNOG00000020318	Pnkp	ENSRNOG00000012826	Creb3l2	ENSRNOG00000023991	Rab20	ENSRNOG00000010402	Hspb2
		ENSRNOG00000014363	Arhgef3	ENSRNOG00000001720	Hes1	ENSRNOG00000001158	Abcg1	ENSRNOG00000006611	Nostrin	ENSRNOG00000032240	Gbp5	ENSRNOG00000003098	Prom1
		ENSRNOG00000012439	Bid	ENSRNOG00000016419	Pdlim5	ENSRNOG00000009324	LOC103692166	ENSRNOG00000015267	Aldh18a1	ENSRNOG00000008885	Chst11	ENSRNOG00000005037	Kif18a
		ENSRNOG00000003719	Atpaf2	ENSRNOG00000016316	Mcm2	ENSRNOG00000011559	Cnn3	ENSRNOG00000019734	Mrpl14	ENSRNOG00000002609	Ero1b	ENSRNOG00000029394	Dusp8
		ENSRNOG00000017579	Mylip	ENSRNOG00000008517	Cdc42ep1	ENSRNOG00000007763	Plod1	ENSRNOG00000011964	Abcd4	ENSRNOG00000015225	Gramd2b	ENSRNOG00000001807	Sspn
		ENSRNOG00000022533	Micall2	ENSRNOG00000004860	Myh9l1	ENSRNOG00000031031	Zfp292	ENSRNOG00000003832	Vash2	ENSRNOG00000011340	Ankrd13c	ENSRNOG00000006930	Casq1
		ENSRNOG00000020590	Adam15	ENSRNOG00000014152	Kcnip3	ENSRNOG00000002478	Insig2	ENSRNOG00000009972	Rara	ENSRNOG00000006227	Ifih1	ENSRNOG00000017628	Tagln
		ENSRNOG00000014258	Rab32	ENSRNOG00000014170	Dbn1	ENSRNOG00000012866	Nek8	ENSRNOG00000003388	Cenpf	ENSRNOG00000010258	Vhl	ENSRNOG00000010350	Rcan2
		ENSRNOG00000025527	Mtcl1	ENSRNOG00000022694	Plekhg5	ENSRNOG00000048870	St6galnac4	ENSRNOG00000018770	Pmaip1	ENSRNOG00000008767	Atg4c	ENSRNOG00000016117	Myof
		ENSRNOG00000010331	Ctsb	ENSRNOG00000013774	Lmnb1	ENSRNOG00000014634	Gtpbp1	ENSRNOG00000016423	Tacc1	ENSRNOG00000000451	RT1-Ba	ENSRNOG00000005917	Pawr
		ENSRNOG00000008022	Apaf1	ENSRNOG00000008659	Arhgap21	ENSRNOG00000020744	Adar	ENSRNOG00000026502	Dscc1	ENSRNOG00000020793	Ruvbl2	ENSRNOG00000007894	Mpdz
		ENSRNOG00000001300	P2rx4	ENSRNOG00000037221	Tipinl1	ENSRNOG00000014956	Slc11a1	ENSRNOG00000007102	Acss1	ENSRNOG00000020667	Shisa5	ENSRNOG00000015354	Aox1
		ENSRNOG00000018039	Sncb	ENSRNOG00000012414	Rhobtb3	ENSRNOG00000023896	Dusp6	ENSRNOG00000009334	Knstrn	ENSRNOG00000016560	Card19	ENSRNOG00000004078	Eno3
		ENSRNOG00000042560	Bag4	ENSRNOG00000010635	Igfbp4	ENSRNOG00000007393	Ndrg1	ENSRNOG00000010737	Mbnl2	ENSRNOG00000006589	Mif	ENSRNOG00000017259	Tacc3
		ENSRNOG00000010824	Parp8	ENSRNOG00000009198	Rab6b	ENSRNOG00000013545	Polr2e	ENSRNOG00000012512	Nexn	ENSRNOG00000004473	Ppargc1a	ENSRNOG00000016374	Fgfr2
		ENSRNOG00000031743	Gbp2	ENSRNOG00000018830	Aff3	ENSRNOG00000013218	Sap30	ENSRNOG00000013391	Sorbs2	ENSRNOG00000042086	Rab26	ENSRNOG00000010645	Lgals3
		ENSRNOG00000000529	Pim1	ENSRNOG00000001295	S100b	ENSRNOG00000003207	Fmnl1	ENSRNOG00000019384	Med11	ENSRNOG00000009824	Irf2	ENSRNOG00000001173	Cabp1
		ENSRNOG00000000837	Tnf	ENSRNOG00000023116	Agmo	ENSRNOG00000013265	Tgfbr2	ENSRNOG00000018993	Ilk	ENSRNOG00000019968	Trim8	ENSRNOG00000018382	Inpp4b
		ENSRNOG00000011815	Sgk1	ENSRNOG00000010701	Depdc1b	ENSRNOG00000016265	Acsl5	ENSRNOG00000039924	Triqk	ENSRNOG00000013415	Ptpn18	ENSRNOG00000002218	Stbd1
		ENSRNOG00000019996	Slc16a1	ENSRNOG00000047966	Hspa1l	ENSRNOG00000009389	Ripk2	ENSRNOG00000008663	Nat10	ENSRNOG00000002520	Litaf	ENSRNOG00000002182	44085
		ENSRNOG00000008012	Abcb1b	ENSRNOG00000026474	Cad	ENSRNOG00000009799	Dpagt1	ENSRNOG00000019205	Gnpat	ENSRNOG00000025545	Tvp23a	ENSRNOG00000007862	Acat1
		ENSRNOG00000017414	Irf7	ENSRNOG00000015921	Esco2	ENSRNOG00000023969	Herc6	ENSRNOG00000010840	Adamtsl3	ENSRNOG00000014064	Ctsh	ENSRNOG00000008046	Tmem30b
		ENSRNOG00000016187	Tmem67	ENSRNOG00000028415	Cdc20	ENSRNOG00000001548	Nfe2l2	ENSRNOG00000014746	Dzip1l	ENSRNOG00000032353	Mmp1	ENSRNOG00000015131	Ube2c
		ENSRNOG00000008455	Tmem87a	ENSRNOG00000013737	Bcar3	ENSRNOG00000000485	Bak1	ENSRNOG00000020743	Cyp2s1	ENSRNOG00000013581	Extl3	ENSRNOG00000003715	Srpx2
		ENSRNOG00000014426	Lox	ENSRNOG00000010771	Pkd1	ENSRNOG00000004226	Irak3	ENSRNOG00000022288	Pafah2	ENSRNOG00000016442	Hoxc6	ENSRNOG00000005096	Bzw2
		ENSRNOG00000021012	Rfx5	ENSRNOG00000012709	Bag2	ENSRNOG00000024998	Trps1	ENSRNOG00000021903	Atad5	ENSRNOG00000014460	Hivep1	ENSRNOG00000018110	Svil
		ENSRNOG00000046327	Rbpj	ENSRNOG00000020695	Tead2	ENSRNOG00000019412	Rhbg	ENSRNOG00000015085	Dmpk	ENSRNOG00000021726	Tlr3	ENSRNOG00000027593	Ndufv3
		ENSRNOG00000013794	Rbp1	ENSRNOG00000010872	Ckb	ENSRNOG00000024022	Ndfip2	ENSRNOG00000046242	Klf7	ENSRNOG00000000455	Tap2	ENSRNOG00000002618	Ivns1abp
		ENSRNOG00000014675	Pi4k2a	ENSRNOG00000005018	Scn2a	ENSRNOG00000010549	Tspo	ENSRNOG00000010386	H2afx	ENSRNOG00000000499	Tcp11	ENSRNOG00000011346	Ehd2
		ENSRNOG00000008845	Pdrg1	ENSRNOG00000015030	Tjp2	ENSRNOG00000001269	Ppp1cc	ENSRNOG00000005058	Lpcat4	ENSRNOG00000020205	Agrn
		ENSRNOG00000037871	Sfxn5	ENSRNOG00000000894	Fry	ENSRNOG00000007636	Cadps2	ENSRNOG00000012568	Madd	ENSRNOG00000001953	Bace2
		ENSRNOG00000050251	MGC105649	ENSRNOG00000025602	Cdk4	ENSRNOG00000016123	Rnf144b	ENSRNOG00000007564	Evc	ENSRNOG00000023931	Ggn
		ENSRNOG00000011891	Atp6v1b2	ENSRNOG00000000105	Cplx2	ENSRNOG00000001628	Pcp4	ENSRNOG00000007610	Gdf11	ENSRNOG00000007159	Ccl2
		ENSRNOG00000031032	Hmgn3	ENSRNOG00000024414	Ate1	ENSRNOG00000006420	Rbm38	ENSRNOG00000017500	Mtss1l	ENSRNOG00000022392	Hspb8
		ENSRNOG00000010775	Arrdc4	ENSRNOG00000014718	Acsl3	ENSRNOG00000017037	Otud3	ENSRNOG00000043099	Ddx21	ENSRNOG00000004049	Baiap2
		ENSRNOG00000020733	Camp	ENSRNOG00000009783	Camk2g	ENSRNOG00000039241	Ythdc2	ENSRNOG00000030568	Rgs12	ENSRNOG00000001350	Naa25
		ENSRNOG00000015906	Tgif1	ENSRNOG00000008865	Stac	ENSRNOG00000014385	Wnt2b	ENSRNOG00000014616	Iars	ENSRNOG00000012683	Abhd17c
		ENSRNOG00000019737	Sema4a	ENSRNOG00000014476	Evl	ENSRNOG00000019246	Psme2	ENSRNOG00000007415	Ptgs1	ENSRNOG00000019501	Rmnd1
		ENSRNOG00000014486	Rfx3	ENSRNOG00000011398	LOC103692719	ENSRNOG00000010580	Acot7	ENSRNOG00000042522	Pheta2	ENSRNOG00000002657	Pla2g4a
		ENSRNOG00000012892	Abca4	ENSRNOG00000005608	Tead4	ENSRNOG00000026435	Arid3a	ENSRNOG00000025930	Chst13	ENSRNOG00000012965	Themis2
		ENSRNOG00000007372	Casp1	ENSRNOG00000004160	Prps2	ENSRNOG00000047605	Ptprk	ENSRNOG00000029079	Hspb7	ENSRNOG00000019368	Scnn1a
		ENSRNOG00000007467	Ace3	ENSRNOG00000008479	Slc8a1	ENSRNOG00000002460	Serpinb2	ENSRNOG00000020385	Fads3	ENSRNOG00000003284	Epn3
		ENSRNOG00000001982	Cblb	ENSRNOG00000013426	Mrgprf	ENSRNOG00000007551	Patj	ENSRNOG00000030759	Nhs	ENSRNOG00000011329	Pkm
		ENSRNOG00000010389	Ndrg2	ENSRNOG00000050647	LOC108348108	ENSRNOG00000017684	Fbxl22	ENSRNOG00000002959	Shroom4	ENSRNOG00000020465	Ripk3
		ENSRNOG00000021856	Lat2	ENSRNOG00000004100	Trib1	ENSRNOG00000008602	Steap4	ENSRNOG00000007675	Gpr63	ENSRNOG00000000457	Tap1
		ENSRNOG00000005214	Plek	ENSRNOG00000004532	Fam69b	ENSRNOG00000015461	Serpine2	ENSRNOG00000011881	Slc25a15	ENSRNOG00000026900	Ppil2
		ENSRNOG00000018532	Pcgf5	ENSRNOG00000003977	Dusp1	ENSRNOG00000003800	Rgs9	ENSRNOG00000005772	Hacd4	ENSRNOG00000013532	Pgam2
		ENSRNOG00000001971	Bbx	ENSRNOG00000008471	Kif21b	ENSRNOG00000008364	Cat	ENSRNOG00000017932	St3gal2	ENSRNOG00000004637	Fbxo7
		ENSRNOG00000020942	Plekha4	ENSRNOG00000031993	Prim1	ENSRNOG00000000323	Prdm1	ENSRNOG00000016102	Ebf3	ENSRNOG00000016692	Hsdl2
		ENSRNOG00000000172	Sqor	ENSRNOG00000009008	Rab39a	ENSRNOG00000019050	Ifit1	ENSRNOG00000022499	Sgo1	ENSRNOG00000023013	43893
		ENSRNOG00000009075	Trim13	ENSRNOG00000015794	Fam83d	ENSRNOG00000009576	Xpa	ENSRNOG00000004198	Stxbp6	ENSRNOG00000020603	Angptl6
		ENSRNOG00000001729	Xxylt1	ENSRNOG00000020696	Pmvk	ENSRNOG00000018412	Sfi1	ENSRNOG00000026252	E2f7	ENSRNOG00000023428	Pik3r5
		ENSRNOG00000008987	Rnf139	ENSRNOG00000032150	Adcy2	ENSRNOG00000010608	Cep162	ENSRNOG00000027894	Iqgap3	ENSRNOG00000034078	Mxi1
		ENSRNOG00000006824	Hdac11	ENSRNOG00000009085	Prkag2	ENSRNOG00000016751	Slc25a28	ENSRNOG00000018005	Duoxa1	ENSRNOG00000017791	Arhgap12
		ENSRNOG00000032745	Slc17a3	ENSRNOG00000013572	Lxn	ENSRNOG00000018107	Zfand5	ENSRNOG00000013248	Wwc2	ENSRNOG00000017220	Tcirg1
		ENSRNOG00000049517	Tnfaip3	ENSRNOG00000045948	Arl10	ENSRNOG00000039754	Rab7b	ENSRNOG00000010161	Myo10	ENSRNOG00000006238	Traf2
		ENSRNOG00000011923	Mgarp	ENSRNOG00000010524	Cryab	ENSRNOG00000011205	Ccl3	ENSRNOG00000033101	Myo18a	ENSRNOG00000013634	Myd88
		ENSRNOG00000050348	LOC684270	ENSRNOG00000011478	Ackr4	ENSRNOG00000007152	Bhlhe40	ENSRNOG00000046996	Pea15	ENSRNOG00000003732	Flrt2
		ENSRNOG00000006388	Pygl	ENSRNOG00000007529	Bmf	ENSRNOG00000005053	Egln3	ENSRNOG00000000413	Pln	ENSRNOG00000011039	Gch1
		ENSRNOG00000007224	Bmt2	ENSRNOG00000018373	Tln2	ENSRNOG00000014117	Hmox1	ENSRNOG00000007879	Stk26	ENSRNOG00000008292	Hif1a
		ENSRNOG00000013948	Zc3hav1	ENSRNOG00000015406	Pgm5	ENSRNOG00000023943	AABR07013651.1	ENSRNOG00000012791	Ajuba	ENSRNOG00000017941	Optn
		ENSRNOG00000029195	Uba7	ENSRNOG00000001448	Hip1	ENSRNOG00000010488	Zmiz1	ENSRNOG00000022391	Zfp711	ENSRNOG00000014050	Ptges2
		ENSRNOG00000001407	Tfr2	ENSRNOG00000029938	Pik3c2b	ENSRNOG00000017212	Spsb1	ENSRNOG00000024178	Cenpt	ENSRNOG00000015076	Cyp26b1
		ENSRNOG00000018144	Depdc5	ENSRNOG00000001692	Chaf1b	ENSRNOG00000017404	Pcmtd2	ENSRNOG00000001797	Umps	ENSRNOG00000020975	Mrpl49
		ENSRNOG00000006076	Steap2	ENSRNOG00000013971	Psat1	ENSRNOG00000003170	Nlrp3	ENSRNOG00000002353	Rab3gap2	ENSRNOG00000027008	Igtp
		ENSRNOG00000004854	Has2	ENSRNOG00000026649	Dnmt3a	ENSRNOG00000023778	Gcnt2	ENSRNOG00000024345	Pard3b	ENSRNOG00000018736	LOC100911615
		ENSRNOG00000042137	Tmem173	ENSRNOG00000008986	Diaph3	ENSRNOG00000005535	Ikzf4	ENSRNOG00000003515	Ephx1	ENSRNOG00000001383	Slc8b1
		ENSRNOG00000007814	Kdm3a	ENSRNOG00000026108	Tcof1	ENSRNOG00000030160	Zfp819	ENSRNOG00000000700	Tmem119	ENSRNOG00000016321	Entpd4
		ENSRNOG00000017841	Fam192a	ENSRNOG00000022325	Smc2	ENSRNOG00000012659	Vamp5	ENSRNOG00000015538	Abcd2	ENSRNOG00000020737	Cdc25a
		ENSRNOG00000015591	Cndp2	ENSRNOG00000000506	Tead3	ENSRNOG00000009030	Rab19	ENSRNOG00000016214	Agl	ENSRNOG00000032395	Tfcp2
		ENSRNOG00000042080	Il31ra	ENSRNOG00000024433	Fbxl7	ENSRNOG00000010047	Ddit4l2	ENSRNOG00000001708	Dvl3	ENSRNOG00000017243	Bnip3
		ENSRNOG00000021691	Ccdc92	ENSRNOG00000004109	Zfpm2	ENSRNOG00000015602	Cdh2	ENSRNOG00000039740	Cenpk	ENSRNOG00000017820	Nqo2
		ENSRNOG00000002074	Rest	ENSRNOG00000017786	Acta1	ENSRNOG00000006646	Vopp1	ENSRNOG00000038035	Kif4a	ENSRNOG00000003947	Ntn1
		ENSRNOG00000006116	Hk2	ENSRNOG00000037211	Kif14	ENSRNOG00000014953	Fbxo39	ENSRNOG00000008829	Sorbs3	ENSRNOG00000005861	Hsd11b1
		ENSRNOG00000007939	Naprt	ENSRNOG00000038572	Ncapg	ENSRNOG00000008049	Max	ENSRNOG00000000900	Tpst1	ENSRNOG00000009640	Psmf1
		ENSRNOG00000000480	Phf1	ENSRNOG00000015020	Idh1	ENSRNOG00000002267	Chic2	ENSRNOG00000012634	Fbxo10	ENSRNOG00000033234	Ccrl2
		ENSRNOG00000008658	Mitf	ENSRNOG00000000307	Mical1	ENSRNOG00000021105	Gabpb2	ENSRNOG00000011582	Rab3d	ENSRNOG00000019028	Znrf1
		ENSRNOG00000014768	Glis3	ENSRNOG00000016544	Arhgef28	ENSRNOG00000011253	Trmt9b	ENSRNOG00000016459	Eif3j	ENSRNOG00000018827	LOC103694905
		ENSRNOG00000046261	Acp5	ENSRNOG00000010716	Atoh8	ENSRNOG00000010981	Gtf3c5	ENSRNOG00000009330	Slc17a5	ENSRNOG00000002122	Lrrc8c
		ENSRNOG00000012779	Msr1	ENSRNOG00000020822	Atp8b2	ENSRNOG00000011680	Il16	ENSRNOG00000005275	Shmt1	ENSRNOG00000014268	Abca2
		ENSRNOG00000000017	Steap1	ENSRNOG00000007281	Flnc	ENSRNOG00000004458	Ston2	ENSRNOG00000016213	Ssbp2	ENSRNOG00000021817	Irak2
		ENSRNOG00000033560	Polr3c	ENSRNOG00000017369	Mustn1	ENSRNOG00000002341	Trim25	ENSRNOG00000012482	Ndrg4	ENSRNOG00000009263	Ifi27
		ENSRNOG00000013694	Ntng2	ENSRNOG00000016752	Crispld2	ENSRNOG00000006227	Ifih1	ENSRNOG00000002607	Sox9	ENSRNOG00000028521	Plekhm1
		ENSRNOG00000018467	Mitd1	ENSRNOG00000010999	Cep295	ENSRNOG00000011340	Ankrd13c	ENSRNOG00000001506	Tmem35a	ENSRNOG00000017895	Eno1
		ENSRNOG00000010906	Ccl5	ENSRNOG00000004500	Myc	ENSRNOG00000020793	Ruvbl2	ENSRNOG00000024712	Insc	ENSRNOG00000009113	Marcksl1
		ENSRNOG00000000250	Jmjd6	ENSRNOG00000013011	Dnajb4	ENSRNOG00000000451	RT1-Ba	ENSRNOG00000032327	Pdia5	ENSRNOG00000050697	Ctsz
		ENSRNOG00000042556	Bmyc	ENSRNOG00000011647	S100a6	ENSRNOG00000010258	Vhl	ENSRNOG00000015318	Heyl	ENSRNOG00000012878	Atp7b
		ENSRNOG00000004322	Sh3kbp1	ENSRNOG00000002791	Bcl2	ENSRNOG00000008767	Atg4c	ENSRNOG00000004553	Cox20	ENSRNOG00000009773	Elovl4
		ENSRNOG00000025371	Spry1	ENSRNOG00000049942	RGD1564899	ENSRNOG00000006589	Mif	ENSRNOG00000029401	Actg2	ENSRNOG00000036604	Ifit2
		ENSRNOG00000006334	Txndc16	ENSRNOG00000005506	Arhgef5	ENSRNOG00000016560	Card19	ENSRNOG00000043465	Arc	ENSRNOG00000017396	43895
		ENSRNOG00000012278	Fgf10	ENSRNOG00000030830	Mex3d	ENSRNOG00000020667	Shisa5	ENSRNOG00000014829	Prmt3	ENSRNOG00000047367	Card14
		ENSRNOG00000013973	Lcn2	ENSRNOG00000000697	Coro1c	ENSRNOG00000004255	Usf1	ENSRNOG00000047960	Rab9b	ENSRNOG00000020918	Ccnd1
		ENSRNOG00000013514	Maf1	ENSRNOG00000023404	Slc9b2	ENSRNOG00000004473	Ppargc1a	ENSRNOG00000008855	Gjb2	ENSRNOG00000015375	Lsm1
		ENSRNOG00000020083	Scly	ENSRNOG00000014029	Klhl13	ENSRNOG00000019968	Trim8	ENSRNOG00000020480	Fads1	ENSRNOG00000015072	Ptgr1
		ENSRNOG00000018845	Snapc4	ENSRNOG00000015562	Cdh17	ENSRNOG00000013415	Ptpn18	ENSRNOG00000007540	Msc	ENSRNOG00000019354	Ptch1
		ENSRNOG00000007002	Lif	ENSRNOG00000020433	Actn4	ENSRNOG00000016334	Ptbp3	ENSRNOG00000002407	Pdxdc1	ENSRNOG00000009912	Fgr
		ENSRNOG00000033433	Csrnp1	ENSRNOG00000016486	Nop58	ENSRNOG00000042086	Rab26	ENSRNOG00000015577	Lpar6	ENSRNOG00000000098	Rnf115
		ENSRNOG00000049062	Trappc2b	ENSRNOG00000001341	Zfp113	ENSRNOG00000009824	Irf2	ENSRNOG00000010077	Smarcd3	ENSRNOG00000042353	Mlkl
		ENSRNOG00000009425	Fgf7	ENSRNOG00000031855	Actr3b	ENSRNOG00000002643	Ugdh	ENSRNOG00000017233	Mmachc	ENSRNOG00000015733	Myl12b
		ENSRNOG00000010556	Intu	ENSRNOG00000024482	Tnrc18	ENSRNOG00000025545	Tvp23a	ENSRNOG00000015894	Dock8	ENSRNOG00000047300	Bdkrb2
		ENSRNOG00000042826	Zfp52	ENSRNOG00000000566	Pcbd1	ENSRNOG00000002520	Litaf	ENSRNOG00000020246	Myl9	ENSRNOG00000015717	Ptpre
		ENSRNOG00000038746	Bco2	ENSRNOG00000016706	Fanca	ENSRNOG00000014064	Ctsh	ENSRNOG00000029449	Ror1	ENSRNOG00000021125	Prdx5
		ENSRNOG00000004890	Adcy8	ENSRNOG00000008450	LOC100359539	ENSRNOG00000016442	Hoxc6	ENSRNOG00000016810	Stmn1	ENSRNOG00000014856	Etnk1
		ENSRNOG00000000523	Ppil1	ENSRNOG00000013588	Glra1	ENSRNOG00000013581	Extl3	ENSRNOG00000002449	Maged2	ENSRNOG00000036667	Hexdc
		ENSRNOG00000011015	Hivep2	ENSRNOG00000003206	Actr3	ENSRNOG00000032353	Mmp1	ENSRNOG00000005935	A3galt2	ENSRNOG00000028946	Cdc42ep4
		ENSRNOG00000012820	Add3	ENSRNOG00000006509	Srgap3	ENSRNOG00000001785	Etv5	ENSRNOG00000042384	Kctd7	ENSRNOG00000018517	Trim21
		ENSRNOG00000000782	Trim10	ENSRNOG00000019965	Tgfb1i1	ENSRNOG00000014460	Hivep1	ENSRNOG00000015125	LOC100911548	ENSRNOG00000010558	Ppif
		ENSRNOG00000005326	Cnrip1	ENSRNOG00000048043	F2r	ENSRNOG00000021726	Tlr3	ENSRNOG00000020032	Impdh1	ENSRNOG00000009797	Aqp3
		ENSRNOG00000009131	Zc3h12a	ENSRNOG00000029087	Nap1l3	ENSRNOG00000000455	Tap2	ENSRNOG00000016866	Fhl2	ENSRNOG00000032708	RT1-Bb
		ENSRNOG00000022800	Sp140	ENSRNOG00000001082	Abcb9	ENSRNOG00000002214	Klhl8	ENSRNOG00000008224	Jdp2	ENSRNOG00000023143	Nlrp1a
		ENSRNOG00000021614	Kmt2e	ENSRNOG00000007949	Rgn	ENSRNOG00000000499	Tcp11	ENSRNOG00000018413	Per3	ENSRNOG00000011511	Stk24
		ENSRNOG00000004284	Btg1	ENSRNOG00000001516	Rapgef4	ENSRNOG00000007159	Ccl2	ENSRNOG00000016207	Galnt1	ENSRNOG00000005261	Fbxl5
		ENSRNOG00000016733	Rab13	ENSRNOG00000003508	Ergic1	ENSRNOG00000023931	Ggn	ENSRNOG00000013949	Idh2	ENSRNOG00000008837	Ass1
		ENSRNOG00000020812	Gys1	ENSRNOG00000006490	Neo1	ENSRNOG00000001953	Bace2	ENSRNOG00000010402	Hspb2	ENSRNOG00000014653	Arl11
		ENSRNOG00000013585	Nmnat3	ENSRNOG00000021176	Mtmr11	ENSRNOG00000019528	Plekhg6	ENSRNOG00000019778	Cavin1	ENSRNOG00000001302	Adora2a
		ENSRNOG00000009820	Bnip3l	ENSRNOG00000036701	LOC100361457	ENSRNOG00000020205	Agrn	ENSRNOG00000016377	Cep55	ENSRNOG00000004276	Itga3
		ENSRNOG00000003296	Dck	ENSRNOG00000005464	Lgalsl	ENSRNOG00000000720	MGC95208	ENSRNOG00000029394	Dusp8	ENSRNOG00000049560	Glul
		ENSRNOG00000002309	Hlx	ENSRNOG00000003219	Trim16	ENSRNOG00000022392	Hspb8	ENSRNOG00000005037	Kif18a	ENSRNOG00000016875	Cbx7
		ENSRNOG00000009734	Akr1b10	ENSRNOG00000014686	Kcnd3	ENSRNOG00000004049	Baiap2	ENSRNOG00000003098	Prom1	ENSRNOG00000007110	Ankrd6
		ENSRNOG00000022540	Trex1	ENSRNOG00000045636	Fasn	ENSRNOG00000001350	Naa25	ENSRNOG00000022911	Hjurp	ENSRNOG00000007359	Gca
		ENSRNOG00000047611	Top1	ENSRNOG00000010107	AABR07025295.1	ENSRNOG00000012683	Abhd17c	ENSRNOG00000003669	Myocd	ENSRNOG00000018714	Arl5b
		ENSRNOG00000021255	Smox	ENSRNOG00000018674	Ntrk3	ENSRNOG00000019501	Rmnd1	ENSRNOG00000001833	Mcm4	ENSRNOG00000004249	Tlr7
		ENSRNOG00000018009	Rab8b	ENSRNOG00000045752	Rrm1	ENSRNOG00000003705	Bmx	ENSRNOG00000017628	Tagln	ENSRNOG00000017209	Tubb3
		ENSRNOG00000027194	Sgsm2	ENSRNOG00000025895	Cavin2	ENSRNOG00000019368	Scnn1a	ENSRNOG00000006930	Casq1	ENSRNOG00000016571	Ngf
		ENSRNOG00000004776	Ftsj1	ENSRNOG00000010260	Dixdc1	ENSRNOG00000012965	Themis2	ENSRNOG00000001807	Sspn	ENSRNOG00000020182	Mvp
		ENSRNOG00000019907	Nfkbie	ENSRNOG00000031890	Ncam1	ENSRNOG00000002657	Pla2g4a	ENSRNOG00000010350	Rcan2	ENSRNOG00000000456	Psmb8
		ENSRNOG00000030888	Rela	ENSRNOG00000002393	Eprs	ENSRNOG00000003284	Epn3	ENSRNOG00000005917	Pawr	ENSRNOG00000023484	Rpap2
		ENSRNOG00000017136	Syt17	ENSRNOG00000022162	Pbx3	ENSRNOG00000020678	Ifi35	ENSRNOG00000016117	Myof	ENSRNOG00000006019	G0s2
		ENSRNOG00000006934	Acvr1b	ENSRNOG00000028353	Sox13	ENSRNOG00000011329	Pkm	ENSRNOG00000017259	Tacc3	ENSRNOG00000012989	Serinc2
		ENSRNOG00000019812	Nr1h2	ENSRNOG00000008040	Pimreg	ENSRNOG00000036677	Slc16a3	ENSRNOG00000004078	Eno3	ENSRNOG00000030224	AABR07030729.1
		ENSRNOG00000012183	Glrx	ENSRNOG00000014928	Apba1	ENSRNOG00000000457	Tap1	ENSRNOG00000015354	Aox1	ENSRNOG00000007284	Slc2a1
		ENSRNOG00000008215	Trim47	ENSRNOG00000013069	Sapcd2	ENSRNOG00000020465	Ripk3	ENSRNOG00000007894	Mpdz	ENSRNOG00000012729	Mfsd8
		ENSRNOG00000021731	N4bp3	ENSRNOG00000011572	Klc1	ENSRNOG00000014290	Grm1	ENSRNOG00000016374	Fgfr2	ENSRNOG00000027245	Tdrp
		ENSRNOG00000040287	Cyp1b1	ENSRNOG00000013213	Epha4	ENSRNOG00000013532	Pgam2	ENSRNOG00000001173	Cabp1	ENSRNOG00000019047	Ola1
		ENSRNOG00000037744	Oas1g	ENSRNOG00000028498	Wdr1	ENSRNOG00000002408	Rbm47	ENSRNOG00000018382	Inpp4b	ENSRNOG00000020434	Ascl2
		ENSRNOG00000009037	Sulf1	ENSRNOG00000011423	Pitx1	ENSRNOG00000026900	Ppil2	ENSRNOG00000010645	Lgals3	ENSRNOG00000012772	Nqo1
		ENSRNOG00000011914	Dtnb	ENSRNOG00000004821	Sntb1	ENSRNOG00000012603	Sestd1	ENSRNOG00000002218	Stbd1	ENSRNOG00000002272	Lnx1
		ENSRNOG00000019550	Slc11a2	ENSRNOG00000043192	Hacd1	ENSRNOG00000004637	Fbxo7	ENSRNOG00000007862	Acat1	ENSRNOG00000001425	Sh2b2
		ENSRNOG00000015052	Star	ENSRNOG00000010199	Glrb	ENSRNOG00000004026	Atp2b1	ENSRNOG00000002182	44085	ENSRNOG00000016551	Bcl2l11
		ENSRNOG00000010919	Mbd4	ENSRNOG00000008869	Ppp1r9a	ENSRNOG00000023013	43893	ENSRNOG00000008046	Tmem30b	ENSRNOG00000038881	Hcls1
		ENSRNOG00000005404	Rasgrp1	ENSRNOG00000009343	Evpl	ENSRNOG00000016692	Hsdl2	ENSRNOG00000003715	Srpx2	ENSRNOG00000048932	Smagp
		ENSRNOG00000002612	Ddx52	ENSRNOG00000009835	Tram1l1	ENSRNOG00000034240	Bcor	ENSRNOG00000015131	Ube2c	ENSRNOG00000017149	Fam131b
		ENSRNOG00000047977	LOC684871	ENSRNOG00000011387	Tet3	ENSRNOG00000034078	Mxi1	ENSRNOG00000005096	Bzw2	ENSRNOG00000009997	Erap1
		ENSRNOG00000008047	Khk	ENSRNOG00000004346	Notch3	ENSRNOG00000023428	Pik3r5	ENSRNOG00000011777	Spag5	ENSRNOG00000010633	Acsl1
		ENSRNOG00000008064	Naga	ENSRNOG00000010668	Anxa6	ENSRNOG00000020603	Angptl6	ENSRNOG00000027593	Ndufv3	ENSRNOG00000038761	Hacd2
		ENSRNOG00000005124	Plekhh2	ENSRNOG00000023262	Cenpm	ENSRNOG00000017791	Arhgap12	ENSRNOG00000018110	Svil	ENSRNOG00000001480	Ncf1
		ENSRNOG00000019290	Pskh1	ENSRNOG00000017260	Cdr2	ENSRNOG00000013634	Myd88	ENSRNOG00000011346	Ehd2	ENSRNOG00000000461	Brd2
		ENSRNOG00000023765	Nyap2	ENSRNOG00000019336	Gata3	ENSRNOG00000006238	Traf2	ENSRNOG00000002618	Ivns1abp	ENSRNOG00000015222	Tent5c
		ENSRNOG00000012378	Dbnl	ENSRNOG00000021713	Kif18b	ENSRNOG00000017220	Tcirg1	ENSRNOG00000012580	Ccdc141	ENSRNOG00000004003	Dusp10
		ENSRNOG00000000299	Foxo3	ENSRNOG00000012879	Fabp3	ENSRNOG00000003732	Flrt2	ENSRNOG00000023546	Hspb1	ENSRNOG00000016987	Pstpip2
		ENSRNOG00000004489	Adgre5	ENSRNOG00000009550	Sqle	ENSRNOG00000003522	Mr1	ENSRNOG00000003742	Cdkl5	ENSRNOG00000019428	Higd1a
		ENSRNOG00000019868	Psma5	ENSRNOG00000006394	Tbc1d10a	ENSRNOG00000018568	Rab5c	ENSRNOG00000009114	Fam110b	ENSRNOG00000015385	Pink1
		ENSRNOG00000005970	Lrrc1	ENSRNOG00000013090	Gadd45g	ENSRNOG00000013805	Tnip2	ENSRNOG00000019162	Emc9	ENSRNOG00000012346	Epb41l2
		ENSRNOG00000025034	RGD1304567	ENSRNOG00000019316	Sh3bp4	ENSRNOG00000017359	Itm2c	ENSRNOG00000048411	Uhrf1	ENSRNOG00000018247	Dhx58
		ENSRNOG00000026805	Csf2	ENSRNOG00000018666	Gpsm1	ENSRNOG00000000827	Ier3	ENSRNOG00000016358	Apba2	ENSRNOG00000002855	Rfc1
		ENSRNOG00000048699	Vps37d	ENSRNOG00000017511	Dcdc2	ENSRNOG00000019372	Pc	ENSRNOG00000020514	Sox6	ENSRNOG00000023400	Dtx3l
		ENSRNOG00000025645	Abca13	ENSRNOG00000001287	Gper1	ENSRNOG00000001114	Wipi2	ENSRNOG00000016552	Hmgcs1
		ENSRNOG00000036697	Mafg	ENSRNOG00000018536	Pck2	ENSRNOG00000012331	Casp8	ENSRNOG00000011214	Polr2f
		ENSRNOG00000007081	Xdh	ENSRNOG00000021110	Mllt11	ENSRNOG00000011944	Snx10	ENSRNOG00000012237	Rdx
		ENSRNOG00000014025	Rasgrf1	ENSRNOG00000021063	Grin2d	ENSRNOG00000019477	Zmynd15	ENSRNOG00000008332	Smo
		ENSRNOG00000015420	Stxbp1	ENSRNOG00000021248	Cdc25b	ENSRNOG00000023150	Gpi	ENSRNOG00000019305	Sh3tc2
		ENSRNOG00000022839	Ifit3	ENSRNOG00000025793	Usp31	ENSRNOG00000025528	Efr3a	ENSRNOG00000024470	Lman1
		ENSRNOG00000017523	H6pd	ENSRNOG00000039902	Lbh	ENSRNOG00000030404	Arrb1	ENSRNOG00000012918	Mtmr6
		ENSRNOG00000029543	Cish	ENSRNOG00000014744	Pacs2	ENSRNOG00000000122	Ak2	ENSRNOG00000016239	Zadh2
		ENSRNOG00000003300	Btg2	ENSRNOG00000017506	Cltb	ENSRNOG00000007416	Clp1	ENSRNOG00000011826	Lzts1
		ENSRNOG00000010805	Fabp4	ENSRNOG00000021891	Zdhhc8	ENSRNOG00000033316	Foxo4	ENSRNOG00000001194	Rrp1b
		ENSRNOG00000005731	Birc3	ENSRNOG00000007234	Cyp51	ENSRNOG00000015416	Nabp1	ENSRNOG00000013046	Tram2
		ENSRNOG00000022143	Dusp23	ENSRNOG00000005229	Sec16b	ENSRNOG00000001314	Fam20c	ENSRNOG00000013744	Akip1
		ENSRNOG00000013166	Wnt4	ENSRNOG00000017164	Afap1l2	ENSRNOG00000022804	Foxp4	ENSRNOG00000015496	Tpm4
		ENSRNOG00000045649	Arrdc3	ENSRNOG00000011521	Filip1	ENSRNOG00000012701	Map7	ENSRNOG00000032136	Cdc42ep3
		ENSRNOG00000010971	Snx18	ENSRNOG00000000826	Flot1	ENSRNOG00000033169	Cpeb4	ENSRNOG00000031431	Cdca8
		ENSRNOG00000010086	Plagl2	ENSRNOG00000004328	Deptor	ENSRNOG00000047606	Bcl2a1	ENSRNOG00000018929	Kif20b
		ENSRNOG00000000459	Psmb9	ENSRNOG00000002343	Uchl1	ENSRNOG00000014079	Stat4	ENSRNOG00000008305	Sc5d
		ENSRNOG00000032396	RGD1559575	ENSRNOG00000014387	Chac1	ENSRNOG00000019509	Fbxl15	ENSRNOG00000003673	Nup85
		ENSRNOG00000012074	Ifngr1	ENSRNOG00000029862	Spc24	ENSRNOG00000019742	Stat3	ENSRNOG00000011058	Utrn
		ENSRNOG00000017188	Cyp27a1	ENSRNOG00000009339	Cenpe	ENSRNOG00000002898	Nme7	ENSRNOG00000001825	AABR07034767.1
		ENSRNOG00000009754	Nampt	ENSRNOG00000003590	Tom1l2	ENSRNOG00000003289	Lap3	ENSRNOG00000015278	Myl12a
		ENSRNOG00000017706	Pqlc2	ENSRNOG00000000866	Rbmx	ENSRNOG00000018522	Echs1	ENSRNOG00000012868	Uaca
		ENSRNOG00000016299	Klf4	ENSRNOG00000001065	Cyth3	ENSRNOG00000010574	Ptpn1	ENSRNOG00000010233	Cald1
		ENSRNOG00000028113	Whamm	ENSRNOG00000032183	Scmh1	ENSRNOG00000048222	Nlrc5	ENSRNOG00000050404	Pmepa1
		ENSRNOG00000001843	Bcl6	ENSRNOG00000019451	Smtn	ENSRNOG00000016545	Ift140	ENSRNOG00000018991	Gsn
		ENSRNOG00000031312	Tnfrsf1a	ENSRNOG00000010626	Sphk1	ENSRNOG00000015078	Ifitm3	ENSRNOG00000015442	Sfxn3
		ENSRNOG00000016838	Pla2g5	ENSRNOG00000018371	Tubb6	ENSRNOG00000006094	Cd44	ENSRNOG00000014969	Lzts2
		ENSRNOG00000023463	Parp9	ENSRNOG00000018369	Prx	ENSRNOG00000020533	Htra1	ENSRNOG00000008027	Cavin4
		ENSRNOG00000003480	Aim2	ENSRNOG00000008323	Pitpnm3	ENSRNOG00000021206	Pla2g16	ENSRNOG00000010610	Hpgd
		ENSRNOG00000003674	Pir	ENSRNOG00000023093	Mis18bp1	ENSRNOG00000009151	Mipol1	ENSRNOG00000002903	Specc1
		ENSRNOG00000010210	Slc7a11	ENSRNOG00000008445	Dact1	ENSRNOG00000049221	Kdm4b	ENSRNOG00000012490	Amph
		ENSRNOG00000009822	Tlr2	ENSRNOG00000014742	Ankrd13b	ENSRNOG00000025285	Gfm2	ENSRNOG00000018598	Ankrd1
		ENSRNOG00000027145	Rora	ENSRNOG00000007177	Kdelc2	ENSRNOG00000033663	P4ha2	ENSRNOG00000011910	Hnrnpr
		ENSRNOG00000031851	Ndufa4l2	ENSRNOG00000011794	Tcea3	ENSRNOG00000005438	Pcsk2	ENSRNOG00000026060	Arsi
		ENSRNOG00000004672	Sec14l2	ENSRNOG00000012141	Xrcc3	ENSRNOG00000007582	Zswim4	ENSRNOG00000024751	H2afy2
		ENSRNOG00000013959	Skor1	ENSRNOG00000004493	Tasp1	ENSRNOG00000013140	Pdzd2	ENSRNOG00000019609	B4galt2
		ENSRNOG00000003984	Apln	ENSRNOG00000007025	Evc2	ENSRNOG00000015750	Wnt7b	ENSRNOG00000002161	Tlr6
		ENSRNOG00000014859	Rnf152	ENSRNOG00000008961	Mapre3	ENSRNOG00000010607	Rnf208	ENSRNOG00000008553	Mthfr
		ENSRNOG00000021318	Epas1	ENSRNOG00000008680	Loxl1	ENSRNOG00000017969	Olfm3	ENSRNOG00000017536	Cdc16
		ENSRNOG00000017163	Pfkp	ENSRNOG00000026604	Cercam	ENSRNOG00000004720	Kcnj2	ENSRNOG00000039415	Fchsd1
		ENSRNOG00000006320	Ptges	ENSRNOG00000023679	Prdm5	ENSRNOG00000009398	Tceanc2	ENSRNOG00000006783	Neb
		ENSRNOG00000017803	Apbb1ip	ENSRNOG00000003956	Arhgap6	ENSRNOG00000028895	Rtp4	ENSRNOG00000010311	Dzip1
		ENSRNOG00000010567	Angel1	ENSRNOG00000015036	Ctgf	ENSRNOG00000049982	Pex26	ENSRNOG00000046366	Dmd
		ENSRNOG00000002574	Nubp1	ENSRNOG00000019638	Lmna	ENSRNOG00000031138	Irgm	ENSRNOG00000008965	Socs2
		ENSRNOG00000000073	Tmed5	ENSRNOG00000008841	Orc1	ENSRNOG00000004649	Il1b	ENSRNOG00000021840	Cped1
		ENSRNOG00000033498	Cib1	ENSRNOG00000010886	Nfe2l3	ENSRNOG00000012771	Ddx41	ENSRNOG00000002403	Fam129a
		ENSRNOG00000049282	Oas2	ENSRNOG00000024677	Arhgap33	ENSRNOG00000013014	Cyba	ENSRNOG00000002524	Gpr37
		ENSRNOG00000000042	Xpr1	ENSRNOG00000014610	Anpep	ENSRNOG00000018372	Cul9	ENSRNOG00000033335	Cenpi
		ENSRNOG00000015848	Etfrf1	ENSRNOG00000009338	Kras	ENSRNOG00000001187	Oasl	ENSRNOG00000029205	Zfp354c
		ENSRNOG00000001573	Usp25	ENSRNOG00000019645	Osbp2	ENSRNOG00000048315	Eif2ak2
		ENSRNOG00000014191	Zfp395	ENSRNOG00000012060	Gucy1b1	ENSRNOG00000029966	Xrcc4
		ENSRNOG00000047023	Aldh1l1	ENSRNOG00000012307	Mybpc3	ENSRNOG00000012168	Fbxl21
		ENSRNOG00000027030	Adm	ENSRNOG00000020519	Olfm2	ENSRNOG00000023258	Nfkb1
		ENSRNOG00000010278	Il6	ENSRNOG00000015619	Agfg1	ENSRNOG00000045840	Hist1h4m
		ENSRNOG00000021018	Batf2	ENSRNOG00000017850	Dctpp1	ENSRNOG00000043098	Mt2A
		ENSRNOG00000049497	Eif6	ENSRNOG00000016062	Snta1	ENSRNOG00000018411	Pold3
		ENSRNOG00000006990	Grb7	ENSRNOG00000015787	P3h4	ENSRNOG00000011420	Mtmr7
		ENSRNOG00000022274	Slc2a8	ENSRNOG00000004657	Sec23a	ENSRNOG00000024036	Fam98c
		ENSRNOG00000013712	Tex261	ENSRNOG00000009592	Cyb5r3	ENSRNOG00000007447	Pla2g4b
		ENSRNOG00000001376	Mettl7a	ENSRNOG00000013641	Myo7a	ENSRNOG00000023991	Rab20
		ENSRNOG00000006130	Rab5b	ENSRNOG00000001979	Rcan1	ENSRNOG00000014479	Cttnbp2nl
		ENSRNOG00000018911	Pfkfb3	ENSRNOG00000017882	Camk1d	ENSRNOG00000002926	Uap1
		ENSRNOG00000012966	Acadl	ENSRNOG00000004699	Fibin	ENSRNOG00000024931	Ccdc88b
		ENSRNOG00000021031	Grn	ENSRNOG00000016301	Dmrt2	ENSRNOG00000015225	Gramd2b
		ENSRNOG00000019698	Ssbp4	ENSRNOG00000030954	Fat1	ENSRNOG00000002609	Ero1b
		ENSRNOG00000034040	LOC108348079	ENSRNOG00000008173	Sesn3	ENSRNOG00000008885	Chst11
		ENSRNOG00000037595	Gpbp1l1	ENSRNOG00000015544	LOC100909441	ENSRNOG00000032240	Gbp5
		ENSRNOG00000031189	Ido1	ENSRNOG00000008586	Aldh1l2	ENSRNOG00000009797	Aqp3
		ENSRNOG00000016645	Sfmbt1	ENSRNOG00000008989	Cryl1	ENSRNOG00000010558	Ppif
		ENSRNOG00000000477	Daxx	ENSRNOG00000018051	Farp2	ENSRNOG00000018517	Trim21
		ENSRNOG00000037134	Shc4	ENSRNOG00000016818	Fgfr3	ENSRNOG00000032708	RT1-Bb
		ENSRNOG00000017967	Asb13	ENSRNOG00000027520	Pls3	ENSRNOG00000023143	Nlrp1a
		ENSRNOG00000015075	Stc1	ENSRNOG00000032590	Ttc28	ENSRNOG00000004956	Jade2
		ENSRNOG00000011352	Furin	ENSRNOG00000032101	Morc1	ENSRNOG00000011511	Stk24
		ENSRNOG00000011683	Fes	ENSRNOG00000000033	Tmcc2	ENSRNOG00000003716	Batf3
		ENSRNOG00000002186	Nudt9	ENSRNOG00000024923	Nnat	ENSRNOG00000004276	Itga3
		ENSRNOG00000010941	Tifa	ENSRNOG00000007090	Cacna1c	ENSRNOG00000001302	Adora2a
		ENSRNOG00000018630	Gapdh	ENSRNOG00000015810	Trip13	ENSRNOG00000014653	Arl11
		ENSRNOG00000015491	Rcl1	ENSRNOG00000018803	Mkl1	ENSRNOG00000008415	Nab2
		ENSRNOG00000009079	Prkar2b	ENSRNOG00000001143	Cit	ENSRNOG00000008837	Ass1
		ENSRNOG00000018183	Ubr4	ENSRNOG00000020009	Npas4	ENSRNOG00000005261	Fbxl5
		ENSRNOG00000010629	Nod1			ENSRNOG00000013987	Sbno2
		ENSRNOG00000012176	Rab27b			ENSRNOG00000007110	Ankrd6
		ENSRNOG00000008788	Mpp5			ENSRNOG00000016875	Cbx7
		ENSRNOG00000018659	Csf1			ENSRNOG00000049560	Glul
		ENSRNOG00000015845	Fam129b			ENSRNOG00000018714	Arl5b
		ENSRNOG00000016222	Ppp1r3g			ENSRNOG00000007359	Gca
		ENSRNOG00000018616	Cdc42ep5			ENSRNOG00000004249	Tlr7
		ENSRNOG00000015018	Pdia3			ENSRNOG00000000456	Psmb8
		ENSRNOG00000009832	Slc39a14			ENSRNOG00000020182	Mvp
		ENSRNOG00000037998	Snw1			ENSRNOG00000016571	Ngf
		ENSRNOG00000013876	Mipep			ENSRNOG00000017209	Tubb3
		ENSRNOG00000000768	Ubd			ENSRNOG00000023484	Rpap2
		ENSRNOG00000046891	Hk1			ENSRNOG00000006019	G0s2
		ENSRNOG00000014311	Slc7a8			ENSRNOG00000007284	Slc2a1
		ENSRNOG00000021323	Car13			ENSRNOG00000030224	AABR07030729.1
		ENSRNOG00000012035	Rnf181			ENSRNOG00000003028	Dnah17
		ENSRNOG00000025764	AC128848.1			ENSRNOG00000012989	Serinc2
		ENSRNOG00000007951	Galnt14			ENSRNOG00000027245	Tdrp
		ENSRNOG00000019181	Synpo			ENSRNOG00000012729	Mfsd8
		ENSRNOG00000007719	Ccnc			ENSRNOG00000019047	Ola1
		ENSRNOG00000000921	Ubl3			ENSRNOG00000007707	Zfp467
		ENSRNOG00000007827	Cox4i2			ENSRNOG00000002272	Lnx1
		ENSRNOG00000019661	Gdf15			ENSRNOG00000020434	Ascl2
		ENSRNOG00000021644	Slc15a3			ENSRNOG00000012772	Nqo1
		ENSRNOG00000005411	Aftph			ENSRNOG00000016551	Bcl2l11
		ENSRNOG00000019542	LOC100910979			ENSRNOG00000001425	Sh2b2
		ENSRNOG00000005578	Zbtb44			ENSRNOG00000017149	Fam131b
		ENSRNOG00000015157	Smtnl2			ENSRNOG00000038881	Hcls1
		ENSRNOG00000016541	Enc1			ENSRNOG00000048932	Smagp
		ENSRNOG00000016575	Tnfrsf1b			ENSRNOG00000050585	Pgam1
		ENSRNOG00000012287	Slc35e1			ENSRNOG00000010633	Acsl1
		ENSRNOG00000020716	Axl			ENSRNOG00000009997	Erap1
		ENSRNOG00000026236	Morc3			ENSRNOG00000038761	Hacd2
		ENSRNOG00000018706	Il15ra			ENSRNOG00000003291	Creg1
		ENSRNOG00000038960	RGD1309362			ENSRNOG00000000461	Brd2
		ENSRNOG00000007114	Psma6			ENSRNOG00000001480	Ncf1
		ENSRNOG00000030467	Ube2l6			ENSRNOG00000015222	Tent5c
		ENSRNOG00000019675	Pycard			ENSRNOG00000019428	Higd1a
		ENSRNOG00000002188	Hpse			ENSRNOG00000016987	Pstpip2
		ENSRNOG00000001582	Bach1			ENSRNOG00000004003	Dusp10
		ENSRNOG00000050231	Gng12			ENSRNOG00000012346	Epb41l2
		ENSRNOG00000049714	Asap3			ENSRNOG00000016753	Slc14a1
		ENSRNOG00000020481	Pafah1b3			ENSRNOG00000015385	Pink1
		ENSRNOG00000019478	Irf9			ENSRNOG00000018247	Dhx58
		ENSRNOG00000009687	Ccdc120			ENSRNOG00000012702	Nfya
		ENSRNOG00000000532	Cmtr1			ENSRNOG00000002855	Rfc1
		ENSRNOG00000020833	Cspg5			ENSRNOG00000011238	Tiparp
		ENSRNOG00000002255	Fam162a			ENSRNOG00000002275	Fip1l1
		ENSRNOG00000010575	Dapp1			ENSRNOG00000007325	Usp28
		ENSRNOG00000001304	Bcr			ENSRNOG00000023400	Dtx3l
		ENSRNOG00000010370	Tnip1			ENSRNOG00000011039	Gch1
		ENSRNOG00000008194	Znfx1			ENSRNOG00000010178	Cgrrf1
		ENSRNOG00000007125	Vps54			ENSRNOG00000017941	Optn
		ENSRNOG00000019308	Arrb2			ENSRNOG00000008292	Hif1a
		ENSRNOG00000004361	Parp10			ENSRNOG00000032048	Zfp462
		ENSRNOG00000026055	Neurod6			ENSRNOG00000014050	Ptges2
		ENSRNOG00000011544	Zfp219			ENSRNOG00000018736	LOC100911615
		ENSRNOG00000019688	Diaph1			ENSRNOG00000027008	Igtp
		ENSRNOG00000031163	Nfkbiz			ENSRNOG00000015076	Cyp26b1
		ENSRNOG00000039593	Ecscr			ENSRNOG00000020975	Mrpl49
		ENSRNOG00000028768	Gbp4			ENSRNOG00000001383	Slc8b1
		ENSRNOG00000027924	Fam83g			ENSRNOG00000016321	Entpd4
		ENSRNOG00000002860	Ccdc181			ENSRNOG00000032395	Tfcp2
		ENSRNOG00000013229	Mthfs			ENSRNOG00000038449	Tigd2
		ENSRNOG00000010111	Exoc3l4			ENSRNOG00000020737	Cdc25a
		ENSRNOG00000009570	Pdxp			ENSRNOG00000022323	LOC498453
		ENSRNOG00000011762	Elf1			ENSRNOG00000017243	Bnip3
		ENSRNOG00000014124	Nod2			ENSRNOG00000017820	Nqo2
		ENSRNOG00000008144	Irf1			ENSRNOG00000003947	Ntn1
		ENSRNOG00000013953	Ntrk1			ENSRNOG00000009640	Psmf1
		ENSRNOG00000024230	Tnfaip8l3			ENSRNOG00000004019	Phlda1
		ENSRNOG00000019036	Ldhd			ENSRNOG00000005861	Hsd11b1
		ENSRNOG00000031081	Stat2			ENSRNOG00000005270	Sycp3
		ENSRNOG00000017869	Irf8			ENSRNOG00000019028	Znrf1
		ENSRNOG00000002763	Ulk2			ENSRNOG00000033234	Ccrl2
		ENSRNOG00000016384	Pik3cb			ENSRNOG00000014268	Abca2
		ENSRNOG00000019048	Sod2			ENSRNOG00000002122	Lrrc8c
		ENSRNOG00000007412	Dok1			ENSRNOG00000018827	LOC103694905
		ENSRNOG00000015495	Slc25a37			ENSRNOG00000009263	Ifi27
		ENSRNOG00000018170	Slc27a1			ENSRNOG00000028521	Plekhm1
		ENSRNOG00000018410	Nfu1			ENSRNOG00000021817	Irak2
		ENSRNOG00000014966	LOC690000			ENSRNOG00000009113	Marcksl1
		ENSRNOG00000005809	Arhgdib			ENSRNOG00000050697	Ctsz
		ENSRNOG00000008048	Plscr1			ENSRNOG00000017895	Eno1
		ENSRNOG00000007408	Ebf4			ENSRNOG00000036604	Ifit2
		ENSRNOG00000036689	P4hb			ENSRNOG00000009773	Elovl4
		ENSRNOG00000008400	Pml			ENSRNOG00000012878	Atp7b
		ENSRNOG00000021347	Mthfd2l			ENSRNOG00000037371	Xaf1
		ENSRNOG00000014900	Crem			ENSRNOG00000017396	43895
		ENSRNOG00000015382	Arid5a			ENSRNOG00000047367	Card14
		ENSRNOG00000019322	Notch1			ENSRNOG00000020918	Ccnd1
		ENSRNOG00000013442	Ciz1			ENSRNOG00000002511	Flt4
		ENSRNOG00000002930	Ppl			ENSRNOG00000019354	Ptch1
		ENSRNOG00000049057	Znrf2			ENSRNOG00000026023	Taf4b
		ENSRNOG00000008596	Ttll9			ENSRNOG00000015375	Lsm1
		ENSRNOG00000013023	Nop53			ENSRNOG00000015072	Ptgr1
		ENSRNOG00000009681	Flot2			ENSRNOG00000004666	Prr5l
		ENSRNOG00000009889	Pgm1			ENSRNOG00000000098	Rnf115
		ENSRNOG00000005957	Slc4a7			ENSRNOG00000009912	Fgr
		ENSRNOG00000028703	Slc39a6			ENSRNOG00000013969	Ahi1
		ENSRNOG00000015590	Dnaaf1			ENSRNOG00000042353	Mlkl
		ENSRNOG00000012049	Sox7			ENSRNOG00000047300	Bdkrb2
		ENSRNOG00000015616	Rgs14			ENSRNOG00000009427	Tbx21
		ENSRNOG00000003147	Sqstm1			ENSRNOG00000015733	Myl12b
		ENSRNOG00000022769	Sp100			ENSRNOG00000037851	Spidr
		ENSRNOG00000015237	Gle1			ENSRNOG00000015717	Ptpre
		ENSRNOG00000011140	Fam213a			ENSRNOG00000013239	Tle4
		ENSRNOG00000021046	Sult2b1			ENSRNOG00000014856	Etnk1
		ENSRNOG00000012255	Ktn1			ENSRNOG00000021125	Prdx5
		ENSRNOG00000011513	Gla			ENSRNOG00000028946	Cdc42ep4
		ENSRNOG00000026136	Tnfaip8			ENSRNOG00000036667	Hexdc
		ENSRNOG00000037835	Catip
		ENSRNOG00000024689	Hopx
		ENSRNOG00000017460	Imp3
		ENSRNOG00000005660	Fam110c
		ENSRNOG00000012153	Rbl2
		ENSRNOG00000010799	Noct
		ENSRNOG00000011830	Plekha3
		ENSRNOG00000020769	Crebrf
		ENSRNOG00000009928	Bckdhb
		ENSRNOG00000014333	Vcam1
		ENSRNOG00000009919	Acod1
		ENSRNOG00000016886	Rnf25
		ENSRNOG00000017720	Mxd1
		ENSRNOG00000009882	Ppp3ca
		ENSRNOG00000000488	Hmga1
		ENSRNOG00000043201	Coq8a
		ENSRNOG00000006462	Ero1a
		ENSRNOG00000019018	Plat
		ENSRNOG00000009433	Mcub
		ENSRNOG00000007262	Ccdc134
		ENSRNOG00000014838	Glipr2
		ENSRNOG00000002093	Tgfbr3
		ENSRNOG00000025079	Fam126b
		ENSRNOG00000002691	Shcbp1l
		ENSRNOG00000006304	Mdm2
		ENSRNOG00000019559	Eaf1
		ENSRNOG00000007728	Gsdmd
		ENSRNOG00000002089	Ccng2
		ENSRNOG00000020580	LOC500956
		ENSRNOG00000045846	Rfx2
		ENSRNOG00000013932	Rbp2
		ENSRNOG00000019306	Syt12
		ENSRNOG00000001174	Pde9a
		ENSRNOG00000014171	Tnfsf13
		ENSRNOG00000018694	Lipg
		ENSRNOG00000015476	Ubxn11
		ENSRNOG00000008024	Pxk
		ENSRNOG00000012160	Syk
		ENSRNOG00000010602	Birc2
		ENSRNOG00000002934	Atp1b1
		ENSRNOG00000017808	Klf15
[truncated: 32 more columns]
