# Supplementary material for: Macrophage-Derived Inflammation Induces a Transcriptome Makeover in Mesenchymal Stromal Cells Enhancing Their Potential for Tissue Repair
Source: Int J Mol Sci. 2021 Jan 14;22(2):781. doi: 10.3390/ijms22020781 (PMC7828776; doi:10.3390/ijms22020781)
Supplement: Supplementary file 1 [file ijms-22-00781-s001.zip › RevisedIJMS_Supplementary Item - Table S5.xlsx]

## Sheet: GO terms-MF TopSignificance
Table S5: Molecular Function GO terms significantly enriched with DEG resulting from the comparison between M1 and D10 conditions
GO_accession	Description	Over_represented_pValue	Corrected_pValue	DEG_item	Bg_item	Up	Down	Up_RF	Down_RF	Up_Gene_names	Down_Gene_names	.		* Sorted by corrected pValue
GO:0005515	protein binding	4.7789e-21	3.7021e-18	1149	5710	610	539	0.10683	0.0943958	ENSRNOG00000032708,ENSRNOG00000023143,ENSRNOG00000010558,ENSRNOG00000018517,ENSRNOG00000016326,ENSRNOG00000030712,ENSRNOG00000007359,ENSRNOG00000016875,ENSRNOG00000049560,ENSRNOG00000017699,ENSRNOG00000008415,ENSRNOG00000001302,ENSRNOG00000004276,ENSRNOG00000008837,ENSRNOG00000020182,ENSRNOG00000016571,ENSRNOG00000022256,ENSRNOG00000003028,ENSRNOG00000007284,ENSRNOG00000012989,ENSRNOG00000038881,…	ENSRNOG00000017233,ENSRNOG00000010077,ENSRNOG00000020246,ENSRNOG00000002997,ENSRNOG00000047960,ENSRNOG00000008855,ENSRNOG00000019926,ENSRNOG00000007540,ENSRNOG00000029449,ENSRNOG00000016810,ENSRNOG00000019778,ENSRNOG00000013949,ENSRNOG00000016866,ENSRNOG00000018413,ENSRNOG00000008224,ENSRNOG00000017628,ENSRNOG00000006930,ENSRNOG00000050539,ENSRNOG00000003870,ENSRNOG00000003669,ENSRNOG00000022911,…	.
GO:0042802	identical protein binding	1.0537e-13	2.0605e-11	311	1268	167	144	0.131703	0.113565	ENSRNOG00000009576,ENSRNOG00000009640,ENSRNOG00000019456,ENSRNOG00000017243,ENSRNOG00000007437,ENSRNOG00000017787,ENSRNOG00000008364,ENSRNOG00000021817,ENSRNOG00000007152,ENSRNOG00000013269,ENSRNOG00000008246,ENSRNOG00000017895,ENSRNOG00000022839,ENSRNOG00000015285,ENSRNOG00000015420,ENSRNOG00000017941,ENSRNOG00000007081,ENSRNOG00000004226,ENSRNOG00000000485,ENSRNOG00000014254,ENSRNOG00000013009,…	ENSRNOG00000015496,ENSRNOG00000010524,ENSRNOG00000003897,ENSRNOG00000036682,ENSRNOG00000019892,ENSRNOG00000008839,ENSRNOG00000004029,ENSRNOG00000039183,ENSRNOG00000011407,ENSRNOG00000018929,ENSRNOG00000048411,ENSRNOG00000045920,ENSRNOG00000016552,ENSRNOG00000023546,ENSRNOG00000005343,ENSRNOG00000016075,ENSRNOG00000009867,ENSRNOG00000004160,ENSRNOG00000012237,ENSRNOG00000047957,ENSRNOG00000047314,…	.		(1) GO accession: Gene Ontology entry.
GO:0005102	receptor binding	1.2697e-11	1.6715e-09	276	1282	185	91	0.144306	0.0709828	ENSRNOG00000008930,ENSRNOG00000013634,ENSRNOG00000006238,ENSRNOG00000046834,ENSRNOG00000003732,ENSRNOG00000014171,ENSRNOG00000001313,ENSRNOG00000012160,ENSRNOG00000050210,ENSRNOG00000018009,ENSRNOG00000014333,ENSRNOG00000000777,ENSRNOG00000026647,ENSRNOG00000047085,ENSRNOG00000009385,ENSRNOG00000000457,ENSRNOG00000014290,ENSRNOG00000025167,ENSRNOG00000022242,ENSRNOG00000000488,ENSRNOG00000048914,…	ENSRNOG00000032659,ENSRNOG00000007610,ENSRNOG00000018993,ENSRNOG00000019205,ENSRNOG00000009972,ENSRNOG00000016818,ENSRNOG00000001295,ENSRNOG00000019482,ENSRNOG00000003357,ENSRNOG00000013286,ENSRNOG00000009656,ENSRNOG00000036816,ENSRNOG00000017392,ENSRNOG00000019570,ENSRNOG00000042536,ENSRNOG00000018233,ENSRNOG00000015036,ENSRNOG00000014350,ENSRNOG00000014387,ENSRNOG00000001414,ENSRNOG00000007202,…	.		(2) Description: Detailed description of Gene Ontology.
GO:0005488	binding	1.8117e-11	2.295e-09	1842	10520	1026	816	0.0975285	0.0775665	ENSRNOG00000018532,ENSRNOG00000005214,ENSRNOG00000045743,ENSRNOG00000001982,ENSRNOG00000007467,ENSRNOG00000008987,ENSRNOG00000019598,ENSRNOG00000031607,ENSRNOG00000009075,ENSRNOG00000000172,ENSRNOG00000001971,ENSRNOG00000020942,ENSRNOG00000001729,ENSRNOG00000006388,ENSRNOG00000029195,ENSRNOG00000013948,ENSRNOG00000007224,ENSRNOG00000007905,ENSRNOG00000049517,ENSRNOG00000002074,ENSRNOG00000042080,…	ENSRNOG00000016848,ENSRNOG00000014080,ENSRNOG00000032297,ENSRNOG00000018681,ENSRNOG00000007567,ENSRNOG00000029141,ENSRNOG00000014021,ENSRNOG00000027331,ENSRNOG00000013057,ENSRNOG00000014343,ENSRNOG00000004874,ENSRNOG00000000129,ENSRNOG00000002841,ENSRNOG00000007680,ENSRNOG00000007202,ENSRNOG00000012386,ENSRNOG00000007006,ENSRNOG00000000875,ENSRNOG00000032660,ENSRNOG00000046947,ENSRNOG00000017828,…	.		(3) Over represented p-Value: p-value in hypergenometric test.
GO:0043167	ion binding	1.9149e-11	2.3956e-09	917	4473	502	415	0.112229	0.0927789	ENSRNOG00000020205,ENSRNOG00000007159,ENSRNOG00000042826,ENSRNOG00000016289,ENSRNOG00000031202,ENSRNOG00000017191,ENSRNOG00000038746,ENSRNOG00000004890,ENSRNOG00000000782,ENSRNOG00000009131,ENSRNOG00000008478,ENSRNOG00000022800,ENSRNOG00000032353,ENSRNOG00000021614,ENSRNOG00000016733,ENSRNOG00000016163,ENSRNOG00000000455,ENSRNOG00000020587,ENSRNOG00000013585,ENSRNOG00000003296,ENSRNOG00000005695,…	ENSRNOG00000024808,ENSRNOG00000014997,ENSRNOG00000009620,ENSRNOG00000016448,ENSRNOG00000010274,ENSRNOG00000003276,ENSRNOG00000017392,ENSRNOG00000003357,ENSRNOG00000018233,ENSRNOG00000049236,ENSRNOG00000008691,ENSRNOG00000016097,ENSRNOG00000012486,ENSRNOG00000019681,ENSRNOG00000028344,ENSRNOG00000016316,ENSRNOG00000016419,ENSRNOG00000017558,ENSRNOG00000011720,ENSRNOG00000008061,ENSRNOG00000017132,…	.		(4) Corrected p-Value: Corrected P-value; GO with corrected p-values < 0.05 are significantly enriched in DEGs.
GO:0046983	protein dimerization activity	3.37e-11	3.9695e-09	244	1025	130	114	0.126829	0.11122	ENSRNOG00000023931,ENSRNOG00000018730,ENSRNOG00000026293,ENSRNOG00000003147,ENSRNOG00000042848,ENSRNOG00000002525,ENSRNOG00000009820,ENSRNOG00000003296,ENSRNOG00000049402,ENSRNOG00000012473,ENSRNOG00000011513,ENSRNOG00000006248,ENSRNOG00000000477,ENSRNOG00000007359,ENSRNOG00000019322,ENSRNOG00000002244,ENSRNOG00000005390,ENSRNOG00000021276,ENSRNOG00000008658,ENSRNOG00000008400,ENSRNOG00000011652,…	ENSRNOG00000050539,ENSRNOG00000032178,ENSRNOG00000003537,ENSRNOG00000015033,ENSRNOG00000001082,ENSRNOG00000010274,ENSRNOG00000011052,ENSRNOG00000013949,ENSRNOG00000003613,ENSRNOG00000021750,ENSRNOG00000012060,ENSRNOG00000008224,ENSRNOG00000001720,ENSRNOG00000011593,ENSRNOG00000004479,ENSRNOG00000015562,ENSRNOG00000011647,ENSRNOG00000020922,ENSRNOG00000002791,ENSRNOG00000020279,ENSRNOG00000010617,…	.		(5) DEG item: Number of DEGs with GO annotation.
GO:0043168	anion binding	3.3954e-10	3.4541e-08	516	2309	286	230	0.123863	0.0996102	ENSRNOG00000004710,ENSRNOG00000016945,ENSRNOG00000011039,ENSRNOG00000004063,ENSRNOG00000015076,ENSRNOG00000027008,ENSRNOG00000002659,ENSRNOG00000012853,ENSRNOG00000008697,ENSRNOG00000021581,ENSRNOG00000048302,ENSRNOG00000017787,ENSRNOG00000016267,ENSRNOG00000036745,ENSRNOG00000019456,ENSRNOG00000016378,ENSRNOG00000027839,ENSRNOG00000014268,ENSRNOG00000021817,ENSRNOG00000012878,ENSRNOG00000002425,…	ENSRNOG00000013053,ENSRNOG00000003742,ENSRNOG00000016358,ENSRNOG00000047314,ENSRNOG00000016630,ENSRNOG00000003762,ENSRNOG00000018929,ENSRNOG00000002045,ENSRNOG00000017912,ENSRNOG00000047102,ENSRNOG00000001515,ENSRNOG00000010610,ENSRNOG00000006545,ENSRNOG00000008553,ENSRNOG00000018697,ENSRNOG00000006508,ENSRNOG00000008862,ENSRNOG00000003121,ENSRNOG00000047960,ENSRNOG00000002407,ENSRNOG00000017233,…	.		(6) Bg_item: Number of background genes related to this GO.
GO:0008009	chemokine activity	5.2317e-10	5.191e-08	18	36	18	0	0.5	0	ENSRNOG00000002843,ENSRNOG00000011205,ENSRNOG00000026647,ENSRNOG00000002792,ENSRNOG00000002802,ENSRNOG00000028043,ENSRNOG00000022242,ENSRNOG00000016535,ENSRNOG00000028548,ENSRNOG00000007159,ENSRNOG00000015668,ENSRNOG00000000239,ENSRNOG00000022298,ENSRNOG00000015992,ENSRNOG00000011406,ENSRNOG00000010906,ENSRNOG00000022256,ENSRNOG00000016326		.		(7) Up: Number of up-regulated DEGs related to this GO.
GO:0005125	cytokine activity	7.2221e-10	6.8942e-08	46	150	41	5	0.273333	0.0333333	ENSRNOG00000016535,ENSRNOG00000015668,ENSRNOG00000004649,ENSRNOG00000010208,ENSRNOG00000002792,ENSRNOG00000026053,ENSRNOG00000026647,ENSRNOG00000028043,ENSRNOG00000003616,ENSRNOG00000009754,ENSRNOG00000022242,ENSRNOG00000004575,ENSRNOG00000016326,ENSRNOG00000018659,ENSRNOG00000026805,ENSRNOG00000000837,ENSRNOG00000006589,ENSRNOG00000000239,ENSRNOG00000007002,ENSRNOG00000023150,ENSRNOG00000010278,…	ENSRNOG00000009867,ENSRNOG00000002381,ENSRNOG00000007610,ENSRNOG00000002418,ENSRNOG00000051120	.		(8) Down: Number of down-regulated DEGs related to this GO.
GO:0097367	carbohydrate derivative binding	1.433e-09	1.2772e-07	426	1855	237	189	0.127763	0.101887	ENSRNOG00000028814,ENSRNOG00000006227,ENSRNOG00000008596,ENSRNOG00000020793,ENSRNOG00000015440,ENSRNOG00000016346,ENSRNOG00000012278,ENSRNOG00000006418,ENSRNOG00000042086,ENSRNOG00000002244,ENSRNOG00000014060,ENSRNOG00000048472,ENSRNOG00000011513,ENSRNOG00000013585,ENSRNOG00000003296,ENSRNOG00000016733,ENSRNOG00000017129,ENSRNOG00000000455,ENSRNOG00000008177,ENSRNOG00000002881,ENSRNOG00000016289,…	ENSRNOG00000002278,ENSRNOG00000007419,ENSRNOG00000027592,ENSRNOG00000022196,ENSRNOG00000004496,ENSRNOG00000015036,ENSRNOG00000008841,ENSRNOG00000011841,ENSRNOG00000020279,ENSRNOG00000018434,ENSRNOG00000014193,ENSRNOG00000012141,ENSRNOG00000004479,ENSRNOG00000019100,ENSRNOG00000042536,ENSRNOG00000012060,ENSRNOG00000018233,ENSRNOG00000049236,ENSRNOG00000008691,ENSRNOG00000008061,ENSRNOG00000016316,…	.		(9) Up_RF: Ratio of upregulated DEG over background genes related to that GO, representing the level of enrichment of this GO term with up_DEGs.
GO:0036094	small molecule binding	1.6034e-09	1.4165e-07	473	2139	254	219	0.118747	0.102384	ENSRNOG00000037113,ENSRNOG00000026653,ENSRNOG00000006116,ENSRNOG00000048315,ENSRNOG00000042137,ENSRNOG00000023376,ENSRNOG00000019036,ENSRNOG00000006388,ENSRNOG00000032240,ENSRNOG00000009031,ENSRNOG00000029195,ENSRNOG00000005749,ENSRNOG00000016384,ENSRNOG00000002763,ENSRNOG00000023991,ENSRNOG00000013953,ENSRNOG00000045738,ENSRNOG00000014124,ENSRNOG00000033663,ENSRNOG00000026235,ENSRNOG00000000172,…	ENSRNOG00000022899,ENSRNOG00000005275,ENSRNOG00000046947,ENSRNOG00000012148,ENSRNOG00000004110,ENSRNOG00000003208,ENSRNOG00000010626,ENSRNOG00000018371,ENSRNOG00000011582,ENSRNOG00000001828,ENSRNOG00000002841,ENSRNOG00000001706,ENSRNOG00000029401,ENSRNOG00000012386,ENSRNOG00000009339,ENSRNOG00000015538,ENSRNOG00000013911,ENSRNOG00000014080,ENSRNOG00000038035,ENSRNOG00000007567,ENSRNOG00000007462,…	.		(10) Down_RF: Ratio of downregulated DEG over background genes related to that GO, representing the level of enrichment of this GO term with down_DEGs.
GO:0042379	chemokine receptor binding	2.2008e-09	1.8944e-07	20	47	20	0	0.425532	0	ENSRNOG00000000239,ENSRNOG00000022298,ENSRNOG00000015992,ENSRNOG00000010906,ENSRNOG00000011406,ENSRNOG00000022256,ENSRNOG00000016326,ENSRNOG00000014079,ENSRNOG00000019742,ENSRNOG00000011205,ENSRNOG00000002843,ENSRNOG00000002802,ENSRNOG00000026647,ENSRNOG00000002792,ENSRNOG00000028043,ENSRNOG00000022242,ENSRNOG00000016535,ENSRNOG00000028548,ENSRNOG00000007159,ENSRNOG00000015668		.		(11)** Up_Gene_names: ID of up-regulated DEGs related to this GO.
GO:0042803	protein homodimerization activity	2.0754e-08	1.4824e-06	159	637	82	77	0.128728	0.120879	ENSRNOG00000007152,ENSRNOG00000021817,ENSRNOG00000017895,ENSRNOG00000015285,ENSRNOG00000019456,ENSRNOG00000009576,ENSRNOG00000009640,ENSRNOG00000047606,ENSRNOG00000017243,ENSRNOG00000008364,ENSRNOG00000019742,ENSRNOG00000026053,ENSRNOG00000031743,ENSRNOG00000003616,ENSRNOG00000026435,ENSRNOG00000010580,ENSRNOG00000008064,ENSRNOG00000019661,ENSRNOG00000001383,ENSRNOG00000019675,ENSRNOG00000007081,…	ENSRNOG00000019892,ENSRNOG00000004029,ENSRNOG00000039183,ENSRNOG00000018929,ENSRNOG00000007879,ENSRNOG00000015496,ENSRNOG00000018232,ENSRNOG00000010524,ENSRNOG00000019184,ENSRNOG00000012237,ENSRNOG00000004160,ENSRNOG00000010668,ENSRNOG00000029047,ENSRNOG00000010918,ENSRNOG00000031129,ENSRNOG00000016552,ENSRNOG00000016075,ENSRNOG00000023546,ENSRNOG00000042522,ENSRNOG00000018214,ENSRNOG00000028649,…	.		(12)** Down_Gene_names: ID of down-regulated DEGs related to this GO.
GO:0042605	peptide antigen binding	2.7804e-08	1.9513e-06	16	27	15	1	0.555556	0.037037	ENSRNOG00000032844,ENSRNOG00000032708,ENSRNOG00000031607,ENSRNOG00000000451,ENSRNOG00000038999,ENSRNOG00000000795,ENSRNOG00000050210,ENSRNOG00000000723,ENSRNOG00000042905,ENSRNOG00000000763,ENSRNOG00000045924,ENSRNOG00000029386,ENSRNOG00000000777,ENSRNOG00000014311,ENSRNOG00000030712	ENSRNOG00000018824	.
GO:0005126	cytokine receptor binding	2.8503e-08	1.9935e-06	60	230	52	8	0.226087	0.0347826	ENSRNOG00000028043,ENSRNOG00000022242,ENSRNOG00000019216,ENSRNOG00000050509,ENSRNOG00000002792,ENSRNOG00000026053,ENSRNOG00000026647,ENSRNOG00000004649,ENSRNOG00000015668,ENSRNOG00000016535,ENSRNOG00000009997,ENSRNOG00000011406,ENSRNOG00000010906,ENSRNOG00000010278,ENSRNOG00000007002,ENSRNOG00000019675,ENSRNOG00000000239,ENSRNOG00000012331,ENSRNOG00000002093,ENSRNOG00000018903,ENSRNOG00000004575,…	ENSRNOG00000009867,ENSRNOG00000047957,ENSRNOG00000026607,ENSRNOG00000019336,ENSRNOG00000007610,ENSRNOG00000008965,ENSRNOG00000013286,ENSRNOG00000002418	.		* The RF (Rich Factor) columns are color coded representing the direction of the enrichment, with more (red) or less (blue) DEG in that direction of expression regulation (up vs down).
GO:0000166	nucleotide binding	5.8508e-08	3.6827e-06	407	1817	214	193	0.117777	0.106219	ENSRNOG00000016378,ENSRNOG00000014268,ENSRNOG00000027839,ENSRNOG00000017523,ENSRNOG00000039754,ENSRNOG00000021817,ENSRNOG00000008364,ENSRNOG00000048302,ENSRNOG00000017787,ENSRNOG00000006384,ENSRNOG00000021581,ENSRNOG00000019456,ENSRNOG00000005861,ENSRNOG00000036745,ENSRNOG00000032396,ENSRNOG00000016267,ENSRNOG00000012853,ENSRNOG00000002659,ENSRNOG00000008047,ENSRNOG00000027008,ENSRNOG00000019290,…	ENSRNOG00000020696,ENSRNOG00000032150,ENSRNOG00000018929,ENSRNOG00000047102,ENSRNOG00000017912,ENSRNOG00000009085,ENSRNOG00000009715,ENSRNOG00000004148,ENSRNOG00000045948,ENSRNOG00000016670,ENSRNOG00000047314,ENSRNOG00000009783,ENSRNOG00000014718,ENSRNOG00000003762,ENSRNOG00000010017,ENSRNOG00000004160,ENSRNOG00000002092,ENSRNOG00000000479,ENSRNOG00000050647,ENSRNOG00000003742,ENSRNOG00000004100,…	.
GO:1901265	nucleoside phosphate binding	5.8508e-08	3.6827e-06	407	1817	214	193	0.117777	0.106219	ENSRNOG00000042137,ENSRNOG00000048315,ENSRNOG00000006116,ENSRNOG00000026653,ENSRNOG00000037113,ENSRNOG00000013953,ENSRNOG00000023991,ENSRNOG00000002763,ENSRNOG00000016384,ENSRNOG00000005749,ENSRNOG00000029195,ENSRNOG00000032240,ENSRNOG00000009031,ENSRNOG00000006388,ENSRNOG00000023376,ENSRNOG00000019036,ENSRNOG00000025285,ENSRNOG00000013229,ENSRNOG00000000172,ENSRNOG00000026235,ENSRNOG00000014124,…	ENSRNOG00000001828,ENSRNOG00000011582,ENSRNOG00000018371,ENSRNOG00000010626,ENSRNOG00000003208,ENSRNOG00000004110,ENSRNOG00000012148,ENSRNOG00000046947,ENSRNOG00000022899,ENSRNOG00000009339,ENSRNOG00000012386,ENSRNOG00000029401,ENSRNOG00000001706,ENSRNOG00000002841,ENSRNOG00000013911,ENSRNOG00000015538,ENSRNOG00000007462,ENSRNOG00000007567,ENSRNOG00000038035,ENSRNOG00000014080,ENSRNOG00000018536,…	.		**Gene names corresponding to the gene ids are listed in the next tab of this spreadsheet.
GO:0008092	cytoskeletal protein binding	3.1884e-07	1.7264e-05	185	748	54	131	0.0721925	0.175134	ENSRNOG00000028113,ENSRNOG00000019688,ENSRNOG00000002860,ENSRNOG00000023943,ENSRNOG00000014124,ENSRNOG00000032436,ENSRNOG00000026226,ENSRNOG00000024931,ENSRNOG00000023258,ENSRNOG00000004498,ENSRNOG00000016541,ENSRNOG00000012378,ENSRNOG00000021611,ENSRNOG00000005905,ENSRNOG00000005124,ENSRNOG00000020716,ENSRNOG00000019412,ENSRNOG00000019675,ENSRNOG00000016187,ENSRNOG00000014264,ENSRNOG00000022597,…	ENSRNOG00000016612,ENSRNOG00000018598,ENSRNOG00000013057,ENSRNOG00000010447,ENSRNOG00000004200,ENSRNOG00000001448,ENSRNOG00000038035,ENSRNOG00000008829,ENSRNOG00000015713,ENSRNOG00000014080,ENSRNOG00000008543,ENSRNOG00000008986,ENSRNOG00000025198,ENSRNOG00000018991,ENSRNOG00000011076,ENSRNOG00000020407,ENSRNOG00000037211,ENSRNOG00000000307,ENSRNOG00000009339,ENSRNOG00000004072,ENSRNOG00000016103,…	.
GO:0019899	enzyme binding	3.568e-07	1.9113e-05	349	1580	193	156	0.122152	0.0987342	ENSRNOG00000000323,ENSRNOG00000046803,ENSRNOG00000008525,ENSRNOG00000008364,ENSRNOG00000017787,ENSRNOG00000017243,ENSRNOG00000021581,ENSRNOG00000017895,ENSRNOG00000025053,ENSRNOG00000019666,ENSRNOG00000002568,ENSRNOG00000015420,ENSRNOG00000027839,ENSRNOG00000015285,ENSRNOG00000018412,ENSRNOG00000014264,ENSRNOG00000046207,ENSRNOG00000016123,ENSRNOG00000008292,ENSRNOG00000017941,ENSRNOG00000001269,…	ENSRNOG00000032136,ENSRNOG00000013925,ENSRNOG00000003897,ENSRNOG00000048703,ENSRNOG00000009085,ENSRNOG00000001825,ENSRNOG00000008839,ENSRNOG00000011058,ENSRNOG00000003977,ENSRNOG00000015794,ENSRNOG00000003742,ENSRNOG00000050647,ENSRNOG00000017914,ENSRNOG00000004100,ENSRNOG00000005343,ENSRNOG00000023546,ENSRNOG00000012237,ENSRNOG00000024250,ENSRNOG00000002710,ENSRNOG00000047957,ENSRNOG00000014718,…	.
GO:0032403	protein complex binding	1.379e-06	6.6212e-05	171	702	69	102	0.0982906	0.145299	ENSRNOG00000018630,ENSRNOG00000011559,ENSRNOG00000022540,ENSRNOG00000009324,ENSRNOG00000014333,ENSRNOG00000000853,ENSRNOG00000006934,ENSRNOG00000016551,ENSRNOG00000002093,ENSRNOG00000003207,ENSRNOG00000046276,ENSRNOG00000000768,ENSRNOG00000016987,ENSRNOG00000020590,ENSRNOG00000012160,ENSRNOG00000007393,ENSRNOG00000022533,ENSRNOG00000025527,ENSRNOG00000001313,ENSRNOG00000010331,ENSRNOG00000030187,…	ENSRNOG00000002886,ENSRNOG00000004860,ENSRNOG00000004921,ENSRNOG00000014170,ENSRNOG00000013641,ENSRNOG00000012512,ENSRNOG00000020660,ENSRNOG00000003388,ENSRNOG00000017466,ENSRNOG00000028498,ENSRNOG00000015410,ENSRNOG00000018110,ENSRNOG00000028415,ENSRNOG00000015257,ENSRNOG00000010645,ENSRNOG00000018993,ENSRNOG00000008869,ENSRNOG00000009343,ENSRNOG00000009102,ENSRNOG00000009951,ENSRNOG00000018184,…	.
GO:0017076	purine nucleotide binding	1.3807e-06	6.6212e-05	361	1604	197	164	0.122818	0.102244	ENSRNOG00000019290,ENSRNOG00000001963,ENSRNOG00000039241,ENSRNOG00000008047,ENSRNOG00000002659,ENSRNOG00000012853,ENSRNOG00000027008,ENSRNOG00000011039,ENSRNOG00000025645,ENSRNOG00000004226,ENSRNOG00000004710,ENSRNOG00000021817,ENSRNOG00000039754,ENSRNOG00000027839,ENSRNOG00000014268,ENSRNOG00000016378,ENSRNOG00000019456,ENSRNOG00000016267,ENSRNOG00000032396,ENSRNOG00000036745,ENSRNOG00000017787,…	ENSRNOG00000003762,ENSRNOG00000002092,ENSRNOG00000004160,ENSRNOG00000010017,ENSRNOG00000014718,ENSRNOG00000009783,ENSRNOG00000047314,ENSRNOG00000008471,ENSRNOG00000009008,ENSRNOG00000003742,ENSRNOG00000050647,ENSRNOG00000000479,ENSRNOG00000004100,ENSRNOG00000013053,ENSRNOG00000017912,ENSRNOG00000047102,ENSRNOG00000009085,ENSRNOG00000020696,ENSRNOG00000018929,ENSRNOG00000016670,ENSRNOG00000045948,…	.
GO:0001664	G-protein coupled receptor binding	1.9097e-06	8.9041e-05	56	222	42	14	0.189189	0.0630631	ENSRNOG00000005326,ENSRNOG00000011205,ENSRNOG00000046834,ENSRNOG00000002843,ENSRNOG00000002802,ENSRNOG00000028548,ENSRNOG00000007159,ENSRNOG00000016242,ENSRNOG00000036745,ENSRNOG00000019308,ENSRNOG00000001313,ENSRNOG00000015992,ENSRNOG00000022298,ENSRNOG00000047300,ENSRNOG00000018526,ENSRNOG00000045649,ENSRNOG00000013166,ENSRNOG00000022256,ENSRNOG00000021581,ENSRNOG00000014079,ENSRNOG00000019742,…	ENSRNOG00000019482,ENSRNOG00000009656,ENSRNOG00000036816,ENSRNOG00000002343,ENSRNOG00000042536,ENSRNOG00000001173,ENSRNOG00000019570,ENSRNOG00000012390,ENSRNOG00000016119,ENSRNOG00000012674,ENSRNOG00000003066,ENSRNOG00000001708,ENSRNOG00000019926,ENSRNOG00000021259	.
GO:0032555	purine ribonucleotide binding	2.3866e-06	0.00011	358	1594	195	163	0.122334	0.102258	ENSRNOG00000000122,ENSRNOG00000008022,ENSRNOG00000001300,ENSRNOG00000006435,ENSRNOG00000007416,ENSRNOG00000021412,ENSRNOG00000004726,ENSRNOG00000031743,ENSRNOG00000019542,ENSRNOG00000005905,ENSRNOG00000004359,ENSRNOG00000018568,ENSRNOG00000038960,ENSRNOG00000017359,ENSRNOG00000020716,ENSRNOG00000000529,ENSRNOG00000008012,ENSRNOG00000030467,ENSRNOG00000019372,ENSRNOG00000011815,ENSRNOG00000048222,…	ENSRNOG00000015878,ENSRNOG00000032778,ENSRNOG00000010668,ENSRNOG00000018815,ENSRNOG00000043099,ENSRNOG00000021713,ENSRNOG00000014616,ENSRNOG00000000632,ENSRNOG00000002862,ENSRNOG00000008053,ENSRNOG00000034254,ENSRNOG00000007879,ENSRNOG00000018416,ENSRNOG00000010161,ENSRNOG00000018536,ENSRNOG00000004165,ENSRNOG00000002471,ENSRNOG00000033101,ENSRNOG00000007462,ENSRNOG00000007567,ENSRNOG00000038035,…	.
GO:0019838	growth factor binding	3.0594e-06	0.00013817	42	116	18	24	0.155172	0.206897	ENSRNOG00000002511,ENSRNOG00000018839,ENSRNOG00000002244,ENSRNOG00000033192,ENSRNOG00000008697,ENSRNOG00000020716,ENSRNOG00000002093,ENSRNOG00000006934,ENSRNOG00000013953,ENSRNOG00000016289,ENSRNOG00000014378,ENSRNOG00000013265,ENSRNOG00000020533,ENSRNOG00000003954,ENSRNOG00000013963,ENSRNOG00000005871,ENSRNOG00000011352,ENSRNOG00000024207	ENSRNOG00000045829,ENSRNOG00000031814,ENSRNOG00000008749,ENSRNOG00000009867,ENSRNOG00000010635,ENSRNOG00000018674,ENSRNOG00000016374,ENSRNOG00000004208,ENSRNOG00000008182,ENSRNOG00000025332,ENSRNOG00000022196,ENSRNOG00000015036,ENSRNOG00000016818,ENSRNOG00000003977,ENSRNOG00000014350,ENSRNOG00000001518,ENSRNOG00000003715,ENSRNOG00000014997,ENSRNOG00000016103,ENSRNOG00000003357,ENSRNOG00000016058,…	.
GO:0001882	nucleoside binding	3.1823e-06	0.000143	355	1581	193	162	0.122075	0.102467	ENSRNOG00000014268,ENSRNOG00000027839,ENSRNOG00000016378,ENSRNOG00000039754,ENSRNOG00000021817,ENSRNOG00000017787,ENSRNOG00000048302,ENSRNOG00000006384,ENSRNOG00000019456,ENSRNOG00000036745,ENSRNOG00000032396,ENSRNOG00000016267,ENSRNOG00000008047,ENSRNOG00000012853,ENSRNOG00000002659,ENSRNOG00000027008,ENSRNOG00000019290,ENSRNOG00000039241,ENSRNOG00000001963,ENSRNOG00000011039,ENSRNOG00000025645,…	ENSRNOG00000020696,ENSRNOG00000018929,ENSRNOG00000017912,ENSRNOG00000009085,ENSRNOG00000045948,ENSRNOG00000004148,ENSRNOG00000016670,ENSRNOG00000009783,ENSRNOG00000014718,ENSRNOG00000047314,ENSRNOG00000003762,ENSRNOG00000004160,ENSRNOG00000002092,ENSRNOG00000010017,ENSRNOG00000050647,ENSRNOG00000000479,ENSRNOG00000003742,ENSRNOG00000004100,ENSRNOG00000013053,ENSRNOG00000008471,ENSRNOG00000009008,…	.
GO:0003779	actin binding	3.7286e-06	0.00016326	86	307	22	64	0.0716612	0.208469	ENSRNOG00000005124,ENSRNOG00000012378,ENSRNOG00000016541,ENSRNOG00000009113,ENSRNOG00000014264,ENSRNOG00000019688,ENSRNOG00000028113,ENSRNOG00000011559,ENSRNOG00000000853,ENSRNOG00000038881,ENSRNOG00000026226,ENSRNOG00000014124,ENSRNOG00000023943,ENSRNOG00000028650,ENSRNOG00000003207,ENSRNOG00000046276,ENSRNOG00000022533,ENSRNOG00000004498,ENSRNOG00000019181,ENSRNOG00000012346,ENSRNOG00000016987,…	ENSRNOG00000014476,ENSRNOG00000000697,ENSRNOG00000012237,ENSRNOG00000016630,ENSRNOG00000018184,ENSRNOG00000002959,ENSRNOG00000010966,ENSRNOG00000019838,ENSRNOG00000002318,ENSRNOG00000010365,ENSRNOG00000020433,ENSRNOG00000043044,ENSRNOG00000017500,ENSRNOG00000007541,ENSRNOG00000005924,ENSRNOG00000017628,ENSRNOG00000010233,ENSRNOG00000011058,ENSRNOG00000012791,ENSRNOG00000005037,ENSRNOG00000003276,…	.
GO:0032553	ribonucleotide binding	4.7578e-06	0.0002026	359	1608	196	163	0.121891	0.101368	ENSRNOG00000030443,ENSRNOG00000027002,ENSRNOG00000004257,ENSRNOG00000006934,ENSRNOG00000003705,ENSRNOG00000043201,ENSRNOG00000037768,ENSRNOG00000025100,ENSRNOG00000011329,ENSRNOG00000018009,ENSRNOG00000020465,ENSRNOG00000009385,ENSRNOG00000047611,ENSRNOG00000000457,ENSRNOG00000001369,ENSRNOG00000001313,ENSRNOG00000002612,ENSRNOG00000002934,ENSRNOG00000012160,ENSRNOG00000004026,ENSRNOG00000008024,…	ENSRNOG00000016818,ENSRNOG00000015544,ENSRNOG00000015267,ENSRNOG00000020770,ENSRNOG00000017882,ENSRNOG00000009198,ENSRNOG00000011964,ENSRNOG00000013641,ENSRNOG00000012414,ENSRNOG00000048205,ENSRNOG00000018603,ENSRNOG00000009592,ENSRNOG00000004860,ENSRNOG00000007102,ENSRNOG00000039976,ENSRNOG00000002886,ENSRNOG00000015810,ENSRNOG00000001143,ENSRNOG00000008663,ENSRNOG00000019476,ENSRNOG00000025602,…	.
GO:0046982	protein heterodimerization activity	5.1698e-06	0.00021559	97	401	54	43	0.134663	0.107232	ENSRNOG00000013014,ENSRNOG00000001158,ENSRNOG00000026023,ENSRNOG00000007027,ENSRNOG00000008510,ENSRNOG00000009822,ENSRNOG00000016551,ENSRNOG00000018903,ENSRNOG00000030888,ENSRNOG00000009882,ENSRNOG00000013141,ENSRNOG00000003745,ENSRNOG00000013265,ENSRNOG00000007905,ENSRNOG00000017980,ENSRNOG00000047300,ENSRNOG00000015441,ENSRNOG00000023258,ENSRNOG00000036689,ENSRNOG00000004637,ENSRNOG00000045840,…	ENSRNOG00000002161,ENSRNOG00000016848,ENSRNOG00000008015,ENSRNOG00000004078,ENSRNOG00000024751,ENSRNOG00000013322,ENSRNOG00000001448,ENSRNOG00000000826,ENSRNOG00000009972,ENSRNOG00000021812,ENSRNOG00000022325,ENSRNOG00000026108,ENSRNOG00000018214,ENSRNOG00000010386,ENSRNOG00000017445,ENSRNOG00000015318,ENSRNOG00000002607,ENSRNOG00000008862,ENSRNOG00000007006,ENSRNOG00000031916,ENSRNOG00000004500,…	.
GO:0001883	purine nucleoside binding	5.9972e-06	0.00024753	352	1575	192	160	0.121905	0.101587	ENSRNOG00000002244,ENSRNOG00000014060,ENSRNOG00000042086,ENSRNOG00000020793,ENSRNOG00000008596,ENSRNOG00000028814,ENSRNOG00000006227,ENSRNOG00000016346,ENSRNOG00000015440,ENSRNOG00000016289,ENSRNOG00000002881,ENSRNOG00000008177,ENSRNOG00000004890,ENSRNOG00000005284,ENSRNOG00000017129,ENSRNOG00000016733,ENSRNOG00000000455,ENSRNOG00000013585,ENSRNOG00000003296,ENSRNOG00000001369,ENSRNOG00000020465,…	ENSRNOG00000019100,ENSRNOG00000004479,ENSRNOG00000014193,ENSRNOG00000012141,ENSRNOG00000027592,ENSRNOG00000022196,ENSRNOG00000002278,ENSRNOG00000007419,ENSRNOG00000004496,ENSRNOG00000008841,ENSRNOG00000024808,ENSRNOG00000016448,ENSRNOG00000010274,ENSRNOG00000003276,ENSRNOG00000009963,ENSRNOG00000009338,ENSRNOG00000029535,ENSRNOG00000019482,ENSRNOG00000049236,ENSRNOG00000012060,ENSRNOG00000008691,…	.
GO:0032550	purine ribonucleoside binding	7.4689e-06	0.00029849	351	1573	191	160	0.121424	0.101716	ENSRNOG00000002244,ENSRNOG00000014060,ENSRNOG00000042086,ENSRNOG00000008596,ENSRNOG00000020793,ENSRNOG00000028814,ENSRNOG00000006227,ENSRNOG00000016346,ENSRNOG00000015440,ENSRNOG00000002881,ENSRNOG00000016289,ENSRNOG00000008177,ENSRNOG00000004890,ENSRNOG00000005284,ENSRNOG00000016733,ENSRNOG00000017129,ENSRNOG00000000455,ENSRNOG00000013585,ENSRNOG00000003296,ENSRNOG00000001369,ENSRNOG00000020465,…	ENSRNOG00000019100,ENSRNOG00000004479,ENSRNOG00000014193,ENSRNOG00000012141,ENSRNOG00000027592,ENSRNOG00000022196,ENSRNOG00000002278,ENSRNOG00000007419,ENSRNOG00000004496,ENSRNOG00000008841,ENSRNOG00000024808,ENSRNOG00000010274,ENSRNOG00000016448,ENSRNOG00000003276,ENSRNOG00000009963,ENSRNOG00000029535,ENSRNOG00000009338,ENSRNOG00000019482,ENSRNOG00000049236,ENSRNOG00000012060,ENSRNOG00000008691,…	.
GO:0032549	ribonucleoside binding	9.1251e-06	0.00035758	351	1576	191	160	0.121193	0.101523	ENSRNOG00000018714,ENSRNOG00000004307,ENSRNOG00000049560,ENSRNOG00000049282,ENSRNOG00000014653,ENSRNOG00000008837,ENSRNOG00000038957,ENSRNOG00000029191,ENSRNOG00000011511,ENSRNOG00000000583,ENSRNOG00000023143,ENSRNOG00000001235,ENSRNOG00000033835,ENSRNOG00000005810,ENSRNOG00000019047,ENSRNOG00000018911,ENSRNOG00000005528,ENSRNOG00000003028,ENSRNOG00000012956,ENSRNOG00000004050,ENSRNOG00000000609,…	ENSRNOG00000003160,ENSRNOG00000029449,ENSRNOG00000010365,ENSRNOG00000031855,ENSRNOG00000047960,ENSRNOG00000001082,ENSRNOG00000001833,ENSRNOG00000004807,ENSRNOG00000011052,ENSRNOG00000007906,ENSRNOG00000003206,ENSRNOG00000019257,ENSRNOG00000005037,ENSRNOG00000014336,ENSRNOG00000031801,ENSRNOG00000024428,ENSRNOG00000016374,ENSRNOG00000018674,ENSRNOG00000036701,ENSRNOG00000002393,ENSRNOG00000036661,…	.
GO:0035639	purine ribonucleoside triphosphate binding	9.3056e-06	0.00036114	349	1565	190	159	0.121406	0.101597	ENSRNOG00000004359,ENSRNOG00000018568,ENSRNOG00000038960,ENSRNOG00000017359,ENSRNOG00000020716,ENSRNOG00000000529,ENSRNOG00000030467,ENSRNOG00000008012,ENSRNOG00000019372,ENSRNOG00000011815,ENSRNOG00000008022,ENSRNOG00000000122,ENSRNOG00000001300,ENSRNOG00000006435,ENSRNOG00000007416,ENSRNOG00000021412,ENSRNOG00000004726,ENSRNOG00000031743,ENSRNOG00000019542,ENSRNOG00000010861,ENSRNOG00000011891,…	ENSRNOG00000043099,ENSRNOG00000021713,ENSRNOG00000014616,ENSRNOG00000000632,ENSRNOG00000008053,ENSRNOG00000002862,ENSRNOG00000015878,ENSRNOG00000032778,ENSRNOG00000010668,ENSRNOG00000018815,ENSRNOG00000018536,ENSRNOG00000010161,ENSRNOG00000004165,ENSRNOG00000002471,ENSRNOG00000033101,ENSRNOG00000034254,ENSRNOG00000007879,ENSRNOG00000018416,ENSRNOG00000013911,ENSRNOG00000015538,ENSRNOG00000007462,…	.
GO:0019901	protein kinase binding	2.1163e-05	0.00074917	128	509	74	54	0.145383	0.10609	ENSRNOG00000010574,ENSRNOG00000027839,ENSRNOG00000015285,ENSRNOG00000022597,ENSRNOG00000015420,ENSRNOG00000020107,ENSRNOG00000002568,ENSRNOG00000021581,ENSRNOG00000016372,ENSRNOG00000019742,ENSRNOG00000019308,ENSRNOG00000046803,ENSRNOG00000010370,ENSRNOG00000030404,ENSRNOG00000004726,ENSRNOG00000020737,ENSRNOG00000047605,ENSRNOG00000004359,ENSRNOG00000013805,ENSRNOG00000011039,ENSRNOG00000001269,…	ENSRNOG00000034254,ENSRNOG00000007483,ENSRNOG00000001825,ENSRNOG00000011058,ENSRNOG00000009085,ENSRNOG00000048703,ENSRNOG00000013925,ENSRNOG00000021248,ENSRNOG00000014718,ENSRNOG00000018815,ENSRNOG00000023546,ENSRNOG00000004100,ENSRNOG00000017914,ENSRNOG00000015794,ENSRNOG00000003977,ENSRNOG00000000307,ENSRNOG00000002607,ENSRNOG00000003590,ENSRNOG00000016708,ENSRNOG00000004110,ENSRNOG00000008445,…	.
GO:0019900	kinase binding	4.8369e-05	0.0015415	140	573	80	60	0.139616	0.104712	ENSRNOG00000017453,ENSRNOG00000014124,ENSRNOG00000014048,ENSRNOG00000020918,ENSRNOG00000034025,ENSRNOG00000018839,ENSRNOG00000022720,ENSRNOG00000015602,ENSRNOG00000009912,ENSRNOG00000005214,ENSRNOG00000042137,ENSRNOG00000042353,ENSRNOG00000004888,ENSRNOG00000007596,ENSRNOG00000049517,ENSRNOG00000013953,ENSRNOG00000019193,ENSRNOG00000004359,ENSRNOG00000013009,ENSRNOG00000011039,ENSRNOG00000013805,…	ENSRNOG00000011076,ENSRNOG00000037211,ENSRNOG00000013057,ENSRNOG00000008445,ENSRNOG00000004110,ENSRNOG00000004925,ENSRNOG00000021685,ENSRNOG00000008323,ENSRNOG00000000307,ENSRNOG00000003590,ENSRNOG00000002607,ENSRNOG00000016708,ENSRNOG00000023546,ENSRNOG00000004100,ENSRNOG00000017914,ENSRNOG00000015794,ENSRNOG00000003977,ENSRNOG00000014718,ENSRNOG00000010918,ENSRNOG00000024250,ENSRNOG00000018815,…	.
GO:0019904	protein domain specific binding	8.754e-05	0.0025668	125	524	71	54	0.135496	0.103053	ENSRNOG00000014124,ENSRNOG00000006304,ENSRNOG00000047367,ENSRNOG00000005535,ENSRNOG00000038881,ENSRNOG00000004049,ENSRNOG00000030888,ENSRNOG00000002272,ENSRNOG00000008788,ENSRNOG00000012176,ENSRNOG00000013014,ENSRNOG00000010629,ENSRNOG00000018009,ENSRNOG00000009079,ENSRNOG00000001480,ENSRNOG00000013747,ENSRNOG00000047611,ENSRNOG00000012620,ENSRNOG00000019368,ENSRNOG00000004649,ENSRNOG00000003284,…	ENSRNOG00000009972,ENSRNOG00000029012,ENSRNOG00000020407,ENSRNOG00000037211,ENSRNOG00000046313,ENSRNOG00000010260,ENSRNOG00000017164,ENSRNOG00000050404,ENSRNOG00000016119,ENSRNOG00000013641,ENSRNOG00000016848,ENSRNOG00000014293,ENSRNOG00000004208,ENSRNOG00000005917,ENSRNOG00000018384,ENSRNOG00000004527,ENSRNOG00000021579,ENSRNOG00000001143,ENSRNOG00000015423,ENSRNOG00000008869,ENSRNOG00000018993,…	.
GO:0005520	insulin-like growth factor binding	9.4364e-05	0.0027204	12	22	2	10	0.0909091	0.454545	ENSRNOG00000020533,ENSRNOG00000008697	ENSRNOG00000010635,ENSRNOG00000007078,ENSRNOG00000015036,ENSRNOG00000004208,ENSRNOG00000014350,ENSRNOG00000001518,ENSRNOG00000010666,ENSRNOG00000008182,ENSRNOG00000016058,ENSRNOG00000014997	.
GO:0048020	CCR chemokine receptor binding	0.00012357	0.0034001	10	28	10	0	0.357143	0	ENSRNOG00000019742,ENSRNOG00000015668,ENSRNOG00000007159,ENSRNOG00000028548,ENSRNOG00000014079,ENSRNOG00000016535,ENSRNOG00000010906,ENSRNOG00000015992,ENSRNOG00000011205,ENSRNOG00000000239		.
GO:0043169	cation binding	0.00019124	0.004879	528	2699	286	242	0.105965	0.0896628	ENSRNOG00000013442,ENSRNOG00000019322,ENSRNOG00000030187,ENSRNOG00000048472,ENSRNOG00000008400,ENSRNOG00000006418,ENSRNOG00000009889,ENSRNOG00000016346,ENSRNOG00000015440,ENSRNOG00000009932,ENSRNOG00000019141,ENSRNOG00000019145,ENSRNOG00000013064,ENSRNOG00000000442,ENSRNOG00000003147,ENSRNOG00000022619,ENSRNOG00000020889,ENSRNOG00000020389,ENSRNOG00000010799,ENSRNOG00000032930,ENSRNOG00000000853,…	ENSRNOG00000020356,ENSRNOG00000011794,ENSRNOG00000023679,ENSRNOG00000013481,ENSRNOG00000011585,ENSRNOG00000004496,ENSRNOG00000022704,ENSRNOG00000042668,ENSRNOG00000008680,ENSRNOG00000019482,ENSRNOG00000004837,ENSRNOG00000014610,ENSRNOG00000016021,ENSRNOG00000017850,ENSRNOG00000015619,ENSRNOG00000000156,ENSRNOG00000048674,ENSRNOG00000003613,ENSRNOG00000024535,ENSRNOG00000012307,ENSRNOG00000012060,…	.
GO:0003823	antigen binding	0.00020907	0.0052638	19	90	17	2	0.188889	0.0222222	ENSRNOG00000038999,ENSRNOG00000000451,ENSRNOG00000032708,ENSRNOG00000018735,ENSRNOG00000031607,ENSRNOG00000032844,ENSRNOG00000000795,ENSRNOG00000042905,ENSRNOG00000000723,ENSRNOG00000050210,ENSRNOG00000030712,ENSRNOG00000014311,ENSRNOG00000018488,ENSRNOG00000000777,ENSRNOG00000029386,ENSRNOG00000000763,ENSRNOG00000045924	ENSRNOG00000018824,ENSRNOG00000048402	.
GO:0008201	heparin binding	0.00021573	0.0054112	32	104	19	13	0.182692	0.125	ENSRNOG00000007159,ENSRNOG00000047894,ENSRNOG00000011205,ENSRNOG00000015461,ENSRNOG00000018694,ENSRNOG00000022256,ENSRNOG00000024207,ENSRNOG00000031232,ENSRNOG00000022298,ENSRNOG00000019354,ENSRNOG00000048472,ENSRNOG00000008697,ENSRNOG00000003616,ENSRNOG00000000552,ENSRNOG00000016838,ENSRNOG00000012278,ENSRNOG00000019598,ENSRNOG00000002093,ENSRNOG00000000239	ENSRNOG00000017392,ENSRNOG00000009892,ENSRNOG00000013572,ENSRNOG00000016752,ENSRNOG00000003121,ENSRNOG00000002052,ENSRNOG00000001750,ENSRNOG00000045829,ENSRNOG00000012181,ENSRNOG00000020525,ENSRNOG00000008749,ENSRNOG00000023148,ENSRNOG00000015036	.
GO:0046872	metal ion binding	0.00022902	0.0056476	514	2624	280	234	0.106707	0.0891768	ENSRNOG00000013229,ENSRNOG00000014048,ENSRNOG00000009570,ENSRNOG00000004870,ENSRNOG00000010208,ENSRNOG00000014180,ENSRNOG00000018410,ENSRNOG00000014096,ENSRNOG00000007408,ENSRNOG00000008048,ENSRNOG00000023376,ENSRNOG00000006063,ENSRNOG00000019048,ENSRNOG00000033824,ENSRNOG00000011971,ENSRNOG00000025370,ENSRNOG00000028341,ENSRNOG00000026236,ENSRNOG00000018553,ENSRNOG00000015118,ENSRNOG00000028335,…	ENSRNOG00000007234,ENSRNOG00000014661,ENSRNOG00000018358,ENSRNOG00000008543,ENSRNOG00000039837,ENSRNOG00000010626,ENSRNOG00000008323,ENSRNOG00000002751,ENSRNOG00000016103,ENSRNOG00000018949,ENSRNOG00000001706,ENSRNOG00000016708,ENSRNOG00000019336,ENSRNOG00000021259,ENSRNOG00000004346,ENSRNOG00000045829,ENSRNOG00000010668,ENSRNOG00000016166,ENSRNOG00000015080,ENSRNOG00000018815,ENSRNOG00000032788,…	.
GO:0005539	glycosaminoglycan binding	0.00024752	0.005978	42	148	27	15	0.182432	0.101351	ENSRNOG00000047894,ENSRNOG00000029212,ENSRNOG00000046891,ENSRNOG00000011228,ENSRNOG00000006094,ENSRNOG00000007159,ENSRNOG00000011205,ENSRNOG00000013265,ENSRNOG00000022256,ENSRNOG00000015461,ENSRNOG00000018694,ENSRNOG00000031232,ENSRNOG00000022298,ENSRNOG00000024207,ENSRNOG00000048472,ENSRNOG00000019354,ENSRNOG00000000552,ENSRNOG00000008697,ENSRNOG00000003616,ENSRNOG00000016838,ENSRNOG00000019598,…	ENSRNOG00000003121,ENSRNOG00000002052,ENSRNOG00000016752,ENSRNOG00000013572,ENSRNOG00000017392,ENSRNOG00000009892,ENSRNOG00000001750,ENSRNOG00000012181,ENSRNOG00000045829,ENSRNOG00000018434,ENSRNOG00000008749,ENSRNOG00000020525,ENSRNOG00000023148,ENSRNOG00000021259,ENSRNOG00000015036	.
GO:0003824	catalytic activity	0.00025831	0.0062013	933	5133	545	388	0.106176	0.0755893	ENSRNOG00000004050,ENSRNOG00000008116,ENSRNOG00000000609,ENSRNOG00000003028,ENSRNOG00000030224,ENSRNOG00000005705,ENSRNOG00000005528,ENSRNOG00000019047,ENSRNOG00000019582,ENSRNOG00000002470,ENSRNOG00000038955,ENSRNOG00000015063,ENSRNOG00000023484,ENSRNOG00000002525,ENSRNOG00000017209,ENSRNOG00000003397,ENSRNOG00000000456,ENSRNOG00000049560,ENSRNOG00000004972,ENSRNOG00000051232,ENSRNOG00000021276,…	ENSRNOG00000011078,ENSRNOG00000019257,ENSRNOG00000005037,ENSRNOG00000029394,ENSRNOG00000011052,ENSRNOG00000003722,ENSRNOG00000023208,ENSRNOG00000001833,ENSRNOG00000031801,ENSRNOG00000015439,ENSRNOG00000045997,ENSRNOG00000013949,ENSRNOG00000016207,ENSRNOG00000014336,ENSRNOG00000003973,ENSRNOG00000003160,ENSRNOG00000005935,ENSRNOG00000029449,ENSRNOG00000020032,ENSRNOG00000015125,ENSRNOG00000013290,…	.
GO:0019001	guanyl nucleotide binding	0.00030134	0.0071407	80	345	50	30	0.144928	0.0869565	ENSRNOG00000001959,ENSRNOG00000017209,ENSRNOG00000036745,ENSRNOG00000032396,ENSRNOG00000007048,ENSRNOG00000016733,ENSRNOG00000038955,ENSRNOG00000002470,ENSRNOG00000048302,ENSRNOG00000039754,ENSRNOG00000019047,ENSRNOG00000006130,ENSRNOG00000012956,ENSRNOG00000029191,ENSRNOG00000038957,ENSRNOG00000033835,ENSRNOG00000018568,ENSRNOG00000038960,ENSRNOG00000011039,ENSRNOG00000001235,ENSRNOG00000001963,…	ENSRNOG00000017558,ENSRNOG00000018536,ENSRNOG00000045948,ENSRNOG00000012060,ENSRNOG00000009338,ENSRNOG00000019482,ENSRNOG00000004807,ENSRNOG00000009008,ENSRNOG00000047960,ENSRNOG00000027592,ENSRNOG00000004160,ENSRNOG00000010668,ENSRNOG00000003160,ENSRNOG00000002182,ENSRNOG00000019476,ENSRNOG00000046271,ENSRNOG00000011582,ENSRNOG00000000956,ENSRNOG00000018371,ENSRNOG00000011346,ENSRNOG00000017445,…	.
GO:0030554	adenyl nucleotide binding	0.0003694	0.0084552	288	1286	151	137	0.117418	0.106532	ENSRNOG00000031598,ENSRNOG00000002511,ENSRNOG00000009912,ENSRNOG00000003170,ENSRNOG00000012878,ENSRNOG00000019208,ENSRNOG00000016995,ENSRNOG00000020159,ENSRNOG00000006450,ENSRNOG00000042353,ENSRNOG00000017163,ENSRNOG00000030216,ENSRNOG00000002574,ENSRNOG00000012853,ENSRNOG00000002659,ENSRNOG00000008047,ENSRNOG00000019290,ENSRNOG00000039241,ENSRNOG00000004710,ENSRNOG00000004226,ENSRNOG00000025645,…	ENSRNOG00000012602,ENSRNOG00000022325,ENSRNOG00000017546,ENSRNOG00000037211,ENSRNOG00000017786,ENSRNOG00000001515,ENSRNOG00000020714,ENSRNOG00000017993,ENSRNOG00000007546,ENSRNOG00000004072,ENSRNOG00000008862,ENSRNOG00000020822,ENSRNOG00000018697,ENSRNOG00000047314,ENSRNOG00000009783,ENSRNOG00000014718,ENSRNOG00000003762,ENSRNOG00000010017,ENSRNOG00000004160,ENSRNOG00000002092,ENSRNOG00000050647,…	.
GO:0003924	GTPase activity	0.00038303	0.0086783	62	266	41	21	0.154135	0.0789474	ENSRNOG00000009030,ENSRNOG00000018009,ENSRNOG00000028768,ENSRNOG00000031743,ENSRNOG00000001963,ENSRNOG00000019542,ENSRNOG00000042086,ENSRNOG00000003923,ENSRNOG00000027008,ENSRNOG00000031138,ENSRNOG00000014060,ENSRNOG00000030443,ENSRNOG00000036885,ENSRNOG00000038957,ENSRNOG00000029191,ENSRNOG00000033835,ENSRNOG00000038960,ENSRNOG00000025285,ENSRNOG00000018568,ENSRNOG00000011039,ENSRNOG00000001235,…	ENSRNOG00000012414,ENSRNOG00000007567,ENSRNOG00000003160,ENSRNOG00000009008,ENSRNOG00000048172,ENSRNOG00000015544,ENSRNOG00000036661,ENSRNOG00000047960,ENSRNOG00000009198,ENSRNOG00000027592,ENSRNOG00000019482,ENSRNOG00000009338,ENSRNOG00000017445,ENSRNOG00000019476,ENSRNOG00000002182,ENSRNOG00000046271,ENSRNOG00000017558,ENSRNOG00000019570,ENSRNOG00000000956,ENSRNOG00000011582,ENSRNOG00000018371	.
GO:0044389	ubiquitin-like protein ligase binding	0.00039923	0.0089747	61	232	40	21	0.172414	0.0905172	ENSRNOG00000019666,ENSRNOG00000031081,ENSRNOG00000023400,ENSRNOG00000006238,ENSRNOG00000023931,ENSRNOG00000027839,ENSRNOG00000003147,ENSRNOG00000026293,ENSRNOG00000007596,ENSRNOG00000008187,ENSRNOG00000004637,ENSRNOG00000019308,ENSRNOG00000016460,ENSRNOG00000013763,ENSRNOG00000017787,ENSRNOG00000015385,ENSRNOG00000006248,ENSRNOG00000042137,ENSRNOG00000000477,ENSRNOG00000012439,ENSRNOG00000042560,…	ENSRNOG00000006663,ENSRNOG00000002524,ENSRNOG00000018214,ENSRNOG00000016103,ENSRNOG00000002343,ENSRNOG00000015131,ENSRNOG00000004621,ENSRNOG00000003613,ENSRNOG00000010872,ENSRNOG00000012709,ENSRNOG00000010765,ENSRNOG00000018413,ENSRNOG00000016848,ENSRNOG00000004479,ENSRNOG00000002791,ENSRNOG00000020279,ENSRNOG00000014678,ENSRNOG00000017857,ENSRNOG00000047957,ENSRNOG00000050647,ENSRNOG00000004100	.
GO:0005525	GTP binding	0.00039985	0.0089785	77	333	48	29	0.144144	0.0870871	ENSRNOG00000014653,ENSRNOG00000042086,ENSRNOG00000027008,ENSRNOG00000014060,ENSRNOG00000018714,ENSRNOG00000031743,ENSRNOG00000001963,ENSRNOG00000019542,ENSRNOG00000038960,ENSRNOG00000018568,ENSRNOG00000033835,ENSRNOG00000011039,ENSRNOG00000001235,ENSRNOG00000038957,ENSRNOG00000029191,ENSRNOG00000006130,ENSRNOG00000012956,ENSRNOG00000039754,ENSRNOG00000019047,ENSRNOG00000002470,ENSRNOG00000038955,…	ENSRNOG00000010668,ENSRNOG00000003160,ENSRNOG00000047960,ENSRNOG00000027592,ENSRNOG00000009008,ENSRNOG00000004807,ENSRNOG00000019482,ENSRNOG00000009338,ENSRNOG00000045948,ENSRNOG00000018536,ENSRNOG00000012060,ENSRNOG00000017558,ENSRNOG00000007462,ENSRNOG00000012414,ENSRNOG00000007567,ENSRNOG00000006545,ENSRNOG00000020770,ENSRNOG00000009198,ENSRNOG00000048172,ENSRNOG00000015544,ENSRNOG00000036661,…	.
GO:0005178	integrin binding	0.00041064	0.0091597	30	89	17	13	0.191011	0.146067	ENSRNOG00000036689,ENSRNOG00000012160,ENSRNOG00000020590,ENSRNOG00000016326,ENSRNOG00000017453,ENSRNOG00000020679,ENSRNOG00000042078,ENSRNOG00000014333,ENSRNOG00000008697,ENSRNOG00000008246,ENSRNOG00000012208,ENSRNOG00000002158,ENSRNOG00000004276,ENSRNOG00000006569,ENSRNOG00000008116,ENSRNOG00000007905,ENSRNOG00000004649	ENSRNOG00000015036,ENSRNOG00000010966,ENSRNOG00000007687,ENSRNOG00000018993,ENSRNOG00000003357,ENSRNOG00000015562,ENSRNOG00000011058,ENSRNOG00000046366,ENSRNOG00000050539,ENSRNOG00000017392,ENSRNOG00000014350,ENSRNOG00000016630,ENSRNOG00000045829	.
GO:0032559	adenyl ribonucleotide binding	0.00041792	0.0092911	286	1277	150	136	0.117463	0.1065	ENSRNOG00000020793,ENSRNOG00000008596,ENSRNOG00000028814,ENSRNOG00000006227,ENSRNOG00000016346,ENSRNOG00000015440,ENSRNOG00000002244,ENSRNOG00000017129,ENSRNOG00000000455,ENSRNOG00000013585,ENSRNOG00000003296,ENSRNOG00000008177,ENSRNOG00000002881,ENSRNOG00000016289,ENSRNOG00000005284,ENSRNOG00000004890,ENSRNOG00000025100,ENSRNOG00000043201,ENSRNOG00000006934,ENSRNOG00000003705,ENSRNOG00000027002,…	ENSRNOG00000022196,ENSRNOG00000002278,ENSRNOG00000007419,ENSRNOG00000004496,ENSRNOG00000008841,ENSRNOG00000004479,ENSRNOG00000019100,ENSRNOG00000014193,ENSRNOG00000012141,ENSRNOG00000049236,ENSRNOG00000008691,ENSRNOG00000042536,ENSRNOG00000016316,ENSRNOG00000008061,ENSRNOG00000024808,ENSRNOG00000016448,ENSRNOG00000010274,ENSRNOG00000003276,ENSRNOG00000009963,ENSRNOG00000029535,ENSRNOG00000017882,…	.
GO:0032561	guanyl ribonucleotide binding	0.00044605	0.0098512	79	344	49	30	0.142442	0.0872093	ENSRNOG00000018568,ENSRNOG00000038960,ENSRNOG00000033835,ENSRNOG00000001235,ENSRNOG00000011039,ENSRNOG00000038957,ENSRNOG00000029191,ENSRNOG00000042086,ENSRNOG00000014653,ENSRNOG00000027008,ENSRNOG00000014060,ENSRNOG00000018714,ENSRNOG00000031743,ENSRNOG00000001963,ENSRNOG00000019542,ENSRNOG00000038955,ENSRNOG00000002470,ENSRNOG00000048302,ENSRNOG00000036745,ENSRNOG00000032396,ENSRNOG00000017209,…	ENSRNOG00000047960,ENSRNOG00000027592,ENSRNOG00000009008,ENSRNOG00000010668,ENSRNOG00000003160,ENSRNOG00000004160,ENSRNOG00000045948,ENSRNOG00000018536,ENSRNOG00000012060,ENSRNOG00000017558,ENSRNOG00000004807,ENSRNOG00000019482,ENSRNOG00000009338,ENSRNOG00000020770,ENSRNOG00000009198,ENSRNOG00000048172,ENSRNOG00000015544,ENSRNOG00000036661,ENSRNOG00000007462,ENSRNOG00000012414,ENSRNOG00000007567,…	.
GO:0043531	ADP binding	0.00064143	0.013402	13	27	7	6	0.259259	0.222222	ENSRNOG00000020793,ENSRNOG00000001158,ENSRNOG00000043201,ENSRNOG00000008022,ENSRNOG00000006302,ENSRNOG00000000457,ENSRNOG00000011329	ENSRNOG00000002886,ENSRNOG00000009592,ENSRNOG00000033101,ENSRNOG00000013641,ENSRNOG00000009085,ENSRNOG00000004160	.
GO:0002020	protease binding	0.00065503	0.013588	29	93	18	11	0.193548	0.11828	ENSRNOG00000048472,ENSRNOG00000010208,ENSRNOG00000004276,ENSRNOG00000049517,ENSRNOG00000023376,ENSRNOG00000025053,ENSRNOG00000003538,ENSRNOG00000009389,ENSRNOG00000015385,ENSRNOG00000003151,ENSRNOG00000012473,ENSRNOG00000008987,ENSRNOG00000013973,ENSRNOG00000009681,ENSRNOG00000011352,ENSRNOG00000007596,ENSRNOG00000047300,ENSRNOG00000019675	ENSRNOG00000002791,ENSRNOG00000001414,ENSRNOG00000049385,ENSRNOG00000003357,ENSRNOG00000003897,ENSRNOG00000050647,ENSRNOG00000021259,ENSRNOG00000007955,ENSRNOG00000010966,ENSRNOG00000021685,ENSRNOG00000000826	.
GO:0019200	carbohydrate kinase activity	0.00066107	0.013685	10	20	8	2	0.4	0.1	ENSRNOG00000001214,ENSRNOG00000018911,ENSRNOG00000006116,ENSRNOG00000026235,ENSRNOG00000008047,ENSRNOG00000004710,ENSRNOG00000017163,ENSRNOG00000046891	ENSRNOG00000014365,ENSRNOG00000013911	.
GO:0051015	actin filament binding	0.00067148	0.013843	45	153	7	38	0.0457516	0.248366	ENSRNOG00000016987,ENSRNOG00000022533,ENSRNOG00000004498,ENSRNOG00000003207,ENSRNOG00000046276,ENSRNOG00000000853,ENSRNOG00000012378	ENSRNOG00000049236,ENSRNOG00000028856,ENSRNOG00000012307,ENSRNOG00000010765,ENSRNOG00000015257,ENSRNOG00000010161,ENSRNOG00000008869,ENSRNOG00000033101,ENSRNOG00000016731,ENSRNOG00000021685,ENSRNOG00000006783,ENSRNOG00000009102,ENSRNOG00000015496,ENSRNOG00000018373,ENSRNOG00000009951,ENSRNOG00000012791,ENSRNOG00000004072,ENSRNOG00000003276,ENSRNOG00000003206,ENSRNOG00000028498,ENSRNOG00000005924,…	.
GO:0016763	transferase activity, transferring pentosyl groups	0.00087486	0.017209	16	43	13	3	0.302326	0.0697674	ENSRNOG00000007939,ENSRNOG00000004361,ENSRNOG00000008196,ENSRNOG00000023463,ENSRNOG00000001729,ENSRNOG00000012865,ENSRNOG00000009982,ENSRNOG00000010824,ENSRNOG00000013948,ENSRNOG00000023334,ENSRNOG00000009754,ENSRNOG00000011238,ENSRNOG00000004972	ENSRNOG00000001797,ENSRNOG00000024874,ENSRNOG00000013742	.
GO:0032813	tumor necrosis factor receptor superfamily binding	0.00094186	0.018418	14	40	12	2	0.3	0.05	ENSRNOG00000016571,ENSRNOG00000013269,ENSRNOG00000000836,ENSRNOG00000012331,ENSRNOG00000006238,ENSRNOG00000008930,ENSRNOG00000012473,ENSRNOG00000014171,ENSRNOG00000017787,ENSRNOG00000006248,ENSRNOG00000000837,ENSRNOG00000048914	ENSRNOG00000026607,ENSRNOG00000047957	.
GO:0019955	cytokine binding	0.00099556	0.019281	30	105	23	7	0.219048	0.0666667	ENSRNOG00000020150,ENSRNOG00000005871,ENSRNOG00000018735,ENSRNOG00000023943,ENSRNOG00000031312,ENSRNOG00000013963,ENSRNOG00000015027,ENSRNOG00000042080,ENSRNOG00000049402,ENSRNOG00000013170,ENSRNOG00000002093,ENSRNOG00000000836,ENSRNOG00000012074,ENSRNOG00000033234,ENSRNOG00000003954,ENSRNOG00000003616,ENSRNOG00000016575,ENSRNOG00000013265,ENSRNOG00000019216,ENSRNOG00000050509,ENSRNOG00000001713,…	ENSRNOG00000022196,ENSRNOG00000025332,ENSRNOG00000011478,ENSRNOG00000010966,ENSRNOG00000045829,ENSRNOG00000016848,ENSRNOG00000009867	.
GO:0016646	oxidoreductase activity, acting on the CH-NH group of donors, NAD or NADP as acceptor	0.0011214	0.02143	8	14	3	5	0.214286	0.357143	ENSRNOG00000021347,ENSRNOG00000047023,ENSRNOG00000019582	ENSRNOG00000008586,ENSRNOG00000003267,ENSRNOG00000010833,ENSRNOG00000036682,ENSRNOG00000008553	.
GO:0042277	peptide binding	0.0011542	0.021952	53	220	33	20	0.15	0.0909091	ENSRNOG00000003683,ENSRNOG00000014124,ENSRNOG00000009822,ENSRNOG00000018903,ENSRNOG00000031607,ENSRNOG00000018735,ENSRNOG00000032708,ENSRNOG00000009882,ENSRNOG00000000451,ENSRNOG00000017359,ENSRNOG00000038999,ENSRNOG00000010558,ENSRNOG00000030712,ENSRNOG00000000763,ENSRNOG00000045924,ENSRNOG00000012779,ENSRNOG00000000777,ENSRNOG00000000723,ENSRNOG00000042905,ENSRNOG00000050210,ENSRNOG00000004488,…	ENSRNOG00000017233,ENSRNOG00000001083,ENSRNOG00000016358,ENSRNOG00000021259,ENSRNOG00000018824,ENSRNOG00000019926,ENSRNOG00000002161,ENSRNOG00000016848,ENSRNOG00000013577,ENSRNOG00000004757,ENSRNOG00000025509,ENSRNOG00000019184,ENSRNOG00000017506,ENSRNOG00000014678,ENSRNOG00000001173,ENSRNOG00000010524,ENSRNOG00000002418,ENSRNOG00000002524,ENSRNOG00000008839,ENSRNOG00000014928	.
GO:0031625	ubiquitin protein ligase binding	0.0012039	0.022705	57	223	37	20	0.165919	0.0896861	ENSRNOG00000003147,ENSRNOG00000026293,ENSRNOG00000027839,ENSRNOG00000023931,ENSRNOG00000006238,ENSRNOG00000019666,ENSRNOG00000000477,ENSRNOG00000012439,ENSRNOG00000006248,ENSRNOG00000042137,ENSRNOG00000017787,ENSRNOG00000015385,ENSRNOG00000016460,ENSRNOG00000013763,ENSRNOG00000004637,ENSRNOG00000019308,ENSRNOG00000008187,ENSRNOG00000007596,ENSRNOG00000030404,ENSRNOG00000008400,ENSRNOG00000016575,…	ENSRNOG00000016103,ENSRNOG00000002343,ENSRNOG00000018214,ENSRNOG00000002524,ENSRNOG00000006663,ENSRNOG00000018413,ENSRNOG00000010765,ENSRNOG00000010872,ENSRNOG00000012709,ENSRNOG00000004621,ENSRNOG00000003613,ENSRNOG00000017857,ENSRNOG00000047957,ENSRNOG00000020279,ENSRNOG00000014678,ENSRNOG00000002791,ENSRNOG00000016848,ENSRNOG00000004479,ENSRNOG00000004100,ENSRNOG00000050647	.
GO:0005524	ATP binding	0.0013461	0.025012	277	1254	145	132	0.11563	0.105263	ENSRNOG00000048315,ENSRNOG00000037113,ENSRNOG00000006116,ENSRNOG00000013953,ENSRNOG00000023376,ENSRNOG00000006388,ENSRNOG00000009031,ENSRNOG00000029195,ENSRNOG00000016384,ENSRNOG00000002763,ENSRNOG00000026235,ENSRNOG00000013229,ENSRNOG00000045738,ENSRNOG00000014124,ENSRNOG00000004870,ENSRNOG00000012771,ENSRNOG00000018839,ENSRNOG00000001187,ENSRNOG00000009222,ENSRNOG00000010776,ENSRNOG00000011891,…	ENSRNOG00000003208,ENSRNOG00000010626,ENSRNOG00000001828,ENSRNOG00000022899,ENSRNOG00000046947,ENSRNOG00000012148,ENSRNOG00000004110,ENSRNOG00000009339,ENSRNOG00000002841,ENSRNOG00000001706,ENSRNOG00000029401,ENSRNOG00000015538,ENSRNOG00000013911,ENSRNOG00000014080,ENSRNOG00000038035,ENSRNOG00000002471,ENSRNOG00000004165,ENSRNOG00000010161,ENSRNOG00000033101,ENSRNOG00000007879,ENSRNOG00000034254,…	.
GO:0008289	lipid binding	0.0015113	0.027499	117	545	70	47	0.12844	0.0862385	ENSRNOG00000013794,ENSRNOG00000006990,ENSRNOG00000026128,ENSRNOG00000001431,ENSRNOG00000042771,ENSRNOG00000010805,ENSRNOG00000021046,ENSRNOG00000033444,ENSRNOG00000015237,ENSRNOG00000033883,ENSRNOG00000001804,ENSRNOG00000021581,ENSRNOG00000025052,ENSRNOG00000020733,ENSRNOG00000001010,ENSRNOG00000013886,ENSRNOG00000019435,ENSRNOG00000011683,ENSRNOG00000011745,ENSRNOG00000010971,ENSRNOG00000004555,…	ENSRNOG00000003098,ENSRNOG00000024677,ENSRNOG00000002045,ENSRNOG00000014997,ENSRNOG00000008839,ENSRNOG00000019645,ENSRNOG00000024345,ENSRNOG00000032788,ENSRNOG00000010161,ENSRNOG00000001287,ENSRNOG00000018233,ENSRNOG00000018452,ENSRNOG00000017132,ENSRNOG00000010812,ENSRNOG00000010668,ENSRNOG00000020279,ENSRNOG00000026941,ENSRNOG00000045829,ENSRNOG00000016630,ENSRNOG00000015080,ENSRNOG00000004198,…	.
GO:0005030	neurotrophin receptor activity	0.0016314	0.029418	4	4	2	2	0.5	0.5	ENSRNOG00000013953,ENSRNOG00000018839	ENSRNOG00000018674,ENSRNOG00000031814	.
GO:0017147	Wnt-protein binding	0.0018113	0.032115	11	24	4	7	0.166667	0.291667	ENSRNOG00000020716,ENSRNOG00000009465,ENSRNOG00000017319,ENSRNOG00000016242	ENSRNOG00000029141,ENSRNOG00000029449,ENSRNOG00000014678,ENSRNOG00000016848,ENSRNOG00000036816,ENSRNOG00000043304,ENSRNOG00000016119	.
GO:0005212	structural constituent of eye lens	0.0019088	0.033607	7	19	1	6	0.0526316	0.315789	ENSRNOG00000047175	ENSRNOG00000010524,ENSRNOG00000047653,ENSRNOG00000049770,ENSRNOG00000010402,ENSRNOG00000018087,ENSRNOG00000020922	.
GO:0045499	chemorepellent activity	0.0019339	0.03393	12	26	4	8	0.153846	0.307692	ENSRNOG00000019737,ENSRNOG00000025167,ENSRNOG00000003732,ENSRNOG00000045998	ENSRNOG00000006526,ENSRNOG00000014650,ENSRNOG00000017704,ENSRNOG00000004874,ENSRNOG00000006631,ENSRNOG00000007202,ENSRNOG00000004033,ENSRNOG00000007687	.
GO:0001540	beta-amyloid binding	0.0020113	0.034983	15	40	7	8	0.175	0.2	ENSRNOG00000009822,ENSRNOG00000012779,ENSRNOG00000018735,ENSRNOG00000028801,ENSRNOG00000017359,ENSRNOG00000001953,ENSRNOG00000016460	ENSRNOG00000016848,ENSRNOG00000016358,ENSRNOG00000025509,ENSRNOG00000021259,ENSRNOG00000014928,ENSRNOG00000010524,ENSRNOG00000014678,ENSRNOG00000002418	.
GO:0005138	interleukin-6 receptor binding	0.0020988	0.036225	4	5	4	0	0.8	0	ENSRNOG00000013963,ENSRNOG00000010278,ENSRNOG00000019675,ENSRNOG00000009997		.
GO:1901681	sulfur compound binding	0.0022698	0.038778	42	166	27	15	0.162651	0.0903614	ENSRNOG00000007159,ENSRNOG00000047894,ENSRNOG00000012966,ENSRNOG00000011205,ENSRNOG00000007224,ENSRNOG00000018694,ENSRNOG00000015461,ENSRNOG00000006320,ENSRNOG00000022256,ENSRNOG00000011631,ENSRNOG00000024207,ENSRNOG00000016267,ENSRNOG00000028512,ENSRNOG00000031232,ENSRNOG00000022298,ENSRNOG00000048472,ENSRNOG00000019354,ENSRNOG00000010580,ENSRNOG00000008697,ENSRNOG00000003616,ENSRNOG00000000552,…	ENSRNOG00000013588,ENSRNOG00000009892,ENSRNOG00000017392,ENSRNOG00000003121,ENSRNOG00000002052,ENSRNOG00000016752,ENSRNOG00000013572,ENSRNOG00000001750,ENSRNOG00000045829,ENSRNOG00000012181,ENSRNOG00000020525,ENSRNOG00000008749,ENSRNOG00000023148,ENSRNOG00000017233,ENSRNOG00000015036	.
GO:0045236	CXCR chemokine receptor binding	0.0024208	0.040974	4	6	4	0	0.666667	0	ENSRNOG00000022242,ENSRNOG00000022256,ENSRNOG00000022298,ENSRNOG00000016326		.
GO:0004896	cytokine receptor activity	0.0024901	0.041866	23	78	18	5	0.230769	0.0641026	ENSRNOG00000003954,ENSRNOG00000000187,ENSRNOG00000019216,ENSRNOG00000014378,ENSRNOG00000045668,ENSRNOG00000001713,ENSRNOG00000050509,ENSRNOG00000006094,ENSRNOG00000033192,ENSRNOG00000001928,ENSRNOG00000033234,ENSRNOG00000042080,ENSRNOG00000015441,ENSRNOG00000032973,ENSRNOG00000013170,ENSRNOG00000018735,ENSRNOG00000013963,ENSRNOG00000015027	ENSRNOG00000022176,ENSRNOG00000011478,ENSRNOG00000014683,ENSRNOG00000009204,ENSRNOG00000014835	.
GO:0016491	oxidoreductase activity	0.0025134	0.042152	130	692	75	55	0.108382	0.0794798	ENSRNOG00000015076,ENSRNOG00000028341,ENSRNOG00000013009,ENSRNOG00000014050,ENSRNOG00000007081,ENSRNOG00000014426,ENSRNOG00000007445,ENSRNOG00000005053,ENSRNOG00000017523,ENSRNOG00000017820,ENSRNOG00000008364,ENSRNOG00000008602,ENSRNOG00000000196,ENSRNOG00000042426,ENSRNOG00000005861,ENSRNOG00000046214,ENSRNOG00000036668,ENSRNOG00000015072,ENSRNOG00000017188,ENSRNOG00000013014,ENSRNOG00000033663,…	ENSRNOG00000005512,ENSRNOG00000010697,ENSRNOG00000007415,ENSRNOG00000009550,ENSRNOG00000020385,ENSRNOG00000033348,ENSRNOG00000028047,ENSRNOG00000008305,ENSRNOG00000016239,ENSRNOG00000013925,ENSRNOG00000036682,ENSRNOG00000009715,ENSRNOG00000009148,ENSRNOG00000016244,ENSRNOG00000003267,ENSRNOG00000004245,ENSRNOG00000032297,ENSRNOG00000007234,ENSRNOG00000010610,ENSRNOG00000015736,ENSRNOG00000015020,…	.
GO:0008083	growth factor activity	0.0025503	0.042629	27	120	17	10	0.141667	0.0833333	ENSRNOG00000008697,ENSRNOG00000010208,ENSRNOG00000019661,ENSRNOG00000009425,ENSRNOG00000021276,ENSRNOG00000012819,ENSRNOG00000023150,ENSRNOG00000010278,ENSRNOG00000012278,ENSRNOG00000016571,ENSRNOG00000019598,ENSRNOG00000007002,ENSRNOG00000008525,ENSRNOG00000007027,ENSRNOG00000002771,ENSRNOG00000026805,ENSRNOG00000018659	ENSRNOG00000017392,ENSRNOG00000007610,ENSRNOG00000009867,ENSRNOG00000048389,ENSRNOG00000002381,ENSRNOG00000015036,ENSRNOG00000019842,ENSRNOG00000016818,ENSRNOG00000018233,ENSRNOG00000002418	.
GO:0017049	GTP-Rho binding	0.002597	0.04316	8	16	4	4	0.25	0.25	ENSRNOG00000018616,ENSRNOG00000028113,ENSRNOG00000028946,ENSRNOG00000020904	ENSRNOG00000004198,ENSRNOG00000032136,ENSRNOG00000008517,ENSRNOG00000014343	.
GO:0016208	AMP binding	0.002607	0.043289	6	10	2	4	0.2	0.4	ENSRNOG00000001214,ENSRNOG00000006388	ENSRNOG00000009592,ENSRNOG00000009085,ENSRNOG00000007102,ENSRNOG00000004160	.
GO:0004298	threonine-type endopeptidase activity	0.0026993	0.044492	8	22	7	1	0.318182	0.0454545	ENSRNOG00000007114,ENSRNOG00000049920,ENSRNOG00000000456,ENSRNOG00000011745,ENSRNOG00000019494,ENSRNOG00000000459,ENSRNOG00000019868	ENSRNOG00000004493	.
GO:0070003	threonine-type peptidase activity	0.0026993	0.044492	8	22	7	1	0.318182	0.0454545	ENSRNOG00000019868,ENSRNOG00000000456,ENSRNOG00000019494,ENSRNOG00000011745,ENSRNOG00000000459,ENSRNOG00000007114,ENSRNOG00000049920	ENSRNOG00000004493	.
GO:0030165	PDZ domain binding	0.00308	0.049709	24	76	10	14	0.131579	0.184211	ENSRNOG00000050231,ENSRNOG00000046195,ENSRNOG00000021581,ENSRNOG00000004049,ENSRNOG00000002272,ENSRNOG00000046803,ENSRNOG00000016242,ENSRNOG00000018526,ENSRNOG00000010575,ENSRNOG00000004026	ENSRNOG00000021579,ENSRNOG00000016119,ENSRNOG00000046366,ENSRNOG00000020497,ENSRNOG00000004208,ENSRNOG00000016848,ENSRNOG00000014293,ENSRNOG00000004821,ENSRNOG00000004936,ENSRNOG00000001143,ENSRNOG00000016062,ENSRNOG00000029012,ENSRNOG00000037211,ENSRNOG00000021962	.

## Sheet: GeneID_to_GeneName_Figure-3D
Significant Top 20 of DEG enriched molecular function GO terms (Figure 3D)		1				2				3				4				5				6				7				8				9				10				11				12
	GO_accession	GO:0005488				GO:0005515				GO:0043167				GO:0043168				GO:0036094				GO:0097367				GO:0000166				GO:1901265				GO:0019899				GO:0042802				GO:0005102				GO:0046983
	Description	binding				protein binding				ion binding				anion binding				small molecule binding				carbohydrate derivative binding				nucleotide binding				nucleoside phosphate binding				enzyme binding				identical protein binding				receptor binding				protein dimerization activity
	Regulation	Up		Down		Up		Down		Up		Down		Up		Down		Up		Down		Up		Down		Up		Down		Up		Down		Up		Down		Up		Down		Up		Down		Up		Down
	DEG denominator	ENSMBL_ID	Gene_Name	ENSMBL_ID	Gene_Name	ENSMBL_ID	Gene_Name	ENSMBL_ID	Gene_Name	ENSMBL_ID	Gene_Name	ENSMBL_ID	Gene_Name	ENSMBL_ID	Gene_Name	ENSMBL_ID	Gene_Name	ENSMBL_ID	Gene_Name	ENSMBL_ID	Gene_Name	ENSMBL_ID	Gene_Name	ENSMBL_ID	Gene_Name	ENSMBL_ID	Gene_Name	ENSMBL_ID	Gene_Name	ENSMBL_ID	Gene_Name	ENSMBL_ID	Gene_Name	ENSMBL_ID	Gene_Name	ENSMBL_ID	Gene_Name	ENSMBL_ID	Gene_Name	ENSMBL_ID	Gene_Name	ENSMBL_ID	Gene_Name	ENSMBL_ID	Gene_Name	ENSMBL_ID	Gene_Name	ENSMBL_ID	Gene_Name
	DEG list ---->>	ENSRNOG00000018532	Pcgf5	ENSRNOG00000016848	Fzd4	ENSRNOG00000032708	RT1-Bb	ENSRNOG00000017233	Mmachc	ENSRNOG00000020205	Agrn	ENSRNOG00000024808	Stk39	ENSRNOG00000004710	Rbks	ENSRNOG00000013053	Trpm6	ENSRNOG00000037113	Slfn2	ENSRNOG00000022899	Cdk15	ENSRNOG00000028814	Oasl2	ENSRNOG00000002278	Tec	ENSRNOG00000016378	Map3k8	ENSRNOG00000020696	Pmvk	ENSRNOG00000042137	Tmem173	ENSRNOG00000001828	Stk38l	ENSRNOG00000000323	Prdm1	ENSRNOG00000032136	Cdc42ep3	ENSRNOG00000009576	Xpa	ENSRNOG00000015496	Tpm4	ENSRNOG00000008930	Tnfsf15	ENSRNOG00000032659	Plcl1	ENSRNOG00000023931	Ggn	ENSRNOG00000050539	Fbln5
		ENSRNOG00000005214	Plek	ENSRNOG00000014080	Kif23	ENSRNOG00000023143	Nlrp1a	ENSRNOG00000010077	Smarcd3	ENSRNOG00000007159	Ccl2	ENSRNOG00000014997	Igf2r	ENSRNOG00000016945	Pla2g2a	ENSRNOG00000003742	Cdkl5	ENSRNOG00000026653	Hcar2	ENSRNOG00000005275	Shmt1	ENSRNOG00000006227	Ifih1	ENSRNOG00000007419	Pank3	ENSRNOG00000014268	Abca2	ENSRNOG00000032150	Adcy2	ENSRNOG00000048315	Eif2ak2	ENSRNOG00000011582	Rab3d	ENSRNOG00000046803	Arhgef16	ENSRNOG00000013925	Nox4	ENSRNOG00000009640	Psmf1	ENSRNOG00000010524	Cryab	ENSRNOG00000013634	Myd88	ENSRNOG00000007610	Gdf11	ENSRNOG00000018730	Nectin2	ENSRNOG00000032178	Cenpa
		ENSRNOG00000045743	Etnppl	ENSRNOG00000032297	Msmo1	ENSRNOG00000010558	Ppif	ENSRNOG00000020246	Myl9	ENSRNOG00000042826	Zfp52	ENSRNOG00000009620	Cybrd1	ENSRNOG00000011039	Gch1	ENSRNOG00000016358	Apba2	ENSRNOG00000006116	Hk2	ENSRNOG00000046947	Ak5	ENSRNOG00000008596	Ttll9	ENSRNOG00000027592	Rerg	ENSRNOG00000027839	Ptk2b	ENSRNOG00000018929	Kif20b	ENSRNOG00000006116	Hk2	ENSRNOG00000018371	Tubb6	ENSRNOG00000008525	Csf3	ENSRNOG00000003897	Col1a1	ENSRNOG00000019456	Kars	ENSRNOG00000003897	Col1a1	ENSRNOG00000006238	Traf2	ENSRNOG00000018993	Ilk	ENSRNOG00000026293	Jun	ENSRNOG00000003537	Spta1
		ENSRNOG00000001982	Cblb	ENSRNOG00000018681	Nes	ENSRNOG00000018517	Trim21	ENSRNOG00000002997	Slc9a3r2	ENSRNOG00000016289	Bmpr1b	ENSRNOG00000016448	Eef2k	ENSRNOG00000004063	Sh3pxd2b	ENSRNOG00000047314	Tk1	ENSRNOG00000048315	Eif2ak2	ENSRNOG00000012148	Trio	ENSRNOG00000020793	Ruvbl2	ENSRNOG00000022196	Bmpr2	ENSRNOG00000017523	H6pd	ENSRNOG00000047102	Popdc3	ENSRNOG00000026653	Hcar2	ENSRNOG00000010626	Sphk1	ENSRNOG00000008364	Cat	ENSRNOG00000048703	Alkal1	ENSRNOG00000017243	Bnip3	ENSRNOG00000036682	Pycr1	ENSRNOG00000046834	C3	ENSRNOG00000019205	Gnpat	ENSRNOG00000003147	Sqstm1	ENSRNOG00000015033	Mxd4
		ENSRNOG00000007467	Ace3	ENSRNOG00000007567	Rem1	ENSRNOG00000016326	Cx3cl1	ENSRNOG00000047960	Rab9b	ENSRNOG00000031202	Trim30c	ENSRNOG00000010274	Smc4	ENSRNOG00000015076	Cyp26b1	ENSRNOG00000016630	Tln1	ENSRNOG00000042137	Tmem173	ENSRNOG00000004110	Trib2	ENSRNOG00000015440	Wrn	ENSRNOG00000004496	Rock2	ENSRNOG00000039754	Rab7b	ENSRNOG00000017912	Atp2a3	ENSRNOG00000037113	Slfn2	ENSRNOG00000003208	Ercc6l	ENSRNOG00000017787	Ripk1	ENSRNOG00000009085	Prkag2	ENSRNOG00000007437	Irf5	ENSRNOG00000019892	Lrrfip1	ENSRNOG00000003732	Flrt2	ENSRNOG00000009972	Rara	ENSRNOG00000042848	Jam2	ENSRNOG00000001082	Abcb9
		ENSRNOG00000008987	Rnf139	ENSRNOG00000029141	Trabd2b	ENSRNOG00000030712	RT1-A2	ENSRNOG00000008855	Gjb2	ENSRNOG00000017191	Trim5	ENSRNOG00000003276	Myo1d	ENSRNOG00000027008	Igtp	ENSRNOG00000003762	Smarca1	ENSRNOG00000023376	Riok3	ENSRNOG00000003208	Ercc6l	ENSRNOG00000016346	Prkcd	ENSRNOG00000015036	Ctgf	ENSRNOG00000021817	Irak2	ENSRNOG00000009085	Prkag2	ENSRNOG00000013953	Ntrk1	ENSRNOG00000004110	Trib2	ENSRNOG00000017243	Bnip3	ENSRNOG00000001825	AABR07034767.1	ENSRNOG00000017787	Ripk1	ENSRNOG00000008839	Pparg	ENSRNOG00000014171	Tnfsf13	ENSRNOG00000016818	Fgfr3	ENSRNOG00000002525	Ptgs2	ENSRNOG00000010274	Smc4
		ENSRNOG00000019598	Vegfa	ENSRNOG00000014021	Matn4	ENSRNOG00000007359	Gca	ENSRNOG00000019926	Ramp1	ENSRNOG00000038746	Bco2	ENSRNOG00000017392	Fgf2	ENSRNOG00000002659	Ciita	ENSRNOG00000018929	Kif20b	ENSRNOG00000019036	Ldhd	ENSRNOG00000010626	Sphk1	ENSRNOG00000012278	Fgf10	ENSRNOG00000008841	Orc1	ENSRNOG00000008364	Cat	ENSRNOG00000009715	Me1	ENSRNOG00000023991	Rab20	ENSRNOG00000012148	Trio	ENSRNOG00000021581	Rapgef2	ENSRNOG00000008839	Pparg	ENSRNOG00000008364	Cat	ENSRNOG00000004029	Nectin4	ENSRNOG00000001313	Gnaz	ENSRNOG00000001295	S100b	ENSRNOG00000009820	Bnip3l	ENSRNOG00000011052	Gars
		ENSRNOG00000031607	RT1-CE3	ENSRNOG00000027331	Ppef1	ENSRNOG00000016875	Cbx7	ENSRNOG00000007540	Msc	ENSRNOG00000004890	Adcy8	ENSRNOG00000003357	Col3a1	ENSRNOG00000012853	Tk2	ENSRNOG00000002045	Anxa3	ENSRNOG00000006388	Pygl	ENSRNOG00000018371	Tubb6	ENSRNOG00000006418	Samhd1	ENSRNOG00000011841	Map2	ENSRNOG00000048302	LOC100910979	ENSRNOG00000004148	Cdk17	ENSRNOG00000002763	Ulk2	ENSRNOG00000046947	Ak5	ENSRNOG00000017895	Eno1	ENSRNOG00000011058	Utrn	ENSRNOG00000021817	Irak2	ENSRNOG00000039183	Cip2a	ENSRNOG00000012160	Syk	ENSRNOG00000019482	Gnao1	ENSRNOG00000003296	Dck	ENSRNOG00000013949	Idh2
		ENSRNOG00000009075	Trim13	ENSRNOG00000013057	Prc1	ENSRNOG00000049560	Glul	ENSRNOG00000029449	Ror1	ENSRNOG00000000782	Trim10	ENSRNOG00000018233	Gas6	ENSRNOG00000008697	Nov	ENSRNOG00000017912	Atp2a3	ENSRNOG00000032240	Gbp5	ENSRNOG00000011582	Rab3d	ENSRNOG00000042086	Rab26	ENSRNOG00000020279	Syt11	ENSRNOG00000017787	Ripk1	ENSRNOG00000045948	Arl10	ENSRNOG00000016384	Pik3cb	ENSRNOG00000022899	Cdk15	ENSRNOG00000025053	Lrp1	ENSRNOG00000003977	Dusp1	ENSRNOG00000007152	Bhlhe40	ENSRNOG00000011407	Prag1	ENSRNOG00000050210	RT1-CE10	ENSRNOG00000003357	Col3a1	ENSRNOG00000049402	Nbl1	ENSRNOG00000003613	Mid1
		ENSRNOG00000000172	Sqor	ENSRNOG00000014343	Anln	ENSRNOG00000017699	Mill1	ENSRNOG00000016810	Stmn1	ENSRNOG00000009131	Zc3h12a	ENSRNOG00000049236	Myh9	ENSRNOG00000021581	Rapgef2	ENSRNOG00000047102	Popdc3	ENSRNOG00000009031	Gucy2c	ENSRNOG00000001828	Stk38l	ENSRNOG00000002244	Pdgfra	ENSRNOG00000018434	Stab1	ENSRNOG00000006384	Ddx58	ENSRNOG00000016670	AABR07028769.1	ENSRNOG00000005749	Foxred2	ENSRNOG00000009339	Cenpe	ENSRNOG00000019666	Ubxn1	ENSRNOG00000015794	Fam83d	ENSRNOG00000013269	Tnfsf10	ENSRNOG00000018929	Kif20b	ENSRNOG00000018009	Rab8b	ENSRNOG00000013286	Pdcl3	ENSRNOG00000012473	Cflar	ENSRNOG00000021750	Id1
		ENSRNOG00000001971	Bbx	ENSRNOG00000004874	Flrt3	ENSRNOG00000008415	Nab2	ENSRNOG00000019778	Cavin1	ENSRNOG00000008478	Mmp13	ENSRNOG00000008691	Ick	ENSRNOG00000048302	LOC100910979	ENSRNOG00000001515	Map3k20	ENSRNOG00000029195	Uba7	ENSRNOG00000002841	Cdc42bpa	ENSRNOG00000014060	Mras	ENSRNOG00000014193	Lig1	ENSRNOG00000021581	Rapgef2	ENSRNOG00000047314	Tk1	ENSRNOG00000029195	Uba7	ENSRNOG00000012386	Zbtb38	ENSRNOG00000002568	Socs1	ENSRNOG00000003742	Cdkl5	ENSRNOG00000008246	Emilin1	ENSRNOG00000048411	Uhrf1	ENSRNOG00000014333	Vcam1	ENSRNOG00000009656	Rspo1	ENSRNOG00000011513	Gla	ENSRNOG00000012060	Gucy1b1
		ENSRNOG00000020942	Plekha4	ENSRNOG00000000129	Phf24	ENSRNOG00000001302	Adora2a	ENSRNOG00000013949	Idh2	ENSRNOG00000022800	Sp140	ENSRNOG00000016097	Kyat1	ENSRNOG00000017787	Ripk1	ENSRNOG00000010610	Hpgd	ENSRNOG00000005749	Foxred2	ENSRNOG00000001706	Kalrn	ENSRNOG00000048472	Comp	ENSRNOG00000012141	Xrcc3	ENSRNOG00000019456	Kars	ENSRNOG00000009783	Camk2g	ENSRNOG00000032240	Gbp5	ENSRNOG00000029401	Actg2	ENSRNOG00000015420	Stxbp1	ENSRNOG00000050647	LOC108348108	ENSRNOG00000017895	Eno1	ENSRNOG00000045920	Mcu	ENSRNOG00000000777	RT1-S3	ENSRNOG00000036816	Wls	ENSRNOG00000006248	Trim37	ENSRNOG00000008224	Jdp2
		ENSRNOG00000001729	Xxylt1	ENSRNOG00000002841	Cdc42bpa	ENSRNOG00000004276	Itga3	ENSRNOG00000016866	Fhl2	ENSRNOG00000032353	Mmp1	ENSRNOG00000012486	Prim2	ENSRNOG00000016267	Chst15	ENSRNOG00000006545	44081	ENSRNOG00000016384	Pik3cb	ENSRNOG00000029401	Actg2	ENSRNOG00000011513	Gla	ENSRNOG00000004479	Aurka	ENSRNOG00000005861	Hsd11b1	ENSRNOG00000014718	Acsl3	ENSRNOG00000009031	Gucy2c	ENSRNOG00000001706	Kalrn	ENSRNOG00000027839	Ptk2b	ENSRNOG00000017914	Cavin3	ENSRNOG00000022839	Ifit3	ENSRNOG00000016552	Hmgcs1	ENSRNOG00000026647	Cxcl16	ENSRNOG00000017392	Fgf2	ENSRNOG00000000477	Daxx	ENSRNOG00000001720	Hes1
		ENSRNOG00000006388	Pygl	ENSRNOG00000007680	Fhl5	ENSRNOG00000008837	Ass1	ENSRNOG00000018413	Per3	ENSRNOG00000021614	Kmt2e	ENSRNOG00000019681	Pold1	ENSRNOG00000036745	Gna13	ENSRNOG00000008553	Mthfr	ENSRNOG00000002763	Ulk2	ENSRNOG00000012386	Zbtb38	ENSRNOG00000013585	Nmnat3	ENSRNOG00000019100	Kif2c	ENSRNOG00000036745	Gna13	ENSRNOG00000003762	Smarca1	ENSRNOG00000006388	Pygl	ENSRNOG00000002841	Cdc42bpa	ENSRNOG00000015285	Lrp4	ENSRNOG00000004100	Trib1	ENSRNOG00000015285	Lrp4	ENSRNOG00000023546	Hspb1	ENSRNOG00000047085	Lrrtm2	ENSRNOG00000019570	Gng3	ENSRNOG00000007359	Gca	ENSRNOG00000011593	Hey1
		ENSRNOG00000029195	Uba7	ENSRNOG00000007202	Sema3d	ENSRNOG00000020182	Mvp	ENSRNOG00000008224	Jdp2	ENSRNOG00000016733	Rab13	ENSRNOG00000028344	LOC103694874	ENSRNOG00000019456	Kars	ENSRNOG00000018697	Abcb6	ENSRNOG00000023991	Rab20	ENSRNOG00000009339	Cenpe	ENSRNOG00000003296	Dck	ENSRNOG00000042536	Pde4d	ENSRNOG00000032396	RGD1559575	ENSRNOG00000010017	Wee1	ENSRNOG00000023376	Riok3	ENSRNOG00000013911	Nagk	ENSRNOG00000018412	Sfi1	ENSRNOG00000005343	Esr2	ENSRNOG00000015420	Stxbp1	ENSRNOG00000005343	Esr2	ENSRNOG00000009385	Pik3cg	ENSRNOG00000042536	Pde4d	ENSRNOG00000019322	Notch1	ENSRNOG00000004479	Aurka
		ENSRNOG00000013948	Zc3hav1	ENSRNOG00000012386	Zbtb38	ENSRNOG00000016571	Ngf	ENSRNOG00000017628	Tagln	ENSRNOG00000016163	Slc1a3	ENSRNOG00000016316	Mcm2	ENSRNOG00000016378	Map3k8	ENSRNOG00000006508	Thnsl2	ENSRNOG00000013953	Ntrk1	ENSRNOG00000015538	Abcd2	ENSRNOG00000016733	Rab13	ENSRNOG00000012060	Gucy1b1	ENSRNOG00000016267	Chst15	ENSRNOG00000004160	Prps2	ENSRNOG00000019036	Ldhd	ENSRNOG00000015538	Abcd2	ENSRNOG00000014264	AABR07027306.1	ENSRNOG00000023546	Hspb1	ENSRNOG00000017941	Optn	ENSRNOG00000016075	Dmrt1	ENSRNOG00000000457	Tap1	ENSRNOG00000018233	Gas6	ENSRNOG00000002244	Pdgfra	ENSRNOG00000015562	Cdh17
		ENSRNOG00000007224	Bmt2	ENSRNOG00000007006	Slc3a1	ENSRNOG00000022256	Cxcl10	ENSRNOG00000006930	Casq1	ENSRNOG00000000455	Tap2	ENSRNOG00000016419	Pdlim5	ENSRNOG00000027839	Ptk2b	ENSRNOG00000008862	Abcg4	ENSRNOG00000045738	Ak4	ENSRNOG00000013911	Nagk	ENSRNOG00000017129	Ttll4	ENSRNOG00000018233	Gas6	ENSRNOG00000012853	Tk2	ENSRNOG00000002092	Hunk	ENSRNOG00000025285	Gfm2	ENSRNOG00000007462	44082	ENSRNOG00000046207	Cbx4	ENSRNOG00000012237	Rdx	ENSRNOG00000007081	Xdh	ENSRNOG00000009867	Tgfb3	ENSRNOG00000014290	Grm1	ENSRNOG00000015036	Ctgf	ENSRNOG00000005390	Nup210	ENSRNOG00000011647	S100a6
		ENSRNOG00000007905	Itga7	ENSRNOG00000000875	Fhl1	ENSRNOG00000003028	Dnah17	ENSRNOG00000050539	Fbln5	ENSRNOG00000020587	Efemp2	ENSRNOG00000017558	Tubb2a	ENSRNOG00000014268	Abca2	ENSRNOG00000003121	Rtn4rl1	ENSRNOG00000014124	Nod2	ENSRNOG00000014080	Kif23	ENSRNOG00000000455	Tap2	ENSRNOG00000049236	Myh9	ENSRNOG00000002659	Ciita	ENSRNOG00000000479	Kifc1	ENSRNOG00000013229	Mthfs	ENSRNOG00000007567	Rem1	ENSRNOG00000016123	Rnf144b	ENSRNOG00000024250	Wwc3	ENSRNOG00000004226	Irak3	ENSRNOG00000004160	Prps2	ENSRNOG00000025167	Sema4b	ENSRNOG00000014350	Cyr61	ENSRNOG00000021276	Bmp2	ENSRNOG00000020922	Hspb6
		ENSRNOG00000049517	Tnfaip3	ENSRNOG00000032660	Adgrl2	ENSRNOG00000007284	Slc2a1	ENSRNOG00000003870	C1qtnf2	ENSRNOG00000013585	Nmnat3	ENSRNOG00000011720	L3mbtl3	ENSRNOG00000021817	Irak2	ENSRNOG00000047960	Rab9b	ENSRNOG00000033663	P4ha2	ENSRNOG00000038035	Kif4a	ENSRNOG00000008177	Pim2	ENSRNOG00000008691	Ick	ENSRNOG00000008047	Khk	ENSRNOG00000050647	LOC108348108	ENSRNOG00000000172	Sqor	ENSRNOG00000038035	Kif4a	ENSRNOG00000008292	Hif1a	ENSRNOG00000002710	Cnst	ENSRNOG00000000485	Bak1	ENSRNOG00000012237	Rdx	ENSRNOG00000022242	Cxcl9	ENSRNOG00000014387	Chac1	ENSRNOG00000008658	Mitf	ENSRNOG00000002791	Bcl2
		ENSRNOG00000002074	Rest	ENSRNOG00000046947	Ak5	ENSRNOG00000012989	Serinc2	ENSRNOG00000003669	Myocd	ENSRNOG00000003296	Dck	ENSRNOG00000008061	Nuak1	ENSRNOG00000012878	Atp7b	ENSRNOG00000002407	Pdxdc1	ENSRNOG00000026235	Hk3	ENSRNOG00000007567	Rem1	ENSRNOG00000002881	Ddr2	ENSRNOG00000008061	Nuak1	ENSRNOG00000027008	Igtp	ENSRNOG00000003742	Cdkl5	ENSRNOG00000026235	Hk3	ENSRNOG00000014080	Kif23	ENSRNOG00000017941	Optn	ENSRNOG00000047957	Traf5	ENSRNOG00000014254	Cpt1a	ENSRNOG00000047957	Traf5	ENSRNOG00000000488	Hmga1	ENSRNOG00000001414	Serpine1	ENSRNOG00000008400	Pml	ENSRNOG00000020279	Syt11
		ENSRNOG00000042080	Il31ra	ENSRNOG00000017828	Egr3	ENSRNOG00000038881	Hcls1	ENSRNOG00000022911	Hjurp	ENSRNOG00000005695	Mgp	ENSRNOG00000017132	Snx30	ENSRNOG00000002425	Pctp	ENSRNOG00000017233	Mmachc	ENSRNOG00000000172	Sqor	ENSRNOG00000007462	44082	ENSRNOG00000016289	Bmpr1b	ENSRNOG00000016316	Mcm2	ENSRNOG00000019290	Pskh1	ENSRNOG00000004100	Trib1	ENSRNOG00000014124	Nod2	ENSRNOG00000018536	Pck2	ENSRNOG00000001269	Ppp1cc	ENSRNOG00000014718	Acsl3	ENSRNOG00000013009	Ldha	ENSRNOG00000047314	Tk1	ENSRNOG00000048914	Traf1	ENSRNOG00000007202	Sema3d	ENSRNOG00000011652	Sppl2a	ENSRNOG00000010617	Scube1
		ENSRNOG00000015591	Cndp2	ENSRNOG00000007443	Jag1	ENSRNOG00000001425	Sh2b2	ENSRNOG00000003098	Prom1	ENSRNOG00000002520	Litaf	ENSRNOG00000017311	Me3	ENSRNOG00000019208	P2rx5	ENSRNOG00000029449	Ror1	ENSRNOG00000013229	Mthfs	ENSRNOG00000016244	Mical2	ENSRNOG00000007159	Ccl2	ENSRNOG00000017850	Dctpp1	ENSRNOG00000039241	Ythdc2	ENSRNOG00000013053	Trpm6	ENSRNOG00000045738	Ak4	ENSRNOG00000010161	Myo10	ENSRNOG00000000299	Foxo3	ENSRNOG00000021685	Cdk5r1	ENSRNOG00000011039	Gch1	ENSRNOG00000029047	Cubn	ENSRNOG00000006304	Mdm2	ENSRNOG00000006631	Sema3e	ENSRNOG00000020355	Twist2	ENSRNOG00000024365	Ect2
		ENSRNOG00000037113	Slfn2	ENSRNOG00000010765	Vcl	ENSRNOG00000016551	Bcl2l11	ENSRNOG00000005037	Kif18a	ENSRNOG00000014060	Mras	ENSRNOG00000018434	Stab1	ENSRNOG00000002511	Flt4	ENSRNOG00000003160	RragB	ENSRNOG00000025285	Gfm2	ENSRNOG00000033101	Myo18a	ENSRNOG00000005284	Itpka	ENSRNOG00000017558	Tubb2a	ENSRNOG00000001963	Mx2	ENSRNOG00000008471	Kif21b	ENSRNOG00000018839	Ntrk2	ENSRNOG00000004165	Prkd1	ENSRNOG00000011039	Gch1	ENSRNOG00000004621	Rtn4	ENSRNOG00000010580	Acot7	ENSRNOG00000031916	Timeless	ENSRNOG00000007027	Hgf	ENSRNOG00000002343	Uchl1	ENSRNOG00000004276	Itga3	ENSRNOG00000018184	Tpm1
		ENSRNOG00000000480	Phf1	ENSRNOG00000042374	Tgif2	ENSRNOG00000012772	Nqo1	ENSRNOG00000016374	Fgfr2	ENSRNOG00000046261	Acp5	ENSRNOG00000023433	Gata6	ENSRNOG00000003923	Rab21	ENSRNOG00000031801	Ephb3	ENSRNOG00000049994	Ifi44l	ENSRNOG00000010812	Osbpl6	ENSRNOG00000004890	Adcy8	ENSRNOG00000010274	Smc4	ENSRNOG00000011039	Gch1	ENSRNOG00000009008	Rab39a	ENSRNOG00000012771	Ddx41	ENSRNOG00000002471	Polq	ENSRNOG00000013009	Ldha	ENSRNOG00000031915	Hdac10	ENSRNOG00000019246	Psme2	ENSRNOG00000016731	Tpm2	ENSRNOG00000002093	Tgfbr3	ENSRNOG00000006033	Spon2	ENSRNOG00000001302	Adora2a	ENSRNOG00000010966	Itgb1
		ENSRNOG00000018693	Asgr1	ENSRNOG00000028585	Tceal8	ENSRNOG00000020434	Ascl2	ENSRNOG00000004078	Eno3	ENSRNOG00000019968	Trim8	ENSRNOG00000020279	Syt11	ENSRNOG00000031598	AABR07053650.1	ENSRNOG00000018452	Unc13a	ENSRNOG00000001187	Oasl	ENSRNOG00000021063	Grin2d	ENSRNOG00000043201	Coq8a	ENSRNOG00000016448	Eef2k	ENSRNOG00000013009	Ldha	ENSRNOG00000007546	Asns	ENSRNOG00000031138	Irgm	ENSRNOG00000033101	Myo18a	ENSRNOG00000020737	Cdc25a	ENSRNOG00000002524	Gpr37	ENSRNOG00000005124	Plekhh2	ENSRNOG00000043304	Apcdd1	ENSRNOG00000019812	Nr1h2	ENSRNOG00000046202	Metrnl	ENSRNOG00000019968	Trim8	ENSRNOG00000017233	Mmachc
		ENSRNOG00000006116	Hk2	ENSRNOG00000001828	Stk38l	ENSRNOG00000002272	Lnx1	ENSRNOG00000015354	Aox1	ENSRNOG00000042086	Rab26	ENSRNOG00000009411	Chn2	ENSRNOG00000019354	Ptch1	ENSRNOG00000014336	Mcm5	ENSRNOG00000028768	Gbp4	ENSRNOG00000002471	Polq	ENSRNOG00000017136	Syt17	ENSRNOG00000003276	Myo1d	ENSRNOG00000004710	Rbks	ENSRNOG00000004072	Myo1c	ENSRNOG00000004870	Dyrk3	ENSRNOG00000016244	Mical2	ENSRNOG00000047605	Ptprk	ENSRNOG00000018214	Bok	ENSRNOG00000026435	Arid3a	ENSRNOG00000018214	Bok	ENSRNOG00000011406	Ccl4	ENSRNOG00000012390	Npw	ENSRNOG00000010906	Ccl5	ENSRNOG00000013481	Cdh11
		ENSRNOG00000004854	Has2	ENSRNOG00000020497	Plekha1	ENSRNOG00000000461	Brd2	ENSRNOG00000007894	Mpdz	ENSRNOG00000011784	Mocs1	ENSRNOG00000004479	Aurka	ENSRNOG00000009912	Fgr	ENSRNOG00000005037	Kif18a	ENSRNOG00000004870	Dyrk3	ENSRNOG00000004165	Prkd1	ENSRNOG00000037768	Rab43	ENSRNOG00000024808	Stk39	ENSRNOG00000025645	Abca13	ENSRNOG00000017445	Tubb2b	ENSRNOG00000028768	Gbp4	ENSRNOG00000034254	Actb	ENSRNOG00000023334	Parp14	ENSRNOG00000046366	Dmd	ENSRNOG00000003616	Grem2	ENSRNOG00000028649	Tox3	ENSRNOG00000003147	Sqstm1	ENSRNOG00000007443	Jag1	ENSRNOG00000000250	Jmjd6	ENSRNOG00000020433	Actn4
		ENSRNOG00000001407	Tfr2	ENSRNOG00000020525	Col5a3	ENSRNOG00000003291	Creg1	ENSRNOG00000005917	Pawr	ENSRNOG00000020793	Ruvbl2	ENSRNOG00000000925	Psph	ENSRNOG00000011631	Fst	ENSRNOG00000019257	Kif27	ENSRNOG00000031138	Irgm	ENSRNOG00000010161	Myo10	ENSRNOG00000025100	Ikbke	ENSRNOG00000029535	Nrbp2	ENSRNOG00000004226	Irak3	ENSRNOG00000008862	Abcg4	ENSRNOG00000001187	Oasl	ENSRNOG00000007879	Stk26	ENSRNOG00000003538	Adamts4	ENSRNOG00000004072	Myo1c	ENSRNOG00000008064	Naga	ENSRNOG00000008862	Abcg4	ENSRNOG00000006569	Itgb8	ENSRNOG00000008323	Pitpnm3	ENSRNOG00000013973	Lcn2	ENSRNOG00000043094	Oxct1
		ENSRNOG00000007814	Kdm3a	ENSRNOG00000004645	Galnt5	ENSRNOG00000001480	Ncf1	ENSRNOG00000051120	Il17d	ENSRNOG00000011913	Cp	ENSRNOG00000007419	Pank3	ENSRNOG00000042070	Ticam2	ENSRNOG00000011052	Gars	ENSRNOG00000012771	Ddx41	ENSRNOG00000018536	Pck2	ENSRNOG00000030443	Rab9a	ENSRNOG00000009338	Kras	ENSRNOG00000007081	Xdh	ENSRNOG00000000307	Mical1	ENSRNOG00000049994	Ifi44l	ENSRNOG00000018416	Ttbk1	ENSRNOG00000007596	Rffl	ENSRNOG00000026212	Micall1	ENSRNOG00000001383	Slc8b1	ENSRNOG00000026212	Micall1	ENSRNOG00000009425	Fgf7	ENSRNOG00000004874	Flrt3	ENSRNOG00000004255	Usf1	ENSRNOG00000019926	Ramp1
		ENSRNOG00000013330	Cdhr1	ENSRNOG00000020875	Celf3	ENSRNOG00000038761	Hacd2	ENSRNOG00000002182	44085	ENSRNOG00000018467	Mitd1	ENSRNOG00000003772	Csrp2	ENSRNOG00000042353	Mlkl	ENSRNOG00000004807	Arf2	ENSRNOG00000018839	Ntrk2	ENSRNOG00000047143	Fkbp1b	ENSRNOG00000002093	Tgfbr3	ENSRNOG00000019482	Gnao1	ENSRNOG00000016995	Zap70	ENSRNOG00000020822	Atp8b2	ENSRNOG00000010861	Atad1	ENSRNOG00000047143	Fkbp1b	ENSRNOG00000047300	Bdkrb2	ENSRNOG00000000307	Mical1	ENSRNOG00000047175	Cryaa	ENSRNOG00000007546	Asns	ENSRNOG00000007159	Ccl2	ENSRNOG00000029012	Shisa6	ENSRNOG00000009681	Flot2	ENSRNOG00000007540	Msc
		ENSRNOG00000042137	Tmem173	ENSRNOG00000032778	Bub1	ENSRNOG00000009997	Erap1	ENSRNOG00000007862	Acat1	ENSRNOG00000006227	Ifih1	ENSRNOG00000032659	Plcl1	ENSRNOG00000009982	Pnp	ENSRNOG00000001833	Mcm4	ENSRNOG00000002898	Nme7	ENSRNOG00000018416	Ttbk1	ENSRNOG00000027002	NEWGENE_1310139	ENSRNOG00000009963	Ctps1	ENSRNOG00000020159	Dalrd3	ENSRNOG00000008553	Mthfr	ENSRNOG00000011891	Atp6v1b2	ENSRNOG00000021713	Kif18b	ENSRNOG00000042353	Mlkl	ENSRNOG00000049385	Adamtsl4	ENSRNOG00000014328	Frs3	ENSRNOG00000015020	Idh1	ENSRNOG00000005326	Cnrip1	ENSRNOG00000002381	Bmp3	ENSRNOG00000006532	H3f3b	ENSRNOG00000000925	Psph
		ENSRNOG00000013092	Lonrf3	ENSRNOG00000015878	Pif1	ENSRNOG00000012702	Nfya	ENSRNOG00000002218	Stbd1	ENSRNOG00000000250	Jmjd6	ENSRNOG00000023116	Agmo	ENSRNOG00000030216	Abcg3l1	ENSRNOG00000014365	Gne	ENSRNOG00000012892	Abca4	ENSRNOG00000007879	Stk26	ENSRNOG00000004257	Ctps2	ENSRNOG00000017392	Fgf2	ENSRNOG00000006450	Erbb2	ENSRNOG00000018697	Abcb6	ENSRNOG00000010776	Atp13a1	ENSRNOG00000043099	Ddx21	ENSRNOG00000014859	Rnf152	ENSRNOG00000037211	Kif14	ENSRNOG00000008049	Max	ENSRNOG00000017993	Abcb10	ENSRNOG00000011513	Gla	ENSRNOG00000000826	Flot1	ENSRNOG00000020083	Scly	ENSRNOG00000007419	Pank3
		ENSRNOG00000042560	Bag4	ENSRNOG00000008053	Atp8a2	ENSRNOG00000015385	Pink1	ENSRNOG00000001173	Cabp1	ENSRNOG00000013973	Lcn2	ENSRNOG00000015085	Dmpk	ENSRNOG00000016995	Zap70	ENSRNOG00000011951	Plk2	ENSRNOG00000009222	Epha2	ENSRNOG00000034254	Actb	ENSRNOG00000020295	Plekhn1	ENSRNOG00000015267	Aldh18a1	ENSRNOG00000042353	Mlkl	ENSRNOG00000012602	Recql	ENSRNOG00000009222	Epha2	ENSRNOG00000009550	Sqle	ENSRNOG00000021318	Epas1	ENSRNOG00000006831	Pgr	ENSRNOG00000021105	Gabpb2	ENSRNOG00000010610	Hpgd	ENSRNOG00000036685	Npb	ENSRNOG00000001708	Dvl3	ENSRNOG00000003442	Adora1	ENSRNOG00000010386	H2afx
		ENSRNOG00000018039	Sncb	ENSRNOG00000047896	Kctd10	ENSRNOG00000012346	Epb41l2	ENSRNOG00000010645	Lgals3	ENSRNOG00000012278	Fgf10	ENSRNOG00000047966	Hspa1l	ENSRNOG00000006450	Erbb2	ENSRNOG00000020660	Cfl1	ENSRNOG00000010776	Atp13a1	ENSRNOG00000002862	Clcn5	ENSRNOG00000008170	Jph2	ENSRNOG00000020770	Arl4d	ENSRNOG00000017163	Pfkp	ENSRNOG00000006545	44081	ENSRNOG00000012892	Abca4	ENSRNOG00000014616	Iars	ENSRNOG00000019193	Stx1b	ENSRNOG00000007955	Timp4	ENSRNOG00000003984	Apln	ENSRNOG00000006831	Pgr	ENSRNOG00000015992	Ccl20	ENSRNOG00000019864	C1qtnf12	ENSRNOG00000015440	Wrn	ENSRNOG00000051120	Il17d
		ENSRNOG00000031743	Gbp2	ENSRNOG00000008622	Creb5	ENSRNOG00000016987	Pstpip2	ENSRNOG00000011346	Ehd2	ENSRNOG00000020083	Scly	ENSRNOG00000026474	Cad	ENSRNOG00000005810	Nlrc4	ENSRNOG00000016117	Myof	ENSRNOG00000011891	Atp6v1b2	ENSRNOG00000008053	Atp8a2	ENSRNOG00000007728	Gsdmd	ENSRNOG00000017882	Camk1d	ENSRNOG00000030216	Abcg3l1	ENSRNOG00000022325	Smc2	ENSRNOG00000002898	Nme7	ENSRNOG00000000632	Cdk1	ENSRNOG00000028946	Cdc42ep4	ENSRNOG00000011445	Nkain1	ENSRNOG00000012280	Ptx3	ENSRNOG00000015465	Cep72	ENSRNOG00000000455	Tap2	ENSRNOG00000047143	Fkbp1b	ENSRNOG00000020793	Ruvbl2	ENSRNOG00000008869	Ppp1r9a
		ENSRNOG00000015668	Ccl19	ENSRNOG00000018416	Ttbk1	ENSRNOG00000004003	Dusp10	ENSRNOG00000018110	Svil	ENSRNOG00000008215	Trim47	ENSRNOG00000010872	Ckb	ENSRNOG00000033835	Dnm1	ENSRNOG00000012181	Lpl	ENSRNOG00000010861	Atad1	ENSRNOG00000000632	Cdk1	ENSRNOG00000013395	Pglyrp1	ENSRNOG00000011964	Abcd4	ENSRNOG00000002574	Nubp1	ENSRNOG00000017546	Mylk3	ENSRNOG00000048222	Nlrc5	ENSRNOG00000008053	Atp8a2	ENSRNOG00000023463	Parp9	ENSRNOG00000008986	Diaph3	ENSRNOG00000009822	Tlr2	ENSRNOG00000012674	Adrb3	ENSRNOG00000002158	Ibsp	ENSRNOG00000019842	Artn	ENSRNOG00000005810	Nlrc4	ENSRNOG00000007862	Acat1
		ENSRNOG00000001300	P2rx4	ENSRNOG00000034254	Actb	ENSRNOG00000007545	Angptl4	ENSRNOG00000003715	Srpx2	ENSRNOG00000019773	Egln1	ENSRNOG00000018993	Ilk	ENSRNOG00000023143	Nlrp1a	ENSRNOG00000015354	Aox1	ENSRNOG00000009565	Pdk4	ENSRNOG00000014616	Iars	ENSRNOG00000006934	Acvr1b	ENSRNOG00000009198	Rab6b	ENSRNOG00000031598	AABR07053650.1	ENSRNOG00000037211	Kif14	ENSRNOG00000017319	Mertk	ENSRNOG00000002862	Clcn5	ENSRNOG00000017396	43895	ENSRNOG00000026108	Tcof1	ENSRNOG00000003480	Aim2	ENSRNOG00000002161	Tlr6	ENSRNOG00000009028	Rnf126	ENSRNOG00000045829	Thbs1	ENSRNOG00000018467	Mitd1	ENSRNOG00000020009	Npas4
		ENSRNOG00000008022	Apaf1	ENSRNOG00000019885	Magi3	ENSRNOG00000029386	RT1-N2	ENSRNOG00000015131	Ube2c	ENSRNOG00000001351	Trafd1	ENSRNOG00000021903	Atad5	ENSRNOG00000011511	Stk24	ENSRNOG00000016374	Fgfr2	ENSRNOG00000033693	Naip2	ENSRNOG00000007104	Itpr1	ENSRNOG00000003705	Bmx	ENSRNOG00000016818	Fgfr3	ENSRNOG00000003923	Rab21	ENSRNOG00000017786	Acta1	ENSRNOG00000014675	Pi4k2a	ENSRNOG00000015878	Pif1	ENSRNOG00000023943	AABR07013651.1	ENSRNOG00000043329	Rnf180	ENSRNOG00000014117	Hmox1	ENSRNOG00000026649	Dnmt3a	ENSRNOG00000002244	Pdgfra	ENSRNOG00000024870	Anks1b	ENSRNOG00000003745	Atf3	ENSRNOG00000020695	Tead2
		ENSRNOG00000034134	Cpm	ENSRNOG00000010748	Mtus1	ENSRNOG00000023400	Dtx3l	ENSRNOG00000016552	Hmgcs1	ENSRNOG00000006238	Traf2	ENSRNOG00000020743	Cyp2s1	ENSRNOG00000008837	Ass1	ENSRNOG00000002182	44085	ENSRNOG00000006302	Gclc	ENSRNOG00000009550	Sqle	ENSRNOG00000001369	Oas1a	ENSRNOG00000015544	LOC100909441	ENSRNOG00000002511	Flt4	ENSRNOG00000010610	Hpgd	ENSRNOG00000006302	Gclc	ENSRNOG00000032778	Bub1	ENSRNOG00000018735	Cd74	ENSRNOG00000018598	Ankrd1	ENSRNOG00000023943	AABR07013651.1	ENSRNOG00000013727	Ndc80	ENSRNOG00000050509	Ebi3	ENSRNOG00000021259	Prnp	ENSRNOG00000009389	Ripk2	ENSRNOG00000000664	Tpst2
		ENSRNOG00000019996	Slc16a1	ENSRNOG00000045843	Rusc2	ENSRNOG00000002855	Rfc1	ENSRNOG00000031136	Ntng1	ENSRNOG00000040287	Cyp1b1	ENSRNOG00000014746	Dzip1l	ENSRNOG00000014653	Arl11	ENSRNOG00000007172	Map4k3	ENSRNOG00000013794	Rbp1	ENSRNOG00000012879	Fabp3	ENSRNOG00000011329	Pkm	ENSRNOG00000009592	Cyb5r3	ENSRNOG00000009912	Fgr	ENSRNOG00000001515	Map3k20	ENSRNOG00000033693	Naip2	ENSRNOG00000010668	Anxa6	ENSRNOG00000014117	Hmox1	ENSRNOG00000018413	Per3	ENSRNOG00000003170	Nlrp3	ENSRNOG00000001448	Hip1	ENSRNOG00000019322	Notch1	ENSRNOG00000019336	Gata3	ENSRNOG00000013265	Tgfbr2	ENSRNOG00000002418	Tgfb2
		ENSRNOG00000011815	Sgk1	ENSRNOG00000018615	Cenph	ENSRNOG00000017941	Optn	ENSRNOG00000048411	Uhrf1	ENSRNOG00000037744	Oas1g	ENSRNOG00000008663	Nat10	ENSRNOG00000049560	Glul	ENSRNOG00000046271	LOC100911685	ENSRNOG00000014675	Pi4k2a	ENSRNOG00000043099	Ddx21	ENSRNOG00000018009	Rab8b	ENSRNOG00000004860	Myh9l1	ENSRNOG00000009030	Rab19	ENSRNOG00000020714	Trpm4	ENSRNOG00000009565	Pdk4	ENSRNOG00000010697	Hadh	ENSRNOG00000017453	Ptpn2	ENSRNOG00000024428	Kif20a	ENSRNOG00000006004	Phc2	ENSRNOG00000013949	Idh2	ENSRNOG00000015382	Arid5a	ENSRNOG00000026607	Tnfsf18	ENSRNOG00000012209	Cdadc1	ENSRNOG00000001173	Cabp1
		ENSRNOG00000017414	Irf7	ENSRNOG00000018232	Srf	ENSRNOG00000008292	Hif1a	ENSRNOG00000016358	Apba2	ENSRNOG00000011914	Dtnb	ENSRNOG00000025602	Cdk4	ENSRNOG00000018714	Arl5b	ENSRNOG00000015131	Ube2c	ENSRNOG00000017319	Mertk	ENSRNOG00000021713	Kif18b	ENSRNOG00000020465	Ripk3	ENSRNOG00000039976	Ptk7	ENSRNOG00000003170	Nlrp3	ENSRNOG00000015020	Idh1	ENSRNOG00000004359	Wars	ENSRNOG00000018815	Plk1	ENSRNOG00000016299	Klf4	ENSRNOG00000001516	Rapgef4	ENSRNOG00000015602	Cdh2	ENSRNOG00000019778	Cavin1	ENSRNOG00000011340	Ankrd13c	ENSRNOG00000047896	Kctd10	ENSRNOG00000034078	Mxi1	ENSRNOG00000045636	Fasn
		ENSRNOG00000016187	Tmem67	ENSRNOG00000015558	Zfp512b	ENSRNOG00000011039	Gch1	ENSRNOG00000020514	Sox6	ENSRNOG00000012603	Sestd1	ENSRNOG00000010737	Mbnl2	ENSRNOG00000019582	Mthfd1l	ENSRNOG00000004487	Nek2l1	ENSRNOG00000048222	Nlrc5	ENSRNOG00000018815	Plk1	ENSRNOG00000009385	Pik3cg	ENSRNOG00000007102	Acss1	ENSRNOG00000023943	AABR07013651.1	ENSRNOG00000037430	Chfr	ENSRNOG00000018568	Rab5c	ENSRNOG00000000956	Rasl11a	ENSRNOG00000028113	Whamm	ENSRNOG00000006509	Srgap3	ENSRNOG00000013969	Ahi1	ENSRNOG00000007324	Plxna2	ENSRNOG00000045998	Sema6b	ENSRNOG00000013213	Epha4	ENSRNOG00000015441	Il4r	ENSRNOG00000016374	Fgfr2
		ENSRNOG00000008012	Abcb1b	ENSRNOG00000002471	Polq	ENSRNOG00000025209	Plxnd1	ENSRNOG00000003742	Cdkl5	ENSRNOG00000009037	Sulf1	ENSRNOG00000014152	Kcnip3	ENSRNOG00000001804	Itpr2	ENSRNOG00000013194	Rps6ka2	ENSRNOG00000018553	Pitpnm1	ENSRNOG00000010697	Hadh	ENSRNOG00000047611	Top1	ENSRNOG00000002886	Myh10	ENSRNOG00000012878	Atp7b	ENSRNOG00000017993	Abcb10	ENSRNOG00000038960	RGD1309362	ENSRNOG00000018993	Ilk	ENSRNOG00000009912	Fgr	ENSRNOG00000003669	Myocd	ENSRNOG00000001843	Bcl6	ENSRNOG00000016866	Fhl2	ENSRNOG00000020679	Icam1	ENSRNOG00000003715	Srpx2	ENSRNOG00000005404	Rasgrp1	ENSRNOG00000008015	Fos
		ENSRNOG00000000529	Pim1	ENSRNOG00000017021	Galnt18	ENSRNOG00000032395	Tfcp2	ENSRNOG00000023546	Hspb1	ENSRNOG00000019550	Slc11a2	ENSRNOG00000004860	Myh9l1	ENSRNOG00000038955	MGC105567	ENSRNOG00000034013	Acaca	ENSRNOG00000023150	Gpi	ENSRNOG00000045829	Thbs1	ENSRNOG00000000457	Tap1	ENSRNOG00000013641	Myo7a	ENSRNOG00000023463	Parp9	ENSRNOG00000048172	Rac3	ENSRNOG00000017359	Itm2c	ENSRNOG00000012709	Bag2	ENSRNOG00000015602	Cdh2	ENSRNOG00000003206	Actr3	ENSRNOG00000009754	Nampt	ENSRNOG00000003870	C1qtnf2	ENSRNOG00000006589	Mif	ENSRNOG00000004033	Sema6a	ENSRNOG00000004637	Fbxo7	ENSRNOG00000013641	Myo7a
		ENSRNOG00000000837	Tnf	ENSRNOG00000019659	Aspa	ENSRNOG00000020737	Cdc25a	ENSRNOG00000008332	Smo	ENSRNOG00000004026	Atp2b1	ENSRNOG00000007102	Acss1	ENSRNOG00000002470	Ifi47	ENSRNOG00000011346	Ehd2	ENSRNOG00000011815	Sgk1	ENSRNOG00000010668	Anxa6	ENSRNOG00000022540	Trex1	ENSRNOG00000012414	Rhobtb3	ENSRNOG00000019208	P2rx5	ENSRNOG00000004807	Arf2	ENSRNOG00000020716	Axl	ENSRNOG00000010872	Ckb	ENSRNOG00000022720	Usp37	ENSRNOG00000001004	Ncor2	ENSRNOG00000012819	Gdnf	ENSRNOG00000001082	Abcb9	ENSRNOG00000007002	Lif	ENSRNOG00000015380	Jup	ENSRNOG00000014956	Slc11a1	ENSRNOG00000013322	Pola1
		ENSRNOG00000009565	Pdk4	ENSRNOG00000004165	Prkd1	ENSRNOG00000039544	Kcnd1	ENSRNOG00000012237	Rdx	ENSRNOG00000005404	Rasgrp1	ENSRNOG00000007520	Zcchc3	ENSRNOG00000022256	Cxcl10	ENSRNOG00000043099	Ddx21	ENSRNOG00000019372	Pc	ENSRNOG00000032778	Bub1	ENSRNOG00000008024	Pxk	ENSRNOG00000048205	Ube2h	ENSRNOG00000017496	Cnp	ENSRNOG00000019257	Kif27	ENSRNOG00000000529	Pim1	ENSRNOG00000015810	Trip13	ENSRNOG00000004666	Prr5l	ENSRNOG00000010966	Itgb1	ENSRNOG00000002511	Flt4	ENSRNOG00000050539	Fbln5	ENSRNOG00000013514	Maf1	ENSRNOG00000001173	Cabp1	ENSRNOG00000019728	Itgad	ENSRNOG00000015354	Aox1
		ENSRNOG00000042771	Apol3	ENSRNOG00000004208	Crim1	ENSRNOG00000002659	Ciita	ENSRNOG00000047314	Tk1	ENSRNOG00000023013	43893	ENSRNOG00000012414	Rhobtb3	ENSRNOG00000017209	Tubb3	ENSRNOG00000017500	Mtss1l	ENSRNOG00000008012	Abcb1b	ENSRNOG00000015878	Pif1	ENSRNOG00000026517	Vrk3	ENSRNOG00000018603	Carns1	ENSRNOG00000004050	Snrk	ENSRNOG00000005037	Kif18a	ENSRNOG00000008012	Abcb1b	ENSRNOG00000001143	Cit	ENSRNOG00000002511	Flt4	ENSRNOG00000010365	Syn1	ENSRNOG00000001270	Hvcn1	ENSRNOG00000006930	Casq1	ENSRNOG00000009681	Flot2	ENSRNOG00000002418	Tgfb2	ENSRNOG00000012439	Bid	ENSRNOG00000004078	Eno3
		ENSRNOG00000015430	Nlgn2	ENSRNOG00000013774	Lmnb1	ENSRNOG00000001383	Slc8b1	ENSRNOG00000032136	Cdc42ep3	ENSRNOG00000002612	Ddx52	ENSRNOG00000011964	Abcd4	ENSRNOG00000015063	Dhodh	ENSRNOG00000014453	Anxa5	ENSRNOG00000030467	Ube2l6	ENSRNOG00000021903	Atad5	ENSRNOG00000007925	Pak6	ENSRNOG00000018993	Ilk	ENSRNOG00000000609	Ipmk	ENSRNOG00000011052	Gars	ENSRNOG00000030467	Ube2l6	ENSRNOG00000025602	Cdk4	ENSRNOG00000020918	Ccnd1	ENSRNOG00000002997	Slc9a3r2	ENSRNOG00000020182	Mvp	ENSRNOG00000011052	Gars	ENSRNOG00000004473	Ppargc1a	ENSRNOG00000010645	Lgals3	ENSRNOG00000022540	Trex1	ENSRNOG00000024874	Prtfdc1
		ENSRNOG00000020346	Best1	ENSRNOG00000022694	Plekhg5	ENSRNOG00000018736	LOC100911615	ENSRNOG00000015496	Tpm4	ENSRNOG00000009734	Akr1b10	ENSRNOG00000009198	Rab6b	ENSRNOG00000000609	Ipmk	ENSRNOG00000014616	Iars	ENSRNOG00000000529	Pim1	ENSRNOG00000019476	Agap1	ENSRNOG00000019306	Syt12	ENSRNOG00000000956	Rasl11a	ENSRNOG00000003028	Dnah17	ENSRNOG00000007906	Bub1b	ENSRNOG00000019372	Pc	ENSRNOG00000019476	Agap1	ENSRNOG00000037134	Shc4	ENSRNOG00000016486	Nop58	ENSRNOG00000002525	Ptgs2	ENSRNOG00000005388	Rassf3	ENSRNOG00000012278	Fgf10	ENSRNOG00000051120	Il17d	ENSRNOG00000010629	Nod1	ENSRNOG00000002393	Eprs
		ENSRNOG00000026128	Cpne8	ENSRNOG00000014170	Dbn1	ENSRNOG00000009640	Psmf1	ENSRNOG00000011826	Lzts1	ENSRNOG00000002657	Pla2g4a	ENSRNOG00000015267	Aldh18a1	ENSRNOG00000004050	Snrk	ENSRNOG00000008053	Atp8a2	ENSRNOG00000020716	Axl	ENSRNOG00000008663	Nat10	ENSRNOG00000018694	Lipg	ENSRNOG00000010872	Ckb	ENSRNOG00000012956	Tgm2	ENSRNOG00000003206	Actr3	ENSRNOG00000011815	Sgk1	ENSRNOG00000008663	Nat10	ENSRNOG00000018526	Dlg4	ENSRNOG00000000697	Coro1c	ENSRNOG00000006248	Trim37	ENSRNOG00000000566	Pcbd1	ENSRNOG00000010906	Ccl5	ENSRNOG00000012181	Lpl	ENSRNOG00000001158	Abcg1	ENSRNOG00000001295	S100b
		ENSRNOG00000021012	Rfx5	ENSRNOG00000010635	Igfbp4	ENSRNOG00000017243	Bnip3	ENSRNOG00000048703	Alkal1	ENSRNOG00000020465	Ripk3	ENSRNOG00000001295	S100b	ENSRNOG00000003028	Dnah17	ENSRNOG00000015878	Pif1	ENSRNOG00000017359	Itm2c	ENSRNOG00000025602	Cdk4	ENSRNOG00000037744	Oas1g	ENSRNOG00000001143	Cit	ENSRNOG00000030224	AABR07030729.1	ENSRNOG00000001833	Mcm4	ENSRNOG00000008022	Apaf1	ENSRNOG00000021903	Atad5	ENSRNOG00000002525	Ptgs2	ENSRNOG00000002791	Bcl2	ENSRNOG00000005528	Tbk1	ENSRNOG00000017233	Mmachc	ENSRNOG00000013674	Megf10	ENSRNOG00000016119	Fzd7	ENSRNOG00000017194	Prdx1	ENSRNOG00000008989	Cryl1
		ENSRNOG00000014426	Lox	ENSRNOG00000037221	Tipinl1	ENSRNOG00000008246	Emilin1	ENSRNOG00000010233	Cald1	ENSRNOG00000000457	Tap1	ENSRNOG00000009972	Rara	ENSRNOG00000001431	Rasa4	ENSRNOG00000032778	Bub1	ENSRNOG00000038960	RGD1309362	ENSRNOG00000015810	Trip13	ENSRNOG00000001313	Gnaz	ENSRNOG00000015810	Trip13	ENSRNOG00000006130	Rab5b	ENSRNOG00000001082	Abcb9	ENSRNOG00000000122	Ak2	ENSRNOG00000015085	Dmpk	ENSRNOG00000009134	Mad2l2	ENSRNOG00000008869	Ppp1r9a	ENSRNOG00000026293	Jun	ENSRNOG00000047960	Rab9b	ENSRNOG00000013953	Ntrk1	ENSRNOG00000020660	Cfl1	ENSRNOG00000011599	Gldc	ENSRNOG00000020129	Cdh3
		ENSRNOG00000014675	Pi4k2a	ENSRNOG00000012414	Rhobtb3	ENSRNOG00000009113	Marcksl1	ENSRNOG00000004029	Nectin4	ENSRNOG00000047611	Top1	ENSRNOG00000012791	Ajuba	ENSRNOG00000005528	Tbk1	ENSRNOG00000020497	Plekha1	ENSRNOG00000018568	Rab5c	ENSRNOG00000001143	Cit	ENSRNOG00000002612	Ddx52	ENSRNOG00000019476	Agap1	ENSRNOG00000018911	Pfkfb3	ENSRNOG00000031801	Ephb3	ENSRNOG00000001300	P2rx4	ENSRNOG00000047966	Hspa1l	ENSRNOG00000011352	Furin	ENSRNOG00000020060	Atf5	ENSRNOG00000018730	Nectin2	ENSRNOG00000008855	Gjb2	ENSRNOG00000007905	Itga7	ENSRNOG00000003870	C1qtnf2	ENSRNOG00000018516	Impa2	ENSRNOG00000003388	Cenpf
		ENSRNOG00000013794	Rbp1	ENSRNOG00000007520	Zcchc3	ENSRNOG00000017895	Eno1	ENSRNOG00000015278	Myl12a	ENSRNOG00000018009	Rab8b	ENSRNOG00000007879	Stk26	ENSRNOG00000019047	Ola1	ENSRNOG00000020525	Col5a3	ENSRNOG00000004359	Wars	ENSRNOG00000010872	Ckb	ENSRNOG00000002934	Atp1b1	ENSRNOG00000008663	Nat10	ENSRNOG00000005528	Tbk1	ENSRNOG00000024428	Kif20a	ENSRNOG00000006435	Tor1b	ENSRNOG00000026474	Cad	ENSRNOG00000020182	Mvp	ENSRNOG00000007862	Acat1	ENSRNOG00000006990	Grb7	ENSRNOG00000011714	Sat2	ENSRNOG00000007814	Kdm3a	ENSRNOG00000048043	F2r	ENSRNOG00000014838	Glipr2	ENSRNOG00000021812	Scx
		ENSRNOG00000046327	Rbpj	ENSRNOG00000007920	Ssbp3	ENSRNOG00000021817	Irak2	ENSRNOG00000001825	AABR07034767.1	ENSRNOG00000011329	Pkm	ENSRNOG00000034254	Actb	ENSRNOG00000021719	Slfn5	ENSRNOG00000004198	Stxbp6	ENSRNOG00000005905	Pde4b	ENSRNOG00000012709	Bag2	ENSRNOG00000012160	Syk	ENSRNOG00000025602	Cdk4	ENSRNOG00000012966	Acadl	ENSRNOG00000001516	Rapgef4	ENSRNOG00000007416	Clp1	ENSRNOG00000020770	Arl4d	ENSRNOG00000012473	Cflar	ENSRNOG00000013798	Fnbp1l	ENSRNOG00000007284	Slc2a1	ENSRNOG00000020433	Actn4	ENSRNOG00000017703	Unc93b1	ENSRNOG00000019965	Tgfb1i1	ENSRNOG00000011019	Faah	ENSRNOG00000009972	Rara
		ENSRNOG00000014486	Rfx3	ENSRNOG00000014152	Kcnip3	ENSRNOG00000033234	Ccrl2	ENSRNOG00000011058	Utrn	ENSRNOG00000030888	Rela	ENSRNOG00000024345	Pard3b	ENSRNOG00000011019	Faah	ENSRNOG00000010161	Myo10	ENSRNOG00000019542	LOC100910979	ENSRNOG00000018993	Ilk	ENSRNOG00000004026	Atp2b1	ENSRNOG00000021903	Atad5	ENSRNOG00000019047	Ola1	ENSRNOG00000013949	Idh2	ENSRNOG00000021412	Slfn13	ENSRNOG00000015267	Aldh18a1	ENSRNOG00000003151	Bfar	ENSRNOG00000002218	Stbd1	ENSRNOG00000033835	Dnm1	ENSRNOG00000015562	Cdh17	ENSRNOG00000036672	Sectm1a	ENSRNOG00000050539	Fbln5	ENSRNOG00000013408	Npas2	ENSRNOG00000004699	Fibin
		ENSRNOG00000019737	Sema4a	ENSRNOG00000004860	Myh9l1	ENSRNOG00000047367	Card14	ENSRNOG00000018929	Kif20b	ENSRNOG00000017424	Chrna2	ENSRNOG00000018416	Ttbk1	ENSRNOG00000011599	Gldc	ENSRNOG00000004165	Prkd1	ENSRNOG00000004726	Mapkapk2	ENSRNOG00000000956	Rasl11a	ENSRNOG00000005404	Rasgrp1	ENSRNOG00000015085	Dmpk	ENSRNOG00000009369	Tor4a	ENSRNOG00000014336	Mcm5	ENSRNOG00000031743	Gbp2	ENSRNOG00000017882	Camk1d	ENSRNOG00000016460	Clu	ENSRNOG00000010645	Lgals3	ENSRNOG00000018517	Trim21	ENSRNOG00000023404	Slc9b2	ENSRNOG00000036689	P4hb	ENSRNOG00000004290	Grb10	ENSRNOG00000016551	Bcl2l11	ENSRNOG00000016301	Dmrt2
		ENSRNOG00000012892	Abca4	ENSRNOG00000001295	S100b	ENSRNOG00000017396	43895	ENSRNOG00000010610	Hpgd	ENSRNOG00000017136	Syt17	ENSRNOG00000022391	Zfp711	ENSRNOG00000010633	Acsl1	ENSRNOG00000002471	Polq	ENSRNOG00000031743	Gbp2	ENSRNOG00000026474	Cad	ENSRNOG00000024207	Fgfrl1	ENSRNOG00000047966	Hspa1l	ENSRNOG00000001714	Atp13a4	ENSRNOG00000003160	RragB	ENSRNOG00000004726	Mapkapk2	ENSRNOG00000009198	Rab6b	ENSRNOG00000014294	Ptpn6	ENSRNOG00000006663	Usp2	ENSRNOG00000005810	Nlrc4	ENSRNOG00000010617	Scube1	ENSRNOG00000004888	Spred2	ENSRNOG00000015562	Cdh17	ENSRNOG00000008510	Abtb2	ENSRNOG00000010535	Cdh18
		ENSRNOG00000010775	Arrdc4	ENSRNOG00000009198	Rab6b	ENSRNOG00000037371	Xaf1	ENSRNOG00000008027	Cavin4	ENSRNOG00000019812	Nr1h2	ENSRNOG00000020197	Cd248	ENSRNOG00000001480	Ncf1	ENSRNOG00000033101	Myo18a	ENSRNOG00000008414	Bsg	ENSRNOG00000047966	Hspa1l	ENSRNOG00000012513	Pdk3	ENSRNOG00000026474	Cad	ENSRNOG00000019582	Mthfd1l	ENSRNOG00000029449	Ror1	ENSRNOG00000019542	LOC100910979	ENSRNOG00000011964	Abcd4	ENSRNOG00000006248	Trim37	ENSRNOG00000015380	Jup	ENSRNOG00000009419	Ptprg	ENSRNOG00000002791	Bcl2	ENSRNOG00000008048	Plscr1	ENSRNOG00000017193	Lingo1	ENSRNOG00000007027	Hgf	ENSRNOG00000004029	Nectin4
		ENSRNOG00000031032	Hmgn3	ENSRNOG00000018830	Aff3	ENSRNOG00000009912	Fgr	ENSRNOG00000018991	Gsn	ENSRNOG00000013395	Pglyrp1	ENSRNOG00000002471	Polq	ENSRNOG00000009088	Txnrd1	ENSRNOG00000034254	Actb	ENSRNOG00000021412	Slfn13	ENSRNOG00000032659	Plcl1	ENSRNOG00000002949	Pgs1	ENSRNOG00000043099	Ddx21	ENSRNOG00000002470	Ifi47	ENSRNOG00000020032	Impdh1	ENSRNOG00000005905	Pde4b	ENSRNOG00000008989	Cryl1	ENSRNOG00000000477	Daxx	ENSRNOG00000004487	Nek2l1	ENSRNOG00000017123	B2m	ENSRNOG00000011647	S100a6	ENSRNOG00000016535	Ccl22	ENSRNOG00000019926	Ramp1	ENSRNOG00000017720	Mxd1	ENSRNOG00000019892	Lrrfip1
		ENSRNOG00000019435	Psd	ENSRNOG00000026474	Cad	ENSRNOG00000013969	Ahi1	ENSRNOG00000025332	Cd109	ENSRNOG00000006934	Acvr1b	ENSRNOG00000010161	Myo10	ENSRNOG00000015385	Pink1	ENSRNOG00000007879	Stk26	ENSRNOG00000007416	Clp1	ENSRNOG00000015085	Dmpk	ENSRNOG00000004359	Wars	ENSRNOG00000021713	Kif18b	ENSRNOG00000038955	MGC105567	ENSRNOG00000019328	Phgdh	ENSRNOG00000007925	Pak6	ENSRNOG00000016818	Fgfr3	ENSRNOG00000005528	Tbk1	ENSRNOG00000015131	Ube2c	ENSRNOG00000007359	Gca	ENSRNOG00000020922	Hspb6	ENSRNOG00000028895	Rtp4	ENSRNOG00000020433	Actn4	ENSRNOG00000020434	Ascl2	ENSRNOG00000008839	Pparg
		ENSRNOG00000013963	Il6st	ENSRNOG00000047966	Hspa1l	ENSRNOG00000004666	Prr5l	ENSRNOG00000050404	Pmepa1	ENSRNOG00000003705	Bmx	ENSRNOG00000019659	Aspa	ENSRNOG00000014258	Rab32	ENSRNOG00000024345	Pard3b	ENSRNOG00000006435	Tor1b	ENSRNOG00000015544	LOC100909441	ENSRNOG00000018568	Rab5c	ENSRNOG00000014616	Iars	ENSRNOG00000015063	Dhodh	ENSRNOG00000031855	Actr3b	ENSRNOG00000026517	Vrk3	ENSRNOG00000015544	LOC100909441	ENSRNOG00000012956	Tgm2	ENSRNOG00000013213	Epha4	ENSRNOG00000008415	Nab2	ENSRNOG00000007862	Acat1	ENSRNOG00000004649	Il1b	ENSRNOG00000002997	Slc9a3r2	ENSRNOG00000009882	Ppp3ca	ENSRNOG00000024178	Cenpt
		ENSRNOG00000011891	Atp6v1b2	ENSRNOG00000010771	Pkd1	ENSRNOG00000013747	Sh3bp2	ENSRNOG00000002161	Tlr6	ENSRNOG00000004257	Ctps2	ENSRNOG00000004165	Prkd1	ENSRNOG00000018247	Dhx58	ENSRNOG00000018416	Ttbk1	ENSRNOG00000001300	P2rx4	ENSRNOG00000009972	Rara	ENSRNOG00000038960	RGD1309362	ENSRNOG00000021259	Prnp	ENSRNOG00000010176	Map2k1	ENSRNOG00000047960	Rab9b	ENSRNOG00000008024	Pxk	ENSRNOG00000009592	Cyb5r3	ENSRNOG00000007284	Slc2a1	ENSRNOG00000017466	Kif5b	ENSRNOG00000001302	Adora2a	ENSRNOG00000051120	Il17d	ENSRNOG00000000723	RT1-CE5	ENSRNOG00000010077	Smarcd3	ENSRNOG00000030888	Rela	ENSRNOG00000007879	Stk26
		ENSRNOG00000015906	Tgif1	ENSRNOG00000028415	Cdc20	ENSRNOG00000019354	Ptch1	ENSRNOG00000024751	H2afy2	ENSRNOG00000014426	Lox	ENSRNOG00000033101	Myo18a	ENSRNOG00000046276	Myh3	ENSRNOG00000015538	Abcd2	ENSRNOG00000008022	Apaf1	ENSRNOG00000016818	Fgfr3	ENSRNOG00000017359	Itm2c	ENSRNOG00000000632	Cdk1	ENSRNOG00000007048	Rap1b	ENSRNOG00000017233	Mmachc	ENSRNOG00000037744	Oas1g	ENSRNOG00000004860	Myh9l1	ENSRNOG00000006990	Grb7	ENSRNOG00000010260	Dixdc1	ENSRNOG00000008837	Ass1	ENSRNOG00000008869	Ppp1r9a	ENSRNOG00000010208	Timp1	ENSRNOG00000010966	Itgb1	ENSRNOG00000013141	Eno2	ENSRNOG00000039183	Cip2a
		ENSRNOG00000020733	Camp	ENSRNOG00000023116	Agmo	ENSRNOG00000026023	Taf4b	ENSRNOG00000003066	Wnt9a	ENSRNOG00000026128	Cpne8	ENSRNOG00000004645	Galnt5	ENSRNOG00000002855	Rfc1	ENSRNOG00000007462	44082	ENSRNOG00000000122	Ak2	ENSRNOG00000008989	Cryl1	ENSRNOG00000020716	Axl	ENSRNOG00000002862	Clcn5	ENSRNOG00000001959	Mx1	ENSRNOG00000010365	Syn1	ENSRNOG00000002934	Atp1b1	ENSRNOG00000007102	Acss1	ENSRNOG00000026293	Jun	ENSRNOG00000002393	Eprs	ENSRNOG00000011652	Sppl2a	ENSRNOG00000001173	Cabp1	ENSRNOG00000034025	Ptprj	ENSRNOG00000001004	Ncor2	ENSRNOG00000018659	Csf1	ENSRNOG00000018929	Kif20b
		ENSRNOG00000022540	Trex1	ENSRNOG00000025602	Cdk4	ENSRNOG00000002511	Flt4	ENSRNOG00000018598	Ankrd1	ENSRNOG00000048222	Nlrc5	ENSRNOG00000016102	Ebf3	ENSRNOG00000019183	Alox15	ENSRNOG00000007567	Rem1	ENSRNOG00000004026	Atp2b1	ENSRNOG00000011964	Abcd4	ENSRNOG00000000529	Pim1	ENSRNOG00000008053	Atp8a2	ENSRNOG00000017209	Tubb3	ENSRNOG00000015131	Ube2c	ENSRNOG00000001313	Gnaz	ENSRNOG00000039976	Ptk7	ENSRNOG00000000583	Cdk19	ENSRNOG00000012318	Aspm	ENSRNOG00000049560	Glul	ENSRNOG00000013215	Dctd	ENSRNOG00000018839	Ntrk2	ENSRNOG00000004072	Myo1c	ENSRNOG00000017895	Eno1	ENSRNOG00000018232	Srf
		ENSRNOG00000047611	Top1	ENSRNOG00000015030	Tjp2	ENSRNOG00000020918	Ccnd1	ENSRNOG00000006783	Neb	ENSRNOG00000014675	Pi4k2a	ENSRNOG00000015878	Pif1	ENSRNOG00000001214	Pfkl	ENSRNOG00000038035	Kif4a	ENSRNOG00000005404	Rasgrp1	ENSRNOG00000009198	Rab6b	ENSRNOG00000030467	Ube2l6	ENSRNOG00000015878	Pif1	ENSRNOG00000011683	Fes	ENSRNOG00000013213	Epha4	ENSRNOG00000002612	Ddx52	ENSRNOG00000002886	Myh10	ENSRNOG00000032708	RT1-Bb	ENSRNOG00000020660	Cfl1	ENSRNOG00000014956	Slc11a1	ENSRNOG00000000664	Tpst2	ENSRNOG00000009465	Sfrp2	ENSRNOG00000046366	Dmd	ENSRNOG00000006302	Gclc	ENSRNOG00000015496	Tpm4
		ENSRNOG00000027194	Sgsm2	ENSRNOG00000010872	Ckb	ENSRNOG00000049422	LOC100911825	ENSRNOG00000002524	Gpr37	ENSRNOG00000010574	Ptpn1	ENSRNOG00000032778	Bub1	ENSRNOG00000018568	Rab5c	ENSRNOG00000014080	Kif23	ENSRNOG00000012160	Syk	ENSRNOG00000017882	Camk1d	ENSRNOG00000008012	Abcb1b	ENSRNOG00000010668	Anxa6	ENSRNOG00000004307	Tor3a	ENSRNOG00000017466	Kif5b	ENSRNOG00000012160	Syk	ENSRNOG00000013641	Myo7a	ENSRNOG00000033835	Dnm1	ENSRNOG00000025895	Cavin2	ENSRNOG00000042152	Gipc2	ENSRNOG00000002418	Tgfb2	ENSRNOG00000028043	Cxcl3	ENSRNOG00000008965	Socs2	ENSRNOG00000007152	Bhlhe40	ENSRNOG00000010524	Cryab
		ENSRNOG00000018009	Rab8b	ENSRNOG00000020695	Tead2	ENSRNOG00000047300	Bdkrb2	ENSRNOG00000008965	Socs2	ENSRNOG00000009565	Pdk4	ENSRNOG00000004198	Stxbp6	ENSRNOG00000017359	Itm2c	ENSRNOG00000001828	Stk38l	ENSRNOG00000015052	Star	ENSRNOG00000008173	Sesn3	ENSRNOG00000019372	Pc	ENSRNOG00000032778	Bub1	ENSRNOG00000049560	Glul	ENSRNOG00000005981	Nt5c3a	ENSRNOG00000004026	Atp2b1	ENSRNOG00000012414	Rhobtb3	ENSRNOG00000018488	Cd40	ENSRNOG00000013574	Appl1	ENSRNOG00000007545	Angptl4	ENSRNOG00000034013	Acaca	ENSRNOG00000020904	Cdc42ep2	ENSRNOG00000014650	Sema4g	ENSRNOG00000021817	Irak2	ENSRNOG00000019184	Npr3
		ENSRNOG00000047085	Lrrtm2	ENSRNOG00000012709	Bag2	ENSRNOG00000014328	Frs3	ENSRNOG00000046366	Dmd	ENSRNOG00000019435	Psd	ENSRNOG00000020497	Plekha1	ENSRNOG00000000529	Pim1	ENSRNOG00000011582	Rab3d	ENSRNOG00000001313	Gnaz	ENSRNOG00000020770	Arl4d	ENSRNOG00000011815	Sgk1	ENSRNOG00000045829	Thbs1	ENSRNOG00000008837	Ass1	ENSRNOG00000011346	Ehd2	ENSRNOG00000012513	Pdk3	ENSRNOG00000018603	Carns1	ENSRNOG00000033498	Cib1	ENSRNOG00000016689	Fanci	ENSRNOG00000013265	Tgfbr2	ENSRNOG00000011346	Ehd2	ENSRNOG00000018903	Pik3r1	ENSRNOG00000018214	Bok	ENSRNOG00000002188	Hpse	ENSRNOG00000012237	Rdx
		ENSRNOG00000002309	Hlx	ENSRNOG00000004479	Aurka	ENSRNOG00000042353	Mlkl	ENSRNOG00000008862	Abcg4	ENSRNOG00000011891	Atp6v1b2	ENSRNOG00000020525	Col5a3	ENSRNOG00000008012	Abcb1b	ENSRNOG00000007443	Jag1	ENSRNOG00000002612	Ddx52	ENSRNOG00000015267	Aldh18a1	ENSRNOG00000000122	Ak2	ENSRNOG00000018815	Plk1	ENSRNOG00000049282	Oas2	ENSRNOG00000013194	Rps6ka2	ENSRNOG00000002949	Pgs1	ENSRNOG00000048205	Ube2h	ENSRNOG00000001302	Adora2a	ENSRNOG00000031814	Sort1	ENSRNOG00000009389	Ripk2	ENSRNOG00000006663	Usp2	ENSRNOG00000002771	Ereg	ENSRNOG00000021685	Cdk5r1	ENSRNOG00000015285	Lrp4	ENSRNOG00000004160	Prps2
		ENSRNOG00000009734	Akr1b10	ENSRNOG00000018087	Vim	ENSRNOG00000011631	Fst	ENSRNOG00000005936	Foxm1	ENSRNOG00000012575	Fat2	ENSRNOG00000014453	Anxa5	ENSRNOG00000001114	Wipi2	ENSRNOG00000012148	Trio	ENSRNOG00000002934	Atp1b1	ENSRNOG00000048205	Ube2h	ENSRNOG00000008022	Apaf1	ENSRNOG00000020525	Col5a3	ENSRNOG00000014653	Arl11	ENSRNOG00000004487	Nek2l1	ENSRNOG00000043201	Coq8a	ENSRNOG00000042536	Pde4d	ENSRNOG00000004276	Itga3	ENSRNOG00000014678	Fzd5	ENSRNOG00000003745	Atf3	ENSRNOG00000003715	Srpx2	ENSRNOG00000031607	RT1-CE3	ENSRNOG00000048389	Fgf18	ENSRNOG00000020481	Pafah1b3	ENSRNOG00000009867	Tgfb3
		ENSRNOG00000019812	Nr1h2	ENSRNOG00000029911	Cilp	ENSRNOG00000028946	Cdc42ep4	ENSRNOG00000004936	Sdc2	ENSRNOG00000003289	Lap3	ENSRNOG00000014616	Iars	ENSRNOG00000019372	Pc	ENSRNOG00000046947	Ak5	ENSRNOG00000037744	Oas1g	ENSRNOG00000018603	Carns1	ENSRNOG00000001300	P2rx4	ENSRNOG00000018536	Pck2	ENSRNOG00000018714	Arl5b	ENSRNOG00000034013	Acaca	ENSRNOG00000025100	Ikbke	ENSRNOG00000012302	Gucy1a1	ENSRNOG00000022533	Micall2	ENSRNOG00000005917	Pawr	ENSRNOG00000001214	Pfkl	ENSRNOG00000013213	Epha4	ENSRNOG00000008652	Phip	ENSRNOG00000003066	Wnt9a	ENSRNOG00000019456	Kars	ENSRNOG00000029047	Cubn
		ENSRNOG00000011406	Ccl4	ENSRNOG00000023433	Gata6	ENSRNOG00000043323	Il36b	ENSRNOG00000033568	Mapk8ip3	ENSRNOG00000022298	Cxcl11	ENSRNOG00000043099	Ddx21	ENSRNOG00000011815	Sgk1	ENSRNOG00000005275	Shmt1	ENSRNOG00000013763	Erlin2	ENSRNOG00000012414	Rhobtb3	ENSRNOG00000006435	Tor1b	ENSRNOG00000010161	Myo10	ENSRNOG00000023143	Nlrp1a	ENSRNOG00000046271	LOC100911685	ENSRNOG00000037768	Rab43	ENSRNOG00000019681	Pold1	ENSRNOG00000007393	Ndrg1	ENSRNOG00000018232	Srf	ENSRNOG00000046891	Hk1	ENSRNOG00000017466	Kif5b	ENSRNOG00000000239	Ccl7	ENSRNOG00000017704	Sema3f	ENSRNOG00000009576	Xpa	ENSRNOG00000016102	Ebf3
		ENSRNOG00000006934	Acvr1b	ENSRNOG00000018434	Stab1	ENSRNOG00000021125	Prdx5	ENSRNOG00000019357	Tax1bp3	ENSRNOG00000012892	Abca4	ENSRNOG00000017500	Mtss1l	ENSRNOG00000011944	Snx10	ENSRNOG00000029401	Actg2	ENSRNOG00000019306	Syt12	ENSRNOG00000013641	Myo7a	ENSRNOG00000007416	Clp1	ENSRNOG00000004165	Prkd1	ENSRNOG00000001235	Gna12	ENSRNOG00000037449	Pole	ENSRNOG00000027002	NEWGENE_1310139	ENSRNOG00000049236	Myh9	ENSRNOG00000015385	Pink1	ENSRNOG00000045843	Rusc2	ENSRNOG00000001425	Sh2b2	ENSRNOG00000020129	Cdh3	ENSRNOG00000015750	Wnt7b	ENSRNOG00000002161	Tlr6	ENSRNOG00000009640	Psmf1	ENSRNOG00000010918	Cebpa
		ENSRNOG00000007027	Hgf	ENSRNOG00000017857	Cul7	ENSRNOG00000012280	Ptx3	ENSRNOG00000021750	Id1	ENSRNOG00000031232	Nrp2	ENSRNOG00000034037	Zfp266	ENSRNOG00000000122	Ak2	ENSRNOG00000002841	Cdc42bpa	ENSRNOG00000026517	Vrk3	ENSRNOG00000002886	Myh10	ENSRNOG00000021412	Slfn13	ENSRNOG00000002471	Polq	ENSRNOG00000005810	Nlrc4	ENSRNOG00000002182	44085	ENSRNOG00000004257	Ctps2	ENSRNOG00000012060	Gucy1b1	ENSRNOG00000004003	Dusp10	ENSRNOG00000021248	Cdc25b	ENSRNOG00000015018	Pdia3	ENSRNOG00000002393	Eprs	ENSRNOG00000019598	Vegfa	ENSRNOG00000012674	Adrb3	ENSRNOG00000008364	Cat	ENSRNOG00000031129	Carm1
		ENSRNOG00000004257	Ctps2	ENSRNOG00000024365	Ect2	ENSRNOG00000013239	Tle4	ENSRNOG00000008061	Nuak1	ENSRNOG00000002898	Nme7	ENSRNOG00000008053	Atp8a2	ENSRNOG00000008022	Apaf1	ENSRNOG00000007419	Pank3	ENSRNOG00000008024	Pxk	ENSRNOG00000007102	Acss1	ENSRNOG00000004726	Mapkapk2	ENSRNOG00000033101	Myo18a	ENSRNOG00000033835	Dnm1	ENSRNOG00000007172	Map4k3	ENSRNOG00000030443	Rab9a	ENSRNOG00000008691	Ick	ENSRNOG00000012439	Bid	ENSRNOG00000027894	Iqgap3	ENSRNOG00000011019	Faah	ENSRNOG00000013309	Pik3ap1	ENSRNOG00000010574	Ptpn1	ENSRNOG00000006526	Sema3c	ENSRNOG00000019742	Stat3	ENSRNOG00000010668	Anxa6
		ENSRNOG00000030888	Rela	ENSRNOG00000020279	Syt11	ENSRNOG00000004473	Ppargc1a	ENSRNOG00000049236	Myh9	ENSRNOG00000007416	Clp1	ENSRNOG00000000875	Fhl1	ENSRNOG00000001300	P2rx4	ENSRNOG00000020279	Syt11	ENSRNOG00000007925	Pak6	ENSRNOG00000039976	Ptk7	ENSRNOG00000031743	Gbp2	ENSRNOG00000034254	Actb	ENSRNOG00000029191	Gbp7	ENSRNOG00000013322	Pola1	ENSRNOG00000006934	Acvr1b	ENSRNOG00000008061	Nuak1	ENSRNOG00000001214	Pfkl	ENSRNOG00000013248	Wwc2	ENSRNOG00000018516	Impa2	ENSRNOG00000045752	Rrm1	ENSRNOG00000015019	Spg21	ENSRNOG00000007687	Sema7a	ENSRNOG00000047606	Bcl2a1	ENSRNOG00000016552	Hmgcs1
		ENSRNOG00000017424	Chrna2	ENSRNOG00000032677	Tssc4	ENSRNOG00000004255	Usf1	ENSRNOG00000018233	Gas6	ENSRNOG00000034134	Cpm	ENSRNOG00000014829	Prmt3	ENSRNOG00000007416	Clp1	ENSRNOG00000004479	Aurka	ENSRNOG00000002949	Pgs1	ENSRNOG00000009592	Cyb5r3	ENSRNOG00000019542	LOC100910979	ENSRNOG00000007879	Stk26	ENSRNOG00000038957	RGD1305184	ENSRNOG00000036701	LOC100361457	ENSRNOG00000003705	Bmx	ENSRNOG00000017311	Me3	ENSRNOG00000009389	Ripk2	ENSRNOG00000003515	Ephx1	ENSRNOG00000013141	Eno2	ENSRNOG00000013574	Appl1	ENSRNOG00000015430	Nlgn2	ENSRNOG00000016343	Dkk3	ENSRNOG00000017243	Bnip3	ENSRNOG00000020514	Sox6
		ENSRNOG00000017136	Syt17	ENSRNOG00000019838	Gmfg	ENSRNOG00000006589	Mif	ENSRNOG00000015033	Mxd4	ENSRNOG00000008022	Apaf1	ENSRNOG00000007680	Fhl5	ENSRNOG00000031743	Gbp2	ENSRNOG00000049236	Myh9	ENSRNOG00000019773	Egln1	ENSRNOG00000004860	Myh9l1	ENSRNOG00000005905	Pde4b	ENSRNOG00000018416	Ttbk1	ENSRNOG00000011511	Stk24	ENSRNOG00000015354	Aox1	ENSRNOG00000009734	Akr1b10	ENSRNOG00000017558	Tubb2a	ENSRNOG00000023400	Dtx3l	ENSRNOG00000002353	Rab3gap2	ENSRNOG00000018659	Csf1	ENSRNOG00000016374	Fgfr2	ENSRNOG00000014079	Stat4	ENSRNOG00000015020	Idh1	ENSRNOG00000026435	Arid3a	ENSRNOG00000042522	Pheta2
		ENSRNOG00000019773	Egln1	ENSRNOG00000045913	Prdm16	ENSRNOG00000020793	Ruvbl2	ENSRNOG00000014997	Igf2r	ENSRNOG00000000122	Ak2	ENSRNOG00000002841	Cdc42bpa	ENSRNOG00000011891	Atp6v1b2	ENSRNOG00000018233	Gas6	ENSRNOG00000013932	Rbp2	ENSRNOG00000016316	Mcm2	ENSRNOG00000020733	Camp	ENSRNOG00000013911	Nagk	ENSRNOG00000000583	Cdk19	ENSRNOG00000024874	Prtfdc1	ENSRNOG00000001369	Oas1a	ENSRNOG00000016316	Mcm2	ENSRNOG00000013265	Tgfbr2	ENSRNOG00000019316	Sh3bp4	ENSRNOG00000012772	Nqo1	ENSRNOG00000045636	Fasn	ENSRNOG00000019742	Stat3	ENSRNOG00000011058	Utrn	ENSRNOG00000003616	Grem2	ENSRNOG00000019336	Gata3
		ENSRNOG00000008215	Trim47	ENSRNOG00000003772	Csrp2	ENSRNOG00000010258	Vhl	ENSRNOG00000003276	Myo1d	ENSRNOG00000001300	P2rx4	ENSRNOG00000006033	Spon2	ENSRNOG00000019435	Psd	ENSRNOG00000016097	Kyat1	ENSRNOG00000012513	Pdk3	ENSRNOG00000017850	Dctpp1	ENSRNOG00000010861	Atad1	ENSRNOG00000015538	Abcd2	ENSRNOG00000008936	Map3k6	ENSRNOG00000045636	Fasn	ENSRNOG00000011329	Pkm	ENSRNOG00000017850	Dctpp1	ENSRNOG00000003207	Fmnl1	ENSRNOG00000007483	Ccnf	ENSRNOG00000010629	Nod1	ENSRNOG00000024874	Prtfdc1	ENSRNOG00000013963	Il6st	ENSRNOG00000015278	Myl12a	ENSRNOG00000010580	Acot7	ENSRNOG00000016075	Dmrt1
		ENSRNOG00000040287	Cyp1b1	ENSRNOG00000007419	Pank3	ENSRNOG00000006227	Ifih1	ENSRNOG00000001518	Itga6	ENSRNOG00000018039	Sncb	ENSRNOG00000020054	LOC108348201	ENSRNOG00000022298	Cxcl11	ENSRNOG00000008691	Ick	ENSRNOG00000003705	Bmx	ENSRNOG00000017558	Tubb2a	ENSRNOG00000011891	Atp6v1b2	ENSRNOG00000007462	44082	ENSRNOG00000046276	Myh3	ENSRNOG00000016374	Fgfr2	ENSRNOG00000018009	Rab8b	ENSRNOG00000010274	Smc4	ENSRNOG00000011599	Gldc	ENSRNOG00000034254	Actb	ENSRNOG00000017194	Prdx1	ENSRNOG00000004078	Eno3	ENSRNOG00000022298	Cxcl11	ENSRNOG00000008839	Pparg	ENSRNOG00000026053	Grem1	ENSRNOG00000023546	Hspb1
		ENSRNOG00000005404	Rasgrp1	ENSRNOG00000008686	Tigd5	ENSRNOG00000011913	Cp	ENSRNOG00000010274	Smc4	ENSRNOG00000013092	Lonrf3	ENSRNOG00000029401	Actg2	ENSRNOG00000031232	Nrp2	ENSRNOG00000008061	Nuak1	ENSRNOG00000006934	Acvr1b	ENSRNOG00000017311	Me3	ENSRNOG00000009222	Epha2	ENSRNOG00000007567	Rem1	ENSRNOG00000046891	Hk1	ENSRNOG00000018674	Ntrk3	ENSRNOG00000020465	Ripk3	ENSRNOG00000016448	Eef2k	ENSRNOG00000038881	Hcls1	ENSRNOG00000006394	Tbc1d10a	ENSRNOG00000001158	Abcg1	ENSRNOG00000015354	Aox1	ENSRNOG00000000795	RT1-N3	ENSRNOG00000048703	Alkal1	ENSRNOG00000031743	Gbp2	ENSRNOG00000028649	Tox3
		ENSRNOG00000010919	Mbd4	ENSRNOG00000000925	Psph	ENSRNOG00000011340	Ankrd13c	ENSRNOG00000009972	Rara	ENSRNOG00000001314	Fam20c	ENSRNOG00000011582	Rab3d	ENSRNOG00000012892	Abca4	ENSRNOG00000017132	Snx30	ENSRNOG00000020295	Plekhn1	ENSRNOG00000008061	Nuak1	ENSRNOG00000010776	Atp13a1	ENSRNOG00000038035	Kif4a	ENSRNOG00000002855	Rfc1	ENSRNOG00000045752	Rrm1	ENSRNOG00000047611	Top1	ENSRNOG00000003276	Myo1d	ENSRNOG00000018616	Cdc42ep5	ENSRNOG00000025115	Exph5	ENSRNOG00000019308	Arrb2	ENSRNOG00000018232	Srf	ENSRNOG00000019308	Arrb2	ENSRNOG00000047957	Traf5	ENSRNOG00000019661	Gdf15	ENSRNOG00000010716	Atoh8
		ENSRNOG00000015052	Star	ENSRNOG00000005924	Dstn	ENSRNOG00000014060	Mras	ENSRNOG00000003388	Cenpf	ENSRNOG00000031743	Gbp2	ENSRNOG00000001828	Stk38l	ENSRNOG00000002898	Nme7	ENSRNOG00000017558	Tubb2a	ENSRNOG00000008170	Jph2	ENSRNOG00000008691	Ick	ENSRNOG00000031232	Nrp2	ENSRNOG00000014080	Kif23	ENSRNOG00000001214	Pfkl	ENSRNOG00000020776	Dhcr7	ENSRNOG00000022540	Trex1	ENSRNOG00000024808	Stk39	ENSRNOG00000001425	Sh2b2	ENSRNOG00000021259	Prnp	ENSRNOG00000010370	Tnip1	ENSRNOG00000019659	Aspa	ENSRNOG00000019737	Sema4a	ENSRNOG00000016630	Tln1	ENSRNOG00000001383	Slc8b1	ENSRNOG00000018214	Bok
		ENSRNOG00000015913	Tspan5	ENSRNOG00000017392	Fgf2	ENSRNOG00000002520	Litaf	ENSRNOG00000012512	Nexn	ENSRNOG00000017900	rnf141	ENSRNOG00000046947	Ak5	ENSRNOG00000048222	Nlrc5	ENSRNOG00000016316	Mcm2	ENSRNOG00000007728	Gsdmd	ENSRNOG00000012060	Gucy1b1	ENSRNOG00000022298	Cxcl11	ENSRNOG00000011582	Rab3d	ENSRNOG00000009389	Ripk2	ENSRNOG00000014365	Gne	ENSRNOG00000000457	Tap1	ENSRNOG00000009338	Kras	ENSRNOG00000016551	Bcl2l11	ENSRNOG00000017500	Mtss1l	ENSRNOG00000018081	Lactb	ENSRNOG00000019316	Sh3bp4	ENSRNOG00000001300	P2rx4	ENSRNOG00000048402	Igh-6	ENSRNOG00000008064	Naga	ENSRNOG00000016708	Necab3
		ENSRNOG00000002612	Ddx52	ENSRNOG00000036816	Wls	ENSRNOG00000019968	Trim8	ENSRNOG00000004527	Lin7a	ENSRNOG00000017359	Itm2c	ENSRNOG00000012148	Trio	ENSRNOG00000014675	Pi4k2a	ENSRNOG00000016448	Eef2k	ENSRNOG00000030443	Rab9a	ENSRNOG00000018233	Gas6	ENSRNOG00000012892	Abca4	ENSRNOG00000001828	Stk38l	ENSRNOG00000013265	Tgfbr2	ENSRNOG00000011951	Plk2	ENSRNOG00000009385	Pik3cg	ENSRNOG00000029535	Nrbp2	ENSRNOG00000024849	Tor1aip2	ENSRNOG00000004198	Stxbp6	ENSRNOG00000047606	Bcl2a1	ENSRNOG00000034254	Actb	ENSRNOG00000030404	Arrb1	ENSRNOG00000009867	Tgfb3	ENSRNOG00000007081	Xdh	ENSRNOG00000012386	Zbtb38
		ENSRNOG00000037744	Oas1g	ENSRNOG00000003357	Col3a1	ENSRNOG00000000455	Tap2	ENSRNOG00000019205	Gnpat	ENSRNOG00000000529	Pim1	ENSRNOG00000005275	Shmt1	ENSRNOG00000026128	Cpne8	ENSRNOG00000010274	Smc4	ENSRNOG00000027002	NEWGENE_1310139	ENSRNOG00000049236	Myh9	ENSRNOG00000002898	Nme7	ENSRNOG00000001750	Chrd	ENSRNOG00000015385	Pink1	ENSRNOG00000036661	Rab40b	ENSRNOG00000013585	Nmnat3	ENSRNOG00000019482	Gnao1	ENSRNOG00000013141	Eno2	ENSRNOG00000018815	Plk1	ENSRNOG00000019742	Stat3	ENSRNOG00000012149	Gpsm2	ENSRNOG00000015668	Ccl19	ENSRNOG00000008332	Smo	ENSRNOG00000019996	Slc16a1	ENSRNOG00000007546	Asns
		ENSRNOG00000019550	Slc11a2	ENSRNOG00000009620	Cybrd1	ENSRNOG00000021726	Tlr3	ENSRNOG00000008663	Nat10	ENSRNOG00000018568	Rab5c	ENSRNOG00000017828	Egr3	ENSRNOG00000009565	Pdk4	ENSRNOG00000003276	Myo1d	ENSRNOG00000004257	Ctps2	ENSRNOG00000019681	Pold1	ENSRNOG00000048222	Nlrc5	ENSRNOG00000018371	Tubb6	ENSRNOG00000014634	Gtpbp1	ENSRNOG00000002393	Eprs	ENSRNOG00000003296	Dck	ENSRNOG00000009963	Ctps1	ENSRNOG00000005854	Angpt1	ENSRNOG00000010918	Cebpa	ENSRNOG00000020533	Htra1	ENSRNOG00000007879	Stk26	ENSRNOG00000019661	Gdf15	ENSRNOG00000011300	AABR07031193.1	ENSRNOG00000008292	Hif1a	ENSRNOG00000015318	Heyl
		ENSRNOG00000011914	Dtnb	ENSRNOG00000024808	Stk39	ENSRNOG00000036685	Npb	ENSRNOG00000015257	Coro2b	ENSRNOG00000015674	Acap1	ENSRNOG00000007443	Jag1	ENSRNOG00000025285	Gfm2	ENSRNOG00000014997	Igf2r	ENSRNOG00000037768	Rab43	ENSRNOG00000042536	Pde4d	ENSRNOG00000047894	AABR07034648.1	ENSRNOG00000010626	Sphk1	ENSRNOG00000018247	Dhx58	ENSRNOG00000017851	Etfb	ENSRNOG00000016733	Rab13	ENSRNOG00000002278	Tec	ENSRNOG00000018719	Cir1	ENSRNOG00000005772	Hacd4	ENSRNOG00000015430	Nlgn2	ENSRNOG00000026607	Tnfsf18	ENSRNOG00000045924	RT1-T24-3			ENSRNOG00000019675	Pycard	ENSRNOG00000017445	Tubb2b
		ENSRNOG00000009037	Sulf1	ENSRNOG00000016448	Eef2k	ENSRNOG00000032353	Mmp1	ENSRNOG00000018993	Ilk	ENSRNOG00000011815	Sgk1	ENSRNOG00000007462	44082	ENSRNOG00000020942	Plekha4	ENSRNOG00000024808	Stk39	ENSRNOG00000025100	Ikbke	ENSRNOG00000012302	Gucy1a1	ENSRNOG00000017319	Mertk	ENSRNOG00000003208	Ercc6l	ENSRNOG00000014258	Rab32	ENSRNOG00000007879	Stk26	ENSRNOG00000017129	Ttll4	ENSRNOG00000007419	Pank3	ENSRNOG00000016222	Ppp1r3g	ENSRNOG00000004346	Notch3	ENSRNOG00000009151	Mipol1	ENSRNOG00000002862	Clcn5	ENSRNOG00000026053	Grem1			ENSRNOG00000038999	RT1-A1	ENSRNOG00000007006	Slc3a1
		ENSRNOG00000012779	Msr1	ENSRNOG00000016316	Mcm2	ENSRNOG00000008478	Mmp13	ENSRNOG00000007610	Gdf11	ENSRNOG00000011944	Snx10	ENSRNOG00000014021	Matn4	ENSRNOG00000000172	Sqor	ENSRNOG00000017392	Fgf2	ENSRNOG00000043201	Coq8a	ENSRNOG00000009963	Ctps1	ENSRNOG00000014675	Pi4k2a	ENSRNOG00000010765	Vcl	ENSRNOG00000001158	Abcg1	ENSRNOG00000034254	Actb	ENSRNOG00000000455	Tap2	ENSRNOG00000027592	Rerg	ENSRNOG00000009079	Prkar2b	ENSRNOG00000008323	Pitpnm3	ENSRNOG00000020481	Pafah1b3	ENSRNOG00000021259	Prnp	ENSRNOG00000000837	Tnf			ENSRNOG00000011039	Gch1	ENSRNOG00000018949	Dlk2
		ENSRNOG00000046261	Acp5	ENSRNOG00000016419	Pdlim5	ENSRNOG00000007159	Ccl2	ENSRNOG00000012568	Madd	ENSRNOG00000019477	Zmynd15	ENSRNOG00000027331	Ppef1	ENSRNOG00000033663	P4ha2	ENSRNOG00000015267	Aldh18a1	ENSRNOG00000017136	Syt17	ENSRNOG00000019482	Gnao1	ENSRNOG00000021157	Ctss	ENSRNOG00000004110	Trib2	ENSRNOG00000010633	Acsl1	ENSRNOG00000018416	Ttbk1	ENSRNOG00000016289	Bmpr1b	ENSRNOG00000022196	Bmpr2	ENSRNOG00000038761	Hacd2	ENSRNOG00000004925	Ppp1r12a	ENSRNOG00000020346	Best1	ENSRNOG00000042522	Pheta2	ENSRNOG00000038999	RT1-A1			ENSRNOG00000020716	Axl	ENSRNOG00000008862	Abcg4
		ENSRNOG00000014768	Glis3	ENSRNOG00000028344	LOC103694874	ENSRNOG00000020205	Agrn	ENSRNOG00000010386	H2afx	ENSRNOG00000001114	Wipi2	ENSRNOG00000032297	Msmo1	ENSRNOG00000019598	Vegfa	ENSRNOG00000011964	Abcd4	ENSRNOG00000009385	Pik3cg	ENSRNOG00000009338	Kras	ENSRNOG00000006094	Cd44	ENSRNOG00000046947	Ak5	ENSRNOG00000018630	Gapdh	ENSRNOG00000047143	Fkbp1b	ENSRNOG00000002881	Ddr2	ENSRNOG00000004496	Rock2	ENSRNOG00000010358	Sh3rf1	ENSRNOG00000004110	Trib2	ENSRNOG00000022597	Cenpj	ENSRNOG00000019184	Npr3	ENSRNOG00000019675	Pycard			ENSRNOG00000004359	Wars	ENSRNOG00000002607	Sox9
		ENSRNOG00000008658	Mitf	ENSRNOG00000008517	Cdc42ep1	ENSRNOG00000019528	Plekhg6	ENSRNOG00000032659	Plcl1	ENSRNOG00000008012	Abcb1b	ENSRNOG00000014080	Kif23	ENSRNOG00000004720	Kcnj2	ENSRNOG00000009198	Rab6b	ENSRNOG00000047611	Top1	ENSRNOG00000029535	Nrbp2	ENSRNOG00000009565	Pdk4	ENSRNOG00000012148	Trio	ENSRNOG00000009088	Txnrd1	ENSRNOG00000002471	Polq	ENSRNOG00000008177	Pim2	ENSRNOG00000008841	Orc1	ENSRNOG00000001304	Bcr	ENSRNOG00000008445	Dact1	ENSRNOG00000019372	Pc	ENSRNOG00000018815	Plk1	ENSRNOG00000012331	Casp8			ENSRNOG00000000485	Bak1	ENSRNOG00000016731	Tpm2
		ENSRNOG00000005695	Mgp	ENSRNOG00000008691	Ick	ENSRNOG00000023931	Ggn	ENSRNOG00000015085	Dmpk	ENSRNOG00000019372	Pc	ENSRNOG00000006726	Zfp9	ENSRNOG00000012771	Ddx41	ENSRNOG00000009972	Rara	ENSRNOG00000000457	Tap1	ENSRNOG00000019645	Osbp2	ENSRNOG00000033693	Naip2	ENSRNOG00000022899	Cdk15	ENSRNOG00000012866	Nek8	ENSRNOG00000010161	Myo10	ENSRNOG00000004890	Adcy8	ENSRNOG00000014193	Lig1	ENSRNOG00000010370	Tnip1	ENSRNOG00000010626	Sphk1	ENSRNOG00000019675	Pycard	ENSRNOG00000010668	Anxa6	ENSRNOG00000018553	Pitpnm1			ENSRNOG00000004226	Irak3	ENSRNOG00000004500	Myc
		ENSRNOG00000002158	Ibsp	ENSRNOG00000001720	Hes1	ENSRNOG00000016289	Bmpr1b	ENSRNOG00000013515	Ptpru	ENSRNOG00000023991	Rab20	ENSRNOG00000007567	Rem1	ENSRNOG00000031138	Irgm	ENSRNOG00000004860	Myh9l1	ENSRNOG00000022540	Trex1	ENSRNOG00000024808	Stk39	ENSRNOG00000006302	Gclc	ENSRNOG00000009339	Cenpe	ENSRNOG00000009079	Prkar2b	ENSRNOG00000018536	Pck2	ENSRNOG00000005284	Itpka	ENSRNOG00000012141	Xrcc3	ENSRNOG00000019308	Arrb2	ENSRNOG00000010765	Vcl	ENSRNOG00000012331	Casp8	ENSRNOG00000010918	Cebpa	ENSRNOG00000023150	Gpi			ENSRNOG00000036697	Mafg	ENSRNOG00000005275	Shmt1
		ENSRNOG00000013973	Lcn2	ENSRNOG00000019681	Pold1	ENSRNOG00000022392	Hspb8	ENSRNOG00000029079	Hspb7	ENSRNOG00000007447	Pla2g4b	ENSRNOG00000038035	Kif4a	ENSRNOG00000045743	Etnppl	ENSRNOG00000007102	Acss1	ENSRNOG00000020465	Ripk3	ENSRNOG00000014997	Igf2r	ENSRNOG00000025285	Gfm2	ENSRNOG00000029401	Actg2	ENSRNOG00000010629	Nod1	ENSRNOG00000004165	Prkd1	ENSRNOG00000028814	Oasl2	ENSRNOG00000019100	Kif2c	ENSRNOG00000019742	Stat3	ENSRNOG00000002180	Tbc1d1	ENSRNOG00000019996	Slc16a1	ENSRNOG00000004346	Notch3	ENSRNOG00000028548	Ccl9			ENSRNOG00000006388	Pygl	ENSRNOG00000031916	Timeless
		ENSRNOG00000012278	Fgf10	ENSRNOG00000019027	Habp4	ENSRNOG00000004049	Baiap2	ENSRNOG00000002959	Shroom4	ENSRNOG00000007905	Itga7	ENSRNOG00000015538	Abcd2	ENSRNOG00000001187	Oasl	ENSRNOG00000012414	Rhobtb3	ENSRNOG00000011329	Pkm	ENSRNOG00000003276	Myo1d	ENSRNOG00000013229	Mthfs	ENSRNOG00000001706	Kalrn	ENSRNOG00000012176	Rab27b	ENSRNOG00000033101	Myo18a	ENSRNOG00000006227	Ifih1	ENSRNOG00000004479	Aurka	ENSRNOG00000016372	Slc12a7	ENSRNOG00000001706	Kalrn	ENSRNOG00000011971	C1s	ENSRNOG00000031129	Carm1	ENSRNOG00000013265	Tgfbr2			ENSRNOG00000017980	Itgal	ENSRNOG00000012674	Adrb3
		ENSRNOG00000004322	Sh3kbp1	ENSRNOG00000012486	Prim2	ENSRNOG00000000457	Tap1	ENSRNOG00000042522	Pheta2	ENSRNOG00000049517	Tnfaip3	ENSRNOG00000000129	Phf24	ENSRNOG00000005214	Plek	ENSRNOG00000018993	Ilk	ENSRNOG00000018009	Rab8b	ENSRNOG00000010274	Smc4	ENSRNOG00000026235	Hk3	ENSRNOG00000002841	Cdc42bpa	ENSRNOG00000021719	Slfn5	ENSRNOG00000016244	Mical2	ENSRNOG00000020793	Ruvbl2	ENSRNOG00000008553	Mthfr	ENSRNOG00000014079	Stat4	ENSRNOG00000016708	Necab3	ENSRNOG00000004359	Wars	ENSRNOG00000005275	Shmt1	ENSRNOG00000029386	RT1-N2			ENSRNOG00000021125	Prdx5	ENSRNOG00000002161	Tlr6
		ENSRNOG00000000250	Jmjd6	ENSRNOG00000006545	44081	ENSRNOG00000014290	Grm1	ENSRNOG00000017500	Mtss1l	ENSRNOG00000006388	Pygl	ENSRNOG00000004807	Arf2	ENSRNOG00000042137	Tmem173	ENSRNOG00000010872	Ckb	ENSRNOG00000001369	Oas1a	ENSRNOG00000016448	Eef2k	ENSRNOG00000019598	Vegfa	ENSRNOG00000031855	Actr3b	ENSRNOG00000017154	Atp11a	ENSRNOG00000015878	Pif1	ENSRNOG00000008596	Ttll9	ENSRNOG00000018697	Abcb6	ENSRNOG00000020107	Stk11ip	ENSRNOG00000002343	Uchl1	ENSRNOG00000031743	Gbp2	ENSRNOG00000002841	Cdc42bpa	ENSRNOG00000009389	Ripk2			ENSRNOG00000007905	Itga7	ENSRNOG00000016848	Fzd4
		ENSRNOG00000010906	Ccl5	ENSRNOG00000010011	Osbpl3	ENSRNOG00000020465	Ripk3	ENSRNOG00000004198	Stxbp6	ENSRNOG00000032240	Gbp5	ENSRNOG00000047699	Snai2	ENSRNOG00000048315	Eif2ak2	ENSRNOG00000025602	Cdk4	ENSRNOG00000009734	Akr1b10	ENSRNOG00000008841	Orc1	ENSRNOG00000014124	Nod2	ENSRNOG00000047960	Rab9b	ENSRNOG00000036885	Gbp3	ENSRNOG00000032778	Bub1	ENSRNOG00000015440	Wrn	ENSRNOG00000008862	Abcg4	ENSRNOG00000022597	Cenpj	ENSRNOG00000016103	Nkd2	ENSRNOG00000026053	Grem1	ENSRNOG00000000866	Rbmx	ENSRNOG00000000599	Lama4			ENSRNOG00000013953	Ntrk1	ENSRNOG00000000900	Tpst1
		ENSRNOG00000033433	Csrnp1	ENSRNOG00000015713	Parva	ENSRNOG00000011329	Pkm	ENSRNOG00000005772	Hacd4	ENSRNOG00000032832	Mmp10	ENSRNOG00000019257	Kif27	ENSRNOG00000006116	Hk2	ENSRNOG00000008663	Nat10	ENSRNOG00000017129	Ttll4	ENSRNOG00000004496	Rock2	ENSRNOG00000000239	Ccl7	ENSRNOG00000020433	Actn4	ENSRNOG00000048222	Nlrc5	ENSRNOG00000010668	Anxa6	ENSRNOG00000016346	Prkcd	ENSRNOG00000000307	Mical1	ENSRNOG00000010574	Ptpn1	ENSRNOG00000001414	Serpine1	ENSRNOG00000033316	Foxo4	ENSRNOG00000018949	Dlk2	ENSRNOG00000017089	Prl6a1			ENSRNOG00000047300	Bdkrb2	ENSRNOG00000001448	Hip1
		ENSRNOG00000007002	Lif	ENSRNOG00000043329	Rnf180	ENSRNOG00000000777	RT1-S3	ENSRNOG00000016102	Ebf3	ENSRNOG00000013948	Zc3hav1	ENSRNOG00000005037	Kif18a	ENSRNOG00000037113	Slfn2	ENSRNOG00000021903	Atad5	ENSRNOG00000016733	Rab13	ENSRNOG00000022196	Bmpr2	ENSRNOG00000045738	Ak4	ENSRNOG00000010365	Syn1	ENSRNOG00000017319	Mertk	ENSRNOG00000018815	Plk1	ENSRNOG00000002643	Ugdh	ENSRNOG00000007546	Asns	ENSRNOG00000018553	Pitpnm1	ENSRNOG00000003590	Tom1l2	ENSRNOG00000001300	P2rx4	ENSRNOG00000015318	Heyl	ENSRNOG00000000836	Ltb			ENSRNOG00000007408	Ebf4	ENSRNOG00000024751	H2afy2
		ENSRNOG00000018845	Snapc4	ENSRNOG00000004200	Sybu	ENSRNOG00000003284	Epn3	ENSRNOG00000033101	Myo18a	ENSRNOG00000029195	Uba7	ENSRNOG00000011052	Gars	ENSRNOG00000026653	Hcar2	ENSRNOG00000015085	Dmpk	ENSRNOG00000016163	Slc1a3	ENSRNOG00000022704	Esyt3	ENSRNOG00000012771	Ddx41	ENSRNOG00000029449	Ror1	ENSRNOG00000014675	Pi4k2a	ENSRNOG00000010697	Hadh	ENSRNOG00000006418	Samhd1	ENSRNOG00000017445	Tubb2b	ENSRNOG00000023150	Gpi	ENSRNOG00000002607	Sox9	ENSRNOG00000008022	Apaf1	ENSRNOG00000012386	Zbtb38	ENSRNOG00000020590	Adam15			ENSRNOG00000045840	Hist1h4m	ENSRNOG00000000826	Flot1
		ENSRNOG00000020083	Scly	ENSRNOG00000013727	Ndc80	ENSRNOG00000019368	Scnn1a	ENSRNOG00000010161	Myo10	ENSRNOG00000013330	Cdhr1	ENSRNOG00000050539	Fbln5	ENSRNOG00000007447	Pla2g4b	ENSRNOG00000032659	Plcl1	ENSRNOG00000000455	Tap2	ENSRNOG00000027592	Rerg	ENSRNOG00000018839	Ntrk2	ENSRNOG00000003160	RragB	ENSRNOG00000009565	Pdk4	ENSRNOG00000014616	Iars	ENSRNOG00000042086	Rab26	ENSRNOG00000004072	Myo1c	ENSRNOG00000019477	Zmynd15	ENSRNOG00000000826	Flot1	ENSRNOG00000019661	Gdf15	ENSRNOG00000015538	Abcd2	ENSRNOG00000009997	Erap1			ENSRNOG00000018693	Asgr1	ENSRNOG00000010610	Hpgd
		ENSRNOG00000013170	Il13ra1	ENSRNOG00000006958	AC126572.1	ENSRNOG00000004026	Atp2b1	ENSRNOG00000013248	Wwc2	ENSRNOG00000048315	Eif2ak2	ENSRNOG00000006930	Casq1	ENSRNOG00000023991	Rab20	ENSRNOG00000047966	Hspa1l	ENSRNOG00000020812	Gys1	ENSRNOG00000007419	Pank3	ENSRNOG00000004870	Dyrk3	ENSRNOG00000024428	Kif20a	ENSRNOG00000033693	Naip2	ENSRNOG00000043099	Ddx21	ENSRNOG00000002244	Pdgfra	ENSRNOG00000020822	Atp8b2	ENSRNOG00000011944	Snx10	ENSRNOG00000014343	Anln	ENSRNOG00000018693	Asgr1	ENSRNOG00000004874	Flrt3	ENSRNOG00000033017	LOC100910669			ENSRNOG00000036689	P4hb	ENSRNOG00000015020	Idh1
		ENSRNOG00000013514	Maf1	ENSRNOG00000001515	Map3k20	ENSRNOG00000004637	Fbxo7	ENSRNOG00000027894	Iqgap3	ENSRNOG00000042137	Tmem173	ENSRNOG00000001833	Mcm4	ENSRNOG00000029195	Uba7	ENSRNOG00000026474	Cad	ENSRNOG00000003296	Dck	ENSRNOG00000002278	Tec	ENSRNOG00000031138	Irgm	ENSRNOG00000001516	Rapgef4	ENSRNOG00000006302	Gclc	ENSRNOG00000021713	Kif18b	ENSRNOG00000014060	Mras	ENSRNOG00000017546	Mylk3	ENSRNOG00000030467	Ube2l6	ENSRNOG00000011076	Ank2	ENSRNOG00000023258	Nfkb1	ENSRNOG00000016848	Fzd4	ENSRNOG00000005854	Angpt1			ENSRNOG00000023258	Nfkb1	ENSRNOG00000017993	Abcb10
		ENSRNOG00000018467	Mitd1	ENSRNOG00000028627	Hmcn1	ENSRNOG00000002946	Socs3	ENSRNOG00000002353	Rab3gap2	ENSRNOG00000007814	Kdm3a	ENSRNOG00000018452	Unc13a	ENSRNOG00000032240	Gbp5	ENSRNOG00000004100	Trib1	ENSRNOG00000013585	Nmnat3	ENSRNOG00000019100	Kif2c	ENSRNOG00000028768	Gbp4	ENSRNOG00000031801	Ephb3	ENSRNOG00000011891	Atp6v1b2	ENSRNOG00000009550	Sqle	ENSRNOG00000017163	Pfkp	ENSRNOG00000022325	Smc2	ENSRNOG00000012331	Casp8	ENSRNOG00000016848	Fzd4	ENSRNOG00000042137	Tmem173	ENSRNOG00000000900	Tpst1	ENSRNOG00000018659	Csf1			ENSRNOG00000021105	Gabpb2	ENSRNOG00000015538	Abcd2
		ENSRNOG00000033560	Polr3c	ENSRNOG00000018561	Pprc1	ENSRNOG00000003732	Flrt2	ENSRNOG00000003515	Ephx1	ENSRNOG00000037113	Slfn2	ENSRNOG00000031801	Ephb3	ENSRNOG00000006388	Pygl	ENSRNOG00000050647	LOC108348108	ENSRNOG00000015237	Gle1	ENSRNOG00000004479	Aurka	ENSRNOG00000001187	Oasl	ENSRNOG00000014336	Mcm5	ENSRNOG00000009222	Epha2	ENSRNOG00000000632	Cdk1	ENSRNOG00000042353	Mlkl	ENSRNOG00000037430	Chfr	ENSRNOG00000019675	Pycard	ENSRNOG00000013057	Prc1	ENSRNOG00000018170	Slc27a1	ENSRNOG00000021750	Id1	ENSRNOG00000001425	Sh2b2			ENSRNOG00000003984	Apln	ENSRNOG00000004874	Flrt3
		ENSRNOG00000045998	Sema6b	ENSRNOG00000046313	Basp1	ENSRNOG00000017220	Tcirg1	ENSRNOG00000020197	Cd248	ENSRNOG00000026653	Hcar2	ENSRNOG00000015439	Man2a1	ENSRNOG00000018467	Mitd1	ENSRNOG00000000479	Kifc1	ENSRNOG00000005284	Itpka	ENSRNOG00000012141	Xrcc3	ENSRNOG00000049994	Ifi44l	ENSRNOG00000019257	Kif27	ENSRNOG00000010776	Atp13a1	ENSRNOG00000008053	Atp8a2	ENSRNOG00000002574	Nubp1	ENSRNOG00000017993	Abcb10	ENSRNOG00000013805	Tnip2	ENSRNOG00000016419	Pdlim5	ENSRNOG00000048315	Eif2ak2	ENSRNOG00000003613	Mid1	ENSRNOG00000008116	Plpp3			ENSRNOG00000021318	Epas1	ENSRNOG00000026108	Tcof1
		ENSRNOG00000000523	Ppil1	ENSRNOG00000037430	Chfr	ENSRNOG00000013634	Myd88	ENSRNOG00000024178	Cenpt	ENSRNOG00000043098	Mt2A	ENSRNOG00000016866	Fhl2	ENSRNOG00000006227	Ifih1	ENSRNOG00000009008	Rab39a	ENSRNOG00000004890	Adcy8	ENSRNOG00000014193	Lig1	ENSRNOG00000048315	Eif2ak2	ENSRNOG00000005037	Kif18a	ENSRNOG00000010861	Atad1	ENSRNOG00000002862	Clcn5	ENSRNOG00000030216	Abcg3l1	ENSRNOG00000015020	Idh1	ENSRNOG00000004359	Wars	ENSRNOG00000016316	Mcm2	ENSRNOG00000004854	Has2	ENSRNOG00000021137	Kctd15	ENSRNOG00000036673	Sectm1b			ENSRNOG00000008049	Max	ENSRNOG00000022325	Smc2
		ENSRNOG00000038746	Bco2	ENSRNOG00000016343	Dkk3	ENSRNOG00000006238	Traf2	ENSRNOG00000007879	Stk26	ENSRNOG00000015591	Cndp2	ENSRNOG00000013949	Idh2	ENSRNOG00000020793	Ruvbl2	ENSRNOG00000008471	Kif21b	ENSRNOG00000021046	Sult2b1	ENSRNOG00000020279	Syt11	ENSRNOG00000042137	Tmem173	ENSRNOG00000011052	Gars	ENSRNOG00000012892	Abca4	ENSRNOG00000012386	Zbtb38	ENSRNOG00000020159	Dalrd3	ENSRNOG00000048172	Rac3	ENSRNOG00000000123	Rnf19b	ENSRNOG00000003613	Mid1	ENSRNOG00000029966	Xrcc4	ENSRNOG00000017850	Dctpp1	ENSRNOG00000002802	Cxcl1			ENSRNOG00000042137	Tmem173
		ENSRNOG00000004890	Adcy8	ENSRNOG00000015465	Cep72	ENSRNOG00000008930	Tnfsf15	ENSRNOG00000012791	Ajuba	ENSRNOG00000006116	Hk2	ENSRNOG00000016207	Galnt1	ENSRNOG00000020083	Scly	ENSRNOG00000014718	Acsl3	ENSRNOG00000008177	Pim2	ENSRNOG00000006508	Thnsl2	ENSRNOG00000006116	Hk2	ENSRNOG00000007906	Bub1b	ENSRNOG00000002898	Nme7	ENSRNOG00000009339	Cenpe	ENSRNOG00000016995	Zap70	ENSRNOG00000020714	Trpm4	ENSRNOG00000042560	Bag4	ENSRNOG00000008517	Cdc42ep1	ENSRNOG00000019048	Sod2	ENSRNOG00000001720	Hes1	ENSRNOG00000000477	Daxx			ENSRNOG00000018170	Slc27a1
		ENSRNOG00000009131	Zc3h12a	ENSRNOG00000018939	Rexo2	ENSRNOG00000034078	Mxi1	ENSRNOG00000000413	Pln	ENSRNOG00000000480	Phf1	ENSRNOG00000014336	Mcm5	ENSRNOG00000012278	Fgf10	ENSRNOG00000009783	Camk2g	ENSRNOG00000002881	Ddr2	ENSRNOG00000018697	Abcb6	ENSRNOG00000037113	Slfn2	ENSRNOG00000003206	Actr3	ENSRNOG00000006435	Tor1b	ENSRNOG00000002841	Cdc42bpa	ENSRNOG00000006450	Erbb2	ENSRNOG00000017786	Acta1	ENSRNOG00000033316	Foxo4	ENSRNOG00000016062	Snta1	ENSRNOG00000015225	Gramd2b	ENSRNOG00000012307	Mybpc3	ENSRNOG00000022256	Cxcl10			ENSRNOG00000005214	Plek
		ENSRNOG00000005326	Cnrip1	ENSRNOG00000014650	Sema4g	ENSRNOG00000034240	Bcor	ENSRNOG00000001708	Dvl3	ENSRNOG00000018693	Asgr1	ENSRNOG00000022307	Acap3	ENSRNOG00000042086	Rab26	ENSRNOG00000010017	Wee1	ENSRNOG00000016289	Bmpr1b	ENSRNOG00000008553	Mthfr	ENSRNOG00000026653	Hcar2	ENSRNOG00000004807	Arf2	ENSRNOG00000007416	Clp1	ENSRNOG00000029401	Actg2	ENSRNOG00000012878	Atp7b	ENSRNOG00000037211	Kif14	ENSRNOG00000016575	Tnfrsf1b	ENSRNOG00000018233	Gas6	ENSRNOG00000031081	Stat2	ENSRNOG00000029598	Robo2	ENSRNOG00000006248	Trim37			ENSRNOG00000009754	Nampt
		ENSRNOG00000000782	Trim10	ENSRNOG00000027026	Jazf1	ENSRNOG00000019477	Zmynd15	ENSRNOG00000016214	Agl	ENSRNOG00000012771	Ddx41	ENSRNOG00000005935	A3galt2	ENSRNOG00000014060	Mras	ENSRNOG00000002092	Hunk	ENSRNOG00000013973	Lcn2	ENSRNOG00000020822	Atp8b2	ENSRNOG00000013953	Ntrk1	ENSRNOG00000001833	Mcm4	ENSRNOG00000000122	Ak2	ENSRNOG00000001706	Kalrn	ENSRNOG00000003170	Nlrp3	ENSRNOG00000001515	Map3k20	ENSRNOG00000004726	Mapkapk2	ENSRNOG00000007292	Spdl1	ENSRNOG00000006388	Pygl	ENSRNOG00000009963	Ctps1	ENSRNOG00000005871	Il1rn			ENSRNOG00000009605	Tfe3
		ENSRNOG00000011015	Hivep2	ENSRNOG00000049385	Adamtsl4	ENSRNOG00000011944	Snx10	ENSRNOG00000015538	Abcd2	ENSRNOG00000007467	Ace3	ENSRNOG00000003160	RragB	ENSRNOG00000013585	Nmnat3	ENSRNOG00000004160	Prps2	ENSRNOG00000016346	Prkcd	ENSRNOG00000004072	Myo1c	ENSRNOG00000023991	Rab20	ENSRNOG00000001082	Abcb9	ENSRNOG00000008022	Apaf1	ENSRNOG00000010626	Sphk1	ENSRNOG00000023943	AABR07013651.1	ENSRNOG00000010610	Hpgd	ENSRNOG00000008129	Pla2r1	ENSRNOG00000042536	Pde4d	ENSRNOG00000013953	Ntrk1	ENSRNOG00000014997	Igf2r	ENSRNOG00000016460	Clu			ENSRNOG00000013014	Cyba
		ENSRNOG00000009425	Fgf7	ENSRNOG00000010529	Thbs2	ENSRNOG00000023150	Gpi	ENSRNOG00000000900	Tpst1	ENSRNOG00000031138	Irgm	ENSRNOG00000029449	Ror1	ENSRNOG00000003296	Dck	ENSRNOG00000004148	Cdk17	ENSRNOG00000015440	Wrn	ENSRNOG00000017445	Tubb2b	ENSRNOG00000016384	Pik3cb	ENSRNOG00000009892	Adamts15	ENSRNOG00000001300	P2rx4	ENSRNOG00000018371	Tubb6	ENSRNOG00000023463	Parp9	ENSRNOG00000012602	Recql	ENSRNOG00000030404	Arrb1	ENSRNOG00000019681	Pold1	ENSRNOG00000049517	Tnfaip3	ENSRNOG00000013481	Cdh11	ENSRNOG00000012473	Cflar			ENSRNOG00000018839	Ntrk2
		ENSRNOG00000042826	Zfp52	ENSRNOG00000018697	Abcb6	ENSRNOG00000019372	Pc	ENSRNOG00000008829	Sorbs3	ENSRNOG00000001982	Cblb	ENSRNOG00000020032	Impdh1	ENSRNOG00000000455	Tap2	ENSRNOG00000045948	Arl10	ENSRNOG00000020083	Scly	ENSRNOG00000007546	Asns	ENSRNOG00000002763	Ulk2	ENSRNOG00000025895	Cavin2	ENSRNOG00000019542	LOC100910979	ENSRNOG00000003208	Ercc6l	ENSRNOG00000019208	P2rx5	ENSRNOG00000006545	44081	ENSRNOG00000005809	Arhgdib	ENSRNOG00000001720	Hes1	ENSRNOG00000002926	Uap1	ENSRNOG00000007419	Pank3	ENSRNOG00000011683	Fes			ENSRNOG00000026023	Taf4b
		ENSRNOG00000016733	Rab13	ENSRNOG00000025142	Mex3b	ENSRNOG00000012331	Casp8	ENSRNOG00000038035	Kif4a	ENSRNOG00000001187	Oasl	ENSRNOG00000024730	Ppm1e	ENSRNOG00000016163	Slc1a3	ENSRNOG00000016670	AABR07028769.1	ENSRNOG00000008596	Ttll9	ENSRNOG00000000307	Mical1	ENSRNOG00000029195	Uba7	ENSRNOG00000045752	Rrm1	ENSRNOG00000005905	Pde4b	ENSRNOG00000011582	Rab3d	ENSRNOG00000017496	Cnp	ENSRNOG00000004148	Cdk17	ENSRNOG00000008048	Plscr1	ENSRNOG00000003357	Col3a1	ENSRNOG00000009570	Pdxp	ENSRNOG00000043094	Oxct1	ENSRNOG00000016242	Fzd1			ENSRNOG00000026055	Neurod6
		ENSRNOG00000020812	Gys1	ENSRNOG00000004621	Rtn4	ENSRNOG00000013805	Tnip2	ENSRNOG00000005275	Shmt1	ENSRNOG00000005214	Plek	ENSRNOG00000002407	Pdxdc1	ENSRNOG00000016733	Rab13	ENSRNOG00000020696	Pmvk	ENSRNOG00000020793	Ruvbl2	ENSRNOG00000008862	Abcg4	ENSRNOG00000006388	Pygl	ENSRNOG00000014365	Gne	ENSRNOG00000021412	Slfn13	ENSRNOG00000001828	Stk38l	ENSRNOG00000002511	Flt4	ENSRNOG00000045948	Arl10	ENSRNOG00000004888	Spred2	ENSRNOG00000014548	Nedd9	ENSRNOG00000026226	Hook1	ENSRNOG00000008961	Mapre3	ENSRNOG00000016571	Ngf			ENSRNOG00000002511	Flt4
		ENSRNOG00000016163	Slc1a3	ENSRNOG00000005413	Creb3l1	ENSRNOG00000045924	RT1-T24-3	ENSRNOG00000011582	Rab3d	ENSRNOG00000018372	Cul9	ENSRNOG00000047960	Rab9b	ENSRNOG00000016289	Bmpr1b	ENSRNOG00000009085	Prkag2	ENSRNOG00000006227	Ifih1	ENSRNOG00000010610	Hpgd	ENSRNOG00000032240	Gbp5	ENSRNOG00000011951	Plk2	ENSRNOG00000004726	Mapkapk2	ENSRNOG00000046947	Ak5	ENSRNOG00000003923	Rab21	ENSRNOG00000009715	Me1	ENSRNOG00000036689	P4hb	ENSRNOG00000014997	Igf2r	ENSRNOG00000004720	Kcnj2	ENSRNOG00000000925	Psph	ENSRNOG00000015075	Stc1			ENSRNOG00000012819	Gdnf
		ENSRNOG00000003296	Dck	ENSRNOG00000025189	Mettl18	ENSRNOG00000033316	Foxo4	ENSRNOG00000043465	Arc	ENSRNOG00000013014	Cyba	ENSRNOG00000020246	Myl9	ENSRNOG00000007159	Ccl2	ENSRNOG00000008839	Pparg	ENSRNOG00000028814	Oasl2	ENSRNOG00000001515	Map3k20	ENSRNOG00000009031	Gucy2c	ENSRNOG00000002393	Eprs	ENSRNOG00000031743	Gbp2	ENSRNOG00000012148	Trio	ENSRNOG00000031598	AABR07053650.1	ENSRNOG00000016670	AABR07028769.1	ENSRNOG00000042137	Tmem173	ENSRNOG00000024808	Stk39	ENSRNOG00000005214	Plek	ENSRNOG00000006756	Maged1	ENSRNOG00000018526	Dlg4			ENSRNOG00000009570	Pdxp
		ENSRNOG00000009820	Bnip3l	ENSRNOG00000011774	Fblim1	ENSRNOG00000030404	Arrb1	ENSRNOG00000006033	Spon2	ENSRNOG00000045743	Etnppl	ENSRNOG00000012767	Micu3	ENSRNOG00000004890	Adcy8	ENSRNOG00000013572	Lxn	ENSRNOG00000014060	Mras	ENSRNOG00000037211	Kif14	ENSRNOG00000023376	Riok3	ENSRNOG00000036661	Rab40b	ENSRNOG00000017359	Itm2c	ENSRNOG00000022899	Cdk15	ENSRNOG00000009030	Rab19	ENSRNOG00000018929	Kif20b	ENSRNOG00000031081	Stat2	ENSRNOG00000024677	Arhgap33	ENSRNOG00000018839	Ntrk2	ENSRNOG00000004936	Sdc2	ENSRNOG00000037134	Shc4			ENSRNOG00000009822	Tlr2
		ENSRNOG00000020587	Efemp2	ENSRNOG00000003762	Smarca1	ENSRNOG00000022298	Cxcl11	ENSRNOG00000015318	Heyl	ENSRNOG00000009075	Trim13	ENSRNOG00000017233	Mmachc	ENSRNOG00000017136	Syt17	ENSRNOG00000017546	Mylk3	ENSRNOG00000002244	Pdgfra	ENSRNOG00000017786	Acta1	ENSRNOG00000005810	Nlrc4	ENSRNOG00000012181	Lpl	ENSRNOG00000020716	Axl	ENSRNOG00000004110	Trib2	ENSRNOG00000009912	Fgr	ENSRNOG00000020696	Pmvk	ENSRNOG00000023376	Riok3	ENSRNOG00000019549	Akap12	ENSRNOG00000009820	Bnip3l	ENSRNOG00000004493	Tasp1	ENSRNOG00000004276	Itga3			ENSRNOG00000018903	Pik3r1
		ENSRNOG00000013585	Nmnat3	ENSRNOG00000005512	Ndufa4	ENSRNOG00000019742	Stat3	ENSRNOG00000002607	Sox9	ENSRNOG00000020942	Plekha4	ENSRNOG00000012622	Mmp15	ENSRNOG00000030888	Rela	ENSRNOG00000022325	Smc2	ENSRNOG00000042086	Rab26	ENSRNOG00000020714	Trpm4	ENSRNOG00000033835	Dnm1	ENSRNOG00000013322	Pola1	ENSRNOG00000000529	Pim1	ENSRNOG00000007462	44082	ENSRNOG00000006384	Ddx58	ENSRNOG00000032150	Adcy2	ENSRNOG00000019048	Sod2	ENSRNOG00000004496	Rock2	ENSRNOG00000021726	Tlr3	ENSRNOG00000018087	Vim	ENSRNOG00000001302	Adora2a			ENSRNOG00000023943	AABR07013651.1
		ENSRNOG00000022800	Sp140	ENSRNOG00000048402	Igh-6	ENSRNOG00000014079	Stat4	ENSRNOG00000024712	Insc	ENSRNOG00000000172	Sqor	ENSRNOG00000015131	Ube2c	ENSRNOG00000004257	Ctps2	ENSRNOG00000023148	Col11a1	ENSRNOG00000006418	Samhd1	ENSRNOG00000015020	Idh1	ENSRNOG00000023143	Nlrp1a	ENSRNOG00000036701	LOC100361457	ENSRNOG00000004359	Wars	ENSRNOG00000014080	Kif23	ENSRNOG00000021581	Rapgef2	ENSRNOG00000009085	Prkag2	ENSRNOG00000014479	Cttnbp2nl	ENSRNOG00000033568	Mapk8ip3	ENSRNOG00000049402	Nbl1	ENSRNOG00000020279	Syt11	ENSRNOG00000012208	Itgb7			ENSRNOG00000014117	Hmox1
		ENSRNOG00000004284	Btg1	ENSRNOG00000009867	Tgfb3	ENSRNOG00000047606	Bcl2a1	ENSRNOG00000001004	Ncor2	ENSRNOG00000033663	P4ha2	ENSRNOG00000005981	Nt5c3a	ENSRNOG00000006934	Acvr1b	ENSRNOG00000017993	Abcb10	ENSRNOG00000002643	Ugdh	ENSRNOG00000037430	Chfr	ENSRNOG00000001235	Gna12	ENSRNOG00000018674	Ntrk3	ENSRNOG00000038960	RGD1309362	ENSRNOG00000007567	Rem1	ENSRNOG00000048302	LOC100910979	ENSRNOG00000017912	Atp2a3	ENSRNOG00000013953	Ntrk1	ENSRNOG00000005936	Foxm1	ENSRNOG00000003296	Dck	ENSRNOG00000024365	Ect2	ENSRNOG00000021276	Bmp2
		ENSRNOG00000021614	Kmt2e	ENSRNOG00000016630	Tln1	ENSRNOG00000009151	Mipol1	ENSRNOG00000005388	Rassf3	ENSRNOG00000001729	Xxylt1	ENSRNOG00000006663	Usp2	ENSRNOG00000003705	Bmx	ENSRNOG00000048172	Rac3	ENSRNOG00000030216	Abcg3l1	ENSRNOG00000017993	Abcb10	ENSRNOG00000003442	Adora1	ENSRNOG00000016374	Fgfr2	ENSRNOG00000018568	Rab5c	ENSRNOG00000038035	Kif4a	ENSRNOG00000008364	Cat	ENSRNOG00000047102	Popdc3	ENSRNOG00000049517	Tnfaip3	ENSRNOG00000008961	Mapre3	ENSRNOG00000033235	Relb	ENSRNOG00000018184	Tpm1	ENSRNOG00000017699	Mill1
		ENSRNOG00000019216	Il12rb1	ENSRNOG00000002710	Cnst	ENSRNOG00000020533	Htra1	ENSRNOG00000010365	Syn1	ENSRNOG00000049221	Kdm4b	ENSRNOG00000011346	Ehd2	ENSRNOG00000002657	Pla2g4a	ENSRNOG00000020714	Trpm4	ENSRNOG00000002574	Nubp1	ENSRNOG00000048172	Rac3	ENSRNOG00000011511	Stk24	ENSRNOG00000002182	44085	ENSRNOG00000011815	Sgk1	ENSRNOG00000015538	Abcd2	ENSRNOG00000017787	Ripk1	ENSRNOG00000013053	Trpm6	ENSRNOG00000028149	Kansl1l	ENSRNOG00000004479	Aurka	ENSRNOG00000011513	Gla	ENSRNOG00000015810	Trip13	ENSRNOG00000042905	RT1-T24-4
		ENSRNOG00000006004	Phc2	ENSRNOG00000045920	Mcu	ENSRNOG00000010574	Ptpn1	ENSRNOG00000006723	Itga11	ENSRNOG00000025285	Gfm2	ENSRNOG00000004487	Nek2l1	ENSRNOG00000009734	Akr1b10	ENSRNOG00000017786	Acta1	ENSRNOG00000009982	Pnp	ENSRNOG00000022325	Smc2	ENSRNOG00000000583	Cdk19	ENSRNOG00000007172	Map4k3	ENSRNOG00000030467	Ube2l6	ENSRNOG00000013911	Nagk	ENSRNOG00000016267	Chst15	ENSRNOG00000004100	Trib1	ENSRNOG00000014048	Cyld	ENSRNOG00000023433	Gata6	ENSRNOG00000014297	Sdc4	ENSRNOG00000012709	Bag2	ENSRNOG00000030712	RT1-A2
		ENSRNOG00000009605	Tfe3	ENSRNOG00000003399	Hnrnph1	ENSRNOG00000004720	Kcnj2	ENSRNOG00000017193	Lingo1	ENSRNOG00000004720	Kcnj2	ENSRNOG00000013194	Rps6ka2	ENSRNOG00000018009	Rab8b	ENSRNOG00000037211	Kif14	ENSRNOG00000042353	Mlkl	ENSRNOG00000017546	Mylk3	ENSRNOG00000029191	Gbp7	ENSRNOG00000046271	LOC100911685	ENSRNOG00000008012	Abcb1b	ENSRNOG00000024808	Stk39	ENSRNOG00000032396	RGD1559575	ENSRNOG00000003742	Cdkl5	ENSRNOG00000008987	Rnf139	ENSRNOG00000020279	Syt11	ENSRNOG00000003147	Sqstm1	ENSRNOG00000026474	Cad	ENSRNOG00000033835	Dnm1
		ENSRNOG00000022720	Usp37	ENSRNOG00000046405	Hic1	ENSRNOG00000015750	Wnt7b	ENSRNOG00000012653	Ppp1r13b	ENSRNOG00000008987	Rnf139	ENSRNOG00000034013	Acaca	ENSRNOG00000011329	Pkm	ENSRNOG00000029938	Pik3c2b	ENSRNOG00000017163	Pfkp	ENSRNOG00000006545	44081	ENSRNOG00000038957	RGD1305184	ENSRNOG00000015131	Ube2c	ENSRNOG00000019372	Pc	ENSRNOG00000016448	Eef2k	ENSRNOG00000036745	Gna13	ENSRNOG00000050647	LOC108348108	ENSRNOG00000003603	Arhgap44	ENSRNOG00000024365	Ect2	ENSRNOG00000015440	Wrn	ENSRNOG00000016818	Fgfr3	ENSRNOG00000004575	Il1a
		ENSRNOG00000012819	Gdnf	ENSRNOG00000002318	Limch1	ENSRNOG00000005438	Pcsk2	ENSRNOG00000011593	Hey1	ENSRNOG00000019598	Vegfa	ENSRNOG00000001173	Cabp1	ENSRNOG00000020465	Ripk3	ENSRNOG00000017093	Pxdc1	ENSRNOG00000006450	Erbb2	ENSRNOG00000012602	Recql	ENSRNOG00000008837	Ass1	ENSRNOG00000017466	Kif5b	ENSRNOG00000023991	Rab20	ENSRNOG00000010274	Smc4	ENSRNOG00000005861	Hsd11b1	ENSRNOG00000000479	Kifc1	ENSRNOG00000014124	Nod2	ENSRNOG00000013541	Sh2d4a	ENSRNOG00000020083	Scly	ENSRNOG00000008989	Cryl1	ENSRNOG00000016326	Cx3cl1
		ENSRNOG00000003923	Rab21	ENSRNOG00000033348	Duox1	ENSRNOG00000049221	Kdm4b	ENSRNOG00000042980	Adam19	ENSRNOG00000004050	Snrk	ENSRNOG00000046271	LOC100911685	ENSRNOG00000047611	Top1	ENSRNOG00000001448	Hip1	ENSRNOG00000016995	Zap70	ENSRNOG00000010011	Osbpl3	ENSRNOG00000049282	Oas2	ENSRNOG00000013213	Epha4	ENSRNOG00000013953	Ntrk1	ENSRNOG00000003276	Myo1d	ENSRNOG00000019456	Kars	ENSRNOG00000009008	Rab39a	ENSRNOG00000018903	Pik3r1	ENSRNOG00000017857	Cul7	ENSRNOG00000013023	Nop53	ENSRNOG00000003388	Cenpf	ENSRNOG00000027030	Adm
		ENSRNOG00000008639	Pabpc1	ENSRNOG00000043143	Eml1	ENSRNOG00000028043	Cxcl3	ENSRNOG00000020922	Hspb6	ENSRNOG00000000609	Ipmk	ENSRNOG00000007862	Acat1	ENSRNOG00000000457	Tap1	ENSRNOG00000008749	Col5a1	ENSRNOG00000020159	Dalrd3	ENSRNOG00000016670	AABR07028769.1	ENSRNOG00000014653	Arl11	ENSRNOG00000013194	Rps6ka2	ENSRNOG00000006388	Pygl	ENSRNOG00000009963	Ctps1	ENSRNOG00000016378	Map3k8	ENSRNOG00000008471	Kif21b	ENSRNOG00000020904	Cdc42ep2	ENSRNOG00000015423	Ccna2	ENSRNOG00000004255	Usf1	ENSRNOG00000001295	S100b	ENSRNOG00000001235	Gna12
		ENSRNOG00000017496	Cnp	ENSRNOG00000013653	Pdlim7	ENSRNOG00000018372	Cul9	ENSRNOG00000010617	Scube1	ENSRNOG00000003028	Dnah17	ENSRNOG00000002182	44085	ENSRNOG00000012603	Sestd1	ENSRNOG00000012602	Recql	ENSRNOG00000014816	Slc1a1	ENSRNOG00000009715	Me1	ENSRNOG00000004307	Tor3a	ENSRNOG00000004487	Nek2l1	ENSRNOG00000032240	Gbp5	ENSRNOG00000029535	Nrbp2	ENSRNOG00000027839	Ptk2b	ENSRNOG00000047314	Tk1	ENSRNOG00000019688	Diaph1	ENSRNOG00000001143	Cit	ENSRNOG00000013973	Lcn2	ENSRNOG00000010535	Cdh18	ENSRNOG00000003442	Adora1
		ENSRNOG00000032436	Tmod3	ENSRNOG00000013053	Trpm6	ENSRNOG00000013014	Cyba	ENSRNOG00000017428	Map1b	ENSRNOG00000005705	Qpct	ENSRNOG00000007172	Map4k3	ENSRNOG00000037744	Oas1g	ENSRNOG00000000307	Mical1	ENSRNOG00000017496	Cnp	ENSRNOG00000045948	Arl10	ENSRNOG00000049560	Glul	ENSRNOG00000034013	Acaca	ENSRNOG00000009031	Gucy2c	ENSRNOG00000009338	Kras	ENSRNOG00000014268	Abca2	ENSRNOG00000014718	Acsl3	ENSRNOG00000005214	Plek	ENSRNOG00000008663	Nat10	ENSRNOG00000010906	Ccl5	ENSRNOG00000016301	Dmrt2	ENSRNOG00000010278	Il6
		ENSRNOG00000008971	Hnf4g	ENSRNOG00000043044	Cnn2	ENSRNOG00000049982	Pex26	ENSRNOG00000050347	Ptges3l	ENSRNOG00000005528	Tbk1	ENSRNOG00000009951	Aif1l	ENSRNOG00000002612	Ddx52	ENSRNOG00000007546	Asns	ENSRNOG00000019208	P2rx5	ENSRNOG00000004148	Cdk17	ENSRNOG00000018714	Arl5b	ENSRNOG00000002052	Ccdc80	ENSRNOG00000023376	Riok3	ENSRNOG00000019482	Gnao1	ENSRNOG00000021817	Irak2	ENSRNOG00000009783	Camk2g	ENSRNOG00000018372	Cul9	ENSRNOG00000012709	Bag2	ENSRNOG00000000250	Jmjd6	ENSRNOG00000004699	Fibin	ENSRNOG00000043323	Il36b
		ENSRNOG00000002425	Pctp	ENSRNOG00000005343	Esr2	ENSRNOG00000004649	Il1b	ENSRNOG00000024428	Kif20a	ENSRNOG00000009401	Lmo2	ENSRNOG00000008074	Cyp11a1	ENSRNOG00000005404	Rasgrp1	ENSRNOG00000017445	Tubb2b	ENSRNOG00000023463	Parp9	ENSRNOG00000047102	Popdc3	ENSRNOG00000001714	Atp13a4	ENSRNOG00000011346	Ehd2	ENSRNOG00000019036	Ldhd	ENSRNOG00000012060	Gucy1b1	ENSRNOG00000039754	Rab7b	ENSRNOG00000010017	Wee1	ENSRNOG00000018839	Ntrk2	ENSRNOG00000010872	Ckb	ENSRNOG00000006227	Ifih1	ENSRNOG00000003794	Nmral1	ENSRNOG00000021125	Prdx5
		ENSRNOG00000018735	Cd74	ENSRNOG00000016075	Dmrt1	ENSRNOG00000000723	RT1-CE5	ENSRNOG00000003537	Spta1	ENSRNOG00000019047	Ola1	ENSRNOG00000013322	Pola1	ENSRNOG00000004026	Atp2b1	ENSRNOG00000026212	Micall1	ENSRNOG00000027145	Rora	ENSRNOG00000017912	Atp2a3	ENSRNOG00000019582	Mthfd1l	ENSRNOG00000004100	Trib1	ENSRNOG00000016384	Pik3cb	ENSRNOG00000049236	Myh9	ENSRNOG00000017523	H6pd	ENSRNOG00000002092	Hunk	ENSRNOG00000034025	Ptprj	ENSRNOG00000003205	Ldb2	ENSRNOG00000018467	Mitd1	ENSRNOG00000013641	Myo7a	ENSRNOG00000011680	Il16
		ENSRNOG00000017453	Ptpn2	ENSRNOG00000017912	Atp2a3	ENSRNOG00000028895	Rtp4	ENSRNOG00000007541	Fhl3	ENSRNOG00000001431	Rasa4	ENSRNOG00000013742	Large1	ENSRNOG00000019773	Egln1	ENSRNOG00000004072	Myo1c	ENSRNOG00000002425	Pctp	ENSRNOG00000008839	Pparg	ENSRNOG00000022256	Cxcl10	ENSRNOG00000013053	Trpm6	ENSRNOG00000002763	Ulk2	ENSRNOG00000008691	Ick	ENSRNOG00000004710	Rbks	ENSRNOG00000004160	Prps2	ENSRNOG00000010208	Timp1	ENSRNOG00000018993	Ilk	ENSRNOG00000020793	Ruvbl2			ENSRNOG00000046184	RGD1561143
		ENSRNOG00000015290	Tpi1	ENSRNOG00000002045	Anxa3	ENSRNOG00000023258	Nfkb1	ENSRNOG00000021812	Scx	ENSRNOG00000019582	Mthfd1l	ENSRNOG00000015354	Aox1	ENSRNOG00000004226	Irak3	ENSRNOG00000016752	Crispld2	ENSRNOG00000023943	AABR07013651.1	ENSRNOG00000009085	Prkag2	ENSRNOG00000002470	Ifi47	ENSRNOG00000000479	Kifc1	ENSRNOG00000029195	Uba7	ENSRNOG00000019681	Pold1	ENSRNOG00000013009	Ldha	ENSRNOG00000003762	Smarca1	ENSRNOG00000049982	Pex26	ENSRNOG00000026474	Cad	ENSRNOG00000019968	Trim8			ENSRNOG00000019193	Stx1b
		ENSRNOG00000019193	Stx1b	ENSRNOG00000001227	Adarb1	ENSRNOG00000045840	Hist1h4m	ENSRNOG00000013574	Appl1	ENSRNOG00000022256	Cxcl10	ENSRNOG00000004078	Eno3	ENSRNOG00000025645	Abca13	ENSRNOG00000020822	Atp8b2	ENSRNOG00000003170	Nlrp3	ENSRNOG00000032150	Adcy2	ENSRNOG00000038955	MGC105567	ENSRNOG00000050647	LOC108348108	ENSRNOG00000005749	Foxred2	ENSRNOG00000012302	Gucy1a1	ENSRNOG00000025645	Abca13	ENSRNOG00000002182	44085	ENSRNOG00000016733	Rab13	ENSRNOG00000032590	Ttc28	ENSRNOG00000006418	Samhd1			ENSRNOG00000011631	Fst
		ENSRNOG00000003259	C1qtnf1	ENSRNOG00000039183	Cip2a	ENSRNOG00000036672	Sectm1a	ENSRNOG00000016119	Fzd7	ENSRNOG00000002470	Ifi47	ENSRNOG00000008937	Csrp1	ENSRNOG00000007081	Xdh	ENSRNOG00000031855	Actr3b	ENSRNOG00000012878	Atp7b	ENSRNOG00000020696	Pmvk	ENSRNOG00000009369	Tor4a	ENSRNOG00000003742	Cdkl5	ENSRNOG00000048315	Eif2ak2	ENSRNOG00000042536	Pde4d	ENSRNOG00000004226	Irak3	ENSRNOG00000037449	Pole	ENSRNOG00000033235	Relb	ENSRNOG00000028415	Cdc20	ENSRNOG00000008400	Pml			ENSRNOG00000014328	Frs3
		ENSRNOG00000008881	Mmp1b	ENSRNOG00000012658	Pdlim3	ENSRNOG00000029966	Xrcc4	ENSRNOG00000016689	Fanci	ENSRNOG00000038955	MGC105567	ENSRNOG00000012181	Lpl	ENSRNOG00000008047	Khk	ENSRNOG00000010365	Syn1	ENSRNOG00000009912	Fgr	ENSRNOG00000018929	Kif20b	ENSRNOG00000001959	Mx1	ENSRNOG00000009008	Rab39a	ENSRNOG00000042137	Tmem173	ENSRNOG00000017850	Dctpp1	ENSRNOG00000011039	Gch1	ENSRNOG00000007172	Map4k3	ENSRNOG00000020812	Gys1	ENSRNOG00000007062	Rin3	ENSRNOG00000002244	Pdgfra			ENSRNOG00000003984	Apln
		ENSRNOG00000016995	Zap70	ENSRNOG00000036682	Pycr1	ENSRNOG00000048315	Eif2ak2	ENSRNOG00000024874	Prtfdc1	ENSRNOG00000001804	Itpr2	ENSRNOG00000016117	Myof	ENSRNOG00000001963	Mx2	ENSRNOG00000024428	Kif20a	ENSRNOG00000009030	Rab19	ENSRNOG00000016552	Hmgcs1	ENSRNOG00000017209	Tubb3	ENSRNOG00000008471	Kif21b	ENSRNOG00000037113	Slfn2	ENSRNOG00000016316	Mcm2	ENSRNOG00000007081	Xdh	ENSRNOG00000046271	LOC100911685	ENSRNOG00000021614	Kmt2e	ENSRNOG00000010771	Pkd1	ENSRNOG00000005404	Rasgrp1			ENSRNOG00000047300	Bdkrb2
		ENSRNOG00000007596	Rffl	ENSRNOG00000009715	Me1	ENSRNOG00000015225	Gramd2b	ENSRNOG00000020060	Atf5	ENSRNOG00000015063	Dhodh	ENSRNOG00000016374	Fgfr2	ENSRNOG00000039241	Ythdc2	ENSRNOG00000001516	Rapgef4	ENSRNOG00000019354	Ptch1	ENSRNOG00000008471	Kif21b	ENSRNOG00000011683	Fes	ENSRNOG00000047314	Tk1	ENSRNOG00000026653	Hcar2	ENSRNOG00000017558	Tubb2a	ENSRNOG00000027008	Igtp	ENSRNOG00000015131	Ube2c	ENSRNOG00000004284	Btg1	ENSRNOG00000010386	H2afx	ENSRNOG00000008187	Ubash3b			ENSRNOG00000049422	LOC100911825
		ENSRNOG00000006314	Zbp1	ENSRNOG00000013925	Nox4	ENSRNOG00000002926	Uap1	ENSRNOG00000017035	Cep120	ENSRNOG00000002525	Ptgs2	ENSRNOG00000014365	Gne	ENSRNOG00000003616	Grem2	ENSRNOG00000013588	Glra1	ENSRNOG00000036668	Ogfod3	ENSRNOG00000009008	Rab39a	ENSRNOG00000015063	Dhodh	ENSRNOG00000009783	Camk2g	ENSRNOG00000006116	Hk2	ENSRNOG00000008061	Nuak1	ENSRNOG00000002659	Ciita	ENSRNOG00000005981	Nt5c3a	ENSRNOG00000005284	Itpka	ENSRNOG00000009972	Rara	ENSRNOG00000017539	Mmp9			ENSRNOG00000012819	Gdnf
		ENSRNOG00000047175	Cryaa	ENSRNOG00000020687	Dpf1	ENSRNOG00000014479	Cttnbp2nl	ENSRNOG00000002418	Tgfb2	ENSRNOG00000023484	Rpap2	ENSRNOG00000011951	Plk2	ENSRNOG00000019290	Pskh1	ENSRNOG00000003206	Actr3	ENSRNOG00000031598	AABR07053650.1	ENSRNOG00000000479	Kifc1	ENSRNOG00000010176	Map2k1	ENSRNOG00000014718	Acsl3	ENSRNOG00000012771	Ddx41	ENSRNOG00000017311	Me3	ENSRNOG00000012853	Tk2	ENSRNOG00000013213	Epha4	ENSRNOG00000047439	Pot1b	ENSRNOG00000013774	Lmnb1	ENSRNOG00000006238	Traf2			ENSRNOG00000019354	Ptch1
		ENSRNOG00000009982	Pnp	ENSRNOG00000009117	Otub2	ENSRNOG00000024931	Ccdc88b	ENSRNOG00000000664	Tpst2	ENSRNOG00000017209	Tubb3	ENSRNOG00000020660	Cfl1	ENSRNOG00000010580	Acot7	ENSRNOG00000007906	Bub1b	ENSRNOG00000003923	Rab21	ENSRNOG00000050647	LOC108348108	ENSRNOG00000007048	Rap1b	ENSRNOG00000016630	Tln1	ENSRNOG00000018839	Ntrk2	ENSRNOG00000019100	Kif2c	ENSRNOG00000008047	Khk	ENSRNOG00000017466	Kif5b	ENSRNOG00000023931	Ggn	ENSRNOG00000012414	Rhobtb3	ENSRNOG00000012209	Cdadc1			ENSRNOG00000019216	Il12rb1
		ENSRNOG00000042070	Ticam2	ENSRNOG00000013742	Large1	ENSRNOG00000019020	Bbs2	ENSRNOG00000020585	Tbxa2r	ENSRNOG00000003397	Adprm	ENSRNOG00000020129	Cdh3	ENSRNOG00000006384	Ddx58	ENSRNOG00000001082	Abcb9	ENSRNOG00000002511	Flt4	ENSRNOG00000003742	Cdkl5	ENSRNOG00000006130	Rab5b	ENSRNOG00000026941	Tril	ENSRNOG00000004870	Dyrk3	ENSRNOG00000004479	Aurka	ENSRNOG00000001963	Mx2	ENSRNOG00000004487	Nek2l1	ENSRNOG00000015616	Rgs14	ENSRNOG00000001979	Rcan1	ENSRNOG00000006304	Mdm2			ENSRNOG00000000763	RT1-M3-1
		ENSRNOG00000047174	Pcdha4	ENSRNOG00000031814	Sort1	ENSRNOG00000000583	Cdk19	ENSRNOG00000002052	Ccdc80	ENSRNOG00000033087	Cdh23	ENSRNOG00000002045	Anxa3	ENSRNOG00000025052	Stard5	ENSRNOG00000009892	Adamts15	ENSRNOG00000019456	Kars	ENSRNOG00000004100	Trib1	ENSRNOG00000004050	Snrk	ENSRNOG00000010017	Wee1	ENSRNOG00000031138	Irgm	ENSRNOG00000014193	Lig1	ENSRNOG00000039241	Ythdc2	ENSRNOG00000013194	Rps6ka2	ENSRNOG00000014297	Sdc4	ENSRNOG00000008165	Tpx2	ENSRNOG00000007027	Hgf			ENSRNOG00000009912	Fgr
		ENSRNOG00000018804	Ripor2	ENSRNOG00000008074	Cyp11a1	ENSRNOG00000003442	Adora1	ENSRNOG00000015410	Aspnl1	ENSRNOG00000049560	Glul	ENSRNOG00000008305	Sc5d	ENSRNOG00000015461	Serpine2	ENSRNOG00000025895	Cavin2	ENSRNOG00000005861	Hsd11b1	ENSRNOG00000013053	Trpm6	ENSRNOG00000000609	Ipmk	ENSRNOG00000004160	Prps2	ENSRNOG00000001187	Oasl	ENSRNOG00000012141	Xrcc3	ENSRNOG00000019290	Pskh1	ENSRNOG00000034013	Acaca	ENSRNOG00000003147	Sqstm1			ENSRNOG00000014838	Glipr2			ENSRNOG00000009754	Nampt
		ENSRNOG00000008697	Nov	ENSRNOG00000013322	Pola1	ENSRNOG00000001235	Gna12	ENSRNOG00000017466	Kif5b	ENSRNOG00000051232	Gbe1	ENSRNOG00000018929	Kif20b	ENSRNOG00000032396	RGD1559575	ENSRNOG00000045752	Rrm1	ENSRNOG00000032396	RGD1559575	ENSRNOG00000003762	Smarca1	ENSRNOG00000012956	Tgm2	ENSRNOG00000002092	Hunk	ENSRNOG00000049994	Ifi44l	ENSRNOG00000027592	Rerg	ENSRNOG00000014634	Gtpbp1	ENSRNOG00000011346	Ehd2	ENSRNOG00000004322	Sh3kbp1			ENSRNOG00000030443	Rab9a			ENSRNOG00000017453	Ptpn2
		ENSRNOG00000003538	Adamts4	ENSRNOG00000022060	Magi1	ENSRNOG00000017123	B2m	ENSRNOG00000000479	Kifc1	ENSRNOG00000008837	Ass1	ENSRNOG00000047102	Popdc3	ENSRNOG00000010971	Snx18	ENSRNOG00000002393	Eprs	ENSRNOG00000036745	Gna13	ENSRNOG00000024470	Lman1	ENSRNOG00000003028	Dnah17	ENSRNOG00000003762	Smarca1	ENSRNOG00000028768	Gbp4	ENSRNOG00000022196	Bmpr2	ENSRNOG00000015385	Pink1	ENSRNOG00000045752	Rrm1	ENSRNOG00000004473	Ppargc1a			ENSRNOG00000004049	Baiap2			ENSRNOG00000018735	Cd74
		ENSRNOG00000023334	Parp14	ENSRNOG00000004921	Nusap1	ENSRNOG00000018488	Cd40	ENSRNOG00000017914	Cavin3	ENSRNOG00000005261	Fbxl5	ENSRNOG00000017912	Atp2a3	ENSRNOG00000010805	Fabp4	ENSRNOG00000036661	Rab40b	ENSRNOG00000016267	Chst15	ENSRNOG00000004160	Prps2	ENSRNOG00000018911	Pfkfb3	ENSRNOG00000004148	Cdk17	ENSRNOG00000026235	Hk3	ENSRNOG00000002278	Tec	ENSRNOG00000014258	Rab32	ENSRNOG00000014365	Gne	ENSRNOG00000016346	Prkcd			ENSRNOG00000022392	Hspb8			ENSRNOG00000009822	Tlr2
		ENSRNOG00000012853	Tk2	ENSRNOG00000008937	Csrp1	ENSRNOG00000011652	Sppl2a	ENSRNOG00000025509	Apbb2	ENSRNOG00000009585	Tcf20	ENSRNOG00000011058	Utrn	ENSRNOG00000011205	Ccl3	ENSRNOG00000036701	LOC100361457	ENSRNOG00000017787	Ripk1	ENSRNOG00000002092	Hunk	ENSRNOG00000005528	Tbk1	ENSRNOG00000045948	Arl10	ENSRNOG00000000172	Sqor	ENSRNOG00000007419	Pank3	ENSRNOG00000018247	Dhx58	ENSRNOG00000020776	Dhcr7	ENSRNOG00000009681	Flot2			ENSRNOG00000048914	Traf1			ENSRNOG00000015285	Lrp4
		ENSRNOG00000022094	Lacc1	ENSRNOG00000014678	Fzd5	ENSRNOG00000042905	RT1-T24-4	ENSRNOG00000009700	Dync1i1	ENSRNOG00000014653	Arl11	ENSRNOG00000015278	Myl12a	ENSRNOG00000039754	Rab7b	ENSRNOG00000016119	Fzd7	ENSRNOG00000008364	Cat	ENSRNOG00000010017	Wee1	ENSRNOG00000019047	Ola1	ENSRNOG00000016670	AABR07028769.1	ENSRNOG00000013229	Mthfs	ENSRNOG00000004496	Rock2	ENSRNOG00000046276	Myh3	ENSRNOG00000017851	Etfb	ENSRNOG00000004255	Usf1			ENSRNOG00000030888	Rela			ENSRNOG00000002843	Cxcl6
		ENSRNOG00000004063	Sh3pxd2b	ENSRNOG00000012181	Lpl	ENSRNOG00000013162	Zcchc12	ENSRNOG00000029047	Cubn	ENSRNOG00000007359	Gca	ENSRNOG00000009715	Me1	ENSRNOG00000005053	Egln3	ENSRNOG00000018674	Ntrk3	ENSRNOG00000048302	LOC100910979	ENSRNOG00000016630	Tln1	ENSRNOG00000012176	Rab27b	ENSRNOG00000018929	Kif20b	ENSRNOG00000025285	Gfm2	ENSRNOG00000008841	Orc1	ENSRNOG00000008936	Map3k6	ENSRNOG00000011951	Plk2	ENSRNOG00000013973	Lcn2			ENSRNOG00000011329	Pkm			ENSRNOG00000011205	Ccl3
		ENSRNOG00000046207	Cbx4	ENSRNOG00000020660	Cfl1	ENSRNOG00000007539	Rsad2	ENSRNOG00000024250	Wwc3	ENSRNOG00000018714	Arl5b	ENSRNOG00000016239	Zadh2	ENSRNOG00000033444	F10	ENSRNOG00000045636	Fasn	ENSRNOG00000021581	Rapgef2	ENSRNOG00000009783	Camk2g	ENSRNOG00000021719	Slfn5	ENSRNOG00000020696	Pmvk	ENSRNOG00000045738	Ak4	ENSRNOG00000015085	Dmpk	ENSRNOG00000002855	Rfc1	ENSRNOG00000036661	Rab40b	ENSRNOG00000013514	Maf1			ENSRNOG00000022540	Trex1			ENSRNOG00000042078	Icam4
		ENSRNOG00000010165	Tnfaip2	ENSRNOG00000012318	Aspm	ENSRNOG00000010176	Map2k1	ENSRNOG00000047957	Traf5	ENSRNOG00000004956	Jade2	ENSRNOG00000020687	Dpf1	ENSRNOG00000016838	Pla2g5	ENSRNOG00000010199	Glrb	ENSRNOG00000025052	Stard5	ENSRNOG00000014718	Acsl3	ENSRNOG00000036885	Gbp3	ENSRNOG00000009085	Prkag2	ENSRNOG00000014124	Nod2	ENSRNOG00000047966	Hspa1l	ENSRNOG00000046891	Hk1	ENSRNOG00000002393	Eprs	ENSRNOG00000020793	Ruvbl2			ENSRNOG00000009385	Pik3cg			ENSRNOG00000013269	Tnfsf10
		ENSRNOG00000016945	Pla2g2a	ENSRNOG00000016246	Tshz1	ENSRNOG00000018526	Dlg4	ENSRNOG00000015396	Sptan1	ENSRNOG00000023143	Nlrp1a	ENSRNOG00000012658	Pdlim3	ENSRNOG00000003170	Nlrp3	ENSRNOG00000010658	Cth	ENSRNOG00000006384	Ddx58	ENSRNOG00000047314	Tk1	ENSRNOG00000017154	Atp11a	ENSRNOG00000013572	Lxn	ENSRNOG00000008177	Pim2	ENSRNOG00000026474	Cad	ENSRNOG00000009389	Ripk2	ENSRNOG00000024874	Prtfdc1	ENSRNOG00000019322	Notch1			ENSRNOG00000020465	Ripk3			ENSRNOG00000010805	Fabp4
		ENSRNOG00000013009	Ldha	ENSRNOG00000011951	Plk2	ENSRNOG00000003151	Bfar	ENSRNOG00000003897	Col1a1	ENSRNOG00000018517	Trim21	ENSRNOG00000015496	Tpm4	ENSRNOG00000023943	AABR07013651.1	ENSRNOG00000017466	Kif5b	ENSRNOG00000005053	Egln3	ENSRNOG00000046271	LOC100911685	ENSRNOG00000010633	Acsl1	ENSRNOG00000047102	Popdc3	ENSRNOG00000016289	Bmpr1b	ENSRNOG00000010872	Ckb	ENSRNOG00000013265	Tgfbr2	ENSRNOG00000036701	LOC100361457	ENSRNOG00000019824	Ell			ENSRNOG00000014290	Grm1			ENSRNOG00000002568	Socs1
		ENSRNOG00000014254	Cpt1a	ENSRNOG00000017851	Etfb	ENSRNOG00000012473	Cflar	ENSRNOG00000012561	Arhgef10	ENSRNOG00000005810	Nlrc4	ENSRNOG00000016630	Tln1	ENSRNOG00000023463	Parp9	ENSRNOG00000013213	Epha4	ENSRNOG00000017523	H6pd	ENSRNOG00000007172	Map4k3	ENSRNOG00000001158	Abcg1	ENSRNOG00000017912	Atp2a3	ENSRNOG00000002881	Ddr2	ENSRNOG00000012709	Bag2	ENSRNOG00000001214	Pfkl	ENSRNOG00000013322	Pola1	ENSRNOG00000008400	Pml							ENSRNOG00000008246	Emilin1
		ENSRNOG00000004710	Rbks	ENSRNOG00000011675	Zfp40	ENSRNOG00000014294	Ptpn6	ENSRNOG00000008839	Pparg	ENSRNOG00000033835	Dnm1	ENSRNOG00000047314	Tk1	ENSRNOG00000043426	Kyat3	ENSRNOG00000002052	Ccdc80	ENSRNOG00000039754	Rab7b	ENSRNOG00000037449	Pole	ENSRNOG00000009079	Prkar2b	ENSRNOG00000022325	Smc2	ENSRNOG00000005284	Itpka	ENSRNOG00000018993	Ilk	ENSRNOG00000012176	Rab27b	ENSRNOG00000015354	Aox1	ENSRNOG00000048472	Comp							ENSRNOG00000021581	Rapgef2
		ENSRNOG00000002568	Socs1	ENSRNOG00000020129	Cdh3	ENSRNOG00000006248	Trim37	ENSRNOG00000016831	Serpinh1	ENSRNOG00000004575	Il1a	ENSRNOG00000028092	Cpa2	ENSRNOG00000036668	Ogfod3	ENSRNOG00000021713	Kif18b	ENSRNOG00000021817	Irak2	ENSRNOG00000002182	44085	ENSRNOG00000010629	Nod1	ENSRNOG00000017546	Mylk3	ENSRNOG00000004890	Adcy8	ENSRNOG00000000956	Rasl11a	ENSRNOG00000021719	Slfn5	ENSRNOG00000018674	Ntrk3	ENSRNOG00000008187	Ubash3b							ENSRNOG00000013166	Wnt4
		ENSRNOG00000025053	Lrp1	ENSRNOG00000020776	Dhcr7	ENSRNOG00000012956	Tgm2	ENSRNOG00000019892	Lrrfip1	ENSRNOG00000011511	Stk24	ENSRNOG00000003762	Smarca1	ENSRNOG00000009030	Rab19	ENSRNOG00000012879	Fabp3	ENSRNOG00000010805	Fabp4	ENSRNOG00000010199	Glrb	ENSRNOG00000000552	Col13a1	ENSRNOG00000023148	Col11a1	ENSRNOG00000017129	Ttll4	ENSRNOG00000021903	Atad5	ENSRNOG00000036885	Gbp3	ENSRNOG00000045636	Fasn	ENSRNOG00000012160	Syk							ENSRNOG00000045649	Arrdc3
		ENSRNOG00000019666	Ubxn1	ENSRNOG00000014365	Gne	ENSRNOG00000026293	Jun	ENSRNOG00000049020	Tceal6	ENSRNOG00000001432	Dtx2	ENSRNOG00000013653	Pdlim7	ENSRNOG00000015113	Mocos	ENSRNOG00000009550	Sqle	ENSRNOG00000014268	Abca2	ENSRNOG00000010645	Lgals3	ENSRNOG00000012866	Nek8	ENSRNOG00000020714	Trpm4	ENSRNOG00000016733	Rab13	ENSRNOG00000015810	Trip13	ENSRNOG00000017154	Atp11a	ENSRNOG00000016374	Fgfr2	ENSRNOG00000002934	Atp1b1							ENSRNOG00000017787	Ripk1
		ENSRNOG00000002843	Cxcl6	ENSRNOG00000013309	Pik3ap1	ENSRNOG00000024849	Tor1aip2	ENSRNOG00000011407	Prag1	ENSRNOG00000011238	Tiparp	ENSRNOG00000003742	Cdkl5	ENSRNOG00000017163	Pfkp	ENSRNOG00000007104	Itpr1	ENSRNOG00000027839	Ptk2b	ENSRNOG00000011346	Ehd2	ENSRNOG00000014634	Gtpbp1	ENSRNOG00000017993	Abcb10	ENSRNOG00000000455	Tap2	ENSRNOG00000001143	Cit	ENSRNOG00000010633	Acsl1	ENSRNOG00000024428	Kif20a	ENSRNOG00000029514	Slc26a9							ENSRNOG00000008364	Cat
		ENSRNOG00000013269	Tnfsf10	ENSRNOG00000002653	Kcnk2	ENSRNOG00000013141	Eno2	ENSRNOG00000006831	Pgr	ENSRNOG00000046276	Myh3	ENSRNOG00000016075	Dmrt1	ENSRNOG00000006320	Ptges	ENSRNOG00000000632	Cdk1	ENSRNOG00000016378	Map3k8	ENSRNOG00000034013	Acaca	ENSRNOG00000015385	Pink1	ENSRNOG00000048172	Rac3	ENSRNOG00000013585	Nmnat3	ENSRNOG00000025602	Cdk4	ENSRNOG00000018630	Gapdh	ENSRNOG00000001516	Rapgef4	ENSRNOG00000004637	Fbxo7							ENSRNOG00000015461	Serpine2
		ENSRNOG00000042078	Icam4	ENSRNOG00000006663	Usp2	ENSRNOG00000031031	Zfp292	ENSRNOG00000007345	Amot	ENSRNOG00000029212	Vcan	ENSRNOG00000015525	Zswim3	ENSRNOG00000002574	Nubp1	ENSRNOG00000002862	Clcn5	ENSRNOG00000007081	Xdh	ENSRNOG00000004487	Nek2l1	ENSRNOG00000010331	Ctsb	ENSRNOG00000037211	Kif14	ENSRNOG00000003296	Dck	ENSRNOG00000019476	Agap1	ENSRNOG00000001158	Abcg1	ENSRNOG00000031801	Ephb3	ENSRNOG00000015913	Tspan5							ENSRNOG00000008525	Csf3
		ENSRNOG00000015285	Lrp4	ENSRNOG00000034013	Acaca	ENSRNOG00000011559	Cnn3	ENSRNOG00000048172	Rac3	ENSRNOG00000002855	Rfc1	ENSRNOG00000013053	Trpm6	ENSRNOG00000014816	Slc1a1	ENSRNOG00000010668	Anxa6	ENSRNOG00000011039	Gch1	ENSRNOG00000013194	Rps6ka2	ENSRNOG00000018247	Dhx58	ENSRNOG00000017786	Acta1	ENSRNOG00000002244	Pdgfra	ENSRNOG00000008663	Nat10	ENSRNOG00000009079	Prkar2b	ENSRNOG00000013949	Idh2	ENSRNOG00000013763	Erlin2							ENSRNOG00000036745	Gna13
		ENSRNOG00000027839	Ptk2b	ENSRNOG00000013194	Rps6ka2	ENSRNOG00000002478	Insig2	ENSRNOG00000017993	Abcb10	ENSRNOG00000019183	Alox15	ENSRNOG00000005343	Esr2	ENSRNOG00000020159	Dalrd3	ENSRNOG00000045829	Thbs1	ENSRNOG00000010549	Tspo	ENSRNOG00000013213	Epha4	ENSRNOG00000014258	Rab32	ENSRNOG00000001515	Map3k20	ENSRNOG00000014060	Mras	ENSRNOG00000002886	Myh10	ENSRNOG00000010629	Nod1	ENSRNOG00000014336	Mcm5	ENSRNOG00000007925	Pak6							ENSRNOG00000046803	Arhgef16
		ENSRNOG00000016378	Map3k8	ENSRNOG00000004487	Nek2l1	ENSRNOG00000009324	LOC103692166	ENSRNOG00000020407	Atcay	ENSRNOG00000001214	Pfkl	ENSRNOG00000009949	Pcdh18	ENSRNOG00000001235	Gna12	ENSRNOG00000010697	Hadh	ENSRNOG00000025645	Abca13	ENSRNOG00000017466	Kif5b	ENSRNOG00000008936	Map3k6	ENSRNOG00000008749	Col5a1	ENSRNOG00000006418	Samhd1	ENSRNOG00000009592	Cyb5r3	ENSRNOG00000012866	Nek8	ENSRNOG00000005037	Kif18a	ENSRNOG00000026517	Vrk3							ENSRNOG00000047977	LOC684871
		ENSRNOG00000028641	Brpf3	ENSRNOG00000015380	Jup	ENSRNOG00000001158	Abcg1	ENSRNOG00000025198	Gas2l3	ENSRNOG00000011561	Nln	ENSRNOG00000002318	Limch1	ENSRNOG00000000583	Cdk19	ENSRNOG00000019184	Npr3	ENSRNOG00000004226	Irak3	ENSRNOG00000005981	Nt5c3a	ENSRNOG00000046276	Myh3	ENSRNOG00000012602	Recql	ENSRNOG00000002643	Ugdh	ENSRNOG00000004860	Myh9l1	ENSRNOG00000009088	Txnrd1	ENSRNOG00000019257	Kif27	ENSRNOG00000017220	Tcirg1							ENSRNOG00000002792	Cxcl2
		ENSRNOG00000004089	Enpp2	ENSRNOG00000012622	Mmp15	ENSRNOG00000017194	Prdx1	ENSRNOG00000007955	Timp4	ENSRNOG00000015385	Pink1	ENSRNOG00000033348	Duox1	ENSRNOG00000029191	Gbp7	ENSRNOG00000015080	Wdfy1	ENSRNOG00000004710	Rbks	ENSRNOG00000015131	Ube2c	ENSRNOG00000029212	Vcan	ENSRNOG00000006545	44081	ENSRNOG00000042086	Rab26	ENSRNOG00000007102	Acss1	ENSRNOG00000001714	Atp13a4	ENSRNOG00000003206	Actr3	ENSRNOG00000006238	Traf2							ENSRNOG00000014385	Wnt2b
		ENSRNOG00000005492	Hpcal1	ENSRNOG00000005981	Nt5c3a	ENSRNOG00000007393	Ndrg1	ENSRNOG00000012674	Adrb3	ENSRNOG00000017579	Mylip	ENSRNOG00000016358	Apba2	ENSRNOG00000038957	RGD1305184	ENSRNOG00000018815	Plk1	ENSRNOG00000013009	Ldha	ENSRNOG00000002393	Eprs	ENSRNOG00000002855	Rfc1	ENSRNOG00000018697	Abcb6	ENSRNOG00000020793	Ruvbl2	ENSRNOG00000039976	Ptk7	ENSRNOG00000019582	Mthfd1l	ENSRNOG00000007906	Bub1b	ENSRNOG00000002089	Ccng2							ENSRNOG00000003616	Grem2
		ENSRNOG00000019456	Kars	ENSRNOG00000046271	LOC100911685	ENSRNOG00000015441	Il4r	ENSRNOG00000012602	Recql	ENSRNOG00000011989	Vat1l	ENSRNOG00000048411	Uhrf1	ENSRNOG00000049282	Oas2	ENSRNOG00000018536	Pck2	ENSRNOG00000019290	Pskh1	ENSRNOG00000036661	Rab40b	ENSRNOG00000046891	Hk1	ENSRNOG00000008862	Abcg4	ENSRNOG00000008596	Ttll9	ENSRNOG00000048205	Ube2h	ENSRNOG00000002470	Ifi47	ENSRNOG00000011052	Gars	ENSRNOG00000010883	Pard6b							ENSRNOG00000008697	Nov
		ENSRNOG00000012886	Maff	ENSRNOG00000009951	Aif1l	ENSRNOG00000014956	Slc11a1	ENSRNOG00000010447	Tmod2	ENSRNOG00000020590	Adam15	ENSRNOG00000008862	Abcg4	ENSRNOG00000004307	Tor3a	ENSRNOG00000032788	Dysf	ENSRNOG00000039241	Ythdc2	ENSRNOG00000011951	Plk2	ENSRNOG00000009389	Ripk2	ENSRNOG00000007546	Asns	ENSRNOG00000028814	Oasl2	ENSRNOG00000018603	Carns1	ENSRNOG00000038955	MGC105567	ENSRNOG00000004807	Arf2	ENSRNOG00000034240	Bcor							ENSRNOG00000026805	Csf2
		ENSRNOG00000036745	Gna13	ENSRNOG00000007172	Map4k3	ENSRNOG00000017089	Prl6a1	ENSRNOG00000048389	Fgf18	ENSRNOG00000022533	Micall2	ENSRNOG00000029205	Zfp354c	ENSRNOG00000000042	Xpr1	ENSRNOG00000021063	Grin2d	ENSRNOG00000001963	Mx2	ENSRNOG00000017851	Etfb	ENSRNOG00000013265	Tgfbr2	ENSRNOG00000004072	Myo1c	ENSRNOG00000006227	Ifih1	ENSRNOG00000013641	Myo7a	ENSRNOG00000009369	Tor4a	ENSRNOG00000001833	Mcm4	ENSRNOG00000019812	Nr1h2							ENSRNOG00000008292	Hif1a
		ENSRNOG00000046803	Arhgef16	ENSRNOG00000020185	Wdr6	ENSRNOG00000001548	Nfe2l2	ENSRNOG00000016612	Trim36	ENSRNOG00000018247	Dhx58	ENSRNOG00000046366	Dmd	ENSRNOG00000001714	Atp13a4	ENSRNOG00000016244	Mical2	ENSRNOG00000008047	Khk	ENSRNOG00000020776	Dhcr7	ENSRNOG00000001214	Pfkl	ENSRNOG00000017445	Tubb2b	ENSRNOG00000016346	Prkcd	ENSRNOG00000012414	Rhobtb3	ENSRNOG00000017209	Tubb3	ENSRNOG00000001082	Abcb9	ENSRNOG00000006304	Mdm2							ENSRNOG00000014025	Rasgrf1
		ENSRNOG00000011745	Psma1	ENSRNOG00000013798	Fnbp1l	ENSRNOG00000013265	Tgfbr2	ENSRNOG00000021685	Cdk5r1	ENSRNOG00000042686	Trim34	ENSRNOG00000003121	Rtn4rl1	ENSRNOG00000009369	Tor4a	ENSRNOG00000013911	Nagk	ENSRNOG00000012853	Tk2	ENSRNOG00000014365	Gne	ENSRNOG00000004710	Rbks	ENSRNOG00000016752	Crispld2	ENSRNOG00000015440	Wrn	ENSRNOG00000017882	Camk1d	ENSRNOG00000001959	Mx1	ENSRNOG00000047960	Rab9b	ENSRNOG00000025100	Ikbke
		ENSRNOG00000046214	Cyp27b1	ENSRNOG00000016058	Kazald1	ENSRNOG00000009389	Ripk2	ENSRNOG00000031916	Timeless	ENSRNOG00000014258	Rab32	ENSRNOG00000011774	Fblim1	ENSRNOG00000001959	Mx1	ENSRNOG00000001750	Chrd	ENSRNOG00000002659	Ciita	ENSRNOG00000045752	Rrm1	ENSRNOG00000004226	Irak3	ENSRNOG00000046366	Dmd	ENSRNOG00000012513	Pdk3	ENSRNOG00000011964	Abcd4	ENSRNOG00000011683	Fes	ENSRNOG00000031855	Actr3b	ENSRNOG00000009882	Ppp3ca
		ENSRNOG00000017787	Ripk1	ENSRNOG00000024730	Ppm1e	ENSRNOG00000003207	Fmnl1	ENSRNOG00000016731	Tpm2	ENSRNOG00000012782	Cemip2	ENSRNOG00000008553	Mthfr	ENSRNOG00000011683	Fes	ENSRNOG00000018371	Tubb6	ENSRNOG00000027008	Igtp	ENSRNOG00000025895	Cavin2	ENSRNOG00000025645	Abca13	ENSRNOG00000003121	Rtn4rl1	ENSRNOG00000002949	Pgs1	ENSRNOG00000009198	Rab6b	ENSRNOG00000015063	Dhodh	ENSRNOG00000010365	Syn1	ENSRNOG00000016322	Camk2n1
		ENSRNOG00000014520	Ing1	ENSRNOG00000003160	RragB	ENSRNOG00000016123	Rnf144b	ENSRNOG00000031915	Hdac10	ENSRNOG00000042326	Smpdl3b	ENSRNOG00000018697	Abcb6	ENSRNOG00000007048	Rap1b	ENSRNOG00000010626	Sphk1	ENSRNOG00000015076	Cyp26b1	ENSRNOG00000045636	Fasn	ENSRNOG00000011039	Gch1	ENSRNOG00000020822	Atp8b2	ENSRNOG00000037744	Oas1g	ENSRNOG00000020770	Arl4d	ENSRNOG00000007048	Rap1b	ENSRNOG00000017233	Mmachc	ENSRNOG00000030888	Rela
		ENSRNOG00000013886	Fyb1	ENSRNOG00000021962	Fzd2	ENSRNOG00000019412	Rhbg	ENSRNOG00000042978	Ncald	ENSRNOG00000010633	Acsl1	ENSRNOG00000010529	Thbs2	ENSRNOG00000010176	Map2k1	ENSRNOG00000003208	Ercc6l	ENSRNOG00000018247	Dhx58	ENSRNOG00000016374	Fgfr2	ENSRNOG00000027008	Igtp			ENSRNOG00000026517	Vrk3	ENSRNOG00000015267	Aldh18a1	ENSRNOG00000010176	Map2k1	ENSRNOG00000029449	Ror1	ENSRNOG00000048914	Traf1
		ENSRNOG00000007390	Nfkbia	ENSRNOG00000010966	Itgb1	ENSRNOG00000001269	Ppp1cc	ENSRNOG00000028649	Tox3	ENSRNOG00000009997	Erap1	ENSRNOG00000006508	Thnsl2	ENSRNOG00000006130	Rab5b	ENSRNOG00000004110	Trib2	ENSRNOG00000014258	Rab32	ENSRNOG00000018674	Ntrk3	ENSRNOG00000012853	Tk2			ENSRNOG00000008024	Pxk	ENSRNOG00000015544	LOC100909441	ENSRNOG00000006130	Rab5b	ENSRNOG00000003160	RragB	ENSRNOG00000028650	AABR07065602.1
		ENSRNOG00000021581	Rapgef2	ENSRNOG00000012767	Micu3	ENSRNOG00000024022	Ndfip2	ENSRNOG00000018214	Bok	ENSRNOG00000010358	Sh3rf1	ENSRNOG00000026060	Arsi	ENSRNOG00000020879	Nags	ENSRNOG00000022899	Cdk15	ENSRNOG00000028512	Ilvbl	ENSRNOG00000015354	Aox1	ENSRNOG00000002659	Ciita			ENSRNOG00000007925	Pak6	ENSRNOG00000008989	Cryl1	ENSRNOG00000000609	Ipmk	ENSRNOG00000019328	Phgdh	ENSRNOG00000027194	Sgsm2
		ENSRNOG00000007437	Irf5	ENSRNOG00000008345	Clcn6	ENSRNOG00000010549	Tspo	ENSRNOG00000017445	Tubb2b	ENSRNOG00000009088	Txnrd1	ENSRNOG00000006545	44081	ENSRNOG00000012956	Tgm2	ENSRNOG00000009339	Cenpe	ENSRNOG00000014634	Gtpbp1	ENSRNOG00000013322	Pola1	ENSRNOG00000008047	Khk			ENSRNOG00000012160	Syk	ENSRNOG00000016818	Fgfr3	ENSRNOG00000004050	Snrk	ENSRNOG00000020032	Impdh1	ENSRNOG00000020884	Cd6
		ENSRNOG00000009088	Txnrd1	ENSRNOG00000032178	Cenpa	ENSRNOG00000000485	Bak1	ENSRNOG00000004072	Myo1c	ENSRNOG00000001480	Ncf1	ENSRNOG00000010610	Hpgd	ENSRNOG00000006990	Grb7	ENSRNOG00000001706	Kalrn	ENSRNOG00000015385	Pink1	ENSRNOG00000036701	LOC100361457	ENSRNOG00000039241	Ythdc2			ENSRNOG00000004026	Atp2b1			ENSRNOG00000003028	Dnah17
		ENSRNOG00000042326	Smpdl3b	ENSRNOG00000047699	Snai2	ENSRNOG00000004226	Irak3	ENSRNOG00000026212	Micall1	ENSRNOG00000021719	Slfn5	ENSRNOG00000028627	Hmcn1	ENSRNOG00000018911	Pfkfb3	ENSRNOG00000001065	Cyth3	ENSRNOG00000001214	Pfkl	ENSRNOG00000024874	Prtfdc1	ENSRNOG00000001963	Mx2			ENSRNOG00000001313	Gnaz			ENSRNOG00000012956	Tgm2
		ENSRNOG00000033697	Casp4	ENSRNOG00000004807	Arf2	ENSRNOG00000024998	Trps1	ENSRNOG00000007546	Asns	ENSRNOG00000007707	Zfp467	ENSRNOG00000001515	Map3k20	ENSRNOG00000012966	Acadl	ENSRNOG00000002278	Tec	ENSRNOG00000013265	Tgfbr2	ENSRNOG00000014336	Mcm5	ENSRNOG00000003616	Grem2			ENSRNOG00000002612	Ddx52			ENSRNOG00000030224	AABR07030729.1
		ENSRNOG00000010358	Sh3rf1	ENSRNOG00000011052	Gars	ENSRNOG00000015027	Il18r1	ENSRNOG00000011841	Map2	ENSRNOG00000011599	Gldc	ENSRNOG00000018991	Gsn	ENSRNOG00000012176	Rab27b	ENSRNOG00000027592	Rerg	ENSRNOG00000009389	Ripk2	ENSRNOG00000013949	Idh2	ENSRNOG00000008697	Nov			ENSRNOG00000002934	Atp1b1			ENSRNOG00000005528	Tbk1
		ENSRNOG00000018516	Impa2	ENSRNOG00000019257	Kif27	ENSRNOG00000019246	Psme2	ENSRNOG00000019549	Akap12	ENSRNOG00000018516	Impa2	ENSRNOG00000024677	Arhgap33	ENSRNOG00000036885	Gbp3	ENSRNOG00000022704	Esyt3	ENSRNOG00000002855	Rfc1	ENSRNOG00000031801	Ephb3	ENSRNOG00000019290	Pskh1			ENSRNOG00000009734	Akr1b10			ENSRNOG00000018911	Pfkfb3
		ENSRNOG00000022598	Trerf1	ENSRNOG00000027736	Cnn1	ENSRNOG00000010580	Acot7	ENSRNOG00000013481	Cdh11	ENSRNOG00000011019	Faah	ENSRNOG00000014610	Anpep	ENSRNOG00000017154	Atp11a	ENSRNOG00000022196	Bmpr2	ENSRNOG00000046891	Hk1	ENSRNOG00000001516	Rapgef4	ENSRNOG00000006384	Ddx58			ENSRNOG00000001369	Oas1a			ENSRNOG00000012966	Acadl
		ENSRNOG00000011599	Gldc	ENSRNOG00000014336	Mcm5	ENSRNOG00000014385	Wnt2b	ENSRNOG00000004496	Rock2	ENSRNOG00000016378	Map3k8	ENSRNOG00000016021	Lims2	ENSRNOG00000001158	Abcg1	ENSRNOG00000015036	Ctgf	ENSRNOG00000008936	Map3k6	ENSRNOG00000024428	Kif20a	ENSRNOG00000021581	Rapgef2			ENSRNOG00000020465	Ripk3			ENSRNOG00000019047	Ola1
		ENSRNOG00000008510	Abtb2	ENSRNOG00000010666	Wisp2	ENSRNOG00000047605	Ptprk	ENSRNOG00000006756	Maged1	ENSRNOG00000028641	Brpf3	ENSRNOG00000009963	Ctps1	ENSRNOG00000009079	Prkar2b	ENSRNOG00000004496	Rock2	ENSRNOG00000046276	Myh3	ENSRNOG00000001082	Abcb9	ENSRNOG00000048302	LOC100910979			ENSRNOG00000009385	Pik3cg			ENSRNOG00000005810	Nlrc4
		ENSRNOG00000011019	Faah	ENSRNOG00000014753	Tcf7l1	ENSRNOG00000026435	Arid3a	ENSRNOG00000022196	Bmpr2	ENSRNOG00000015285	Lrp4	ENSRNOG00000009338	Kras	ENSRNOG00000000552	Col13a1	ENSRNOG00000008841	Orc1	ENSRNOG00000017154	Atp11a	ENSRNOG00000001833	Mcm4	ENSRNOG00000015461	Serpine2			ENSRNOG00000022540	Trex1			ENSRNOG00000033835	Dnm1
		ENSRNOG00000018477	Otud4	ENSRNOG00000031801	Ephb3	ENSRNOG00000003616	Grem2	ENSRNOG00000009726	Grip2	ENSRNOG00000014268	Abca2	ENSRNOG00000004837	Limd1	ENSRNOG00000010629	Nod1	ENSRNOG00000014193	Lig1	ENSRNOG00000011599	Gldc	ENSRNOG00000004807	Arf2	ENSRNOG00000017787	Ripk1			ENSRNOG00000047611	Top1			ENSRNOG00000023143	Nlrp1a
		ENSRNOG00000029941	Grina	ENSRNOG00000004290	Grb10	ENSRNOG00000001628	Pcp4	ENSRNOG00000043094	Oxct1	ENSRNOG00000027839	Ptk2b	ENSRNOG00000029535	Nrbp2	ENSRNOG00000012866	Nek8	ENSRNOG00000012141	Xrcc3	ENSRNOG00000036885	Gbp3	ENSRNOG00000007906	Bub1b	ENSRNOG00000011745	Psma1			ENSRNOG00000000457	Tap1			ENSRNOG00000001235	Gna12
		ENSRNOG00000021719	Slfn5	ENSRNOG00000015439	Man2a1	ENSRNOG00000009576	Xpa	ENSRNOG00000019100	Kif2c	ENSRNOG00000004089	Enpp2	ENSRNOG00000019482	Gnao1	ENSRNOG00000007763	Plod1	ENSRNOG00000019100	Kif2c	ENSRNOG00000012176	Rab27b	ENSRNOG00000011052	Gars	ENSRNOG00000032396	RGD1559575			ENSRNOG00000018009	Rab8b			ENSRNOG00000000583	Cdk19
		ENSRNOG00000033017	LOC100910669	ENSRNOG00000006931	Eepd1	ENSRNOG00000008525	Csf3	ENSRNOG00000015275	Ska1	ENSRNOG00000021220	Cpxm1	ENSRNOG00000012307	Mybpc3	ENSRNOG00000014634	Gtpbp1	ENSRNOG00000042536	Pde4d	ENSRNOG00000021719	Slfn5	ENSRNOG00000003206	Actr3	ENSRNOG00000036745	Gna13			ENSRNOG00000011329	Pkm			ENSRNOG00000011511	Stk24
		ENSRNOG00000018719	Cir1	ENSRNOG00000017506	Cltb	ENSRNOG00000000323	Prdm1	ENSRNOG00000013541	Sh2d4a	ENSRNOG00000025053	Lrp1	ENSRNOG00000012060	Gucy1b1	ENSRNOG00000028512	Ilvbl	ENSRNOG00000012060	Gucy1b1	ENSRNOG00000007763	Plod1	ENSRNOG00000019257	Kif27	ENSRNOG00000016267	Chst15			ENSRNOG00000037768	Rab43			ENSRNOG00000029191	Gbp7
		ENSRNOG00000005854	Angpt1	ENSRNOG00000014744	Pacs2	ENSRNOG00000008364	Cat	ENSRNOG00000018184	Tpm1	ENSRNOG00000017895	Eno1	ENSRNOG00000042536	Pde4d	ENSRNOG00000008936	Map3k6	ENSRNOG00000024677	Arhgap33	ENSRNOG00000009088	Txnrd1	ENSRNOG00000013588	Glra1	ENSRNOG00000019456	Kars			ENSRNOG00000025100	Ikbke			ENSRNOG00000038957	RGD1305184
		ENSRNOG00000011561	Nln	ENSRNOG00000002381	Bmp3	ENSRNOG00000015461	Serpine2	ENSRNOG00000021137	Kctd15	ENSRNOG00000013269	Tnfsf10	ENSRNOG00000000156	LOC100911486	ENSRNOG00000046891	Hk1	ENSRNOG00000029535	Nrbp2	ENSRNOG00000012866	Nek8	ENSRNOG00000003098	Prom1	ENSRNOG00000016378	Map3k8			ENSRNOG00000043201	Coq8a			ENSRNOG00000008837	Ass1
		ENSRNOG00000003745	Atf3	ENSRNOG00000000826	Flot1	ENSRNOG00000011205	Ccl3	ENSRNOG00000017635	Inpp5a	ENSRNOG00000021817	Irak2	ENSRNOG00000017850	Dctpp1	ENSRNOG00000009389	Ripk2	ENSRNOG00000009338	Kras	ENSRNOG00000010629	Nod1	ENSRNOG00000005037	Kif18a	ENSRNOG00000014268	Abca2			ENSRNOG00000006934	Acvr1b			ENSRNOG00000014653	Arl11
		ENSRNOG00000001214	Pfkl	ENSRNOG00000018969	Gpatch4	ENSRNOG00000007152	Bhlhe40	ENSRNOG00000003613	Mid1	ENSRNOG00000028521	Plekhm1	ENSRNOG00000015619	Agfg1	ENSRNOG00000013265	Tgfbr2	ENSRNOG00000019482	Gnao1	ENSRNOG00000009079	Prkar2b	ENSRNOG00000017233	Mmachc	ENSRNOG00000027839	Ptk2b			ENSRNOG00000003705	Bmx			ENSRNOG00000049282	Oas2
		ENSRNOG00000028801	Gsap	ENSRNOG00000029012	Shisa6	ENSRNOG00000016196	Dlgap1	ENSRNOG00000019575	Rell2	ENSRNOG00000048302	LOC100910979	ENSRNOG00000024535	Zzef1	ENSRNOG00000004359	Wars	ENSRNOG00000009963	Ctps1	ENSRNOG00000001158	Abcg1	ENSRNOG00000010365	Syn1	ENSRNOG00000039754	Rab7b			ENSRNOG00000030443	Rab9a			ENSRNOG00000049560	Glul
		ENSRNOG00000019183	Alox15	ENSRNOG00000018358	Nt5dc2	ENSRNOG00000018412	Sfi1	ENSRNOG00000028856	Pknox2	ENSRNOG00000017820	Nqo2	ENSRNOG00000003613	Mid1	ENSRNOG00000038960	RGD1309362	ENSRNOG00000020770	Arl4d	ENSRNOG00000018630	Gapdh	ENSRNOG00000020433	Actn4	ENSRNOG00000021817	Irak2			ENSRNOG00000027002	NEWGENE_1310139			ENSRNOG00000004307	Tor3a
		ENSRNOG00000046276	Myh3	ENSRNOG00000007234	Cyp51	ENSRNOG00000005535	Ikzf4	ENSRNOG00000043167	Itga9	ENSRNOG00000017787	Ripk1	ENSRNOG00000048674	AC103179.2	ENSRNOG00000020716	Axl	ENSRNOG00000008173	Sesn3	ENSRNOG00000010633	Acsl1	ENSRNOG00000047960	Rab9b	ENSRNOG00000011205	Ccl3			ENSRNOG00000004257	Ctps2			ENSRNOG00000018714	Arl5b
		ENSRNOG00000025527	Mtcl1	ENSRNOG00000014661	Zfp385d	ENSRNOG00000023943	AABR07013651.1	ENSRNOG00000042536	Pde4d	ENSRNOG00000014520	Ing1	ENSRNOG00000019100	Kif2c	ENSRNOG00000030467	Ube2l6	ENSRNOG00000017882	Camk1d	ENSRNOG00000010176	Map2k1	ENSRNOG00000031855	Actr3b	ENSRNOG00000016838	Pla2g5
		ENSRNOG00000014258	Rab32	ENSRNOG00000017164	Afap1l2	ENSRNOG00000003170	Nlrp3	ENSRNOG00000019570	Gng3	ENSRNOG00000021581	Rapgef2	ENSRNOG00000011794	Tcea3	ENSRNOG00000018553	Pitpnm1	ENSRNOG00000008989	Cryl1	ENSRNOG00000007048	Rap1b	ENSRNOG00000020032	Impdh1	ENSRNOG00000012878	Atp7b
		ENSRNOG00000020590	Adam15	ENSRNOG00000000866	Rbmx	ENSRNOG00000014117	Hmox1	ENSRNOG00000007292	Spdl1	ENSRNOG00000022323	LOC498453	ENSRNOG00000014193	Lig1	ENSRNOG00000006435	Tor1b	ENSRNOG00000016818	Fgfr3	ENSRNOG00000015063	Dhodh	ENSRNOG00000019328	Phgdh	ENSRNOG00000003170	Nlrp3
		ENSRNOG00000042152	Gipc2	ENSRNOG00000001065	Cyth3	ENSRNOG00000015602	Cdh2	ENSRNOG00000016547	Rgs19	ENSRNOG00000019456	Kars	ENSRNOG00000020356	Zfp846	ENSRNOG00000021412	Slfn13	ENSRNOG00000015544	LOC100909441	ENSRNOG00000011683	Fes	ENSRNOG00000003160	RragB	ENSRNOG00000023943	AABR07013651.1
		ENSRNOG00000022533	Micall2	ENSRNOG00000046202	Metrnl	ENSRNOG00000000081	Antxr2	ENSRNOG00000009963	Ctps1	ENSRNOG00000005492	Hpcal1	ENSRNOG00000012141	Xrcc3	ENSRNOG00000004726	Mapkapk2	ENSRNOG00000009592	Cyb5r3	ENSRNOG00000001959	Mx1	ENSRNOG00000029449	Ror1	ENSRNOG00000009822	Tlr2
		ENSRNOG00000010331	Ctsb	ENSRNOG00000014387	Chac1	ENSRNOG00000000763	RT1-M3-1	ENSRNOG00000019482	Gnao1	ENSRNOG00000046214	Cyp27b1	ENSRNOG00000027592	Rerg	ENSRNOG00000019542	LOC100910979	ENSRNOG00000039976	Ptk7	ENSRNOG00000017209	Tubb3			ENSRNOG00000023463	Parp9
		ENSRNOG00000012782	Cemip2	ENSRNOG00000006631	Sema3e	ENSRNOG00000008049	Max	ENSRNOG00000014548	Nedd9	ENSRNOG00000036745	Gna13	ENSRNOG00000022196	Bmpr2	ENSRNOG00000005905	Pde4b	ENSRNOG00000002886	Myh10	ENSRNOG00000009369	Tor4a			ENSRNOG00000019208	P2rx5
		ENSRNOG00000019728	Itgad	ENSRNOG00000002343	Uchl1	ENSRNOG00000021105	Gabpb2	ENSRNOG00000024503	Nbas	ENSRNOG00000016267	Chst15	ENSRNOG00000022704	Esyt3	ENSRNOG00000010861	Atad1	ENSRNOG00000013641	Myo7a	ENSRNOG00000002470	Ifi47			ENSRNOG00000003923	Rab21
		ENSRNOG00000026679	Scn4b	ENSRNOG00000009339	Cenpe	ENSRNOG00000046184	RGD1561143	ENSRNOG00000013286	Pdcl3	ENSRNOG00000012853	Tk2	ENSRNOG00000042668	Msrb3	ENSRNOG00000010776	Atp13a1	ENSRNOG00000018603	Carns1	ENSRNOG00000038955	MGC105567			ENSRNOG00000002511	Flt4
		ENSRNOG00000011989	Vat1l	ENSRNOG00000003590	Tom1l2	ENSRNOG00000004458	Ston2	ENSRNOG00000010535	Cdh18	ENSRNOG00000002659	Ciita	ENSRNOG00000008680	Loxl1	ENSRNOG00000009222	Epha2	ENSRNOG00000048205	Ube2h	ENSRNOG00000001804	Itpr2			ENSRNOG00000031598	AABR07053650.1
		ENSRNOG00000017579	Mylip	ENSRNOG00000014350	Cyr61	ENSRNOG00000011680	Il16	ENSRNOG00000014293	Nkd1	ENSRNOG00000022094	Lacc1	ENSRNOG00000002278	Tec	ENSRNOG00000010575	Dapp1	ENSRNOG00000000956	Rasl11a	ENSRNOG00000001714	Atp13a4			ENSRNOG00000019354	Ptch1
		ENSRNOG00000012439	Bid	ENSRNOG00000008323	Pitpnm3	ENSRNOG00000014816	Slc1a1	ENSRNOG00000003794	Nmral1	ENSRNOG00000027008	Igtp	ENSRNOG00000023679	Prdm5	ENSRNOG00000050231	Gng12	ENSRNOG00000009102	Fermt2	ENSRNOG00000019582	Mthfd1l			ENSRNOG00000009030	Rab19
		ENSRNOG00000009993	Dcps	ENSRNOG00000008445	Dact1	ENSRNOG00000016346	Prkcd	ENSRNOG00000008015	Fos	ENSRNOG00000015076	Cyp26b1	ENSRNOG00000015036	Ctgf	ENSRNOG00000017319	Mertk	ENSRNOG00000015810	Trip13	ENSRNOG00000019047	Ola1			ENSRNOG00000009912	Fgr
		ENSRNOG00000009419	Ptprg	ENSRNOG00000023093	Mis18bp1	ENSRNOG00000015440	Wrn	ENSRNOG00000008165	Tpx2	ENSRNOG00000008697	Nov	ENSRNOG00000004496	Rock2	ENSRNOG00000047894	AABR07034648.1	ENSRNOG00000001143	Cit	ENSRNOG00000012966	Acadl			ENSRNOG00000017163	Pfkp
		ENSRNOG00000051232	Gbe1	ENSRNOG00000018371	Tubb6	ENSRNOG00000006532	H3f3b	ENSRNOG00000002886	Myh10	ENSRNOG00000018804	Ripor2	ENSRNOG00000008841	Orc1	ENSRNOG00000006302	Gclc	ENSRNOG00000019476	Agap1	ENSRNOG00000018911	Pfkfb3			ENSRNOG00000011631	Fst
		ENSRNOG00000021276	Bmp2	ENSRNOG00000010626	Sphk1	ENSRNOG00000050509	Ebi3	ENSRNOG00000015423	Ccna2	ENSRNOG00000011039	Gch1	ENSRNOG00000013481	Cdh11	ENSRNOG00000033693	Naip2	ENSRNOG00000010833	Mthfd2	ENSRNOG00000005528	Tbk1			ENSRNOG00000042353	Mlkl
		ENSRNOG00000005390	Nup210	ENSRNOG00000004346	Notch3	ENSRNOG00000048472	Comp	ENSRNOG00000003645	LOC103689931	ENSRNOG00000016945	Pla2g2a	ENSRNOG00000011585	Fat3	ENSRNOG00000013229	Mthfs			ENSRNOG00000022274	Slc2a8			ENSRNOG00000009982	Pnp
		ENSRNOG00000033087	Cdh23	ENSRNOG00000010668	Anxa6	ENSRNOG00000030187	Mmp12	ENSRNOG00000009102	Fermt2	ENSRNOG00000004710	Rbks	ENSRNOG00000014872	Sec24d	ENSRNOG00000026235	Hk3			ENSRNOG00000003028	Dnah17			ENSRNOG00000002574	Nubp1
		ENSRNOG00000008706	Tbx3	ENSRNOG00000019336	Gata3	ENSRNOG00000019824	Ell	ENSRNOG00000003205	Ldb2	ENSRNOG00000004063	Sh3pxd2b	ENSRNOG00000032101	Morc1	ENSRNOG00000014124	Nod2			ENSRNOG00000030224	AABR07030729.1			ENSRNOG00000030216	Abcg3l1
		ENSRNOG00000009585	Tcf20	ENSRNOG00000009550	Sqle	ENSRNOG00000002244	Pdgfra	ENSRNOG00000000145	Pik3r3	ENSRNOG00000008881	Mmp1b	ENSRNOG00000010833	Mthfd2	ENSRNOG00000000239	Ccl7			ENSRNOG00000012956	Tgm2			ENSRNOG00000020159	Dalrd3
		ENSRNOG00000048800	AABR07031756.2	ENSRNOG00000012879	Fabp3	ENSRNOG00000009028	Rnf126	ENSRNOG00000007062	Rin3	ENSRNOG00000016995	Zap70	ENSRNOG00000015751	Cyp4f18	ENSRNOG00000003603	Arhgap44			ENSRNOG00000004050	Snrk			ENSRNOG00000016995	Zap70
		ENSRNOG00000001432	Dtx2	ENSRNOG00000021713	Kif18b	ENSRNOG00000020355	Twist2	ENSRNOG00000014872	Sec24d	ENSRNOG00000006450	Erbb2	ENSRNOG00000000956	Rasl11a	ENSRNOG00000045738	Ak4			ENSRNOG00000000609	Ipmk			ENSRNOG00000011228	Layn
		ENSRNOG00000033835	Dnm1	ENSRNOG00000019316	Sh3bp4	ENSRNOG00000006418	Samhd1	ENSRNOG00000002862	Clcn5	ENSRNOG00000042353	Mlkl	ENSRNOG00000015810	Trip13	ENSRNOG00000018839	Ntrk2			ENSRNOG00000020879	Nags			ENSRNOG00000006450	Erbb2
		ENSRNOG00000004575	Il1a	ENSRNOG00000050378	Pcdha4	ENSRNOG00000033235	Relb	ENSRNOG00000000632	Cdk1	ENSRNOG00000042070	Ticam2	ENSRNOG00000001143	Cit	ENSRNOG00000004870	Dyrk3			ENSRNOG00000006130	Rab5b
		ENSRNOG00000005810	Nlrc4	ENSRNOG00000017511	Dcdc2	ENSRNOG00000015992	Ccl20	ENSRNOG00000025115	Exph5	ENSRNOG00000009982	Pnp	ENSRNOG00000009102	Fermt2	ENSRNOG00000028768	Gbp4			ENSRNOG00000038957	RGD1305184
		ENSRNOG00000021183	Rcor2	ENSRNOG00000018666	Gpsm1	ENSRNOG00000043416	Bcl3	ENSRNOG00000026607	Tnfsf18	ENSRNOG00000011631	Fst	ENSRNOG00000019476	Agap1	ENSRNOG00000049994	Ifi44l			ENSRNOG00000029191	Gbp7
		ENSRNOG00000009401	Lmo2	ENSRNOG00000006394	Tbc1d10a	ENSRNOG00000013135	Ptpn12	ENSRNOG00000021259	Prnp	ENSRNOG00000015366	Neurl3	ENSRNOG00000004657	Sec23a	ENSRNOG00000013313	Nceh1			ENSRNOG00000003442	Adora1
		ENSRNOG00000005705	Qpct	ENSRNOG00000019842	Artn	ENSRNOG00000020889	Nucb1	ENSRNOG00000008182	Htra3	ENSRNOG00000047174	Pcdha4	ENSRNOG00000002886	Myh10	ENSRNOG00000006952	Prex1			ENSRNOG00000011511	Stk24
		ENSRNOG00000005528	Tbk1	ENSRNOG00000021248	Cdc25b	ENSRNOG00000047439	Pot1b	ENSRNOG00000016166	Pdlim1	ENSRNOG00000030216	Abcg3l1	ENSRNOG00000009592	Cyb5r3	ENSRNOG00000013953	Ntrk1			ENSRNOG00000000583	Cdk19
		ENSRNOG00000036673	Sectm1b	ENSRNOG00000021063	Grin2d	ENSRNOG00000013064	Lrp8	ENSRNOG00000018815	Plk1	ENSRNOG00000015733	Myl12b	ENSRNOG00000039976	Ptk7	ENSRNOG00000002763	Ulk2			ENSRNOG00000001235	Gna12
		ENSRNOG00000046195	AABR07029596.1	ENSRNOG00000001287	Gper1	ENSRNOG00000014297	Sdc4	ENSRNOG00000024870	Anks1b	ENSRNOG00000007596	Rffl	ENSRNOG00000048205	Ube2h	ENSRNOG00000016384	Pik3cb			ENSRNOG00000023143	Nlrp1a
		ENSRNOG00000008116	Plpp3	ENSRNOG00000018536	Pck2	ENSRNOG00000002881	Ddr2	ENSRNOG00000019184	Npr3	ENSRNOG00000047175	Cryaa	ENSRNOG00000008467	Agbl2	ENSRNOG00000005749	Foxred2			ENSRNOG00000033835	Dnm1
		ENSRNOG00000004050	Snrk	ENSRNOG00000048205	Ube2h	ENSRNOG00000006569	Itgb8	ENSRNOG00000010918	Cebpa	ENSRNOG00000031598	AABR07053650.1	ENSRNOG00000018603	Carns1	ENSRNOG00000024230	Tnfaip8l3			ENSRNOG00000005810	Nlrc4
		ENSRNOG00000000609	Ipmk	ENSRNOG00000018603	Carns1	ENSRNOG00000013408	Npas2	ENSRNOG00000031129	Carm1	ENSRNOG00000019354	Ptch1	ENSRNOG00000014293	Nkd1	ENSRNOG00000009031	Gucy2c			ENSRNOG00000000042	Xpr1
		ENSRNOG00000018730	Nectin2	ENSRNOG00000001979	Rcan1	ENSRNOG00000030443	Rab9a	ENSRNOG00000045829	Thbs1	ENSRNOG00000003923	Rab21	ENSRNOG00000013641	Myo7a	ENSRNOG00000019036	Ldhd			ENSRNOG00000018714	Arl5b
		ENSRNOG00000009134	Mad2l2	ENSRNOG00000004757	Tmem158	ENSRNOG00000016322	Camk2n1	ENSRNOG00000016244	Mical2	ENSRNOG00000002511	Flt4	ENSRNOG00000008300	Zbtb8a	ENSRNOG00000023376	Riok3			ENSRNOG00000004307	Tor3a
		ENSRNOG00000002525	Ptgs2	ENSRNOG00000013641	Myo7a	ENSRNOG00000025100	Ikbke	ENSRNOG00000007078	Wisp1	ENSRNOG00000009912	Fgr	ENSRNOG00000017882	Camk1d	ENSRNOG00000028814	Oasl2			ENSRNOG00000049560	Glul
		ENSRNOG00000015063	Dhodh	ENSRNOG00000004657	Sec23a	ENSRNOG00000028650	AABR07065602.1	ENSRNOG00000032788	Dysf	ENSRNOG00000006004	Phc2	ENSRNOG00000026793	Nt5dc3	ENSRNOG00000008596	Ttll9			ENSRNOG00000049282	Oas2
		ENSRNOG00000016460	Clu	ENSRNOG00000039976	Ptk7	ENSRNOG00000051235	C2	ENSRNOG00000047143	Fkbp1b	ENSRNOG00000012878	Atp7b	ENSRNOG00000030954	Fat1	ENSRNOG00000015440	Wrn			ENSRNOG00000014653	Arl11
		ENSRNOG00000002470	Ifi47	ENSRNOG00000009592	Cyb5r3	ENSRNOG00000009385	Pik3cg	ENSRNOG00000014030	Synm	ENSRNOG00000019208	P2rx5	ENSRNOG00000016301	Dmrt2	ENSRNOG00000016346	Prkcd			ENSRNOG00000008837	Ass1
		ENSRNOG00000038955	MGC105567	ENSRNOG00000015544	LOC100909441	ENSRNOG00000022242	Cxcl9	ENSRNOG00000007483	Ccnf	ENSRNOG00000002425	Pctp	ENSRNOG00000008173	Sesn3	ENSRNOG00000006418	Samhd1
		ENSRNOG00000001804	Itpr2	ENSRNOG00000003998	Sgca	ENSRNOG00000000853	Aif1	ENSRNOG00000019864	C1qtnf12	ENSRNOG00000017396	43895	ENSRNOG00000020770	Arl4d	ENSRNOG00000002244	Pdgfra
		ENSRNOG00000019582	Mthfd1l	ENSRNOG00000027520	Pls3	ENSRNOG00000020884	Cd6	ENSRNOG00000012149	Gpsm2	ENSRNOG00000016794	Phyhd1	ENSRNOG00000010535	Cdh18	ENSRNOG00000048472	Comp
		ENSRNOG00000019688	Diaph1	ENSRNOG00000016818	Fgfr3	ENSRNOG00000029500	Tapbp	ENSRNOG00000011076	Ank2	ENSRNOG00000008971	Hnf4g	ENSRNOG00000003998	Sgca	ENSRNOG00000001010	Tecpr1
		ENSRNOG00000028768	Gbp4	ENSRNOG00000018051	Farp2	ENSRNOG00000050210	RT1-CE10	ENSRNOG00000008543	Pdlim2	ENSRNOG00000003147	Sqstm1	ENSRNOG00000015544	LOC100909441	ENSRNOG00000017129	Ttll4
		ENSRNOG00000034025	Ptprj	ENSRNOG00000008989	Cryl1	ENSRNOG00000024207	Fgfrl1	ENSRNOG00000021579	Mpp6	ENSRNOG00000008177	Pim2	ENSRNOG00000008989	Cryl1	ENSRNOG00000002881	Ddr2
		ENSRNOG00000009465	Sfrp2	ENSRNOG00000048431	Nynrin	ENSRNOG00000008187	Ubash3b	ENSRNOG00000018384	Adam12	ENSRNOG00000002881	Ddr2	ENSRNOG00000027520	Pls3	ENSRNOG00000008177	Pim2
		ENSRNOG00000011544	Zfp219	ENSRNOG00000004699	Fibin	ENSRNOG00000029514	Slc26a9	ENSRNOG00000004110	Trib2	ENSRNOG00000005284	Itpka	ENSRNOG00000016818	Fgfr3	ENSRNOG00000005284	Itpka
		ENSRNOG00000026055	Neurod6	ENSRNOG00000017882	Camk1d	ENSRNOG00000001313	Gnaz	ENSRNOG00000004925	Ppp1r12a	ENSRNOG00000015237	Gle1	ENSRNOG00000050378	Pcdha4	ENSRNOG00000015237	Gle1
		ENSRNOG00000010111	Exoc3l4	ENSRNOG00000026793	Nt5dc3	ENSRNOG00000013763	Erlin2	ENSRNOG00000002180	Tbc1d1	ENSRNOG00000000442	Notch4	ENSRNOG00000018536	Pck2	ENSRNOG00000043201	Coq8a
		ENSRNOG00000000239	Ccl7	ENSRNOG00000008173	Sesn3	ENSRNOG00000007925	Pak6	ENSRNOG00000012390	Npw	ENSRNOG00000013064	Lrp8	ENSRNOG00000014205	Klf2	ENSRNOG00000025100	Ikbke
		ENSRNOG00000014124	Nod2	ENSRNOG00000016301	Dmrt2	ENSRNOG00000026517	Vrk3	ENSRNOG00000001750	Chrd	ENSRNOG00000001010	Tecpr1	ENSRNOG00000032788	Dysf	ENSRNOG00000037768	Rab43
		ENSRNOG00000011762	Elf1	ENSRNOG00000030954	Fat1	ENSRNOG00000012209	Cdadc1	ENSRNOG00000009470	Flnb	ENSRNOG00000020889	Nucb1	ENSRNOG00000001250	Lfng	ENSRNOG00000002093	Tgfbr3
		ENSRNOG00000009570	Pdxp	ENSRNOG00000010833	Mthfd2	ENSRNOG00000007797	Rbpjl2	ENSRNOG00000001706	Kalrn	ENSRNOG00000020389	Capn12	ENSRNOG00000016244	Mical2	ENSRNOG00000027002	NEWGENE_1310139
		ENSRNOG00000002860	Ccdc181	ENSRNOG00000032101	Morc1	ENSRNOG00000010883	Pard6b	ENSRNOG00000016708	Necab3	ENSRNOG00000017129	Ttll4	ENSRNOG00000021063	Grin2d	ENSRNOG00000030443	Rab9a
		ENSRNOG00000020150	Il18bp	ENSRNOG00000032590	Ttc28	ENSRNOG00000018553	Pitpnm1	ENSRNOG00000017625	Htr2b	ENSRNOG00000022619	Fth1	ENSRNOG00000045829	Thbs1	ENSRNOG00000008170	Jph2
		ENSRNOG00000013229	Mthfs	ENSRNOG00000011697	Zfp827	ENSRNOG00000000441	Gpsm3	ENSRNOG00000001414	Serpine1	ENSRNOG00000002244	Pdgfra	ENSRNOG00000004346	Notch3	ENSRNOG00000007728	Gsdmd
		ENSRNOG00000017869	Irf8	ENSRNOG00000020009	Npas4	ENSRNOG00000020797	She	ENSRNOG00000016103	Nkd2	ENSRNOG00000030187	Mmp12	ENSRNOG00000010668	Anxa6	ENSRNOG00000020295	Plekhn1
		ENSRNOG00000019036	Ldhd	ENSRNOG00000007090	Cacna1c	ENSRNOG00000004359	Wars	ENSRNOG00000018949	Dlk2	ENSRNOG00000008400	Pml	ENSRNOG00000018815	Plk1	ENSRNOG00000001369	Oas1a
		ENSRNOG00000031081	Stat2	ENSRNOG00000015810	Trip13	ENSRNOG00000005905	Pde4b	ENSRNOG00000010966	Itgb1	ENSRNOG00000048472	Comp	ENSRNOG00000015080	Wdfy1	ENSRNOG00000011830	Plekha3
		ENSRNOG00000024230	Tnfaip8l3	ENSRNOG00000018803	Mkl1	ENSRNOG00000000123	Rnf19b	ENSRNOG00000021962	Fzd2	ENSRNOG00000006418	Samhd1	ENSRNOG00000016166	Pdlim1	ENSRNOG00000009385	Pik3cg
		ENSRNOG00000019048	Sod2	ENSRNOG00000001143	Cit	ENSRNOG00000004726	Mapkapk2	ENSRNOG00000008345	Clcn6	ENSRNOG00000019322	Notch1	ENSRNOG00000010697	Hadh	ENSRNOG00000007925	Pak6
		ENSRNOG00000016384	Pik3cb	ENSRNOG00000015751	Cyp4f18	ENSRNOG00000020706	Kcnn3	ENSRNOG00000024730	Ppm1e	ENSRNOG00000013442	Ciz1	ENSRNOG00000019184	Npr3	ENSRNOG00000026517	Vrk3
		ENSRNOG00000023410	Apol9a	ENSRNOG00000012141	Xrcc3	ENSRNOG00000021611	Clip2	ENSRNOG00000027736	Cnn1	ENSRNOG00000019141	Ch25h	ENSRNOG00000007104	Itpr1	ENSRNOG00000008024	Pxk
		ENSRNOG00000002763	Ulk2	ENSRNOG00000011794	Tcea3	ENSRNOG00000026053	Grem1	ENSRNOG00000014753	Tcf7l1	ENSRNOG00000008596	Ttll9	ENSRNOG00000021259	Prnp	ENSRNOG00000019306	Syt12
		ENSRNOG00000008144	Irf1	ENSRNOG00000023679	Prdm5	ENSRNOG00000008414	Bsg	ENSRNOG00000010666	Wisp2	ENSRNOG00000028814	Oasl2	ENSRNOG00000019336	Gata3	ENSRNOG00000018694	Lipg
		ENSRNOG00000017980	Itgal	ENSRNOG00000008841	Orc1	ENSRNOG00000018081	Lactb	ENSRNOG00000004290	Grb10	ENSRNOG00000019145	Kdm2a	ENSRNOG00000021713	Kif18b	ENSRNOG00000002934	Atp1b1
		ENSRNOG00000013674	Megf10	ENSRNOG00000011585	Fat3	ENSRNOG00000011452	Aldoc	ENSRNOG00000032178	Cenpa	ENSRNOG00000009889	Pgm1	ENSRNOG00000009550	Sqle	ENSRNOG00000001313	Gnaz
		ENSRNOG00000013953	Ntrk1	ENSRNOG00000007261	Gli2	ENSRNOG00000016372	Slc12a7	ENSRNOG00000011052	Gars	ENSRNOG00000016346	Prkcd	ENSRNOG00000012879	Fabp3	ENSRNOG00000012160	Syk
		ENSRNOG00000007408	Ebf4	ENSRNOG00000015036	Ctgf	ENSRNOG00000006302	Gclc	ENSRNOG00000019257	Kif27	ENSRNOG00000015440	Wrn	ENSRNOG00000000632	Cdk1	ENSRNOG00000024207	Fgfrl1
		ENSRNOG00000008048	Plscr1	ENSRNOG00000004493	Tasp1	ENSRNOG00000020107	Stk11ip	ENSRNOG00000012318	Aspm	ENSRNOG00000009932	Mctp2	ENSRNOG00000002862	Clcn5	ENSRNOG00000012513	Pdk3
		ENSRNOG00000005809	Arhgdib	ENSRNOG00000008961	Mapre3	ENSRNOG00000014378	Il1r2	ENSRNOG00000020660	Cfl1	ENSRNOG00000012209	Cdadc1	ENSRNOG00000016103	Nkd2	ENSRNOG00000002949	Pgs1
		ENSRNOG00000036689	P4hb	ENSRNOG00000008680	Loxl1	ENSRNOG00000029939	Gypc	ENSRNOG00000011951	Plk2	ENSRNOG00000012513	Pdk3	ENSRNOG00000018949	Dlk2
		ENSRNOG00000018170	Slc27a1	ENSRNOG00000029598	Robo2	ENSRNOG00000022597	Cenpj	ENSRNOG00000020129	Cdh3	ENSRNOG00000002949	Pgs1	ENSRNOG00000009339	Cenpe
		ENSRNOG00000018410	Nfu1	ENSRNOG00000019645	Osbp2	ENSRNOG00000021157	Ctss	ENSRNOG00000014365	Gne	ENSRNOG00000019306	Syt12	ENSRNOG00000001065	Cyth3
		ENSRNOG00000005578	Zbtb44	ENSRNOG00000009338	Kras	ENSRNOG00000017319	Mertk	ENSRNOG00000013309	Pik3ap1	ENSRNOG00000001174	Pde9a	ENSRNOG00000017625	Htr2b
		ENSRNOG00000047276	AABR07044711.1	ENSRNOG00000009656	Rspo1	ENSRNOG00000015019	Spg21	ENSRNOG00000031814	Sort1	ENSRNOG00000017539	Mmp9	ENSRNOG00000016708	Necab3
		ENSRNOG00000019542	LOC100910979	ENSRNOG00000010886	Nfe2l3	ENSRNOG00000003603	Arhgap44	ENSRNOG00000013322	Pola1	ENSRNOG00000018694	Lipg	ENSRNOG00000001706	Kalrn
		ENSRNOG00000016575	Tnfrsf1b	ENSRNOG00000024677	Arhgap33	ENSRNOG00000026226	Hook1	ENSRNOG00000004921	Nusap1	ENSRNOG00000008024	Pxk	ENSRNOG00000018371	Tubb6
		ENSRNOG00000016541	Enc1	ENSRNOG00000014610	Anpep	ENSRNOG00000014048	Cyld	ENSRNOG00000022060	Magi1	ENSRNOG00000026517	Vrk3	ENSRNOG00000010626	Sphk1
		ENSRNOG00000019661	Gdf15	ENSRNOG00000017850	Dctpp1	ENSRNOG00000008652	Phip	ENSRNOG00000012181	Lpl	ENSRNOG00000007925	Pak6	ENSRNOG00000003208	Ercc6l
		ENSRNOG00000005411	Aftph	ENSRNOG00000015619	Agfg1	ENSRNOG00000002771	Ereg	ENSRNOG00000014678	Fzd5	ENSRNOG00000012160	Syk	ENSRNOG00000001750	Chrd
		ENSRNOG00000008129	Pla2r1	ENSRNOG00000020519	Olfm2	ENSRNOG00000018903	Pik3r1	ENSRNOG00000009951	Aif1l	ENSRNOG00000008196	Parp12	ENSRNOG00000002751	Zdhhc15
		ENSRNOG00000007114	Psma6	ENSRNOG00000000156	LOC100911486	ENSRNOG00000020904	Cdc42ep2	ENSRNOG00000020185	Wdr6	ENSRNOG00000024207	Fgfrl1	ENSRNOG00000022899	Cdk15
		ENSRNOG00000019675	Pycard	ENSRNOG00000048674	AC103179.2	ENSRNOG00000012620	Syngr3	ENSRNOG00000013798	Fnbp1l	ENSRNOG00000010602	Birc2	ENSRNOG00000008323	Pitpnm3
		ENSRNOG00000030467	Ube2l6	ENSRNOG00000016062	Snta1	ENSRNOG00000018839	Ntrk2	ENSRNOG00000016058	Kazald1	ENSRNOG00000001313	Gnaz	ENSRNOG00000004110	Trib2
		ENSRNOG00000020716	Axl	ENSRNOG00000012060	Gucy1b1	ENSRNOG00000010208	Timp1	ENSRNOG00000002653	Kcnk2	ENSRNOG00000002934	Atp1b1	ENSRNOG00000008543	Pdlim2
		ENSRNOG00000038999	RT1-A1	ENSRNOG00000012307	Mybpc3	ENSRNOG00000016535	Ccl22	ENSRNOG00000006663	Usp2	ENSRNOG00000020179	Nt5c2	ENSRNOG00000039837	Jade3
		ENSRNOG00000038960	RGD1309362	ENSRNOG00000026649	Dnmt3a	ENSRNOG00000019311	Nfkb2	ENSRNOG00000034013	Acaca	ENSRNOG00000019438	Rnf31	ENSRNOG00000014661	Zfp385d
		ENSRNOG00000011971	C1s	ENSRNOG00000006526	Sema3c	ENSRNOG00000005151	Dync2li1	ENSRNOG00000015380	Jup	ENSRNOG00000001369	Oas1a	ENSRNOG00000007234	Cyp51
		ENSRNOG00000026236	Morc3	ENSRNOG00000008749	Col5a1	ENSRNOG00000004888	Spred2	ENSRNOG00000004487	Nek2l1	ENSRNOG00000010799	Noct	ENSRNOG00000013911	Nagk
		ENSRNOG00000019478	Irf9	ENSRNOG00000017704	Sema3f	ENSRNOG00000011591	Mettl21c	ENSRNOG00000045920	Mcu	ENSRNOG00000011830	Plekha3	ENSRNOG00000018358	Nt5dc2
		ENSRNOG00000000532	Cmtr1	ENSRNOG00000001448	Hip1	ENSRNOG00000017703	Unc93b1	ENSRNOG00000002318	Limch1	ENSRNOG00000009385	Pik3cg	ENSRNOG00000013588	Glra1
		ENSRNOG00000001582	Bach1	ENSRNOG00000001692	Chaf1b	ENSRNOG00000023376	Riok3	ENSRNOG00000043143	Eml1	ENSRNOG00000009730	Cyp7b1	ENSRNOG00000007906	Bub1b
		ENSRNOG00000002188	Hpse	ENSRNOG00000029938	Pik3c2b	ENSRNOG00000028149	Kansl1l	ENSRNOG00000013653	Pdlim7	ENSRNOG00000032930	Trim26	ENSRNOG00000003206	Actr3
		ENSRNOG00000047894	AABR07034648.1	ENSRNOG00000037211	Kif14	ENSRNOG00000033835	Dnm1	ENSRNOG00000005343	Esr2	ENSRNOG00000000853	Aif1	ENSRNOG00000007541	Fhl3
		ENSRNOG00000020481	Pafah1b3	ENSRNOG00000004109	Zfpm2	ENSRNOG00000004575	Il1a	ENSRNOG00000043044	Cnn2	ENSRNOG00000037768	Rab43	ENSRNOG00000003537	Spta1
		ENSRNOG00000049714	Asap3	ENSRNOG00000017786	Acta1	ENSRNOG00000021183	Rcor2	ENSRNOG00000016075	Dmrt1	ENSRNOG00000025100	Ikbke	ENSRNOG00000020119	Pcdha4
		ENSRNOG00000050231	Gng12	ENSRNOG00000015020	Idh1	ENSRNOG00000005810	Nlrc4	ENSRNOG00000003762	Smarca1	ENSRNOG00000024145	Trim65	ENSRNOG00000009892	Adamts15
		ENSRNOG00000010370	Tnip1	ENSRNOG00000039048	Cd200r1	ENSRNOG00000009419	Ptprg	ENSRNOG00000009867	Tgfb3	ENSRNOG00000017723	Cept1	ENSRNOG00000019965	Tgfb1i1
		ENSRNOG00000010575	Dapp1	ENSRNOG00000008986	Diaph3	ENSRNOG00000021276	Bmp2	ENSRNOG00000048402	Igh-6	ENSRNOG00000009882	Ppp3ca	ENSRNOG00000011421	Smap2
		ENSRNOG00000001304	Bcr	ENSRNOG00000011445	Nkain1	ENSRNOG00000008706	Tbx3	ENSRNOG00000016630	Tln1	ENSRNOG00000043201	Coq8a	ENSRNOG00000001082	Abcb9
		ENSRNOG00000000795	RT1-N3	ENSRNOG00000007687	Sema7a	ENSRNOG00000005390	Nup210	ENSRNOG00000002710	Cnst	ENSRNOG00000048914	Traf1	ENSRNOG00000007949	Rgn
		ENSRNOG00000008194	Znfx1	ENSRNOG00000000506	Tead3	ENSRNOG00000002525	Ptgs2	ENSRNOG00000013925	Nox4	ENSRNOG00000030443	Rab9a	ENSRNOG00000024428	Kif20a
		ENSRNOG00000019308	Arrb2	ENSRNOG00000022325	Smc2	ENSRNOG00000009134	Mad2l2	ENSRNOG00000036682	Pycr1	ENSRNOG00000002093	Tgfbr3	ENSRNOG00000001516	Rapgef4
		ENSRNOG00000010861	Atad1	ENSRNOG00000026108	Tcof1	ENSRNOG00000016460	Clu	ENSRNOG00000009117	Otub2	ENSRNOG00000027002	NEWGENE_1310139	ENSRNOG00000002970	Zswim7
		ENSRNOG00000020769	Crebrf	ENSRNOG00000007281	Flnc	ENSRNOG00000009401	Lmo2	ENSRNOG00000002045	Anxa3	ENSRNOG00000020295	Plekhn1	ENSRNOG00000011647	S100a6
		ENSRNOG00000011830	Plekha3	ENSRNOG00000020822	Atp8b2	ENSRNOG00000005528	Tbk1	ENSRNOG00000039183	Cip2a	ENSRNOG00000008170	Jph2	ENSRNOG00000010617	Scube1
		ENSRNOG00000010799	Noct	ENSRNOG00000010716	Atoh8	ENSRNOG00000036673	Sectm1b	ENSRNOG00000018561	Pprc1	ENSRNOG00000006304	Mdm2	ENSRNOG00000015562	Cdh17
		ENSRNOG00000025167	Sema4b	ENSRNOG00000016544	Arhgef28	ENSRNOG00000046195	AABR07029596.1	ENSRNOG00000046313	Basp1	ENSRNOG00000007728	Gsdmd	ENSRNOG00000020433	Actn4
		ENSRNOG00000014333	Vcam1	ENSRNOG00000016752	Crispld2	ENSRNOG00000008116	Plpp3	ENSRNOG00000016343	Dkk3	ENSRNOG00000049714	Asap3	ENSRNOG00000001341	Zfp113
		ENSRNOG00000026647	Cxcl16	ENSRNOG00000000307	Mical1	ENSRNOG00000018730	Nectin2	ENSRNOG00000015465	Cep72	ENSRNOG00000050231	Gng12	ENSRNOG00000011714	Sat2
		ENSRNOG00000017460	Imp3	ENSRNOG00000013011	Dnajb4	ENSRNOG00000018516	Impa2	ENSRNOG00000043329	Rnf180	ENSRNOG00000047894	AABR07034648.1	ENSRNOG00000031855	Actr3b
		ENSRNOG00000024689	Hopx	ENSRNOG00000004500	Myc	ENSRNOG00000011599	Gldc	ENSRNOG00000015713	Parva	ENSRNOG00000017319	Mertk	ENSRNOG00000023296	AABR07002945.1
		ENSRNOG00000012153	Rbl2	ENSRNOG00000043304	Apcdd1	ENSRNOG00000022598	Trerf1	ENSRNOG00000004200	Sybu	ENSRNOG00000021158	Nudt22	ENSRNOG00000010365	Syn1
		ENSRNOG00000005660	Fam110c	ENSRNOG00000009596	LOC103689945	ENSRNOG00000008510	Abtb2	ENSRNOG00000013727	Ndc80	ENSRNOG00000033693	Naip2	ENSRNOG00000007923	Cgref1
		ENSRNOG00000006304	Mdm2	ENSRNOG00000038366	Larp1b	ENSRNOG00000011019	Faah	ENSRNOG00000010529	Thbs2	ENSRNOG00000006302	Gclc	ENSRNOG00000017466	Kif5b
		ENSRNOG00000007728	Gsdmd	ENSRNOG00000010999	Cep295	ENSRNOG00000018477	Otud4	ENSRNOG00000004621	Rtn4	ENSRNOG00000009222	Epha2	ENSRNOG00000013213	Epha4
		ENSRNOG00000002093	Tgfbr3	ENSRNOG00000006720	Rnpep	ENSRNOG00000029941	Grina	ENSRNOG00000005413	Creb3l1	ENSRNOG00000010776	Atp13a1	ENSRNOG00000015410	Aspnl1
		ENSRNOG00000014838	Glipr2	ENSRNOG00000014476	Evl	ENSRNOG00000033017	LOC100910669	ENSRNOG00000025189	Mettl18	ENSRNOG00000000196	Cyp19a1	ENSRNOG00000002052	Ccdc80
		ENSRNOG00000009882	Ppp3ca	ENSRNOG00000008865	Stac	ENSRNOG00000005854	Angpt1	ENSRNOG00000011774	Fblim1	ENSRNOG00000010861	Atad1	ENSRNOG00000010658	Cth
		ENSRNOG00000016886	Rnf25	ENSRNOG00000004160	Prps2	ENSRNOG00000018719	Cir1	ENSRNOG00000014650	Sema4g	ENSRNOG00000010575	Dapp1	ENSRNOG00000013215	Dctd
		ENSRNOG00000017720	Mxd1	ENSRNOG00000005608	Tead4	ENSRNOG00000033697	Casp4	ENSRNOG00000049385	Adamtsl4	ENSRNOG00000042426	Cyp4v3	ENSRNOG00000010199	Glrb
		ENSRNOG00000043201	Coq8a	ENSRNOG00000000105	Cplx2	ENSRNOG00000010358	Sh3rf1	ENSRNOG00000019838	Gmfg	ENSRNOG00000008194	Znfx1	ENSRNOG00000029330	Car5b
		ENSRNOG00000000488	Hmga1	ENSRNOG00000009783	Camk2g	ENSRNOG00000025527	Mtcl1	ENSRNOG00000032677	Tssc4	ENSRNOG00000006435	Tor1b	ENSRNOG00000037449	Pole
		ENSRNOG00000048914	Traf1	ENSRNOG00000014718	Acsl3	ENSRNOG00000022533	Micall2	ENSRNOG00000045913	Prdm16	ENSRNOG00000028335	Fat4	ENSRNOG00000011387	Tet3
		ENSRNOG00000045846	Rfx2	ENSRNOG00000031993	Prim1	ENSRNOG00000042152	Gipc2	ENSRNOG00000007419	Pank3	ENSRNOG00000032626	Mmp3	ENSRNOG00000036701	LOC100361457
		ENSRNOG00000046834	C3	ENSRNOG00000008471	Kif21b	ENSRNOG00000020590	Adam15	ENSRNOG00000000925	Psph	ENSRNOG00000047276	AABR07044711.1	ENSRNOG00000003219	Trim16
		ENSRNOG00000013932	Rbp2	ENSRNOG00000003977	Dusp1	ENSRNOG00000010331	Ctsb	ENSRNOG00000004479	Aurka	ENSRNOG00000000123	Rnf19b	ENSRNOG00000024874	Prtfdc1
		ENSRNOG00000020580	LOC500956	ENSRNOG00000027296	Pcdhga6	ENSRNOG00000019728	Itgad	ENSRNOG00000018087	Vim	ENSRNOG00000019542	LOC100910979	ENSRNOG00000014686	Kcnd3
		ENSRNOG00000002089	Ccng2	ENSRNOG00000015794	Fam83d	ENSRNOG00000012439	Bid	ENSRNOG00000023433	Gata6	ENSRNOG00000005905	Pde4b	ENSRNOG00000045636	Fasn
		ENSRNOG00000010602	Birc2	ENSRNOG00000009008	Rab39a	ENSRNOG00000026679	Scn4b	ENSRNOG00000017857	Cul7	ENSRNOG00000005578	Zbtb44	ENSRNOG00000016119	Fzd7
		ENSRNOG00000012160	Syk	ENSRNOG00000050647	LOC108348108	ENSRNOG00000017579	Mylip	ENSRNOG00000020279	Syt11	ENSRNOG00000021412	Slfn13	ENSRNOG00000018674	Ntrk3
		ENSRNOG00000008196	Parp12	ENSRNOG00000011300	AABR07031193.1	ENSRNOG00000003745	Atf3	ENSRNOG00000024365	Ect2	ENSRNOG00000004726	Mapkapk2	ENSRNOG00000045752	Rrm1
		ENSRNOG00000017808	Klf15	ENSRNOG00000008479	Slc8a1	ENSRNOG00000001214	Pfkl	ENSRNOG00000016316	Mcm2	ENSRNOG00000020716	Axl	ENSRNOG00000025895	Cavin2
		ENSRNOG00000002934	Atp1b1	ENSRNOG00000004100	Trib1	ENSRNOG00000046276	Myh3	ENSRNOG00000016419	Pdlim5	ENSRNOG00000026236	Morc3	ENSRNOG00000009886	Fkbp14
		ENSRNOG00000015476	Ubxn11	ENSRNOG00000013572	Lxn	ENSRNOG00000046207	Cbx4	ENSRNOG00000008517	Cdc42ep1	ENSRNOG00000004359	Wars	ENSRNOG00000002393	Eprs
		ENSRNOG00000018694	Lipg	ENSRNOG00000009085	Prkag2	ENSRNOG00000004063	Sh3pxd2b	ENSRNOG00000019027	Habp4	ENSRNOG00000028341	Alkbh5	ENSRNOG00000036661	Rab40b
		ENSRNOG00000017539	Mmp9	ENSRNOG00000032150	Adcy2	ENSRNOG00000010165	Tnfaip2	ENSRNOG00000001720	Hes1	ENSRNOG00000025370	Zfp385c	ENSRNOG00000005345	Vsnl1
		ENSRNOG00000019306	Syt12	ENSRNOG00000020696	Pmvk	ENSRNOG00000014254	Cpt1a	ENSRNOG00000019681	Pold1	ENSRNOG00000038960	RGD1309362	ENSRNOG00000020696	Pmvk
		ENSRNOG00000014171	Tnfsf13	ENSRNOG00000011478	Ackr4	ENSRNOG00000013009	Ldha	ENSRNOG00000005924	Dstn	ENSRNOG00000011971	C1s	ENSRNOG00000009085	Prkag2
		ENSRNOG00000001174	Pde9a	ENSRNOG00000015406	Pgm5	ENSRNOG00000018804	Ripor2	ENSRNOG00000017392	Fgf2	ENSRNOG00000018553	Pitpnm1	ENSRNOG00000013572	Lxn
		ENSRNOG00000008024	Pxk	ENSRNOG00000018373	Tln2	ENSRNOG00000008697	Nov	ENSRNOG00000036816	Wls	ENSRNOG00000030467	Ube2l6	ENSRNOG00000008839	Pparg
		ENSRNOG00000015382	Arid5a	ENSRNOG00000045948	Arl10	ENSRNOG00000023334	Parp14	ENSRNOG00000003357	Col3a1	ENSRNOG00000015118	Cpped1	ENSRNOG00000003897	Col1a1
		ENSRNOG00000013442	Ciz1	ENSRNOG00000010524	Cryab	ENSRNOG00000003538	Adamts4	ENSRNOG00000024808	Stk39	ENSRNOG00000013953	Ntrk1	ENSRNOG00000004148	Cdk17
		ENSRNOG00000019322	Notch1	ENSRNOG00000045636	Fasn	ENSRNOG00000019456	Kars	ENSRNOG00000016448	Eef2k	ENSRNOG00000024230	Tnfaip8l3	ENSRNOG00000045948	Arl10
		ENSRNOG00000033192	Osmr	ENSRNOG00000018674	Ntrk3	ENSRNOG00000036745	Gna13	ENSRNOG00000001295	S100b	ENSRNOG00000009031	Gucy2c	ENSRNOG00000010524	Cryab
		ENSRNOG00000008400	Pml	ENSRNOG00000003219	Trim16	ENSRNOG00000046803	Arhgef16	ENSRNOG00000009198	Rab6b	ENSRNOG00000019036	Ldhd	ENSRNOG00000015396	Sptan1
		ENSRNOG00000014900	Crem	ENSRNOG00000005464	Lgalsl	ENSRNOG00000017787	Ripk1	ENSRNOG00000022694	Plekhg5	ENSRNOG00000023376	Riok3	ENSRNOG00000016670	AABR07028769.1
		ENSRNOG00000009889	Pgm1	ENSRNOG00000036701	LOC100361457	ENSRNOG00000007390	Nfkbia	ENSRNOG00000014170	Dbn1	ENSRNOG00000016384	Pik3cb	ENSRNOG00000015406	Pgm5
		ENSRNOG00000009681	Flot2	ENSRNOG00000014686	Kcnd3	ENSRNOG00000007437	Irf5	ENSRNOG00000013774	Lmnb1	ENSRNOG00000033824	Gpd2	ENSRNOG00000029047	Cubn
		ENSRNOG00000013023	Nop53	ENSRNOG00000022162	Pbx3	ENSRNOG00000021581	Rapgef2	ENSRNOG00000004208	Crim1	ENSRNOG00000002763	Ulk2	ENSRNOG00000009783	Camk2g
		ENSRNOG00000029956	AABR07033023.1	ENSRNOG00000002393	Eprs	ENSRNOG00000002568	Socs1	ENSRNOG00000012414	Rhobtb3	ENSRNOG00000019048	Sod2	ENSRNOG00000014718	Acsl3
		ENSRNOG00000008596	Ttll9	ENSRNOG00000010260	Dixdc1	ENSRNOG00000019666	Ubxn1	ENSRNOG00000010635	Igfbp4	ENSRNOG00000006063	Phf21a	ENSRNOG00000047957	Traf5
		ENSRNOG00000020679	Icam1	ENSRNOG00000028353	Sox13	ENSRNOG00000025053	Lrp1	ENSRNOG00000004860	Myh9l1	ENSRNOG00000005749	Foxred2	ENSRNOG00000008865	Stac
		ENSRNOG00000028814	Oasl2	ENSRNOG00000045752	Rrm1	ENSRNOG00000002843	Cxcl6	ENSRNOG00000014152	Kcnip3	ENSRNOG00000018410	Nfu1	ENSRNOG00000010017	Wee1
		ENSRNOG00000015237	Gle1	ENSRNOG00000025895	Cavin2	ENSRNOG00000042078	Icam4	ENSRNOG00000025602	Cdk4	ENSRNOG00000013313	Nceh1	ENSRNOG00000004160	Prps2
		ENSRNOG00000005284	Itpka	ENSRNOG00000028498	Wdr1	ENSRNOG00000013269	Tnfsf10	ENSRNOG00000015030	Tjp2	ENSRNOG00000008048	Plscr1	ENSRNOG00000002092	Hunk
		ENSRNOG00000021046	Sult2b1	ENSRNOG00000014928	Apba1	ENSRNOG00000027839	Ptk2b	ENSRNOG00000012709	Bag2	ENSRNOG00000014096	AABR07031756.1	ENSRNOG00000008479	Slc8a1
		ENSRNOG00000015590	Dnaaf1	ENSRNOG00000013213	Epha4	ENSRNOG00000015285	Lrp4	ENSRNOG00000020695	Tead2	ENSRNOG00000007408	Ebf4	ENSRNOG00000000479	Kifc1
		ENSRNOG00000012049	Sox7	ENSRNOG00000011572	Klc1	ENSRNOG00000008639	Pabpc1	ENSRNOG00000010872	Ckb	ENSRNOG00000006952	Prex1	ENSRNOG00000050647	LOC108348108
		ENSRNOG00000003147	Sqstm1	ENSRNOG00000004033	Sema6a	ENSRNOG00000032436	Tmod3	ENSRNOG00000026474	Cad	ENSRNOG00000010208	Timp1	ENSRNOG00000004100	Trib1
		ENSRNOG00000015616	Rgs14	ENSRNOG00000008869	Ppp1r9a	ENSRNOG00000018735	Cd74	ENSRNOG00000047966	Hspa1l	ENSRNOG00000018839	Ntrk2	ENSRNOG00000027296	Pcdhga6
		ENSRNOG00000017129	Ttll4	ENSRNOG00000011387	Tet3	ENSRNOG00000017453	Ptpn2	ENSRNOG00000028415	Cdc20	ENSRNOG00000004870	Dyrk3	ENSRNOG00000008471	Kif21b
		ENSRNOG00000012274	Ddi2	ENSRNOG00000009343	Evpl	ENSRNOG00000015290	Tpi1	ENSRNOG00000010771	Pkd1	ENSRNOG00000014180	Prickle4	ENSRNOG00000009008	Rab39a
		ENSRNOG00000042848	Jam2	ENSRNOG00000011423	Pitx1	ENSRNOG00000019216	Il12rb1	ENSRNOG00000047896	Kctd10	ENSRNOG00000049994	Ifi44l	ENSRNOG00000007546	Asns
		ENSRNOG00000049402	Nbl1	ENSRNOG00000010658	Cth	ENSRNOG00000009605	Tfe3	ENSRNOG00000020525	Col5a3	ENSRNOG00000028768	Gbp4	ENSRNOG00000004072	Myo1c
		ENSRNOG00000012255	Ktn1	ENSRNOG00000013215	Dctd	ENSRNOG00000006004	Phc2	ENSRNOG00000020497	Plekha1	ENSRNOG00000026235	Hk3	ENSRNOG00000026212	Micall1
		ENSRNOG00000011513	Gla	ENSRNOG00000010199	Glrb	ENSRNOG00000022720	Usp37	ENSRNOG00000010748	Mtus1	ENSRNOG00000013229	Mthfs	ENSRNOG00000017445	Tubb2b
		ENSRNOG00000028113	Whamm	ENSRNOG00000004821	Sntb1	ENSRNOG00000012819	Gdnf	ENSRNOG00000018232	Srf	ENSRNOG00000014048	Cyld	ENSRNOG00000000307	Mical1
		ENSRNOG00000016299	Klf4	ENSRNOG00000023404	Slc9b2	ENSRNOG00000007596	Rffl	ENSRNOG00000018615	Cenph	ENSRNOG00000045738	Ak4	ENSRNOG00000016544	Arhgef28
		ENSRNOG00000001843	Bcl6	ENSRNOG00000000697	Coro1c	ENSRNOG00000047175	Cryaa	ENSRNOG00000045843	Rusc2	ENSRNOG00000003603	Arhgap44	ENSRNOG00000020822	Atp8b2
		ENSRNOG00000009754	Nampt	ENSRNOG00000030830	Mex3d	ENSRNOG00000019193	Stx1b	ENSRNOG00000019659	Aspa	ENSRNOG00000009570	Pdxp	ENSRNOG00000016752	Crispld2
		ENSRNOG00000017188	Cyp27a1	ENSRNOG00000015562	Cdh17	ENSRNOG00000003259	C1qtnf1	ENSRNOG00000018416	Ttbk1	ENSRNOG00000014124	Nod2	ENSRNOG00000042978	Ncald
		ENSRNOG00000001713	LOC100360218	ENSRNOG00000002791	Bcl2	ENSRNOG00000012278	Fgf10	ENSRNOG00000034254	Actb	ENSRNOG00000000239	Ccl7	ENSRNOG00000021086	Dtx4
		ENSRNOG00000001270	Hvcn1	ENSRNOG00000011647	S100a6	ENSRNOG00000013973	Lcn2	ENSRNOG00000019885	Magi3	ENSRNOG00000020879	Nags	ENSRNOG00000006720	Rnpep
		ENSRNOG00000012074	Ifngr1	ENSRNOG00000024482	Tnrc18	ENSRNOG00000010906	Ccl5	ENSRNOG00000014343	Anln	ENSRNOG00000006990	Grb7	ENSRNOG00000021685	Cdk5r1
		ENSRNOG00000036668	Ogfod3	ENSRNOG00000007923	Cgref1	ENSRNOG00000000250	Jmjd6	ENSRNOG00000004874	Flrt3	ENSRNOG00000012956	Tgm2	ENSRNOG00000009596	LOC103689945
		ENSRNOG00000043426	Kyat3	ENSRNOG00000000566	Pcbd1	ENSRNOG00000004322	Sh3kbp1	ENSRNOG00000016848	Fzd4	ENSRNOG00000006130	Rab5b	ENSRNOG00000001448	Hip1
		ENSRNOG00000001964	Cd47	ENSRNOG00000016486	Nop58	ENSRNOG00000007002	Lif	ENSRNOG00000014080	Kif23	ENSRNOG00000018911	Pfkfb3	ENSRNOG00000029938	Pik3c2b
		ENSRNOG00000003480	Aim2	ENSRNOG00000020433	Actn4	ENSRNOG00000013514	Maf1	ENSRNOG00000018681	Nes	ENSRNOG00000012966	Acadl	ENSRNOG00000014066	Jade1
		ENSRNOG00000003674	Pir	ENSRNOG00000031855	Actr3b	ENSRNOG00000013170	Il13ra1	ENSRNOG00000029141	Trabd2b	ENSRNOG00000018621	Leng9	ENSRNOG00000033119	Plcb4
		ENSRNOG00000023463	Parp9	ENSRNOG00000001341	Zfp113	ENSRNOG00000020083	Scly	ENSRNOG00000013057	Prc1	ENSRNOG00000037203	Tgm7	ENSRNOG00000016612	Trim36
		ENSRNOG00000009822	Tlr2	ENSRNOG00000011714	Sat2	ENSRNOG00000018467	Mitd1	ENSRNOG00000007443	Jag1	ENSRNOG00000034040	LOC108348079	ENSRNOG00000017093	Pxdc1
		ENSRNOG00000027145	Rora	ENSRNOG00000048043	F2r	ENSRNOG00000045998	Sema6b	ENSRNOG00000010765	Vcl	ENSRNOG00000003151	Bfar	ENSRNOG00000012602	Recql
		ENSRNOG00000031312	Tnfrsf1a	ENSRNOG00000019965	Tgfb1i1	ENSRNOG00000008658	Mitf	ENSRNOG00000028585	Tceal8	ENSRNOG00000009369	Tor4a	ENSRNOG00000025042	Pde3a
		ENSRNOG00000019721	Ypel3	ENSRNOG00000009892	Adamts15	ENSRNOG00000002158	Ibsp	ENSRNOG00000001828	Stk38l	ENSRNOG00000001714	Atp13a4	ENSRNOG00000026649	Dnmt3a
		ENSRNOG00000016838	Pla2g5	ENSRNOG00000006509	Srgap3	ENSRNOG00000020812	Gys1	ENSRNOG00000002841	Cdc42bpa	ENSRNOG00000006248	Trim37	ENSRNOG00000008749	Col5a1
		ENSRNOG00000013959	Skor1	ENSRNOG00000001082	Abcb9	ENSRNOG00000016733	Rab13	ENSRNOG00000007202	Sema3d	ENSRNOG00000031189	Ido1	ENSRNOG00000023148	Col11a1
		ENSRNOG00000020159	Dalrd3	ENSRNOG00000003206	Actr3	ENSRNOG00000009820	Bnip3l	ENSRNOG00000012386	Zbtb38	ENSRNOG00000018282	Gda	ENSRNOG00000007955	Timp4
		ENSRNOG00000010567	Angel1	ENSRNOG00000013588	Glra1	ENSRNOG00000003296	Dck	ENSRNOG00000007006	Slc3a1	ENSRNOG00000031689	Trim15	ENSRNOG00000005365	Kcnip1
		ENSRNOG00000002574	Nubp1	ENSRNOG00000002970	Zswim7	ENSRNOG00000021614	Kmt2e	ENSRNOG00000000875	Fhl1	ENSRNOG00000010176	Map2k1	ENSRNOG00000022325	Smc2
		ENSRNOG00000004498	Scin	ENSRNOG00000007949	Rgn	ENSRNOG00000004284	Btg1	ENSRNOG00000000566	Pcbd1	ENSRNOG00000007048	Rap1b	ENSRNOG00000017546	Mylk3
		ENSRNOG00000021318	Epas1	ENSRNOG00000006490	Neo1	ENSRNOG00000005326	Cnrip1	ENSRNOG00000016486	Nop58	ENSRNOG00000027259	AABR07029661.1	ENSRNOG00000014182	Tns1
		ENSRNOG00000028366	Gphn	ENSRNOG00000007324	Plxna2	ENSRNOG00000009425	Fgf7	ENSRNOG00000020433	Actn4	ENSRNOG00000001959	Mx1	ENSRNOG00000037211	Kif14
		ENSRNOG00000014859	Rnf152	ENSRNOG00000001516	Rapgef4	ENSRNOG00000011406	Ccl4	ENSRNOG00000011714	Sat2	ENSRNOG00000011683	Fes	ENSRNOG00000017786	Acta1
		ENSRNOG00000003984	Apln	ENSRNOG00000000900	Tpst1	ENSRNOG00000006934	Acvr1b	ENSRNOG00000000697	Coro1c	ENSRNOG00000013162	Zcchc12	ENSRNOG00000006831	Pgr
		ENSRNOG00000006320	Ptges	ENSRNOG00000038035	Kif4a	ENSRNOG00000019812	Nr1h2	ENSRNOG00000023404	Slc9b2	ENSRNOG00000004307	Tor3a	ENSRNOG00000020714	Trpm4
		ENSRNOG00000017163	Pfkp	ENSRNOG00000008829	Sorbs3	ENSRNOG00000007027	Hgf	ENSRNOG00000015562	Cdh17	ENSRNOG00000033498	Cib1	ENSRNOG00000017993	Abcb10
		ENSRNOG00000019290	Pskh1	ENSRNOG00000006726	Zfp9	ENSRNOG00000030888	Rela	ENSRNOG00000002791	Bcl2	ENSRNOG00000049282	Oas2	ENSRNOG00000048172	Rac3
		ENSRNOG00000005124	Plekhh2	ENSRNOG00000007462	44082	ENSRNOG00000017136	Syt17	ENSRNOG00000011647	S100a6	ENSRNOG00000000042	Xpr1	ENSRNOG00000015020	Idh1
		ENSRNOG00000012378	Dbnl	ENSRNOG00000016214	Agl	ENSRNOG00000022540	Trex1	ENSRNOG00000007324	Plxna2	ENSRNOG00000032917	Zfand2a
		ENSRNOG00000012196	Asah2	ENSRNOG00000001708	Dvl3	ENSRNOG00000047611	Top1	ENSRNOG00000001516	Rapgef4	ENSRNOG00000001235	Gna12
		ENSRNOG00000002792	Cxcl2	ENSRNOG00000015538	Abcd2	ENSRNOG00000018009	Rab8b	ENSRNOG00000006490	Neo1	ENSRNOG00000016225	Fgd3
		ENSRNOG00000047977	LOC684871	ENSRNOG00000043465	Arc	ENSRNOG00000027194	Sgsm2	ENSRNOG00000019965	Tgfb1i1	ENSRNOG00000029191	Gbp7
		ENSRNOG00000002217	Plac8	ENSRNOG00000014829	Prmt3	ENSRNOG00000047085	Lrrtm2	ENSRNOG00000048043	F2r	ENSRNOG00000009481	Ddhd1
		ENSRNOG00000008047	Khk	ENSRNOG00000006033	Spon2	ENSRNOG00000005404	Rasgrp1	ENSRNOG00000006509	Srgap3	ENSRNOG00000038957	RGD1305184
		ENSRNOG00000012470	Zc3h12c	ENSRNOG00000020054	LOC108348201	ENSRNOG00000015052	Star	ENSRNOG00000001082	Abcb9	ENSRNOG00000017766	Car12
		ENSRNOG00000008064	Naga	ENSRNOG00000029401	Actg2	ENSRNOG00000015913	Tspan5	ENSRNOG00000003206	Actr3	ENSRNOG00000000583	Cdk19
		ENSRNOG00000030222	Tcaf2	ENSRNOG00000015318	Heyl	ENSRNOG00000019996	Slc16a1	ENSRNOG00000002393	Eprs	ENSRNOG00000013876	Mipep
		ENSRNOG00000007081	Xdh	ENSRNOG00000002607	Sox9	ENSRNOG00000008012	Abcb1b	ENSRNOG00000010260	Dixdc1	ENSRNOG00000008936	Map3k6
		ENSRNOG00000014025	Rasgrf1	ENSRNOG00000024712	Insc	ENSRNOG00000016187	Tmem67	ENSRNOG00000045752	Rrm1	ENSRNOG00000046891	Hk1
		ENSRNOG00000004489	Adgre5	ENSRNOG00000005275	Shmt1	ENSRNOG00000000529	Pim1	ENSRNOG00000025895	Cavin2	ENSRNOG00000021323	Car13
		ENSRNOG00000000299	Foxo3	ENSRNOG00000016213	Ssbp2	ENSRNOG00000000837	Tnf	ENSRNOG00000045636	Fasn	ENSRNOG00000009389	Ripk2
		ENSRNOG00000036697	Mafg	ENSRNOG00000012148	Trio	ENSRNOG00000042560	Bag4	ENSRNOG00000018674	Ntrk3	ENSRNOG00000012035	Rnf181
		ENSRNOG00000025645	Abca13	ENSRNOG00000016459	Eif3j	ENSRNOG00000031743	Gbp2	ENSRNOG00000014686	Kcnd3	ENSRNOG00000025764	AC128848.1
		ENSRNOG00000026805	Csf2	ENSRNOG00000011582	Rab3d	ENSRNOG00000015668	Ccl19	ENSRNOG00000008869	Ppp1r9a	ENSRNOG00000013265	Tgfbr2
		ENSRNOG00000003954	Il2rg	ENSRNOG00000004198	Stxbp6	ENSRNOG00000001300	P2rx4	ENSRNOG00000009343	Evpl	ENSRNOG00000014634	Gtpbp1
		ENSRNOG00000017523	H6pd	ENSRNOG00000026252	E2f7	ENSRNOG00000008022	Apaf1	ENSRNOG00000011423	Pitx1	ENSRNOG00000028512	Ilvbl
		ENSRNOG00000010805	Fabp4	ENSRNOG00000005772	Hacd4	ENSRNOG00000019737	Sema4a	ENSRNOG00000004821	Sntb1	ENSRNOG00000001158	Abcg1
		ENSRNOG00000003300	Btg2	ENSRNOG00000016102	Ebf3	ENSRNOG00000031032	Hmgn3	ENSRNOG00000010199	Glrb	ENSRNOG00000012866	Nek8
		ENSRNOG00000021260	Prnd	ENSRNOG00000029079	Hspb7	ENSRNOG00000010775	Arrdc4	ENSRNOG00000013215	Dctd	ENSRNOG00000007763	Plod1
		ENSRNOG00000015420	Stxbp1	ENSRNOG00000034037	Zfp266	ENSRNOG00000013963	Il6st	ENSRNOG00000028498	Wdr1	ENSRNOG00000018183	Ubr4
		ENSRNOG00000014264	AABR07027306.1	ENSRNOG00000002959	Shroom4	ENSRNOG00000015906	Tgif1	ENSRNOG00000011572	Klc1	ENSRNOG00000009079	Prkar2b
		ENSRNOG00000022839	Ifit3	ENSRNOG00000014616	Iars	ENSRNOG00000015430	Nlgn2	ENSRNOG00000013213	Epha4	ENSRNOG00000010629	Nod1
		ENSRNOG00000010971	Snx18	ENSRNOG00000007415	Ptgs1	ENSRNOG00000020346	Best1	ENSRNOG00000004033	Sema6a	ENSRNOG00000000552	Col13a1
		ENSRNOG00000010086	Plagl2	ENSRNOG00000042522	Pheta2	ENSRNOG00000014675	Pi4k2a	ENSRNOG00000008471	Kif21b	ENSRNOG00000012176	Rab27b
		ENSRNOG00000032396	RGD1559575	ENSRNOG00000014453	Anxa5	ENSRNOG00000008987	Rnf139	ENSRNOG00000003977	Dusp1	ENSRNOG00000013141	Eno2
		ENSRNOG00000025052	Stard5	ENSRNOG00000017500	Mtss1l	ENSRNOG00000019598	Vegfa	ENSRNOG00000015794	Fam83d	ENSRNOG00000017154	Atp11a
		ENSRNOG00000045649	Arrdc3	ENSRNOG00000043099	Ddx21	ENSRNOG00000031607	RT1-CE3	ENSRNOG00000011300	AABR07031193.1	ENSRNOG00000036885	Gbp3
		ENSRNOG00000013166	Wnt4	ENSRNOG00000002353	Rab3gap2	ENSRNOG00000005214	Plek	ENSRNOG00000050647	LOC108348108	ENSRNOG00000010213	Fgd5
		ENSRNOG00000006384	Ddx58	ENSRNOG00000003515	Ephx1	ENSRNOG00000001982	Cblb	ENSRNOG00000008479	Slc8a1	ENSRNOG00000021260	Prnd
		ENSRNOG00000010629	Nod1	ENSRNOG00000024345	Pard3b	ENSRNOG00000042080	Il31ra	ENSRNOG00000004100	Trib1	ENSRNOG00000018107	Zfand5
		ENSRNOG00000000552	Col13a1	ENSRNOG00000024178	Cenpt	ENSRNOG00000002074	Rest	ENSRNOG00000008865	Stac	ENSRNOG00000033444	F10
		ENSRNOG00000009079	Prkar2b	ENSRNOG00000022391	Zfp711	ENSRNOG00000018693	Asgr1	ENSRNOG00000014476	Evl	ENSRNOG00000005053	Egln3
		ENSRNOG00000018183	Ubr4	ENSRNOG00000020197	Cd248	ENSRNOG00000000480	Phf1	ENSRNOG00000005608	Tead4	ENSRNOG00000010805	Fabp4
		ENSRNOG00000018630	Gapdh	ENSRNOG00000007879	Stk26	ENSRNOG00000004854	Has2	ENSRNOG00000004160	Prps2	ENSRNOG00000039754	Rab7b
		ENSRNOG00000018616	Cdc42ep5	ENSRNOG00000012791	Ajuba	ENSRNOG00000001407	Tfr2	ENSRNOG00000000105	Cplx2	ENSRNOG00000011205	Ccl3
		ENSRNOG00000015018	Pdia3	ENSRNOG00000000413	Pln	ENSRNOG00000007814	Kdm3a	ENSRNOG00000014718	Acsl3	ENSRNOG00000015461	Serpine2
		ENSRNOG00000010213	Fgd5	ENSRNOG00000033101	Myo18a	ENSRNOG00000042137	Tmem173	ENSRNOG00000009783	Camk2g	ENSRNOG00000008364	Cat
		ENSRNOG00000008788	Mpp5	ENSRNOG00000012961	AABR07067882.1	ENSRNOG00000006388	Pygl	ENSRNOG00000011478	Ackr4	ENSRNOG00000006384	Ddx58
		ENSRNOG00000012176	Rab27b	ENSRNOG00000027894	Iqgap3	ENSRNOG00000007905	Itga7	ENSRNOG00000018373	Tln2	ENSRNOG00000025052	Stard5
		ENSRNOG00000016222	Ppp1r3g	ENSRNOG00000010161	Myo10	ENSRNOG00000049517	Tnfaip3	ENSRNOG00000010524	Cryab	ENSRNOG00000008602	Steap4
		ENSRNOG00000018659	Csf1	ENSRNOG00000013248	Wwc2	ENSRNOG00000010278	Il6	ENSRNOG00000009085	Prkag2	ENSRNOG00000010971	Snx18
		ENSRNOG00000021323	Car13	ENSRNOG00000012512	Nexn	ENSRNOG00000027030	Adm	ENSRNOG00000004109	Zfpm2	ENSRNOG00000032396	RGD1559575
		ENSRNOG00000014311	Slc7a8	ENSRNOG00000013391	Sorbs2	ENSRNOG00000033498	Cib1	ENSRNOG00000037211	Kif14	ENSRNOG00000012470	Zc3h12c
		ENSRNOG00000025764	AC128848.1	ENSRNOG00000010737	Mbnl2	ENSRNOG00000012208	Itgb7	ENSRNOG00000015020	Idh1	ENSRNOG00000008047	Khk
		ENSRNOG00000000599	Lama4	ENSRNOG00000007102	Acss1	ENSRNOG00000015075	Stc1	ENSRNOG00000039048	Cd200r1	ENSRNOG00000001628	Pcp4
		ENSRNOG00000012035	Rnf181	ENSRNOG00000026502	Dscc1	ENSRNOG00000011352	Furin	ENSRNOG00000008986	Diaph3	ENSRNOG00000003616	Grem2
		ENSRNOG00000013876	Mipep	ENSRNOG00000004527	Lin7a	ENSRNOG00000037134	Shc4	ENSRNOG00000011445	Nkain1	ENSRNOG00000019290	Pskh1
		ENSRNOG00000037998	Snw1	ENSRNOG00000009972	Rara	ENSRNOG00000016242	Fzd1	ENSRNOG00000000506	Tead3	ENSRNOG00000010580	Acot7
		ENSRNOG00000046891	Hk1	ENSRNOG00000003388	Cenpf	ENSRNOG00000011683	Fes	ENSRNOG00000007687	Sema7a	ENSRNOG00000039241	Ythdc2
		ENSRNOG00000000768	Ubd	ENSRNOG00000011964	Abcd4	ENSRNOG00000005871	Il1rn	ENSRNOG00000026108	Tcof1	ENSRNOG00000001963	Mx2
		ENSRNOG00000028548	Ccl9	ENSRNOG00000015267	Aldh18a1	ENSRNOG00000000477	Daxx	ENSRNOG00000022325	Smc2	ENSRNOG00000012196	Asah2
		ENSRNOG00000050703	Fam115c	ENSRNOG00000007610	Gdf11	ENSRNOG00000016645	Sfmbt1	ENSRNOG00000026649	Dnmt3a	ENSRNOG00000001269	Ppp1cc
		ENSRNOG00000000836	Ltb	ENSRNOG00000012568	Madd	ENSRNOG00000002802	Cxcl1	ENSRNOG00000006526	Sema3c	ENSRNOG00000004489	Adgre5
		ENSRNOG00000019181	Synpo	ENSRNOG00000010386	H2afx	ENSRNOG00000006990	Grb7	ENSRNOG00000008749	Col5a1	ENSRNOG00000024998	Trps1
		ENSRNOG00000007951	Galnt14	ENSRNOG00000032659	Plcl1	ENSRNOG00000006130	Rab5b	ENSRNOG00000017704	Sema3f	ENSRNOG00000025645	Abca13
		ENSRNOG00000000042	Xpr1	ENSRNOG00000015085	Dmpk	ENSRNOG00000013712	Tex261	ENSRNOG00000001448	Hip1	ENSRNOG00000004226	Irak3
		ENSRNOG00000020544	Sdr39u1	ENSRNOG00000013515	Ptpru	ENSRNOG00000018616	Cdc42ep5	ENSRNOG00000001692	Chaf1b	ENSRNOG00000007081	Xdh
		ENSRNOG00000033498	Cib1	ENSRNOG00000020743	Cyp2s1	ENSRNOG00000015018	Pdia3	ENSRNOG00000004500	Myc	ENSRNOG00000016123	Rnf144b
		ENSRNOG00000049282	Oas2	ENSRNOG00000021903	Atad5	ENSRNOG00000008788	Mpp5	ENSRNOG00000013011	Dnajb4	ENSRNOG00000020159	Dalrd3
		ENSRNOG00000012208	Itgb7	ENSRNOG00000019205	Gnpat	ENSRNOG00000012176	Rab27b	ENSRNOG00000043304	Apcdd1	ENSRNOG00000014816	Slc1a1
		ENSRNOG00000010278	Il6	ENSRNOG00000008663	Nat10	ENSRNOG00000016222	Ppp1r3g	ENSRNOG00000010999	Cep295	ENSRNOG00000002341	Trim25
		ENSRNOG00000009481	Ddhd1	ENSRNOG00000014746	Dzip1l	ENSRNOG00000018659	Csf1	ENSRNOG00000010716	Atoh8	ENSRNOG00000014859	Rnf152
		ENSRNOG00000021018	Batf2	ENSRNOG00000015257	Coro2b	ENSRNOG00000010629	Nod1	ENSRNOG00000007281	Flnc	ENSRNOG00000017163	Pfkp
		ENSRNOG00000014191	Zfp395	ENSRNOG00000018993	Ilk	ENSRNOG00000009079	Prkar2b	ENSRNOG00000000307	Mical1	ENSRNOG00000006320	Ptges
		ENSRNOG00000027030	Adm	ENSRNOG00000009411	Chn2	ENSRNOG00000018630	Gapdh	ENSRNOG00000023679	Prdm5	ENSRNOG00000011796	C1r
		ENSRNOG00000012966	Acadl	ENSRNOG00000005936	Foxm1	ENSRNOG00000050703	Fam115c	ENSRNOG00000015036	Ctgf	ENSRNOG00000002574	Nubp1
		ENSRNOG00000018911	Pfkfb3	ENSRNOG00000033568	Mapk8ip3	ENSRNOG00000000836	Ltb	ENSRNOG00000004493	Tasp1	ENSRNOG00000004498	Scin
		ENSRNOG00000037203	Tgm7	ENSRNOG00000004936	Sdc2	ENSRNOG00000019181	Synpo	ENSRNOG00000008961	Mapre3	ENSRNOG00000036668	Ogfod3
		ENSRNOG00000019698	Ssbp4	ENSRNOG00000015033	Mxd4	ENSRNOG00000000599	Lama4	ENSRNOG00000017850	Dctpp1	ENSRNOG00000043426	Kyat3
		ENSRNOG00000002802	Cxcl1	ENSRNOG00000006611	Nostrin	ENSRNOG00000037998	Snw1	ENSRNOG00000020519	Olfm2	ENSRNOG00000030160	Zfp819
		ENSRNOG00000022274	Slc2a8	ENSRNOG00000014997	Igf2r	ENSRNOG00000046891	Hk1	ENSRNOG00000016062	Snta1	ENSRNOG00000017188	Cyp27a1
		ENSRNOG00000006990	Grb7	ENSRNOG00000012826	Creb3l2	ENSRNOG00000000768	Ubd	ENSRNOG00000012307	Mybpc3	ENSRNOG00000015113	Mocos
		ENSRNOG00000049497	Eif6	ENSRNOG00000003276	Myo1d	ENSRNOG00000028548	Ccl9	ENSRNOG00000012060	Gucy1b1	ENSRNOG00000015602	Cdh2
		ENSRNOG00000006130	Rab5b	ENSRNOG00000001519	Dlx2	ENSRNOG00000007081	Xdh	ENSRNOG00000029598	Robo2	ENSRNOG00000000081	Antxr2
		ENSRNOG00000013712	Tex261	ENSRNOG00000010274	Smc4	ENSRNOG00000030222	Tcaf2	ENSRNOG00000009338	Kras	ENSRNOG00000009030	Rab19
		ENSRNOG00000011352	Furin	ENSRNOG00000001518	Itga6	ENSRNOG00000014025	Rasgrf1	ENSRNOG00000009656	Rspo1	ENSRNOG00000019721	Ypel3
		ENSRNOG00000015075	Stc1	ENSRNOG00000017558	Tubb2a	ENSRNOG00000000299	Foxo3	ENSRNOG00000024677	Arhgap33	ENSRNOG00000003170	Nlrp3
		ENSRNOG00000037134	Shc4	ENSRNOG00000011720	L3mbtl3	ENSRNOG00000036697	Mafg	ENSRNOG00000016818	Fgfr3	ENSRNOG00000023943	AABR07013651.1
		ENSRNOG00000011683	Fes	ENSRNOG00000019357	Tax1bp3	ENSRNOG00000026805	Csf2	ENSRNOG00000027520	Pls3	ENSRNOG00000010488	Zmiz1
		ENSRNOG00000016242	Fzd1	ENSRNOG00000017311	Me3	ENSRNOG00000005124	Plekhh2	ENSRNOG00000008989	Cryl1	ENSRNOG00000014117	Hmox1
		ENSRNOG00000005871	Il1rn	ENSRNOG00000021750	Id1	ENSRNOG00000012378	Dbnl	ENSRNOG00000018051	Farp2	ENSRNOG00000016838	Pla2g5
		ENSRNOG00000037595	Gpbp1l1	ENSRNOG00000017132	Snx30	ENSRNOG00000002792	Cxcl2	ENSRNOG00000004699	Fibin	ENSRNOG00000023463	Parp9
		ENSRNOG00000034040	LOC108348079	ENSRNOG00000008061	Nuak1	ENSRNOG00000047977	LOC684871	ENSRNOG00000017882	Camk1d	ENSRNOG00000005535	Ikzf4
		ENSRNOG00000000477	Daxx	ENSRNOG00000016097	Kyat1	ENSRNOG00000008064	Naga	ENSRNOG00000016301	Dmrt2	ENSRNOG00000003674	Pir
		ENSRNOG00000018282	Gda	ENSRNOG00000018233	Gas6	ENSRNOG00000045649	Arrdc3	ENSRNOG00000001979	Rcan1	ENSRNOG00000027145	Rora
		ENSRNOG00000016645	Sfmbt1	ENSRNOG00000049236	Myh9	ENSRNOG00000013166	Wnt4	ENSRNOG00000013641	Myo7a
		ENSRNOG00000001714	Atp13a4	ENSRNOG00000002161	Tlr6	ENSRNOG00000003954	Il2rg	ENSRNOG00000004657	Sec23a
		ENSRNOG00000014092	Paip2b	ENSRNOG00000026060	Arsi	ENSRNOG00000003300	Btg2	ENSRNOG00000020009	Npas4
		ENSRNOG00000031189	Ido1	ENSRNOG00000003066	Wnt9a	ENSRNOG00000010805	Fabp4	ENSRNOG00000018803	Mkl1
		ENSRNOG00000018372	Cul9	ENSRNOG00000024751	H2afy2	ENSRNOG00000015420	Stxbp1	ENSRNOG00000015810	Trip13
		ENSRNOG00000028043	Cxcl3	ENSRNOG00000018598	Ankrd1	ENSRNOG00000014264	AABR07027306.1	ENSRNOG00000007090	Cacna1c
		ENSRNOG00000001187	Oasl	ENSRNOG00000011910	Hnrnpr	ENSRNOG00000022839	Ifit3	ENSRNOG00000001143	Cit
		ENSRNOG00000013014	Cyba	ENSRNOG00000008027	Cavin4	ENSRNOG00000003480	Aim2	ENSRNOG00000032590	Ttc28
		ENSRNOG00000028895	Rtp4	ENSRNOG00000010610	Hpgd	ENSRNOG00000023463	Parp9	ENSRNOG00000019336	Gata3
		ENSRNOG00000049982	Pex26	ENSRNOG00000018991	Gsn	ENSRNOG00000027145	Rora	ENSRNOG00000012879	Fabp3
		ENSRNOG00000004649	Il1b	ENSRNOG00000025332	Cd109	ENSRNOG00000009822	Tlr2	ENSRNOG00000021713	Kif18b
		ENSRNOG00000000723	RT1-CE5	ENSRNOG00000050404	Pmepa1	ENSRNOG00000031312	Tnfrsf1a	ENSRNOG00000004346	Notch3
		ENSRNOG00000031138	Irgm	ENSRNOG00000002524	Gpr37	ENSRNOG00000016299	Klf4	ENSRNOG00000010668	Anxa6
		ENSRNOG00000012771	Ddx41	ENSRNOG00000029205	Zfp354c	ENSRNOG00000001843	Bcl6	ENSRNOG00000021248	Cdc25b
		ENSRNOG00000004720	Kcnj2	ENSRNOG00000046366	Dmd	ENSRNOG00000028113	Whamm	ENSRNOG00000019842	Artn
		ENSRNOG00000015750	Wnt7b	ENSRNOG00000003121	Rtn4rl1	ENSRNOG00000009754	Nampt	ENSRNOG00000021063	Grin2d
		ENSRNOG00000005438	Pcsk2	ENSRNOG00000008965	Socs2	ENSRNOG00000001713	LOC100360218	ENSRNOG00000019316	Sh3bp4
		ENSRNOG00000033663	P4ha2	ENSRNOG00000010311	Dzip1	ENSRNOG00000001270	Hvcn1	ENSRNOG00000018666	Gpsm1
		ENSRNOG00000049221	Kdm4b	ENSRNOG00000008862	Abcg4	ENSRNOG00000012074	Ifngr1	ENSRNOG00000017511	Dcdc2
		ENSRNOG00000025285	Gfm2	ENSRNOG00000006508	Thnsl2	ENSRNOG00000001964	Cd47	ENSRNOG00000006394	Tbc1d10a
		ENSRNOG00000015225	Gramd2b	ENSRNOG00000006783	Neb	ENSRNOG00000010567	Angel1	ENSRNOG00000002381	Bmp3
		ENSRNOG00000032240	Gbp5	ENSRNOG00000008553	Mthfr	ENSRNOG00000004498	Scin	ENSRNOG00000000826	Flot1
		ENSRNOG00000032832	Mmp10	ENSRNOG00000008332	Smo	ENSRNOG00000014859	Rnf152	ENSRNOG00000029012	Shisa6
		ENSRNOG00000007447	Pla2g4b	ENSRNOG00000024470	Lman1	ENSRNOG00000021318	Epas1	ENSRNOG00000017164	Afap1l2
		ENSRNOG00000023991	Rab20	ENSRNOG00000030579	AC126572.3	ENSRNOG00000003984	Apln	ENSRNOG00000017506	Cltb
		ENSRNOG00000002926	Uap1	ENSRNOG00000011214	Polr2f	ENSRNOG00000013959	Skor1	ENSRNOG00000014744	Pacs2
		ENSRNOG00000014479	Cttnbp2nl	ENSRNOG00000012237	Rdx	ENSRNOG00000013023	Nop53	ENSRNOG00000008323	Pitpnm3
		ENSRNOG00000024931	Ccdc88b	ENSRNOG00000026941	Tril	ENSRNOG00000009681	Flot2	ENSRNOG00000008445	Dact1
		ENSRNOG00000043098	Mt2A	ENSRNOG00000028092	Cpa2	ENSRNOG00000020679	Icam1	ENSRNOG00000010626	Sphk1
		ENSRNOG00000026653	Hcar2	ENSRNOG00000017114	Synj2	ENSRNOG00000015382	Arid5a	ENSRNOG00000046202	Metrnl
		ENSRNOG00000023258	Nfkb1	ENSRNOG00000047314	Tk1	ENSRNOG00000013442	Ciz1	ENSRNOG00000000866	Rbmx
		ENSRNOG00000045840	Hist1h4m	ENSRNOG00000016552	Hmgcs1	ENSRNOG00000019322	Notch1	ENSRNOG00000006631	Sema3e
		ENSRNOG00000036672	Sectm1a	ENSRNOG00000031136	Ntng1	ENSRNOG00000008400	Pml	ENSRNOG00000014387	Chac1
		ENSRNOG00000029966	Xrcc4	ENSRNOG00000009949	Pcdh18	ENSRNOG00000033192	Osmr	ENSRNOG00000002343	Uchl1
		ENSRNOG00000048315	Eif2ak2	ENSRNOG00000048411	Uhrf1	ENSRNOG00000017129	Ttll4	ENSRNOG00000003590	Tom1l2
		ENSRNOG00000001314	Fam20c	ENSRNOG00000016358	Apba2	ENSRNOG00000042848	Jam2	ENSRNOG00000009339	Cenpe
		ENSRNOG00000045924	RT1-T24-3	ENSRNOG00000020514	Sox6	ENSRNOG00000012274	Ddi2	ENSRNOG00000014350	Cyr61
		ENSRNOG00000017900	rnf141	ENSRNOG00000003742	Cdkl5	ENSRNOG00000049402	Nbl1
		ENSRNOG00000033316	Foxo4	ENSRNOG00000023546	Hspb1	ENSRNOG00000012255	Ktn1
		ENSRNOG00000015416	Nabp1	ENSRNOG00000015525	Zswim3	ENSRNOG00000011513	Gla
		ENSRNOG00000007416	Clp1	ENSRNOG00000010233	Cald1	ENSRNOG00000015237	Gle1
		ENSRNOG00000030404	Arrb1	ENSRNOG00000048703	Alkal1	ENSRNOG00000005284	Itpka
		ENSRNOG00000000122	Ak2	ENSRNOG00000004029	Nectin4	ENSRNOG00000015590	Dnaaf1
		ENSRNOG00000011944	Snx10	ENSRNOG00000047102	Popdc3	ENSRNOG00000015616	Rgs14
		ENSRNOG00000019477	Zmynd15	ENSRNOG00000011058	Utrn	ENSRNOG00000003147	Sqstm1
		ENSRNOG00000023150	Gpi	ENSRNOG00000001825	AABR07034767.1	ENSRNOG00000006304	Mdm2
		ENSRNOG00000019372	Pc	ENSRNOG00000015278	Myl12a	ENSRNOG00000002093	Tgfbr3
		ENSRNOG00000001114	Wipi2	ENSRNOG00000018929	Kif20b	ENSRNOG00000014838	Glipr2
		ENSRNOG00000012331	Casp8	ENSRNOG00000008305	Sc5d	ENSRNOG00000009882	Ppp3ca
		ENSRNOG00000013805	Tnip2	ENSRNOG00000032136	Cdc42ep3	ENSRNOG00000017720	Mxd1
		ENSRNOG00000017359	Itm2c	ENSRNOG00000015496	Tpm4	ENSRNOG00000016886	Rnf25
		ENSRNOG00000018568	Rab5c	ENSRNOG00000016239	Zadh2	ENSRNOG00000000488	Hmga1
		ENSRNOG00000015674	Acap1	ENSRNOG00000011826	Lzts1	ENSRNOG00000048914	Traf1
		ENSRNOG00000009151	Mipol1	ENSRNOG00000016374	Fgfr2	ENSRNOG00000025167	Sema4b
		ENSRNOG00000020533	Htra1	ENSRNOG00000015354	Aox1	ENSRNOG00000014333	Vcam1
		ENSRNOG00000006094	Cd44	ENSRNOG00000004078	Eno3	ENSRNOG00000026647	Cxcl16
		ENSRNOG00000010574	Ptpn1	ENSRNOG00000007894	Mpdz	ENSRNOG00000005660	Fam110c
		ENSRNOG00000048222	Nlrc5	ENSRNOG00000005917	Pawr	ENSRNOG00000010602	Birc2
		ENSRNOG00000003289	Lap3	ENSRNOG00000016117	Myof	ENSRNOG00000012160	Syk
		ENSRNOG00000002898	Nme7	ENSRNOG00000010350	Rcan2	ENSRNOG00000002934	Atp1b1
		ENSRNOG00000031232	Nrp2	ENSRNOG00000011346	Ehd2	ENSRNOG00000017539	Mmp9
		ENSRNOG00000022298	Cxcl11	ENSRNOG00000018110	Svil	ENSRNOG00000015476	Ubxn11
		ENSRNOG00000019742	Stat3	ENSRNOG00000043364	Zfp362	ENSRNOG00000019306	Syt12
		ENSRNOG00000022804	Foxp4	ENSRNOG00000003715	Srpx2	ENSRNOG00000014171	Tnfsf13
		ENSRNOG00000033169	Cpeb4	ENSRNOG00000015131	Ube2c	ENSRNOG00000008024	Pxk
		ENSRNOG00000012575	Fat2	ENSRNOG00000051120	Il17d	ENSRNOG00000046834	C3
		ENSRNOG00000047606	Bcl2a1	ENSRNOG00000007862	Acat1	ENSRNOG00000002089	Ccng2
		ENSRNOG00000014079	Stat4	ENSRNOG00000002182	44085	ENSRNOG00000007114	Psma6
		ENSRNOG00000000457	Tap1	ENSRNOG00000002218	Stbd1	ENSRNOG00000019675	Pycard
		ENSRNOG00000014290	Grm1	ENSRNOG00000001173	Cabp1	ENSRNOG00000030467	Ube2l6
		ENSRNOG00000020465	Ripk3	ENSRNOG00000010645	Lgals3	ENSRNOG00000020716	Axl
		ENSRNOG00000011329	Pkm	ENSRNOG00000020032	Impdh1	ENSRNOG00000038999	RT1-A1
		ENSRNOG00000000777	RT1-S3	ENSRNOG00000022307	Acap3	ENSRNOG00000011971	C1s
		ENSRNOG00000003284	Epn3	ENSRNOG00000005935	A3galt2	ENSRNOG00000016541	Enc1
		ENSRNOG00000019368	Scnn1a	ENSRNOG00000029449	Ror1	ENSRNOG00000016575	Tnfrsf1b
		ENSRNOG00000002657	Pla2g4a	ENSRNOG00000016810	Stmn1	ENSRNOG00000019661	Gdf15
		ENSRNOG00000003705	Bmx	ENSRNOG00000010077	Smarcd3	ENSRNOG00000005411	Aftph
		ENSRNOG00000013395	Pglyrp1	ENSRNOG00000017233	Mmachc	ENSRNOG00000008129	Pla2r1
		ENSRNOG00000022392	Hspb8	ENSRNOG00000020246	Myl9	ENSRNOG00000010370	Tnip1
		ENSRNOG00000004049	Baiap2	ENSRNOG00000002407	Pdxdc1	ENSRNOG00000010575	Dapp1
		ENSRNOG00000003732	Flrt2	ENSRNOG00000002997	Slc9a3r2	ENSRNOG00000001304	Bcr
		ENSRNOG00000013634	Myd88	ENSRNOG00000008855	Gjb2	ENSRNOG00000019308	Arrb2
		ENSRNOG00000006238	Traf2	ENSRNOG00000047960	Rab9b	ENSRNOG00000000795	RT1-N3
		ENSRNOG00000017220	Tcirg1	ENSRNOG00000007540	Msc	ENSRNOG00000002188	Hpse
		ENSRNOG00000001351	Trafd1	ENSRNOG00000019926	Ramp1	ENSRNOG00000020481	Pafah1b3
		ENSRNOG00000008930	Tnfsf15	ENSRNOG00000017628	Tagln	ENSRNOG00000050231	Gng12
		ENSRNOG00000034240	Bcor	ENSRNOG00000006930	Casq1	ENSRNOG00000010111	Exoc3l4
		ENSRNOG00000034078	Mxi1	ENSRNOG00000050539	Fbln5	ENSRNOG00000014124	Nod2
		ENSRNOG00000004026	Atp2b1	ENSRNOG00000003870	C1qtnf2	ENSRNOG00000000239	Ccl7
		ENSRNOG00000023013	43893	ENSRNOG00000003669	Myocd	ENSRNOG00000009570	Pdxp
		ENSRNOG00000004637	Fbxo7	ENSRNOG00000001833	Mcm4	ENSRNOG00000020150	Il18bp
		ENSRNOG00000002946	Socs3	ENSRNOG00000022911	Hjurp	ENSRNOG00000002860	Ccdc181
		ENSRNOG00000013532	Pgam2	ENSRNOG00000005037	Kif18a	ENSRNOG00000019688	Diaph1
		ENSRNOG00000012603	Sestd1	ENSRNOG00000003098	Prom1	ENSRNOG00000009465	Sfrp2
		ENSRNOG00000002408	Rbm47	ENSRNOG00000019778	Cavin1	ENSRNOG00000034025	Ptprj
		ENSRNOG00000014064	Ctsh	ENSRNOG00000016207	Galnt1	ENSRNOG00000026055	Neurod6
		ENSRNOG00000002520	Litaf	ENSRNOG00000013949	Idh2	ENSRNOG00000007408	Ebf4
		ENSRNOG00000014060	Mras	ENSRNOG00000018452	Unc13a	ENSRNOG00000005809	Arhgdib
		ENSRNOG00000019968	Trim8	ENSRNOG00000016866	Fhl2	ENSRNOG00000008048	Plscr1
		ENSRNOG00000009824	Irf2	ENSRNOG00000008224	Jdp2	ENSRNOG00000036689	P4hb
		ENSRNOG00000042086	Rab26	ENSRNOG00000018413	Per3	ENSRNOG00000018170	Slc27a1
		ENSRNOG00000016334	Ptbp3	ENSRNOG00000008543	Pdlim2	ENSRNOG00000017869	Irf8
		ENSRNOG00000002643	Ugdh	ENSRNOG00000039837	Jade3	ENSRNOG00000031081	Stat2
		ENSRNOG00000004255	Usf1	ENSRNOG00000012406	Pcbp4	ENSRNOG00000019048	Sod2
		ENSRNOG00000004473	Ppargc1a	ENSRNOG00000021579	Mpp6	ENSRNOG00000016384	Pik3cb
		ENSRNOG00000006589	Mif	ENSRNOG00000018384	Adam12	ENSRNOG00000017980	Itgal
		ENSRNOG00000020793	Ruvbl2	ENSRNOG00000011076	Ank2	ENSRNOG00000013674	Megf10
		ENSRNOG00000000451	RT1-Ba	ENSRNOG00000013911	Nagk	ENSRNOG00000013953	Ntrk1
		ENSRNOG00000010258	Vhl	ENSRNOG00000010244	Sarm1
		ENSRNOG00000011784	Mocs1	ENSRNOG00000009470	Flnb
		ENSRNOG00000006227	Ifih1	ENSRNOG00000017625	Htr2b
		ENSRNOG00000011913	Cp	ENSRNOG00000016708	Necab3
		ENSRNOG00000011340	Ankrd13c	ENSRNOG00000001706	Kalrn
		ENSRNOG00000017191	Trim5	ENSRNOG00000001414	Serpine1
		ENSRNOG00000008478	Mmp13	ENSRNOG00000016103	Nkd2
		ENSRNOG00000007159	Ccl2	ENSRNOG00000018949	Dlk2
		ENSRNOG00000023931	Ggn	ENSRNOG00000022899	Cdk15
		ENSRNOG00000001953	Bace2	ENSRNOG00000002751	Zdhhc15
		ENSRNOG00000019528	Plekhg6	ENSRNOG00000004110	Trib2
		ENSRNOG00000020205	Agrn	ENSRNOG00000004925	Ppp1r12a
		ENSRNOG00000016289	Bmpr1b	ENSRNOG00000003208	Ercc6l
		ENSRNOG00000031202	Trim30c	ENSRNOG00000012390	Npw
		ENSRNOG00000000455	Tap2	ENSRNOG00000002180	Tbc1d1
		ENSRNOG00000021726	Tlr3	ENSRNOG00000001750	Chrd
		ENSRNOG00000001785	Etv5	ENSRNOG00000016166	Pdlim1
		ENSRNOG00000014460	Hivep1	ENSRNOG00000010825	Snapc3
		ENSRNOG00000036685	Npb	ENSRNOG00000018815	Plk1
		ENSRNOG00000016442	Hoxc6	ENSRNOG00000015080	Wdfy1
		ENSRNOG00000033883	Stard8	ENSRNOG00000024870	Anks1b
		ENSRNOG00000032353	Mmp1	ENSRNOG00000019184	Npr3
		ENSRNOG00000009912	Fgr	ENSRNOG00000010697	Hadh
		ENSRNOG00000013969	Ahi1	ENSRNOG00000031129	Carm1
		ENSRNOG00000004666	Prr5l	ENSRNOG00000010918	Cebpa
		ENSRNOG00000013747	Sh3bp2	ENSRNOG00000045829	Thbs1
		ENSRNOG00000019354	Ptch1	ENSRNOG00000002862	Clcn5
		ENSRNOG00000015375	Lsm1	ENSRNOG00000001083	Kdelr2
		ENSRNOG00000026023	Taf4b	ENSRNOG00000000632	Cdk1
		ENSRNOG00000031598	AABR07053650.1	ENSRNOG00000025115	Exph5
		ENSRNOG00000004488	Bdkrb1	ENSRNOG00000026607	Tnfsf18
		ENSRNOG00000020918	Ccnd1	ENSRNOG00000021259	Prnp
		ENSRNOG00000002511	Flt4	ENSRNOG00000007104	Itpr1
		ENSRNOG00000047367	Card14	ENSRNOG00000008182	Htra3
		ENSRNOG00000019208	P2rx5	ENSRNOG00000047143	Fkbp1b
		ENSRNOG00000016794	Phyhd1	ENSRNOG00000014030	Synm
		ENSRNOG00000017396	43895	ENSRNOG00000007483	Ccnf
		ENSRNOG00000037371	Xaf1	ENSRNOG00000019864	C1qtnf12
		ENSRNOG00000036604	Ifit2	ENSRNOG00000012149	Gpsm2
		ENSRNOG00000012878	Atp7b	ENSRNOG00000016244	Mical2
		ENSRNOG00000028946	Cdc42ep4	ENSRNOG00000001250	Lfng
		ENSRNOG00000006450	Erbb2	ENSRNOG00000010812	Osbpl6
		ENSRNOG00000043323	Il36b	ENSRNOG00000007078	Wisp1
		ENSRNOG00000021125	Prdx5	ENSRNOG00000032788	Dysf
		ENSRNOG00000012280	Ptx3	ENSRNOG00000014205	Klf2
		ENSRNOG00000013239	Tle4	ENSRNOG00000008467	Agbl2
		ENSRNOG00000049422	LOC100911825	ENSRNOG00000014293	Nkd1
		ENSRNOG00000047300	Bdkrb2	ENSRNOG00000008300	Zbtb8a
		ENSRNOG00000009427	Tbx21	ENSRNOG00000003794	Nmral1
		ENSRNOG00000015733	Myl12b	ENSRNOG00000005849	Aco1
		ENSRNOG00000030216	Abcg3l1	ENSRNOG00000008015	Fos
		ENSRNOG00000023122	AABR07058476.1	ENSRNOG00000008165	Tpx2
		ENSRNOG00000014328	Frs3	ENSRNOG00000002886	Myh10
		ENSRNOG00000042353	Mlkl	ENSRNOG00000020770	Arl4d
		ENSRNOG00000015366	Neurl3	ENSRNOG00000010535	Cdh18
		ENSRNOG00000011631	Fst	ENSRNOG00000000145	Pik3r3
		ENSRNOG00000032395	Tfcp2	ENSRNOG00000007062	Rin3
		ENSRNOG00000039544	Kcnd1	ENSRNOG00000014872	Sec24d
		ENSRNOG00000038449	Tigd2	ENSRNOG00000015423	Ccna2
		ENSRNOG00000020737	Cdc25a	ENSRNOG00000019476	Agap1
		ENSRNOG00000001383	Slc8b1	ENSRNOG00000003645	LOC103689931
		ENSRNOG00000002659	Ciita	ENSRNOG00000009102	Fermt2
		ENSRNOG00000018736	LOC100911615	ENSRNOG00000003205	Ldb2
		ENSRNOG00000027008	Igtp	ENSRNOG00000000956	Rasl11a
		ENSRNOG00000015076	Cyp26b1	ENSRNOG00000015275	Ska1
		ENSRNOG00000032048	Zfp462	ENSRNOG00000019100	Kif2c
		ENSRNOG00000014050	Ptges2	ENSRNOG00000020356	Zfp846
		ENSRNOG00000003683	Glp2r	ENSRNOG00000014193	Lig1
		ENSRNOG00000017941	Optn	ENSRNOG00000013541	Sh2d4a
		ENSRNOG00000008292	Hif1a	ENSRNOG00000018184	Tpm1
		ENSRNOG00000011039	Gch1	ENSRNOG00000011841	Map2
		ENSRNOG00000025209	Plxnd1	ENSRNOG00000019549	Akap12
		ENSRNOG00000009113	Marcksl1	ENSRNOG00000004682	Parpbp
		ENSRNOG00000008246	Emilin1	ENSRNOG00000013481	Cdh11
		ENSRNOG00000021220	Cpxm1	ENSRNOG00000004496	Rock2
		ENSRNOG00000017895	Eno1	ENSRNOG00000022704	Esyt3
		ENSRNOG00000021817	Irak2	ENSRNOG00000022196	Bmpr2
		ENSRNOG00000028521	Plekhm1	ENSRNOG00000006756	Maged1
		ENSRNOG00000014268	Abca2	ENSRNOG00000042668	Msrb3
		ENSRNOG00000005270	Sycp3	ENSRNOG00000027592	Rerg
		ENSRNOG00000033234	Ccrl2	ENSRNOG00000002278	Tec
		ENSRNOG00000009640	Psmf1	ENSRNOG00000043094	Oxct1
		ENSRNOG00000005861	Hsd11b1	ENSRNOG00000009726	Grip2
		ENSRNOG00000016267	Chst15	ENSRNOG00000016547	Rgs19
		ENSRNOG00000048302	LOC100910979	ENSRNOG00000009963	Ctps1
		ENSRNOG00000017820	Nqo2	ENSRNOG00000014548	Nedd9
		ENSRNOG00000022323	LOC498453	ENSRNOG00000019482	Gnao1
		ENSRNOG00000017243	Bnip3	ENSRNOG00000013286	Pdcl3
		ENSRNOG00000015222	Tent5c	ENSRNOG00000024503	Nbas
		ENSRNOG00000003291	Creg1	ENSRNOG00000004837	Limd1
		ENSRNOG00000000461	Brd2	ENSRNOG00000029535	Nrbp2
		ENSRNOG00000001480	Ncf1	ENSRNOG00000016021	Lims2
		ENSRNOG00000038761	Hacd2	ENSRNOG00000017635	Inpp5a
		ENSRNOG00000009997	Erap1	ENSRNOG00000021137	Kctd15
		ENSRNOG00000010633	Acsl1	ENSRNOG00000024535	Zzef1
		ENSRNOG00000038881	Hcls1	ENSRNOG00000003613	Mid1
		ENSRNOG00000016551	Bcl2l11	ENSRNOG00000001652	Erg
		ENSRNOG00000001425	Sh2b2	ENSRNOG00000019575	Rell2
		ENSRNOG00000002272	Lnx1	ENSRNOG00000043167	Itga9
		ENSRNOG00000012772	Nqo1	ENSRNOG00000028856	Pknox2
		ENSRNOG00000020434	Ascl2	ENSRNOG00000019570	Gng3
		ENSRNOG00000007707	Zfp467	ENSRNOG00000042536	Pde4d
		ENSRNOG00000023400	Dtx3l	ENSRNOG00000012302	Gucy1a1
		ENSRNOG00000029386	RT1-N2	ENSRNOG00000007292	Spdl1
		ENSRNOG00000002275	Fip1l1	ENSRNOG00000021240	Atrn
		ENSRNOG00000000418	Zbtb12	ENSRNOG00000012674	Adrb3
		ENSRNOG00000002855	Rfc1	ENSRNOG00000012602	Recql
		ENSRNOG00000029212	Vcan	ENSRNOG00000025042	Pde3a
		ENSRNOG00000011238	Tiparp	ENSRNOG00000011167	Wdhd1
		ENSRNOG00000042741	Adgb	ENSRNOG00000048389	Fgf18
		ENSRNOG00000018247	Dhx58	ENSRNOG00000010447	Tmod2
		ENSRNOG00000042686	Trim34	ENSRNOG00000017093	Pxdc1
		ENSRNOG00000012702	Nfya	ENSRNOG00000016612	Trim36
		ENSRNOG00000012346	Epb41l2	ENSRNOG00000014066	Jade1
		ENSRNOG00000015385	Pink1	ENSRNOG00000033119	Plcb4
		ENSRNOG00000016987	Pstpip2	ENSRNOG00000006831	Pgr
		ENSRNOG00000004003	Dusp10	ENSRNOG00000007345	Amot
		ENSRNOG00000007545	Angptl4	ENSRNOG00000010777	Tox
		ENSRNOG00000004249	Tlr7	ENSRNOG00000020714	Trpm4
		ENSRNOG00000030712	RT1-A2	ENSRNOG00000017993	Abcb10
		ENSRNOG00000018714	Arl5b	ENSRNOG00000048172	Rac3
		ENSRNOG00000007359	Gca	ENSRNOG00000020407	Atcay
		ENSRNOG00000016875	Cbx7	ENSRNOG00000005365	Kcnip1
		ENSRNOG00000017699	Mill1	ENSRNOG00000023148	Col11a1
		ENSRNOG00000049560	Glul	ENSRNOG00000007955	Timp4
		ENSRNOG00000004276	Itga3	ENSRNOG00000025198	Gas2l3
		ENSRNOG00000001302	Adora2a	ENSRNOG00000014182	Tns1
		ENSRNOG00000014653	Arl11	ENSRNOG00000018824	Slc7a5
		ENSRNOG00000008415	Nab2	ENSRNOG00000017546	Mylk3
		ENSRNOG00000008837	Ass1	ENSRNOG00000028649	Tox3
		ENSRNOG00000005261	Fbxl5	ENSRNOG00000018214	Bok
		ENSRNOG00000011511	Stk24	ENSRNOG00000004072	Myo1c
		ENSRNOG00000003716	Batf3	ENSRNOG00000026212	Micall1
		ENSRNOG00000023143	Nlrp1a	ENSRNOG00000017445	Tubb2b
		ENSRNOG00000032708	RT1-Bb	ENSRNOG00000007546	Asns
		ENSRNOG00000004956	Jade2	ENSRNOG00000031916	Timeless
		ENSRNOG00000010558	Ppif	ENSRNOG00000021685	Cdk5r1
		ENSRNOG00000016326	Cx3cl1	ENSRNOG00000016731	Tpm2
		ENSRNOG00000018517	Trim21	ENSRNOG00000027901	Mrm1
		ENSRNOG00000019047	Ola1	ENSRNOG00000031915	Hdac10
		ENSRNOG00000001431	Rasa4	ENSRNOG00000021086	Dtx4
		ENSRNOG00000007284	Slc2a1	ENSRNOG00000042978	Ncald
		ENSRNOG00000003028	Dnah17	ENSRNOG00000002092	Hunk
		ENSRNOG00000030224	AABR07030729.1	ENSRNOG00000010017	Wee1
		ENSRNOG00000012989	Serinc2	ENSRNOG00000025509	Apbb2
		ENSRNOG00000023484	Rpap2	ENSRNOG00000009700	Dync1i1
		ENSRNOG00000003397	Adprm	ENSRNOG00000024250	Wwc3
		ENSRNOG00000016571	Ngf	ENSRNOG00000029047	Cubn
		ENSRNOG00000020182	Mvp	ENSRNOG00000047957	Traf5
		ENSRNOG00000017209	Tubb3	ENSRNOG00000005450	Lsm11
		ENSRNOG00000022256	Cxcl10	ENSRNOG00000000479	Kifc1
		ENSRNOG00000049994	Ifi44l	ENSRNOG00000024420	Eme1
		ENSRNOG00000012620	Syngr3	ENSRNOG00000017914	Cavin3
		ENSRNOG00000004870	Dyrk3	ENSRNOG00000016831	Serpinh1
		ENSRNOG00000010208	Timp1	ENSRNOG00000008839	Pparg
		ENSRNOG00000018839	Ntrk2	ENSRNOG00000019892	Lrrfip1
		ENSRNOG00000014180	Prickle4	ENSRNOG00000049020	Tceal6
		ENSRNOG00000016535	Ccl22	ENSRNOG00000011407	Prag1
		ENSRNOG00000005151	Dync2li1	ENSRNOG00000015396	Sptan1
		ENSRNOG00000019311	Nfkb2	ENSRNOG00000016670	AABR07028769.1
		ENSRNOG00000045738	Ak4	ENSRNOG00000003897	Col1a1
		ENSRNOG00000026226	Hook1	ENSRNOG00000012561	Arhgef10
		ENSRNOG00000003603	Arhgap44	ENSRNOG00000004148	Cdk17
		ENSRNOG00000014048	Cyld	ENSRNOG00000013574	Appl1
		ENSRNOG00000002771	Ereg	ENSRNOG00000016119	Fzd7
		ENSRNOG00000018903	Pik3r1	ENSRNOG00000016689	Fanci
		ENSRNOG00000008652	Phip	ENSRNOG00000024874	Prtfdc1
		ENSRNOG00000026235	Hk3	ENSRNOG00000036661	Rab40b
		ENSRNOG00000020904	Cdc42ep2	ENSRNOG00000009886	Fkbp14
		ENSRNOG00000023376	Riok3	ENSRNOG00000005345	Vsnl1
		ENSRNOG00000009031	Gucy2c	ENSRNOG00000021812	Scx
		ENSRNOG00000014163	Zfp536	ENSRNOG00000016208	Setbp1
		ENSRNOG00000006063	Phf21a	ENSRNOG00000020585	Tbxa2r
		ENSRNOG00000005749	Foxred2	ENSRNOG00000002052	Ccdc80
		ENSRNOG00000020792	Etv4	ENSRNOG00000015410	Aspnl1
		ENSRNOG00000033824	Gpd2	ENSRNOG00000017466	Kif5b
		ENSRNOG00000028149	Kansl1l	ENSRNOG00000020060	Atf5
		ENSRNOG00000014096	AABR07031756.1	ENSRNOG00000017035	Cep120
		ENSRNOG00000006952	Prex1	ENSRNOG00000029330	Car5b
		ENSRNOG00000027552	Tapbpl	ENSRNOG00000037449	Pole
		ENSRNOG00000004888	Spred2	ENSRNOG00000028534	Zfp518b
		ENSRNOG00000011591	Mettl21c	ENSRNOG00000002418	Tgfb2
		ENSRNOG00000013313	Nceh1	ENSRNOG00000000664	Tpst2
		ENSRNOG00000017703	Unc93b1	ENSRNOG00000013577	Kdelr3
		ENSRNOG00000005905	Pde4b	ENSRNOG00000042980	Adam19
		ENSRNOG00000000123	Rnf19b	ENSRNOG00000011593	Hey1
		ENSRNOG00000004726	Mapkapk2	ENSRNOG00000019328	Phgdh
		ENSRNOG00000026053	Grem1	ENSRNOG00000010685	Tbx18
		ENSRNOG00000021611	Clip2	ENSRNOG00000020922	Hspb6
		ENSRNOG00000008414	Bsg	ENSRNOG00000010617	Scube1
		ENSRNOG00000021412	Slfn13	ENSRNOG00000046667	Fosb
		ENSRNOG00000020706	Kcnn3	ENSRNOG00000001004	Ncor2
		ENSRNOG00000028335	Fat4	ENSRNOG00000023296	AABR07002945.1
		ENSRNOG00000006435	Tor1b	ENSRNOG00000010365	Syn1
		ENSRNOG00000032626	Mmp3	ENSRNOG00000005388	Rassf3
		ENSRNOG00000008927	Hbp1	ENSRNOG00000006723	Itga11
		ENSRNOG00000018553	Pitpnm1	ENSRNOG00000017193	Lingo1
		ENSRNOG00000000441	Gpsm3	ENSRNOG00000012653	Ppp1r13b
		ENSRNOG00000015118	Cpped1	ENSRNOG00000020119	Pcdha4
		ENSRNOG00000020797	She	ENSRNOG00000003537	Spta1
		ENSRNOG00000028341	Alkbh5	ENSRNOG00000007541	Fhl3
		ENSRNOG00000025370	Zfp385c	ENSRNOG00000011421	Smap2
		ENSRNOG00000004359	Wars	ENSRNOG00000007906	Bub1b
		ENSRNOG00000033693	Naip2	ENSRNOG00000017428	Map1b
		ENSRNOG00000006302	Gclc	ENSRNOG00000050347	Ptges3l
		ENSRNOG00000020107	Stk11ip	ENSRNOG00000024428	Kif20a
		ENSRNOG00000021158	Nudt22
		ENSRNOG00000014378	Il1r2
		ENSRNOG00000029939	Gypc
		ENSRNOG00000021157	Ctss
		ENSRNOG00000022597	Cenpj
		ENSRNOG00000017319	Mertk
		ENSRNOG00000015019	Spg21
		ENSRNOG00000004555	Sec14l3
		ENSRNOG00000018081	Lactb
		ENSRNOG00000042426	Cyp4v3
		ENSRNOG00000009222	Epha2
		ENSRNOG00000011452	Aldoc
		ENSRNOG00000016372	Slc12a7
		ENSRNOG00000010776	Atp13a1
		ENSRNOG00000000196	Cyp19a1
		ENSRNOG00000015447	Calcoco1
		ENSRNOG00000009385	Pik3cg
		ENSRNOG00000051235	C2
		ENSRNOG00000022242	Cxcl9
		ENSRNOG00000032930	Trim26
		ENSRNOG00000000853	Aif1
		ENSRNOG00000009730	Cyp7b1
		ENSRNOG00000020179	Nt5c2
		ENSRNOG00000019438	Rnf31
		ENSRNOG00000020884	Cd6
		ENSRNOG00000001369	Oas1a
		ENSRNOG00000029500	Tapbp
		ENSRNOG00000050210	RT1-CE10
		ENSRNOG00000020295	Plekhn1
		ENSRNOG00000008170	Jph2
		ENSRNOG00000030443	Rab9a
		ENSRNOG00000013408	Npas2
		ENSRNOG00000027002	NEWGENE_1310139
		ENSRNOG00000024145	Trim65
		ENSRNOG00000016322	Camk2n1
		ENSRNOG00000017723	Cept1
		ENSRNOG00000037768	Rab43
		ENSRNOG00000025100	Ikbke
		ENSRNOG00000028650	AABR07065602.1
		ENSRNOG00000002949	Pgs1
		ENSRNOG00000016698	Rnmt
		ENSRNOG00000012209	Cdadc1
		ENSRNOG00000007797	Rbpjl2
		ENSRNOG00000022939	Gpkow
		ENSRNOG00000010883	Pard6b
		ENSRNOG00000012513	Pdk3
		ENSRNOG00000024207	Fgfrl1
		ENSRNOG00000008187	Ubash3b
		ENSRNOG00000001313	Gnaz
		ENSRNOG00000029514	Slc26a9
		ENSRNOG00000013763	Erlin2
		ENSRNOG00000026517	Vrk3
		ENSRNOG00000020552	Fosl1
		ENSRNOG00000007925	Pak6
		ENSRNOG00000032844	RT1-Da
		ENSRNOG00000025946	Igf2bp2
		ENSRNOG00000050509	Ebi3
		ENSRNOG00000030187	Mmp12
		ENSRNOG00000048472	Comp
		ENSRNOG00000009028	Rnf126
		ENSRNOG00000019824	Ell
		ENSRNOG00000002244	Pdgfra
		ENSRNOG00000020355	Twist2
		ENSRNOG00000006418	Samhd1
		ENSRNOG00000016346	Prkcd
		ENSRNOG00000015440	Wrn
		ENSRNOG00000009932	Mctp2
		ENSRNOG00000006532	H3f3b
		ENSRNOG00000019141	Ch25h
		ENSRNOG00000019145	Kdm2a
		ENSRNOG00000013190	Rnaset2
		ENSRNOG00000000442	Notch4
		ENSRNOG00000013064	Lrp8
		ENSRNOG00000047439	Pot1b
		ENSRNOG00000008177	Pim2
		ENSRNOG00000006569	Itgb8
		ENSRNOG00000002881	Ddr2
		ENSRNOG00000014297	Sdc4
		ENSRNOG00000033235	Relb
		ENSRNOG00000025711	Spout1
		ENSRNOG00000043416	Bcl3
		ENSRNOG00000015992	Ccl20
		ENSRNOG00000022619	Fth1
		ENSRNOG00000001010	Tecpr1
		ENSRNOG00000020889	Nucb1
		ENSRNOG00000020389	Capn12
		ENSRNOG00000013135	Ptpn12
		ENSRNOG00000005043	Cpeb2
		ENSRNOG00000015602	Cdh2
		ENSRNOG00000000081	Antxr2
		ENSRNOG00000015113	Mocos
		ENSRNOG00000000763	RT1-M3-1
		ENSRNOG00000009030	Rab19
		ENSRNOG00000030160	Zfp819
		ENSRNOG00000005535	Ikzf4
		ENSRNOG00000023943	AABR07013651.1
		ENSRNOG00000010488	Zmiz1
		ENSRNOG00000003170	Nlrp3
		ENSRNOG00000014117	Hmox1
		ENSRNOG00000046184	RGD1561143
		ENSRNOG00000011680	Il16
		ENSRNOG00000004458	Ston2
		ENSRNOG00000002341	Trim25
		ENSRNOG00000011228	Layn
		ENSRNOG00000010981	Gtf3c5
		ENSRNOG00000014816	Slc1a1
		ENSRNOG00000011253	Trmt9b
		ENSRNOG00000008049	Max
		ENSRNOG00000046779	LOC100911562
		ENSRNOG00000021105	Gabpb2
		ENSRNOG00000011796	C1r
		ENSRNOG00000014385	Wnt2b
		ENSRNOG00000019246	Psme2
		ENSRNOG00000010580	Acot7
		ENSRNOG00000026435	Arid3a
		ENSRNOG00000047605	Ptprk
		ENSRNOG00000003616	Grem2
		ENSRNOG00000039241	Ythdc2
		ENSRNOG00000001963	Mx2
		ENSRNOG00000006420	Rbm38
		ENSRNOG00000001628	Pcp4
		ENSRNOG00000016123	Rnf144b
		ENSRNOG00000019412	Rhbg
		ENSRNOG00000010549	Tspo
		ENSRNOG00000024022	Ndfip2
		ENSRNOG00000001269	Ppp1cc
		ENSRNOG00000018715	Clec10a
		ENSRNOG00000004226	Irak3
		ENSRNOG00000000485	Bak1
		ENSRNOG00000024998	Trps1
		ENSRNOG00000015027	Il18r1
		ENSRNOG00000005053	Egln3
		ENSRNOG00000033444	F10
		ENSRNOG00000039754	Rab7b
		ENSRNOG00000011205	Ccl3
		ENSRNOG00000007152	Bhlhe40
		ENSRNOG00000016196	Dlgap1
		ENSRNOG00000018107	Zfand5
		ENSRNOG00000018412	Sfi1
		ENSRNOG00000019050	Ifit1
		ENSRNOG00000009576	Xpa
		ENSRNOG00000008525	Csf3
		ENSRNOG00000000323	Prdm1
		ENSRNOG00000008364	Cat
		ENSRNOG00000015461	Serpine2
		ENSRNOG00000008602	Steap4
		ENSRNOG00000011559	Cnn3
		ENSRNOG00000007763	Plod1
		ENSRNOG00000031031	Zfp292
		ENSRNOG00000002478	Insig2
		ENSRNOG00000012866	Nek8
		ENSRNOG00000009324	LOC103692166
		ENSRNOG00000001158	Abcg1
		ENSRNOG00000017194	Prdx1
		ENSRNOG00000020318	Pnkp
		ENSRNOG00000017154	Atp11a
		ENSRNOG00000036885	Gbp3
		ENSRNOG00000024849	Tor1aip2
		ENSRNOG00000033747	Sp110
		ENSRNOG00000013141	Eno2
		ENSRNOG00000001548	Nfe2l2
		ENSRNOG00000013265	Tgfbr2
		ENSRNOG00000009389	Ripk2
		ENSRNOG00000004673	Rbm43
		ENSRNOG00000003207	Fmnl1
		ENSRNOG00000008936	Map3k6
		ENSRNOG00000047306	Stap2
		ENSRNOG00000007393	Ndrg1
		ENSRNOG00000015441	Il4r
		ENSRNOG00000013545	Polr2e
		ENSRNOG00000020744	Adar
		ENSRNOG00000028512	Ilvbl
		ENSRNOG00000014956	Slc11a1
		ENSRNOG00000014634	Gtpbp1
		ENSRNOG00000017089	Prl6a1
		ENSRNOG00000017123	B2m
		ENSRNOG00000032917	Zfand2a
		ENSRNOG00000018488	Cd40
		ENSRNOG00000011652	Sppl2a
		ENSRNOG00000004307	Tor3a
		ENSRNOG00000013162	Zcchc12
		ENSRNOG00000042905	RT1-T24-4
		ENSRNOG00000007539	Rsad2
		ENSRNOG00000038957	RGD1305184
		ENSRNOG00000019020	Bbs2
		ENSRNOG00000029191	Gbp7
		ENSRNOG00000003442	Adora1
		ENSRNOG00000017766	Car12
		ENSRNOG00000000583	Cdk19
		ENSRNOG00000001235	Gna12
		ENSRNOG00000021787	Zfp217
		ENSRNOG00000016225	Fgd3
		ENSRNOG00000018621	Leng9
		ENSRNOG00000042838	Junb
		ENSRNOG00000010301	Eif4e3
		ENSRNOG00000011533	Irx3
		ENSRNOG00000012956	Tgm2
		ENSRNOG00000020879	Nags
		ENSRNOG00000026293	Jun
		ENSRNOG00000010176	Map2k1
		ENSRNOG00000007048	Rap1b
		ENSRNOG00000018526	Dlg4
		ENSRNOG00000001959	Mx1
		ENSRNOG00000027259	AABR07029661.1
		ENSRNOG00000009369	Tor4a
		ENSRNOG00000014294	Ptpn6
		ENSRNOG00000012473	Cflar
		ENSRNOG00000003151	Bfar
		ENSRNOG00000031689	Trim15
		ENSRNOG00000006248	Trim37
[truncated: 32 more columns]
