# Supplementary material for: Macrophage-Derived Inflammation Induces a Transcriptome Makeover in Mesenchymal Stromal Cells Enhancing Their Potential for Tissue Repair
Source: Int J Mol Sci. 2021 Jan 14;22(2):781. doi: 10.3390/ijms22020781 (PMC7828776; doi:10.3390/ijms22020781)
Supplement: Supplementary file 1 [file ijms-22-00781-s001.zip › RevisedIJMS_Supplementary Item - Table S6.xlsx]

## Sheet: Top KEGG pathways with upDEG
Table S6: Top biological pathways enriched with upregulated DEG resulting from the comparison between M1 and D10 conditions
Database	ID	#Term	Input number	Background number	P-Value	Corrected P-Value	Rich factor	Input**	KEGG_ID/KO	Entrez_ID	Hyperlink	.		* Sorted by Rich Factor
KEGG PATHWAY	rno04668	TNF signaling pathway	51	110	1.47423e-26	2.0934e-24	0.463636	ENSRNOG00000012331|ENSRNOG00000002525|ENSRNOG00000004649|ENSRNOG00000042560|ENSRNOG00000010602|ENSRNOG00000016378|ENSRNOG00000042353|ENSRNOG00000048914|ENSRNOG00000049517|ENSRNOG00000002792|ENSRNOG00000002946|ENSRNOG00000017787|ENSRNOG00000031312|ENSRNOG00000019142|ENSRNOG00000023258|ENSRNOG00000022256|ENSRNOG00000007002|ENSRNOG00000014124|ENSRNOG00000009385|ENSRNOG00000026805|ENSRNOG00000017539|…	rno:64044|rno:29527|rno:24494|rno:361167|rno:60371|rno:116596|rno:690743|rno:687813|rno:683206|rno:114105|rno:89829|rno:306886|rno:25625|rno:246097|rno:81736|rno:245920|rno:60584|rno:291912|rno:298947|rno:116630|rno:81687|rno:24517|rno:25464|rno:78971|rno:24770|rno:246208|rno:85243|rno:246240|rno:81503|rno:24498|rno:156767|rno:309165|rno:89808|rno:311786|rno:170851|rno:24253|rno:78965|rno:24835|r…	64044|29527|24494|361167|60371|116596|690743|687813|683206|114105|89829|306886|25625|246097|81736|245920|60584|291912|298947|116630|81687|24517|25464|78971|24770|246208|85243|246240|81503|24498|156767|309165|89808|311786|170851|24253|78965|24835|301365|64026|25493|24516|497931|25361|171551|81780|680611|29538|171045|117279|25513|	http://www.genome.jp/kegg-bin/show_pathway?rno04668/rno:24516%09red/rno:24517%09red/rno:25625%09red/rno:24498%09red/rno:116630%09red/rno:156767%09red/rno:117279%09red/rno:81687%09red/rno:301365%09red/rno:81503%09red/rno:170851%09red/rno:24770%09red/rno:24494%09red/rno:78965%09red/rno:25464%09red/rno:298947%09red/rno:24835%09red/rno:25361%09red/rno:246240%09red/rno:690743%09red/rno:60584%09red/rno…	.
KEGG PATHWAY	rno04623	Cytosolic DNA-sensing pathway	25	56	1.87591e-13	3.55172e-12	0.446429	ENSRNOG00000004649|ENSRNOG00000019675|ENSRNOG00000006384|ENSRNOG00000011406|ENSRNOG00000003480|ENSRNOG00000013545|ENSRNOG00000023258|ENSRNOG00000022256|ENSRNOG00000022540|ENSRNOG00000046191|ENSRNOG00000017414|ENSRNOG00000007372|ENSRNOG00000042137|ENSRNOG00000033560|ENSRNOG00000017787|ENSRNOG00000020465|ENSRNOG00000010278|ENSRNOG00000006314|ENSRNOG00000020063|ENSRNOG00000020744|ENSRNOG00000025100|…	rno:24494|rno:282817|rno:297989|rno:116637|rno:304987|rno:690966|rno:81736|rno:245920|rno:100049583|rno:682147|rno:293624|rno:25166|rno:498840|rno:310685|rno:306886|rno:246240|rno:24498|rno:171091|rno:81525|rno:81635|rno:363984|rno:309165|rno:25493|rno:81780|rno:299827|	24494|282817|297989|116637|304987|690966|81736|245920|100049583|682147|293624|25166|498840|310685|306886|246240|24498|171091|81525|81635|363984|309165|25493|81780|299827|	http://www.genome.jp/kegg-bin/show_pathway?rno04623/rno:682147%09red/rno:116637%09red/rno:297989%09red/rno:306886%09red/rno:363984%09red/rno:24494%09red/rno:171091%09red/rno:282817%09red/rno:24498%09red/rno:304987%09red/rno:246240%09red/rno:498840%09red/rno:100049583%09red/rno:293624%09red/rno:25493%09red/rno:309165%09red/rno:25166%09red/rno:310685%09red/rno:690966%09red/rno:81525%09red/rno:81635…	.		(1) Database: The database of pathway.
KEGG PATHWAY	rno04621	NOD-like receptor signaling pathway	25	58	3.49337e-13	5.51176e-12	0.431034	ENSRNOG00000012331|ENSRNOG00000004649|ENSRNOG00000019675|ENSRNOG00000007372|ENSRNOG00000023143|ENSRNOG00000002792|ENSRNOG00000042256|ENSRNOG00000049517|ENSRNOG00000009389|ENSRNOG00000023258|ENSRNOG00000014124|ENSRNOG00000005731|ENSRNOG00000010629|ENSRNOG00000003170|ENSRNOG00000002802|ENSRNOG00000010278|ENSRNOG00000020063|ENSRNOG00000010602|ENSRNOG00000030888|ENSRNOG00000033693|ENSRNOG00000000837|…	rno:64044|rno:24494|rno:282817|rno:25166|rno:360557|rno:114105|rno:294691|rno:683206|rno:362491|rno:81736|rno:291912|rno:78971|rno:500133|rno:287362|rno:81503|rno:24498|rno:81525|rno:60371|rno:309165|rno:191568|rno:24835|rno:298784|rno:25493|rno:24770|rno:81780|	64044|24494|282817|25166|360557|114105|294691|683206|362491|81736|291912|78971|500133|287362|81503|24498|81525|60371|309165|191568|24835|298784|25493|24770|81780|	http://www.genome.jp/kegg-bin/show_pathway?rno04621/rno:81525%09red/rno:81780%09red/rno:298784%09red/rno:81503%09red/rno:24770%09red/rno:24494%09red/rno:282817%09red/rno:362491%09red/rno:24498%09red/rno:24835%09red/rno:683206%09red/rno:360557%09red/rno:191568%09red/rno:287362%09red/rno:25493%09red/rno:309165%09red/rno:294691%09red/rno:25166%09red/rno:64044%09red/rno:500133%09red/rno:291912%09red/…	.		(2) ID: KEGG ID.
KEGG PATHWAY	rno05134	Legionellosis	23	58	1.19009e-11	1.35194e-10	0.396552	ENSRNOG00000012331|ENSRNOG00000004649|ENSRNOG00000019675|ENSRNOG00000007372|ENSRNOG00000002792|ENSRNOG00000042256|ENSRNOG00000013634|ENSRNOG00000023258|ENSRNOG00000019728|ENSRNOG00000046834|ENSRNOG00000002802|ENSRNOG00000010278|ENSRNOG00000030888|ENSRNOG00000033693|ENSRNOG00000000837|ENSRNOG00000019311|ENSRNOG00000005810|ENSRNOG00000016836|ENSRNOG00000007390|ENSRNOG00000008022|ENSRNOG00000009822|…	rno:64044|rno:24494|rno:282817|rno:25166|rno:114105|rno:294691|rno:301059|rno:81736|rno:25021|rno:24232|rno:81503|rno:24498|rno:309165|rno:191568|rno:24835|rno:309452|rno:298784|rno:64026|rno:25493|rno:78963|rno:310553|rno:171551|rno:84480|	64044|24494|282817|25166|114105|294691|301059|81736|25021|24232|81503|24498|309165|191568|24835|309452|298784|64026|25493|78963|310553|171551|84480|	http://www.genome.jp/kegg-bin/show_pathway?rno05134/rno:84480%09red/rno:298784%09red/rno:309452%09red/rno:81503%09red/rno:24494%09red/rno:282817%09red/rno:24498%09red/rno:78963%09red/rno:24835%09red/rno:191568%09red/rno:310553%09red/rno:25493%09red/rno:309165%09red/rno:64026%09red/rno:25166%09red/rno:171551%09red/rno:24232%09red/rno:64044%09red/rno:25021%09red/rno:294691%09red/rno:114105%09red/rn…	.		(3) #Term: The description of KEGG pathways.
KEGG PATHWAY	rno05230	Central carbon metabolism in cancer	24	65	1.44213e-11	1.57525e-10	0.369231	ENSRNOG00000009373|ENSRNOG00000036677|ENSRNOG00000001214|ENSRNOG00000001517|ENSRNOG00000026519|ENSRNOG00000026235|ENSRNOG00000007079|ENSRNOG00000013953|ENSRNOG00000002244|ENSRNOG00000010176|ENSRNOG00000011329|ENSRNOG00000007284|ENSRNOG00000009385|ENSRNOG00000008292|ENSRNOG00000017163|ENSRNOG00000050585|ENSRNOG00000016384|ENSRNOG00000013009|ENSRNOG00000023428|ENSRNOG00000013532|ENSRNOG00000006450|…	rno:24533|rno:80878|rno:25741|rno:116551|rno:100364062|rno:25060|rno:24553|rno:59109|rno:25267|rno:170851|rno:100364062|rno:24778|rno:298947|rno:29560|rno:60416|rno:24642|rno:85243|rno:24533|rno:497931|rno:24959|rno:24337|rno:25059|rno:25058|rno:25513|	24533|80878|25741|116551|100364062|25060|24553|59109|25267|170851|100364062|24778|298947|29560|60416|24642|85243|24533|497931|24959|24337|25059|25058|25513|	http://www.genome.jp/kegg-bin/show_pathway?rno05230/rno:60416%09red/rno:24553%09red/rno:24533%09red/rno:59109%09red/rno:25741%09red/rno:25058%09red/rno:25059%09red/rno:170851%09red/rno:24778%09red/rno:298947%09red/rno:80878%09red/rno:100364062%09red/rno:24959%09red/rno:85243%09red/rno:25060%09red/rno:25513%09red/rno:24337%09red/rno:24642%09red/rno:25267%09red/rno:497931%09red/rno:29560%09red/rno:…	.		(4) Input number: Number of DEGs with pathway annotation.
KEGG PATHWAY	rno04620	Toll-like receptor signaling pathway	35	97	5.79092e-16	2.34946e-14	0.360825	ENSRNOG00000012331|ENSRNOG00000016378|ENSRNOG00000004649|ENSRNOG00000018488|ENSRNOG00000011406|ENSRNOG00000007437|ENSRNOG00000017787|ENSRNOG00000013634|ENSRNOG00000040315|ENSRNOG00000023258|ENSRNOG00000010176|ENSRNOG00000009385|ENSRNOG00000021726|ENSRNOG00000017414|ENSRNOG00000004249|ENSRNOG00000042070|ENSRNOG00000045668|ENSRNOG00000014079|ENSRNOG00000016384|ENSRNOG00000022298|ENSRNOG00000010278|…	rno:64044|rno:116596|rno:24494|rno:171369|rno:116637|rno:296953|rno:306886|rno:301059|rno:448830|rno:81736|rno:170851|rno:298947|rno:364594|rno:293624|rno:317468|rno:364867|rno:686326|rno:25124|rno:85243|rno:305236|rno:24498|rno:309165|rno:497931|rno:245920|rno:363984|rno:25542|rno:24835|rno:288264|rno:246759|rno:25493|rno:24516|rno:310553|rno:81780|rno:299827|rno:25513|	64044|116596|24494|171369|116637|296953|306886|301059|448830|81736|170851|298947|364594|293624|317468|364867|686326|25124|85243|305236|24498|309165|497931|245920|363984|25542|24835|288264|246759|25493|24516|310553|81780|299827|25513|	http://www.genome.jp/kegg-bin/show_pathway?rno04620/rno:305236%09red/rno:171369%09red/rno:24516%09red/rno:116637%09red/rno:81780%09red/rno:116596%09red/rno:448830%09red/rno:246759%09red/rno:170851%09red/rno:24494%09red/rno:25542%09red/rno:299827%09red/rno:296953%09red/rno:298947%09red/rno:24498%09red/rno:24835%09red/rno:686326%09red/rno:364594%09red/rno:293624%09red/rno:85243%09red/rno:310553%09r…	.		(5) Background number: Number of all reference genes with pathway annotation.
KEGG PATHWAY	rno04066	HIF-1 signaling pathway	39	109	1.60027e-17	9.08953e-16	0.357798	ENSRNOG00000009373|ENSRNOG00000001214|ENSRNOG00000001517|ENSRNOG00000018911|ENSRNOG00000017895|ENSRNOG00000005053|ENSRNOG00000005854|ENSRNOG00000026235|ENSRNOG00000019598|ENSRNOG00000006450|ENSRNOG00000008262|ENSRNOG00000023647|ENSRNOG00000010208|ENSRNOG00000023258|ENSRNOG00000010176|ENSRNOG00000019742|ENSRNOG00000007284|ENSRNOG00000009385|ENSRNOG00000014534|ENSRNOG00000008292|ENSRNOG00000005474|…	rno:24533|rno:25741|rno:116551|rno:117276|rno:24333|rno:54702|rno:89807|rno:25060|rno:83785|rno:24337|rno:24383|rno:24189|rno:116510|rno:81736|rno:170851|rno:25125|rno:24778|rno:298947|rno:24383|rno:29560|rno:24383|rno:24383|rno:24599|rno:24383|rno:85243|rno:24533|rno:24498|rno:24874|rno:116465|rno:309165|rno:497931|rno:497963|rno:24334|rno:25059|rno:25058|rno:24644|rno:308913|rno:24451|rno:25513|	24533|25741|116551|117276|24333|54702|89807|25060|83785|24337|24383|24189|116510|81736|170851|25125|24778|298947|24383|29560|24383|24383|24599|24383|85243|24533|24498|24874|116465|309165|497931|497963|24334|25059|25058|24644|308913|24451|25513|	http://www.genome.jp/kegg-bin/show_pathway?rno04066/rno:25059%09red/rno:24451%09red/rno:24533%09red/rno:25741%09red/rno:25058%09red/rno:117276%09red/rno:170851%09red/rno:24189%09red/rno:24874%09red/rno:24778%09red/rno:24599%09red/rno:298947%09red/rno:24498%09red/rno:54702%09red/rno:497963%09red/rno:24383%09red/rno:24337%09red/rno:116465%09red/rno:308913%09red/rno:85243%09red/rno:309165%09red/rno:…	.		(6) P-value: P-value in hypergenometric test.
KEGG PATHWAY	rno05332	Graft-versus-host disease	25	70	9.83548e-12	1.16387e-10	0.357143	ENSRNOG00000004575|ENSRNOG00000004649|ENSRNOG00000039744|ENSRNOG00000031090|ENSRNOG00000033215|ENSRNOG00000032844|ENSRNOG00000029386|ENSRNOG00000050183|ENSRNOG00000048951|ENSRNOG00000031607|ENSRNOG00000019142|ENSRNOG00000000723|ENSRNOG00000030712|ENSRNOG00000000763|ENSRNOG00000010278|ENSRNOG00000050210|ENSRNOG00000045924|ENSRNOG00000048140|ENSRNOG00000000837|ENSRNOG00000042905|ENSRNOG00000000777|…	rno:24493|rno:24494|rno:414783|rno:368153|rno:294270|rno:294269|rno:24748|rno:309603|rno:414789|rno:309603|rno:246097|rno:309607|rno:24974|rno:24747|rno:24498|rno:414792|rno:414788|rno:24973|rno:24835|rno:414784|rno:294228|rno:309621|rno:24973|rno:24750|rno:309622|	24493|24494|414783|368153|294270|294269|24748|309603|414789|309603|246097|309607|24974|24747|24498|414792|414788|24973|24835|414784|294228|309621|24973|24750|309622|	http://www.genome.jp/kegg-bin/show_pathway?rno05332/rno:294270%09red/rno:414792%09red/rno:414783%09red/rno:24494%09red/rno:24493%09red/rno:414784%09red/rno:246097%09red/rno:24750%09red/rno:414788%09red/rno:24498%09red/rno:24835%09red/rno:24973%09red/rno:294228%09red/rno:309622%09red/rno:309621%09red/rno:24974%09red/rno:309603%09red/rno:309607%09red/rno:294269%09red/rno:24748%09red/rno:24747%09red…	.		(7) Corrected P-value: Corrected P-value，pathway with Corrected P-value < 0.05 are significantly enriched in DEGs.
KEGG PATHWAY	rno05133	Pertussis	26	73	4.00383e-12	5.16859e-11	0.356164	ENSRNOG00000004575|ENSRNOG00000004649|ENSRNOG00000019675|ENSRNOG00000007457|ENSRNOG00000051235|ENSRNOG00000013634|ENSRNOG00000011796|ENSRNOG00000003170|ENSRNOG00000023258|ENSRNOG00000019728|ENSRNOG00000017869|ENSRNOG00000007372|ENSRNOG00000011971|ENSRNOG00000049980|ENSRNOG00000010629|ENSRNOG00000046834|ENSRNOG00000010278|ENSRNOG00000030888|ENSRNOG00000011023|ENSRNOG00000002843|ENSRNOG00000000837|…	rno:24493|rno:24494|rno:282817|rno:295703|rno:24231|rno:301059|rno:312705|rno:287362|rno:81736|rno:25021|rno:292060|rno:25166|rno:192262|rno:24599|rno:500133|rno:24232|rno:24498|rno:309165|rno:497963|rno:60665|rno:24835|rno:364867|rno:64026|rno:24516|rno:24508|rno:448830|	24493|24494|282817|295703|24231|301059|312705|287362|81736|25021|292060|25166|192262|24599|500133|24232|24498|309165|497963|60665|24835|364867|64026|24516|24508|448830|	http://www.genome.jp/kegg-bin/show_pathway?rno05133/rno:60665%09red/rno:24516%09red/rno:500133%09red/rno:448830%09red/rno:24494%09red/rno:24493%09red/rno:497963%09red/rno:24599%09red/rno:24498%09red/rno:312705%09red/rno:24835%09red/rno:292060%09red/rno:192262%09red/rno:287362%09red/rno:309165%09red/rno:64026%09red/rno:295703%09red/rno:25166%09red/rno:24508%09red/rno:24231%09red/rno:24232%09red/rn…	.		(8) Rich factor: Ratio between upregulated DEG in our data and the number of genes assigned to that pathway in KEGG
KEGG PATHWAY	rno05321	Inflammatory bowel disease (IBD)	23	65	7.64902e-11	7.20022e-10	0.353846	ENSRNOG00000004575|ENSRNOG00000004649|ENSRNOG00000033215|ENSRNOG00000009427|ENSRNOG00000019742|ENSRNOG00000014124|ENSRNOG00000032844|ENSRNOG00000027145|ENSRNOG00000014079|ENSRNOG00000010278|ENSRNOG00000023258|ENSRNOG00000012074|ENSRNOG00000030888|ENSRNOG00000003954|ENSRNOG00000019216|ENSRNOG00000000837|ENSRNOG00000015027|ENSRNOG00000026293|ENSRNOG00000000451|ENSRNOG00000009822|ENSRNOG00000015062|…	rno:24493|rno:24494|rno:294270|rno:303496|rno:25125|rno:291912|rno:294269|rno:300807|rno:25124|rno:24498|rno:81736|rno:116465|rno:309165|rno:140924|rno:171333|rno:24835|rno:301365|rno:24516|rno:309621|rno:310553|rno:373540|rno:309622|rno:25084|	24493|24494|294270|303496|25125|291912|294269|300807|25124|24498|81736|116465|309165|140924|171333|24835|301365|24516|309621|310553|373540|309622|25084|	http://www.genome.jp/kegg-bin/show_pathway?rno05321/rno:24516%09red/rno:300807%09red/rno:294270%09red/rno:301365%09red/rno:303496%09red/rno:24494%09red/rno:140924%09red/rno:24493%09red/rno:24498%09red/rno:24835%09red/rno:373540%09red/rno:116465%09red/rno:309622%09red/rno:309621%09red/rno:310553%09red/rno:309165%09red/rno:294269%09red/rno:171333%09red/rno:25124%09red/rno:25125%09red/rno:291912%09r…	.		(9)** Input: Genes that related to the Pathway.
KEGG PATHWAY	rno05140	Leishmaniasis	26	75	6.59079e-12	8.1382e-11	0.346667	ENSRNOG00000002525|ENSRNOG00000004575|ENSRNOG00000004649|ENSRNOG00000033215|ENSRNOG00000032844|ENSRNOG00000013014|ENSRNOG00000013634|ENSRNOG00000023258|ENSRNOG00000019728|ENSRNOG00000046663|ENSRNOG00000001480|ENSRNOG00000049980|ENSRNOG00000014079|ENSRNOG00000015547|ENSRNOG00000046834|ENSRNOG00000012074|ENSRNOG00000030888|ENSRNOG00000011023|ENSRNOG00000020063|ENSRNOG00000000837|ENSRNOG00000007390|…	rno:29527|rno:24493|rno:24494|rno:294270|rno:294269|rno:79129|rno:301059|rno:81736|rno:25021|rno:116591|rno:114553|rno:24599|rno:25124|rno:24514|rno:24232|rno:116465|rno:309165|rno:497963|rno:81525|rno:24835|rno:25493|rno:24516|rno:309621|rno:310553|rno:116689|rno:309622|	29527|24493|24494|294270|294269|79129|301059|81736|25021|116591|114553|24599|25124|24514|24232|116465|309165|497963|81525|24835|25493|24516|309621|310553|116689|309622|	http://www.genome.jp/kegg-bin/show_pathway?rno05140/rno:24514%09red/rno:24516%09red/rno:294270%09red/rno:116591%09red/rno:24494%09red/rno:24493%09red/rno:24599%09red/rno:497963%09red/rno:24835%09red/rno:116689%09red/rno:116465%09red/rno:29527%09red/rno:309622%09red/rno:309621%09red/rno:310553%09red/rno:25493%09red/rno:309165%09red/rno:294269%09red/rno:24232%09red/rno:25021%09red/rno:25124%09red/r…	.		(10) KEGG_ID/KO: The KEGG_ID or KO number of DEGs enriched.
KEGG PATHWAY	rno00010	Glycolysis / Gluconeogenesis	24	70	5.09298e-11	4.98761e-10	0.342857	ENSRNOG00000009373|ENSRNOG00000001214|ENSRNOG00000026519|ENSRNOG00000017895|ENSRNOG00000015290|ENSRNOG00000009889|ENSRNOG00000008262|ENSRNOG00000023647|ENSRNOG00000011329|ENSRNOG00000014534|ENSRNOG00000017163|ENSRNOG00000005474|ENSRNOG00000002467|ENSRNOG00000050585|ENSRNOG00000018630|ENSRNOG00000013009|ENSRNOG00000023150|ENSRNOG00000013532|ENSRNOG00000013141|ENSRNOG00000006116|ENSRNOG00000011452|…	rno:24533|rno:25741|rno:100364062|rno:24333|rno:100911515|rno:24645|rno:24383|rno:24189|rno:100364062|rno:24383|rno:60416|rno:24383|rno:24644|rno:24642|rno:24383|rno:24533|rno:292804|rno:24959|rno:24334|rno:25059|rno:24191|rno:25058|rno:24383|rno:25060|	24533|25741|100364062|24333|100911515|24645|24383|24189|100364062|24383|60416|24383|24644|24642|24383|24533|292804|24959|24334|25059|24191|25058|24383|25060|	http://www.genome.jp/kegg-bin/show_pathway?rno00010/rno:24642%09red/rno:60416%09red/rno:24644%09red/rno:24645%09red/rno:25060%09red/rno:100911515%09red/rno:24959%09red/rno:24191%09red/rno:24334%09red/rno:24533%09red/rno:25741%09red/rno:100364062%09red/rno:25059%09red/rno:24383%09red/rno:24333%09red/rno:292804%09red/rno:25058%09red/rno:24189%09red	.		(11) Entrez_ID: The NCBI-GeneID of DEGs enriched.
KEGG PATHWAY	rno04612	Antigen processing and presentation	34	100	6.31522e-15	1.79352e-13	0.34	ENSRNOG00000012702|ENSRNOG00000050183|ENSRNOG00000017123|ENSRNOG00000039744|ENSRNOG00000038999|ENSRNOG00000031090|ENSRNOG00000021012|ENSRNOG00000033215|ENSRNOG00000032844|ENSRNOG00000029386|ENSRNOG00000048951|ENSRNOG00000031607|ENSRNOG00000000723|ENSRNOG00000015018|ENSRNOG00000030712|ENSRNOG00000000763|ENSRNOG00000029500|ENSRNOG00000050210|ENSRNOG00000018735|ENSRNOG00000045924|ENSRNOG00000002659|…	rno:29508|rno:309603|rno:24223|rno:414783|rno:24973|rno:368153|rno:310659|rno:294270|rno:294269|rno:24748|rno:414789|rno:309603|rno:309607|rno:29468|rno:24974|rno:24747|rno:25217|rno:414792|rno:25599|rno:414788|rno:85483|rno:64529|rno:29630|rno:24973|rno:24835|rno:50654|rno:414784|rno:29614|rno:294228|rno:309621|rno:24811|rno:24812|rno:24750|rno:309622|	29508|309603|24223|414783|24973|368153|310659|294270|294269|24748|414789|309603|309607|29468|24974|24747|25217|414792|25599|414788|85483|64529|29630|24973|24835|50654|414784|29614|294228|309621|24811|24812|24750|309622|	http://www.genome.jp/kegg-bin/show_pathway?rno04612/rno:85483%09red/rno:294270%09red/rno:25217%09red/rno:24747%09red/rno:310659%09red/rno:29614%09red/rno:24223%09red/rno:64529%09red/rno:414784%09red/rno:414789%09red/rno:414788%09red/rno:29630%09red/rno:24811%09red/rno:24835%09red/rno:24812%09red/rno:24973%09red/rno:25599%09red/rno:414783%09red/rno:294228%09red/rno:309622%09red/rno:309621%09red/rn…	.		(12) Hyperlink: the URL.
KEGG PATHWAY	rno05164	Influenza A	57	171	1.03259e-23	9.77522e-22	0.333333	ENSRNOG00000004575|ENSRNOG00000004649|ENSRNOG00000002341|ENSRNOG00000006384|ENSRNOG00000033215|ENSRNOG00000009385|ENSRNOG00000007372|ENSRNOG00000020744|ENSRNOG00000001369|ENSRNOG00000015547|ENSRNOG00000048315|ENSRNOG00000011352|ENSRNOG00000019675|ENSRNOG00000013634|ENSRNOG00000006227|ENSRNOG00000031312|ENSRNOG00000049282|ENSRNOG00000019142|ENSRNOG00000023258|ENSRNOG00000022256|ENSRNOG00000008400|…	rno:24493|rno:24494|rno:494338|rno:297989|rno:294270|rno:298947|rno:25166|rno:81635|rno:192281|rno:24514|rno:54287|rno:54281|rno:282817|rno:301059|rno:499801|rno:25625|rno:363938|rno:246097|rno:81736|rno:245920|rno:315713|rno:294269|rno:156435|rno:364594|rno:293624|rno:317468|rno:25464|rno:305896|rno:686326|rno:24770|rno:25124|rno:85243|rno:287362|rno:246775|rno:24498|rno:246268|rno:116465|rno:81…	24493|24494|494338|297989|294270|298947|25166|81635|192281|24514|54287|54281|282817|301059|499801|25625|363938|246097|81736|245920|315713|294269|156435|364594|293624|317468|25464|305896|686326|24770|25124|85243|287362|246775|24498|246268|116465|81525|497931|170851|85483|363984|89829|309165|65190|24835|288264|494202|25493|24516|288774|309621|81780|286918|309622|299827|25513|	http://www.genome.jp/kegg-bin/show_pathway?rno05164/rno:85483%09red/rno:246775%09red/rno:24514%09red/rno:24516%09red/rno:24498%09red/rno:81525%09red/rno:297989%09red/rno:25625%09red/rno:364594%09red/rno:170851%09red/rno:24770%09red/rno:24494%09red/rno:192281%09red/rno:363938%09red/rno:299827%09red/rno:246097%09red/rno:25464%09red/rno:298947%09red/rno:294270%09red/rno:24835%09red/rno:686326%09red/…	.
KEGG PATHWAY	rno04064	NF-kappa B signaling pathway	31	95	2.40821e-13	4.02313e-12	0.326316	ENSRNOG00000002525|ENSRNOG00000004649|ENSRNOG00000002341|ENSRNOG00000006384|ENSRNOG00000011406|ENSRNOG00000048914|ENSRNOG00000002792|ENSRNOG00000033235|ENSRNOG00000013634|ENSRNOG00000031312|ENSRNOG00000040315|ENSRNOG00000023258|ENSRNOG00000019311|ENSRNOG00000049517|ENSRNOG00000015668|ENSRNOG00000018488|ENSRNOG00000020679|ENSRNOG00000047606|ENSRNOG00000042070|ENSRNOG00000005731|ENSRNOG00000017787|…	rno:29527|rno:24494|rno:494338|rno:297989|rno:116637|rno:687813|rno:114105|rno:100360982|rno:301059|rno:25625|rno:448830|rno:81736|rno:309452|rno:683206|rno:362506|rno:171369|rno:25464|rno:170929|rno:364867|rno:78971|rno:306886|rno:25155|rno:309165|rno:311786|rno:24835|rno:361795|rno:25493|rno:60371|rno:25361|rno:301348|rno:117279|	29527|24494|494338|297989|116637|687813|114105|100360982|301059|25625|448830|81736|309452|683206|362506|171369|25464|170929|364867|78971|306886|25155|309165|311786|24835|361795|25493|60371|25361|301348|117279|	http://www.genome.jp/kegg-bin/show_pathway?rno04064/rno:362506%09red/rno:171369%09red/rno:301348%09red/rno:297989%09red/rno:25625%09red/rno:25155%09red/rno:117279%09red/rno:309452%09red/rno:361795%09red/rno:25361%09red/rno:24494%09red/rno:25464%09red/rno:24835%09red/rno:100360982%09red/rno:687813%09red/rno:311786%09red/rno:29527%09red/rno:448830%09red/rno:683206%09red/rno:25493%09red/rno:60371%09…	.
KEGG PATHWAY	rno05323	Rheumatoid arthritis	30	92	5.91824e-13	8.84621e-12	0.326087	ENSRNOG00000004575|ENSRNOG00000004649|ENSRNOG00000032353|ENSRNOG00000033215|ENSRNOG00000005854|ENSRNOG00000046261|ENSRNOG00000019598|ENSRNOG00000011205|ENSRNOG00000011891|ENSRNOG00000032844|ENSRNOG00000026805|ENSRNOG00000020679|ENSRNOG00000017220|ENSRNOG00000010278|ENSRNOG00000017980|ENSRNOG00000002843|ENSRNOG00000018659|ENSRNOG00000008881|ENSRNOG00000000837|ENSRNOG00000000836|ENSRNOG00000014171|…	rno:24493|rno:24494|rno:300339|rno:294270|rno:89807|rno:25732|rno:83785|rno:25542|rno:117596|rno:294269|rno:116630|rno:25464|rno:293650|rno:24498|rno:308995|rno:60665|rno:78965|rno:300338|rno:24835|rno:361795|rno:287437|rno:24516|rno:24770|rno:309621|rno:310553|rno:81780|rno:29538|rno:171045|rno:309622|rno:436582|	24493|24494|300339|294270|89807|25732|83785|25542|117596|294269|116630|25464|293650|24498|308995|60665|78965|300338|24835|361795|287437|24516|24770|309621|310553|81780|29538|171045|309622|436582|	http://www.genome.jp/kegg-bin/show_pathway?rno05323/rno:293650%09red/rno:60665%09red/rno:287437%09red/rno:24516%09red/rno:294270%09red/rno:81780%09red/rno:116630%09red/rno:361795%09red/rno:24770%09red/rno:24494%09red/rno:25542%09red/rno:24493%09red/rno:78965%09red/rno:25464%09red/rno:24498%09red/rno:24835%09red/rno:117596%09red/rno:308995%09red/rno:29538%09red/rno:25732%09red/rno:436582%09red/rno…	.		** Gene names corresponding to the ENSMBL Ids for the DEG obtained for each pathway are provided in the next tab.
KEGG PATHWAY	rno05168	Herpes simplex infection	69	220	3.9303e-27	1.1162e-24	0.313636	ENSRNOG00000012331|ENSRNOG00000004649|ENSRNOG00000007159|ENSRNOG00000039744|ENSRNOG00000006384|ENSRNOG00000048951|ENSRNOG00000048914|ENSRNOG00000032844|ENSRNOG00000029386|ENSRNOG00000025100|ENSRNOG00000001369|ENSRNOG00000015547|ENSRNOG00000000477|ENSRNOG00000031090|ENSRNOG00000019050|ENSRNOG00000013634|ENSRNOG00000050183|ENSRNOG00000006227|ENSRNOG00000031312|ENSRNOG00000049282|ENSRNOG00000019142|…	rno:64044|rno:24494|rno:24770|rno:414783|rno:297989|rno:414789|rno:687813|rno:294269|rno:24748|rno:363984|rno:192281|rno:24514|rno:140926|rno:368153|rno:56824|rno:301059|rno:309603|rno:499801|rno:25625|rno:363938|rno:246097|rno:309607|rno:686326|rno:315713|rno:24974|rno:24747|rno:81736|rno:364594|rno:293624|rno:24669|rno:305896|rno:24516|rno:25124|rno:308417|rno:89829|rno:414784|rno:24232|rno:244…	64044|24494|24770|414783|297989|414789|687813|294269|24748|363984|192281|24514|140926|368153|56824|301059|309603|499801|25625|363938|246097|309607|686326|315713|24974|24747|81736|364594|293624|24669|305896|24516|25124|308417|89829|414784|24232|24498|246268|414792|54287|116465|81525|414788|311786|294270|363269|291773|309165|24973|24835|288264|494202|25493|366518|288774|294228|309621|310553|24811|2…	http://www.genome.jp/kegg-bin/show_pathway?rno05168/rno:246097%09red/rno:24514%09red/rno:24516%09red/rno:309622%09red/rno:81525%09red/rno:297989%09red/rno:25625%09red/rno:24747%09red/rno:414784%09red/rno:366518%09red/rno:291773%09red/rno:24973%09red/rno:24770%09red/rno:24494%09red/rno:192281%09red/rno:363938%09red/rno:299827%09red/rno:364594%09red/rno:414789%09red/rno:414788%09red/rno:24498%09red…	.
KEGG PATHWAY	rno04622	RIG-I-like receptor signaling pathway	20	64	7.55401e-09	5.10795e-08	0.3125	ENSRNOG00000012331|ENSRNOG00000023258|ENSRNOG00000022256|ENSRNOG00000002341|ENSRNOG00000007390|ENSRNOG00000006238|ENSRNOG00000006384|ENSRNOG00000021802|ENSRNOG00000014048|ENSRNOG00000020063|ENSRNOG00000017787|ENSRNOG00000015740|ENSRNOG00000017414|ENSRNOG00000042137|ENSRNOG00000025100|ENSRNOG00000018247|ENSRNOG00000030888|ENSRNOG00000005528|ENSRNOG00000006227|ENSRNOG00000000837	rno:64044|rno:81736|rno:245920|rno:494338|rno:25493|rno:311786|rno:297989|rno:298693|rno:312937|rno:81525|rno:306886|rno:361296|rno:293624|rno:498840|rno:363984|rno:303538|rno:309165|rno:299827|rno:499801|rno:24835|	64044|81736|245920|494338|25493|311786|297989|298693|312937|81525|306886|361296|293624|498840|363984|303538|309165|299827|499801|24835|	http://www.genome.jp/kegg-bin/show_pathway?rno04622/rno:245920%09red/rno:312937%09red/rno:361296%09red/rno:64044%09red/rno:293624%09red/rno:299827%09red/rno:81736%09red/rno:298693%09red/rno:25493%09red/rno:499801%09red/rno:81525%09red/rno:24835%09red/rno:297989%09red/rno:306886%09red/rno:494338%09red/rno:363984%09red/rno:309165%09red/rno:311786%09red/rno:498840%09red/rno:303538%09red	.
KEGG PATHWAY	rno05330	Allograft rejection	23	74	6.31043e-10	5.12046e-09	0.310811	ENSRNOG00000050183|ENSRNOG00000039744|ENSRNOG00000018488|ENSRNOG00000031090|ENSRNOG00000033215|ENSRNOG00000032844|ENSRNOG00000029386|ENSRNOG00000048951|ENSRNOG00000031607|ENSRNOG00000019142|ENSRNOG00000000723|ENSRNOG00000030712|ENSRNOG00000000763|ENSRNOG00000050210|ENSRNOG00000045924|ENSRNOG00000048140|ENSRNOG00000000837|ENSRNOG00000042905|ENSRNOG00000000777|ENSRNOG00000000451|ENSRNOG00000038999|…	rno:309603|rno:414783|rno:171369|rno:368153|rno:294270|rno:294269|rno:24748|rno:414789|rno:309603|rno:246097|rno:309607|rno:24974|rno:24747|rno:414792|rno:414788|rno:24973|rno:24835|rno:414784|rno:294228|rno:309621|rno:24973|rno:24750|rno:309622|	309603|414783|171369|368153|294270|294269|24748|414789|309603|246097|309607|24974|24747|414792|414788|24973|24835|414784|294228|309621|24973|24750|309622|	http://www.genome.jp/kegg-bin/show_pathway?rno05330/rno:24747%09red/rno:24748%09red/rno:24750%09red/rno:171369%09red/rno:294228%09red/rno:414783%09red/rno:246097%09red/rno:309621%09red/rno:414788%09red/rno:309603%09red/rno:24974%09red/rno:309622%09red/rno:294270%09red/rno:24835%09red/rno:414792%09red/rno:309607%09red/rno:368153%09red/rno:414784%09red/rno:294269%09red/rno:414789%09red/rno:24973%09…	.
KEGG PATHWAY	rno05162	Measles	42	138	1.13543e-16	5.37435e-15	0.304348	ENSRNOG00000007412|ENSRNOG00000004575|ENSRNOG00000004649|ENSRNOG00000006384|ENSRNOG00000001369|ENSRNOG00000015547|ENSRNOG00000013634|ENSRNOG00000006227|ENSRNOG00000049517|ENSRNOG00000019478|ENSRNOG00000019142|ENSRNOG00000023258|ENSRNOG00000045668|ENSRNOG00000019742|ENSRNOG00000009385|ENSRNOG00000017414|ENSRNOG00000004249|ENSRNOG00000049282|ENSRNOG00000014079|ENSRNOG00000016384|ENSRNOG00000013269|…	rno:312477|rno:24493|rno:24494|rno:297989|rno:192281|rno:24514|rno:301059|rno:499801|rno:683206|rno:305896|rno:246097|rno:81736|rno:686326|rno:25125|rno:298947|rno:293624|rno:317468|rno:363938|rno:25124|rno:85243|rno:246775|rno:24498|rno:246268|rno:116465|rno:81525|rno:497931|rno:140924|rno:363984|rno:54287|rno:309165|rno:81635|rno:288264|rno:494202|rno:25493|rno:288774|rno:58919|rno:310553|rno:8…	312477|24493|24494|297989|192281|24514|301059|499801|683206|305896|246097|81736|686326|25125|298947|293624|317468|363938|25124|85243|246775|24498|246268|116465|81525|497931|140924|363984|54287|309165|81635|288264|494202|25493|288774|58919|310553|84589|286918|171136|299827|25513|	http://www.genome.jp/kegg-bin/show_pathway?rno05162/rno:246775%09red/rno:24514%09red/rno:312477%09red/rno:81525%09red/rno:297989%09red/rno:171136%09red/rno:84589%09red/rno:24494%09red/rno:140924%09red/rno:24493%09red/rno:363938%09red/rno:299827%09red/rno:246097%09red/rno:298947%09red/rno:24498%09red/rno:686326%09red/rno:494202%09red/rno:85243%09red/rno:116465%09red/rno:683206%09red/rno:293624%09r…	.
KEGG PATHWAY	rno04940	Type I diabetes mellitus	24	79	3.95993e-10	3.40794e-09	0.303797	ENSRNOG00000004575|ENSRNOG00000004649|ENSRNOG00000039744|ENSRNOG00000031090|ENSRNOG00000033215|ENSRNOG00000032844|ENSRNOG00000029386|ENSRNOG00000050183|ENSRNOG00000048951|ENSRNOG00000031607|ENSRNOG00000019142|ENSRNOG00000000723|ENSRNOG00000030712|ENSRNOG00000000763|ENSRNOG00000050210|ENSRNOG00000045924|ENSRNOG00000048140|ENSRNOG00000000837|ENSRNOG00000042905|ENSRNOG00000000777|ENSRNOG00000000451|…	rno:24493|rno:24494|rno:414783|rno:368153|rno:294270|rno:294269|rno:24748|rno:309603|rno:414789|rno:309603|rno:246097|rno:309607|rno:24974|rno:24747|rno:414792|rno:414788|rno:24973|rno:24835|rno:414784|rno:294228|rno:309621|rno:24973|rno:24750|rno:309622|	24493|24494|414783|368153|294270|294269|24748|309603|414789|309603|246097|309607|24974|24747|414792|414788|24973|24835|414784|294228|309621|24973|24750|309622|	http://www.genome.jp/kegg-bin/show_pathway?rno04940/rno:294270%09red/rno:414792%09red/rno:414783%09red/rno:24494%09red/rno:24493%09red/rno:414784%09red/rno:246097%09red/rno:24750%09red/rno:414788%09red/rno:24835%09red/rno:24973%09red/rno:294228%09red/rno:309622%09red/rno:309621%09red/rno:24974%09red/rno:309603%09red/rno:309607%09red/rno:294269%09red/rno:24748%09red/rno:24747%09red/rno:368153%09re…	.
KEGG PATHWAY	rno04380	Osteoclast differentiation	39	134	4.73131e-15	1.67961e-13	0.291045	ENSRNOG00000004575|ENSRNOG00000020552|ENSRNOG00000004649|ENSRNOG00000033235|ENSRNOG00000012160|ENSRNOG00000014048|ENSRNOG00000009385|ENSRNOG00000013014|ENSRNOG00000002946|ENSRNOG00000009882|ENSRNOG00000045668|ENSRNOG00000027811|ENSRNOG00000031312|ENSRNOG00000019478|ENSRNOG00000023258|ENSRNOG00000010176|ENSRNOG00000046663|ENSRNOG00000001480|ENSRNOG00000002568|ENSRNOG00000042838|ENSRNOG00000019311|…	rno:24493|rno:25445|rno:24494|rno:100360982|rno:25155|rno:312937|rno:298947|rno:79129|rno:89829|rno:24674|rno:686326|rno:292594|rno:25625|rno:305896|rno:81736|rno:170851|rno:116591|rno:114553|rno:252971|rno:24517|rno:309452|rno:25124|rno:85243|rno:81810|rno:116465|rno:309165|rno:497931|rno:78965|rno:24835|rno:25446|rno:288264|rno:288774|rno:113894|rno:25493|rno:24516|rno:311786|rno:25094|rno:2573…	24493|25445|24494|100360982|25155|312937|298947|79129|89829|24674|686326|292594|25625|305896|81736|170851|116591|114553|252971|24517|309452|25124|85243|81810|116465|309165|497931|78965|24835|25446|288264|288774|113894|25493|24516|311786|25094|25732|25513|	http://www.genome.jp/kegg-bin/show_pathway?rno04380/rno:298947%09red/rno:81810%09red/rno:24516%09red/rno:24517%09red/rno:114553%09red/rno:25625%09red/rno:25155%09red/rno:309452%09red/rno:170851%09red/rno:24494%09red/rno:312937%09red/rno:24493%09red/rno:113894%09red/rno:25445%09red/rno:24674%09red/rno:25446%09red/rno:24835%09red/rno:100360982%09red/rno:686326%09red/rno:311786%09red/rno:85243%09red…	.
KEGG PATHWAY	rno05144	Malaria	17	59	2.62667e-07	1.4075e-06	0.288136	ENSRNOG00000014333|ENSRNOG00000004649|ENSRNOG00000007159|ENSRNOG00000007027|ENSRNOG00000018488|ENSRNOG00000010278|ENSRNOG00000009822|ENSRNOG00000017980|ENSRNOG00000025053|ENSRNOG00000029939|ENSRNOG00000000837|ENSRNOG00000048472|ENSRNOG00000020679|ENSRNOG00000009638|ENSRNOG00000013634|ENSRNOG00000008525|ENSRNOG00000007079	rno:25361|rno:24494|rno:24770|rno:24446|rno:171369|rno:24498|rno:310553|rno:308995|rno:299858|rno:364837|rno:24835|rno:25304|rno:25464|rno:24934|rno:301059|rno:25610|rno:24553|	25361|24494|24770|24446|171369|24498|310553|308995|299858|364837|24835|25304|25464|24934|301059|25610|24553|	http://www.genome.jp/kegg-bin/show_pathway?rno05144/rno:24770%09red/rno:24494%09red/rno:24934%09red/rno:171369%09red/rno:24553%09red/rno:25610%09red/rno:25464%09red/rno:310553%09red/rno:299858%09red/rno:25304%09red/rno:24498%09red/rno:24835%09red/rno:24446%09red/rno:301059%09red/rno:308995%09red/rno:364837%09red/rno:25361%09red	.
KEGG PATHWAY	rno01230	Biosynthesis of amino acids	23	83	4.02396e-09	2.85701e-08	0.277108	ENSRNOG00000008837|ENSRNOG00000026519|ENSRNOG00000017895|ENSRNOG00000015290|ENSRNOG00000020879|ENSRNOG00000008262|ENSRNOG00000037259|ENSRNOG00000023647|ENSRNOG00000001214|ENSRNOG00000011329|ENSRNOG00000049560|ENSRNOG00000014534|ENSRNOG00000017163|ENSRNOG00000005474|ENSRNOG00000002467|ENSRNOG00000050585|ENSRNOG00000018630|ENSRNOG00000031938|ENSRNOG00000013532|ENSRNOG00000013141|ENSRNOG00000019372|…	rno:25698|rno:100364062|rno:24333|rno:100911515|rno:303563|rno:24383|rno:689374|rno:24189|rno:25741|rno:100364062|rno:24957|rno:24383|rno:60416|rno:24383|rno:24644|rno:24642|rno:24383|rno:314140|rno:24959|rno:24334|rno:25104|rno:24191|rno:24383|	25698|100364062|24333|100911515|303563|24383|689374|24189|25741|100364062|24957|24383|60416|24383|24644|24642|24383|314140|24959|24334|25104|24191|24383|	http://www.genome.jp/kegg-bin/show_pathway?rno01230/rno:314140%09red/rno:24642%09red/rno:60416%09red/rno:25104%09red/rno:689374%09red/rno:100911515%09red/rno:25698%09red/rno:24959%09red/rno:24644%09red/rno:24191%09red/rno:25741%09red/rno:24957%09red/rno:100364062%09red/rno:24189%09red/rno:303563%09red/rno:24383%09red/rno:24333%09red/rno:24334%09red	.
KEGG PATHWAY	rno05416	Viral myocarditis	26	95	4.98843e-10	4.16681e-09	0.273684	ENSRNOG00000012331|ENSRNOG00000050183|ENSRNOG00000039744|ENSRNOG00000018488|ENSRNOG00000031090|ENSRNOG00000033215|ENSRNOG00000030712|ENSRNOG00000029386|ENSRNOG00000048951|ENSRNOG00000031607|ENSRNOG00000000723|ENSRNOG00000032844|ENSRNOG00000000763|ENSRNOG00000020679|ENSRNOG00000050210|ENSRNOG00000017980|ENSRNOG00000045924|ENSRNOG00000048140|ENSRNOG00000042905|ENSRNOG00000020918|ENSRNOG00000000777|…	rno:64044|rno:309603|rno:414783|rno:171369|rno:368153|rno:294270|rno:24974|rno:24748|rno:414789|rno:309603|rno:309607|rno:294269|rno:24747|rno:25464|rno:414792|rno:308995|rno:414788|rno:24973|rno:414784|rno:58919|rno:294228|rno:309621|rno:24973|rno:24750|rno:309622|rno:64625|	64044|309603|414783|171369|368153|294270|24974|24748|414789|309603|309607|294269|24747|25464|414792|308995|414788|24973|414784|58919|294228|309621|24973|24750|309622|64625|	http://www.genome.jp/kegg-bin/show_pathway?rno05416/rno:25464%09red/rno:171369%09red/rno:294270%09red/rno:414792%09red/rno:24973%09red/rno:414783%09red/rno:414784%09red/rno:24750%09red/rno:414788%09red/rno:308995%09red/rno:294228%09red/rno:309622%09red/rno:309621%09red/rno:64625%09red/rno:24974%09red/rno:309603%09red/rno:58919%09red/rno:309607%09red/rno:294269%09red/rno:24748%09red/rno:64044%09re…	.
KEGG PATHWAY	rno05320	Autoimmune thyroid disease	22	81	1.18466e-08	7.47653e-08	0.271605	ENSRNOG00000050183|ENSRNOG00000039744|ENSRNOG00000018488|ENSRNOG00000031090|ENSRNOG00000033215|ENSRNOG00000032844|ENSRNOG00000029386|ENSRNOG00000048951|ENSRNOG00000031607|ENSRNOG00000019142|ENSRNOG00000000723|ENSRNOG00000030712|ENSRNOG00000000763|ENSRNOG00000048140|ENSRNOG00000050210|ENSRNOG00000045924|ENSRNOG00000032708|ENSRNOG00000000777|ENSRNOG00000000451|ENSRNOG00000038999|ENSRNOG00000000795|…	rno:309603|rno:414783|rno:171369|rno:368153|rno:294270|rno:294269|rno:24748|rno:414789|rno:309603|rno:246097|rno:309607|rno:24974|rno:24747|rno:24973|rno:414792|rno:414788|rno:309622|rno:294228|rno:309621|rno:24973|rno:24750|rno:414784|	309603|414783|171369|368153|294270|294269|24748|414789|309603|246097|309607|24974|24747|24973|414792|414788|309622|294228|309621|24973|24750|414784|	http://www.genome.jp/kegg-bin/show_pathway?rno05320/rno:24747%09red/rno:24748%09red/rno:24750%09red/rno:171369%09red/rno:294228%09red/rno:414783%09red/rno:246097%09red/rno:309621%09red/rno:414788%09red/rno:24974%09red/rno:309622%09red/rno:294270%09red/rno:309603%09red/rno:414792%09red/rno:309607%09red/rno:368153%09red/rno:414784%09red/rno:294269%09red/rno:414789%09red/rno:24973%09red	.
KEGG PATHWAY	rno04210	Apoptosis	38	141	8.12879e-14	1.64898e-12	0.269504	ENSRNOG00000012331|ENSRNOG00000000477|ENSRNOG00000014064|ENSRNOG00000000485|ENSRNOG00000048914|ENSRNOG00000021157|ENSRNOG00000012865|ENSRNOG00000017787|ENSRNOG00000050697|ENSRNOG00000013953|ENSRNOG00000031312|ENSRNOG00000019142|ENSRNOG00000023258|ENSRNOG00000010176|ENSRNOG00000009385|ENSRNOG00000047606|ENSRNOG00000005731|ENSRNOG00000016551|ENSRNOG00000016384|ENSRNOG00000013269|ENSRNOG00000016571|…	rno:64044|rno:140926|rno:25425|rno:116502|rno:687813|rno:50654|rno:300985|rno:306886|rno:252929|rno:59109|rno:25625|rno:246097|rno:81736|rno:170851|rno:298947|rno:170929|rno:78971|rno:64547|rno:85243|rno:246775|rno:310738|rno:309165|rno:497931|rno:171081|rno:156117|rno:25679|rno:64529|rno:24835|rno:64026|rno:25493|rno:24516|rno:311786|rno:78963|rno:81678|rno:60371|rno:64625|rno:117279|rno:25513|	64044|140926|25425|116502|687813|50654|300985|306886|252929|59109|25625|246097|81736|170851|298947|170929|78971|64547|85243|246775|310738|309165|497931|171081|156117|25679|64529|24835|64026|25493|24516|311786|78963|81678|60371|64625|117279|25513|	http://www.genome.jp/kegg-bin/show_pathway?rno04210/rno:252929%09red/rno:246775%09red/rno:156117%09red/rno:24516%09red/rno:310738%09red/rno:59109%09red/rno:25625%09red/rno:117279%09red/rno:300985%09red/rno:25425%09red/rno:170851%09red/rno:64529%09red/rno:140926%09red/rno:246097%09red/rno:298947%09red/rno:78963%09red/rno:64547%09red/rno:24835%09red/rno:687813%09red/rno:64625%09red/rno:311786%09red…	.
KEGG PATHWAY	rno05145	Toxoplasmosis	33	123	3.82683e-12	5.16859e-11	0.268293	ENSRNOG00000012331|ENSRNOG00000000599|ENSRNOG00000018488|ENSRNOG00000033215|ENSRNOG00000009385|ENSRNOG00000015547|ENSRNOG00000010558|ENSRNOG00000031312|ENSRNOG00000040315|ENSRNOG00000023258|ENSRNOG00000013634|ENSRNOG00000019742|ENSRNOG00000032844|ENSRNOG00000002568|ENSRNOG00000027008|ENSRNOG00000005731|ENSRNOG00000049980|ENSRNOG00000014079|ENSRNOG00000016384|ENSRNOG00000012074|ENSRNOG00000020063|…	rno:64044|rno:309816|rno:171369|rno:294270|rno:298947|rno:24514|rno:282819|rno:25625|rno:448830|rno:81736|rno:301059|rno:25125|rno:294269|rno:252971|rno:303163|rno:78971|rno:24599|rno:25124|rno:85243|rno:116465|rno:81525|rno:497931|rno:497963|rno:85483|rno:309165|rno:303090|rno:24835|rno:25493|rno:60371|rno:309621|rno:310553|rno:309622|rno:25513|	64044|309816|171369|294270|298947|24514|282819|25625|448830|81736|301059|25125|294269|252971|303163|78971|24599|25124|85243|116465|81525|497931|497963|85483|309165|303090|24835|25493|60371|309621|310553|309622|25513|	http://www.genome.jp/kegg-bin/show_pathway?rno05145/rno:303163%09red/rno:171369%09red/rno:85483%09red/rno:24514%09red/rno:81525%09red/rno:25625%09red/rno:448830%09red/rno:282819%09red/rno:24599%09red/rno:298947%09red/rno:294270%09red/rno:303090%09red/rno:497963%09red/rno:24835%09red/rno:85243%09red/rno:116465%09red/rno:309622%09red/rno:309621%09red/rno:310553%09red/rno:25493%09red/rno:60371%09red…	.
KEGG PATHWAY	rno04060	Cytokine-cytokine receptor interaction	57	221	2.94672e-19	2.09217e-17	0.257919	ENSRNOG00000004575|ENSRNOG00000004649|ENSRNOG00000018706|ENSRNOG00000018488|ENSRNOG00000011406|ENSRNOG00000006934|ENSRNOG00000008930|ENSRNOG00000026647|ENSRNOG00000019598|ENSRNOG00000007079|ENSRNOG00000011205|ENSRNOG00000013170|ENSRNOG00000042254|ENSRNOG00000031312|ENSRNOG00000002244|ENSRNOG00000019142|ENSRNOG00000022256|ENSRNOG00000013963|ENSRNOG00000007002|ENSRNOG00000007027|ENSRNOG00000015062|…	rno:24493|rno:24494|rno:690369|rno:171369|rno:116637|rno:29381|rno:252878|rno:497942|rno:83785|rno:24553|rno:25542|rno:252963|rno:102547607|rno:25625|rno:25267|rno:246097|rno:245920|rno:25205|rno:60584|rno:24446|rno:373540|rno:305236|rno:116630|rno:25610|rno:362506|rno:114110|rno:686326|rno:288264|rno:310132|rno:81810|rno:287561|rno:246775|rno:24498|rno:156767|rno:89808|rno:171081|rno:116465|rno:…	24493|24494|690369|171369|116637|29381|252878|497942|83785|24553|25542|252963|102547607|25625|25267|246097|245920|25205|60584|24446|373540|305236|116630|25610|362506|114110|686326|288264|310132|81810|287561|246775|24498|156767|89808|171081|116465|140924|78965|500590|171333|24835|361795|287437|81507|301365|246759|24770|366518|25466|117551|81780|29538|114105|25084|252963|117022|	http://www.genome.jp/kegg-bin/show_pathway?rno04060/rno:305236%09red/rno:362506%09red/rno:25205%09red/rno:171369%09red/rno:24553%09red/rno:287437%09red/rno:246775%09red/rno:81810%09red/rno:361795%09red/rno:252963%09red/rno:116637%09red/rno:25625%09red/rno:116630%09red/rno:156767%09red/rno:102547607%09red/rno:81507%09red/rno:366518%09red/rno:301365%09red/rno:246759%09red/rno:24770%09red/rno:24494%…	.
KEGG PATHWAY	rno05132	Salmonella infection	21	83	7.10784e-08	4.03725e-07	0.253012	ENSRNOG00000005810|ENSRNOG00000004575|ENSRNOG00000023258|ENSRNOG00000004649|ENSRNOG00000019675|ENSRNOG00000026293|ENSRNOG00000028043|ENSRNOG00000002802|ENSRNOG00000007372|ENSRNOG00000010278|ENSRNOG00000011406|ENSRNOG00000012074|ENSRNOG00000030888|ENSRNOG00000026805|ENSRNOG00000011023|ENSRNOG00000002792|ENSRNOG00000018168|ENSRNOG00000039754|ENSRNOG00000011205|ENSRNOG00000013634|ENSRNOG00000049980	rno:298784|rno:24493|rno:81736|rno:24494|rno:282817|rno:24516|rno:171551|rno:81503|rno:25166|rno:24498|rno:116637|rno:116465|rno:309165|rno:116630|rno:497963|rno:114105|rno:316226|rno:501854|rno:25542|rno:301059|rno:24599|	298784|24493|81736|24494|282817|24516|171551|81503|25166|24498|116637|116465|309165|116630|497963|114105|316226|501854|25542|301059|24599|	http://www.genome.jp/kegg-bin/show_pathway?rno05132/rno:24494%09red/rno:25542%09red/rno:171551%09red/rno:24493%09red/rno:497963%09red/rno:282817%09red/rno:116637%09red/rno:24498%09red/rno:24516%09red/rno:114105%09red/rno:309165%09red/rno:81736%09red/rno:301059%09red/rno:116630%09red/rno:24599%09red/rno:25166%09red/rno:316226%09red/rno:501854%09red/rno:81503%09red/rno:116465%09red/rno:298784%09red	.
KEGG PATHWAY	rno05142	Chagas disease (American trypanosomiasis)	27	107	1.06488e-09	7.95854e-09	0.252336	ENSRNOG00000012331|ENSRNOG00000004649|ENSRNOG00000013634|ENSRNOG00000031312|ENSRNOG00000019142|ENSRNOG00000023258|ENSRNOG00000009385|ENSRNOG00000049980|ENSRNOG00000016384|ENSRNOG00000013265|ENSRNOG00000046834|ENSRNOG00000010278|ENSRNOG00000012074|ENSRNOG00000030888|ENSRNOG00000007467|ENSRNOG00000023428|ENSRNOG00000047300|ENSRNOG00000011023|ENSRNOG00000011205|ENSRNOG00000000837|ENSRNOG00000007390|…	rno:64044|rno:24494|rno:301059|rno:25625|rno:246097|rno:81736|rno:298947|rno:24599|rno:85243|rno:81810|rno:24232|rno:24498|rno:116465|rno:309165|rno:24310|rno:497931|rno:25245|rno:497963|rno:25542|rno:24835|rno:25493|rno:24516|rno:24770|rno:310553|rno:81780|rno:117279|rno:25513|	64044|24494|301059|25625|246097|81736|298947|24599|85243|81810|24232|24498|116465|309165|24310|497931|25245|497963|25542|24835|25493|24516|24770|310553|81780|117279|25513|	http://www.genome.jp/kegg-bin/show_pathway?rno05142/rno:81810%09red/rno:24516%09red/rno:25625%09red/rno:117279%09red/rno:24770%09red/rno:24494%09red/rno:25542%09red/rno:24599%09red/rno:298947%09red/rno:24498%09red/rno:497963%09red/rno:24835%09red/rno:116465%09red/rno:24310%09red/rno:85243%09red/rno:310553%09red/rno:25493%09red/rno:309165%09red/rno:25513%09red/rno:25245%09red/rno:24232%09red/rno:6…	.
KEGG PATHWAY	rno05211	Renal cell carcinoma	17	68	1.41045e-06	7.02752e-06	0.25	ENSRNOG00000007284|ENSRNOG00000016384|ENSRNOG00000026293|ENSRNOG00000007048|ENSRNOG00000007027|ENSRNOG00000019773|ENSRNOG00000010258|ENSRNOG00000008292|ENSRNOG00000009385|ENSRNOG00000023428|ENSRNOG00000010176|ENSRNOG00000019598|ENSRNOG00000007079|ENSRNOG00000007925|ENSRNOG00000005053|ENSRNOG00000021318|ENSRNOG00000018903	rno:24778|rno:85243|rno:24516|rno:171337|rno:24446|rno:308913|rno:24874|rno:29560|rno:298947|rno:497931|rno:170851|rno:83785|rno:24553|rno:296078|rno:54702|rno:29452|rno:25513|	24778|85243|24516|171337|24446|308913|24874|29560|298947|497931|170851|83785|24553|296078|54702|29452|25513|	http://www.genome.jp/kegg-bin/show_pathway?rno05211/rno:54702%09red/rno:298947%09red/rno:29560%09red/rno:24874%09red/rno:24778%09red/rno:308913%09red/rno:85243%09red/rno:24553%09red/rno:497931%09red/rno:24516%09red/rno:170851%09red/rno:29452%09red/rno:24446%09red/rno:296078%09red/rno:25513%09red/rno:171337%09red/rno:83785%09red	.
KEGG PATHWAY	rno04062	Chemokine signaling pathway	43	178	4.91319e-14	1.16279e-12	0.241573	ENSRNOG00000028548|ENSRNOG00000011406|ENSRNOG00000037134|ENSRNOG00000026647|ENSRNOG00000027839|ENSRNOG00000002792|ENSRNOG00000019308|ENSRNOG00000004890|ENSRNOG00000015547|ENSRNOG00000011205|ENSRNOG00000023258|ENSRNOG00000010176|ENSRNOG00000019742|ENSRNOG00000009912|ENSRNOG00000009385|ENSRNOG00000001480|ENSRNOG00000015668|ENSRNOG00000014079|ENSRNOG00000016384|ENSRNOG00000000239|ENSRNOG00000002802|…	rno:360579|rno:116637|rno:679845|rno:497942|rno:50646|rno:114105|rno:25388|rno:29241|rno:24514|rno:25542|rno:81736|rno:170851|rno:25125|rno:79113|rno:298947|rno:114553|rno:362506|rno:25124|rno:85243|rno:287561|rno:81503|rno:305236|rno:170538|rno:114120|rno:81525|rno:89808|rno:497931|rno:117551|rno:245920|rno:60665|rno:294515|rno:309165|rno:288774|rno:246759|rno:25493|rno:24770|rno:171337|rno:2538…	360579|116637|679845|497942|50646|114105|25388|29241|24514|25542|81736|170851|25125|79113|298947|114553|362506|25124|85243|287561|81503|305236|170538|114120|81525|89808|497931|117551|245920|60665|294515|309165|288774|246759|25493|24770|171337|25387|171551|81780|29538|311647|25513|	http://www.genome.jp/kegg-bin/show_pathway?rno04062/rno:170538%09red/rno:305236%09red/rno:362506%09red/rno:60665%09red/rno:497931%09red/rno:24514%09red/rno:81525%09red/rno:114553%09red/rno:81780%09red/rno:50646%09red/rno:25388%09red/rno:246759%09red/rno:81503%09red/rno:170851%09red/rno:24770%09red/rno:679845%09red/rno:25542%09red/rno:116637%09red/rno:171551%09red/rno:497942%09red/rno:360579%09red…	.
KEGG PATHWAY	rno04650	Natural killer cell mediated cytotoxicity	24	102	2.79924e-08	1.65622e-07	0.235294	ENSRNOG00000012160|ENSRNOG00000037134|ENSRNOG00000009385|ENSRNOG00000027839|ENSRNOG00000009882|ENSRNOG00000045668|ENSRNOG00000019142|ENSRNOG00000010176|ENSRNOG00000009638|ENSRNOG00000046663|ENSRNOG00000026805|ENSRNOG00000020679|ENSRNOG00000016384|ENSRNOG00000013269|ENSRNOG00000017980|ENSRNOG00000012074|ENSRNOG00000023428|ENSRNOG00000013747|ENSRNOG00000000837|ENSRNOG00000028594|ENSRNOG00000014294|…	rno:25155|rno:679845|rno:298947|rno:50646|rno:24674|rno:686326|rno:246097|rno:170851|rno:24934|rno:116591|rno:116630|rno:25464|rno:85243|rno:246775|rno:308995|rno:116465|rno:497931|rno:305450|rno:24835|rno:288264|rno:116689|rno:64625|rno:301348|rno:25513|	25155|679845|298947|50646|24674|686326|246097|170851|24934|116591|116630|25464|85243|246775|308995|116465|497931|305450|24835|288264|116689|64625|301348|25513|	http://www.genome.jp/kegg-bin/show_pathway?rno04650/rno:305450%09red/rno:25155%09red/rno:246775%09red/rno:116591%09red/rno:50646%09red/rno:116630%09red/rno:301348%09red/rno:170851%09red/rno:679845%09red/rno:246097%09red/rno:25464%09red/rno:298947%09red/rno:24674%09red/rno:24835%09red/rno:686326%09red/rno:64625%09red/rno:116689%09red/rno:24934%09red/rno:85243%09red/rno:308995%09red/rno:25513%09red…	.
KEGG PATHWAY	rno05160	Hepatitis C	30	129	6.86884e-10	5.41875e-09	0.232558	ENSRNOG00000001369|ENSRNOG00000006384|ENSRNOG00000002946|ENSRNOG00000019050|ENSRNOG00000045668|ENSRNOG00000031312|ENSRNOG00000019478|ENSRNOG00000023258|ENSRNOG00000019742|ENSRNOG00000009385|ENSRNOG00000021726|ENSRNOG00000017414|ENSRNOG00000049282|ENSRNOG00000014079|ENSRNOG00000016384|ENSRNOG00000001372|ENSRNOG00000030888|ENSRNOG00000023428|ENSRNOG00000025100|ENSRNOG00000048315|ENSRNOG00000000837|…	rno:192281|rno:297989|rno:89829|rno:56824|rno:686326|rno:25625|rno:305896|rno:81736|rno:25125|rno:298947|rno:364594|rno:293624|rno:363938|rno:25124|rno:85243|rno:246268|rno:309165|rno:497931|rno:363984|rno:54287|rno:24835|rno:288264|rno:288774|rno:494202|rno:25493|rno:311786|rno:24508|rno:306886|rno:299827|rno:25513|	192281|297989|89829|56824|686326|25625|305896|81736|25125|298947|364594|293624|363938|25124|85243|246268|309165|497931|363984|54287|24835|288264|288774|494202|25493|311786|24508|306886|299827|25513|	http://www.genome.jp/kegg-bin/show_pathway?rno05160/rno:297989%09red/rno:25625%09red/rno:364594%09red/rno:192281%09red/rno:363938%09red/rno:299827%09red/rno:298947%09red/rno:24835%09red/rno:686326%09red/rno:311786%09red/rno:494202%09red/rno:85243%09red/rno:56824%09red/rno:293624%09red/rno:246268%09red/rno:305896%09red/rno:25493%09red/rno:309165%09red/rno:25513%09red/rno:363984%09red/rno:24508%09r…	.
KEGG PATHWAY	rno01200	Carbon metabolism	28	121	2.76611e-09	2.01429e-08	0.231405	ENSRNOG00000006116|ENSRNOG00000001214|ENSRNOG00000026519|ENSRNOG00000018522|ENSRNOG00000017895|ENSRNOG00000015290|ENSRNOG00000026235|ENSRNOG00000008364|ENSRNOG00000008262|ENSRNOG00000023647|ENSRNOG00000037259|ENSRNOG00000011329|ENSRNOG00000014534|ENSRNOG00000017163|ENSRNOG00000005474|ENSRNOG00000030224|ENSRNOG00000017523|ENSRNOG00000050585|ENSRNOG00000018630|ENSRNOG00000031938|ENSRNOG00000023150|…	rno:25059|rno:25741|rno:100364062|rno:140547|rno:24333|rno:100911515|rno:25060|rno:24248|rno:24383|rno:24189|rno:689374|rno:100364062|rno:24383|rno:60416|rno:24383|rno:24383|rno:298655|rno:24642|rno:24383|rno:314140|rno:292804|rno:24959|rno:24334|rno:25104|rno:24191|rno:25058|rno:24644|rno:309312|	25059|25741|100364062|140547|24333|100911515|25060|24248|24383|24189|689374|100364062|24383|60416|24383|24383|298655|24642|24383|314140|292804|24959|24334|25104|24191|25058|24644|309312|	http://www.genome.jp/kegg-bin/show_pathway?rno01200/rno:60416%09red/rno:25741%09red/rno:25058%09red/rno:25059%09red/rno:292804%09red/rno:298655%09red/rno:314140%09red/rno:24189%09red/rno:24334%09red/rno:24248%09red/rno:24383%09red/rno:24959%09red/rno:309312%09red/rno:25060%09red/rno:24333%09red/rno:25104%09red/rno:24642%09red/rno:24644%09red/rno:689374%09red/rno:100911515%09red/rno:140547%09red/r…	.
KEGG PATHWAY	rno04662	B cell receptor signaling pathway	17	74	3.78128e-06	1.85152e-05	0.22973	ENSRNOG00000023258|ENSRNOG00000010176|ENSRNOG00000004273|ENSRNOG00000007390|ENSRNOG00000026293|ENSRNOG00000016384|ENSRNOG00000012160|ENSRNOG00000010575|ENSRNOG00000017485|ENSRNOG00000020063|ENSRNOG00000019907|ENSRNOG00000023428|ENSRNOG00000014294|ENSRNOG00000009882|ENSRNOG00000030888|ENSRNOG00000009385|ENSRNOG00000018903	rno:81736|rno:170851|rno:293618|rno:25493|rno:24516|rno:85243|rno:25155|rno:362046|rno:313498|rno:81525|rno:316241|rno:497931|rno:116689|rno:24674|rno:309165|rno:298947|rno:25513|	81736|170851|293618|25493|24516|85243|25155|362046|313498|81525|316241|497931|116689|24674|309165|298947|25513|	http://www.genome.jp/kegg-bin/show_pathway?rno04662/rno:293618%09red/rno:309165%09red/rno:316241%09red/rno:298947%09red/rno:85243%09red/rno:497931%09red/rno:24674%09red/rno:24516%09red/rno:313498%09red/rno:81525%09red/rno:25493%09red/rno:81736%09red/rno:25155%09red/rno:25513%09red/rno:362046%09red/rno:116689%09red/rno:170851%09red	.
KEGG PATHWAY	rno05222	Small cell lung cancer	20	88	6.29043e-07	3.3083e-06	0.227273	ENSRNOG00000002525|ENSRNOG00000004276|ENSRNOG00000023258|ENSRNOG00000016384|ENSRNOG00000007390|ENSRNOG00000009385|ENSRNOG00000006238|ENSRNOG00000008022|ENSRNOG00000000599|ENSRNOG00000020918|ENSRNOG00000048914|ENSRNOG00000030888|ENSRNOG00000023428|ENSRNOG00000011023|ENSRNOG00000010602|ENSRNOG00000008049|ENSRNOG00000011877|ENSRNOG00000005731|ENSRNOG00000049980|ENSRNOG00000018903	rno:29527|rno:360606|rno:81736|rno:85243|rno:25493|rno:298947|rno:311786|rno:78963|rno:309816|rno:58919|rno:687813|rno:309165|rno:497931|rno:497963|rno:60371|rno:60661|rno:170921|rno:78971|rno:24599|rno:25513|	29527|360606|81736|85243|25493|298947|311786|78963|309816|58919|687813|309165|497931|497963|60371|60661|170921|78971|24599|25513|	http://www.genome.jp/kegg-bin/show_pathway?rno05222/rno:60661%09red/rno:687813%09red/rno:497963%09red/rno:24599%09red/rno:78971%09red/rno:298947%09red/rno:497931%09red/rno:25493%09red/rno:60371%09red/rno:78963%09red/rno:58919%09red/rno:309165%09red/rno:81736%09red/rno:29527%09red/rno:360606%09red/rno:170921%09red/rno:25513%09red/rno:311786%09red/rno:85243%09red/rno:309816%09red	.
KEGG PATHWAY	rno04920	Adipocytokine signaling pathway	17	75	4.41652e-06	2.12592e-05	0.226667	ENSRNOG00000004473|ENSRNOG00000015547|ENSRNOG00000007390|ENSRNOG00000019742|ENSRNOG00000010633|ENSRNOG00000007284|ENSRNOG00000023258|ENSRNOG00000016575|ENSRNOG00000020063|ENSRNOG00000019907|ENSRNOG00000006238|ENSRNOG00000016265|ENSRNOG00000014254|ENSRNOG00000000837|ENSRNOG00000002946|ENSRNOG00000030888|ENSRNOG00000031312	rno:83516|rno:24514|rno:25493|rno:25125|rno:25288|rno:24778|rno:81736|rno:156767|rno:81525|rno:316241|rno:311786|rno:94340|rno:25757|rno:24835|rno:89829|rno:309165|rno:25625|	83516|24514|25493|25125|25288|24778|81736|156767|81525|316241|311786|94340|25757|24835|89829|309165|25625|	http://www.genome.jp/kegg-bin/show_pathway?rno04920/rno:25288%09red/rno:25757%09red/rno:94340%09red/rno:25125%09red/rno:24778%09red/rno:24514%09red/rno:25493%09red/rno:83516%09red/rno:81525%09red/rno:24835%09red/rno:81736%09red/rno:25625%09red/rno:309165%09red/rno:156767%09red/rno:89829%09red/rno:316241%09red/rno:311786%09red	.
KEGG PATHWAY	rno04917	Prolactin signaling pathway	17	76	5.146e-06	2.43577e-05	0.223684	ENSRNOG00000002568|ENSRNOG00000023258|ENSRNOG00000010176|ENSRNOG00000016384|ENSRNOG00000009385|ENSRNOG00000019742|ENSRNOG00000020918|ENSRNOG00000008144|ENSRNOG00000037134|ENSRNOG00000030888|ENSRNOG00000023428|ENSRNOG00000015547|ENSRNOG00000014079|ENSRNOG00000002946|ENSRNOG00000029543|ENSRNOG00000000299|ENSRNOG00000018903	rno:252971|rno:81736|rno:170851|rno:85243|rno:298947|rno:25125|rno:58919|rno:24508|rno:679845|rno:309165|rno:497931|rno:24514|rno:25124|rno:89829|rno:83681|rno:294515|rno:25513|	252971|81736|170851|85243|298947|25125|58919|24508|679845|309165|497931|24514|25124|89829|83681|294515|25513|	http://www.genome.jp/kegg-bin/show_pathway?rno04917/rno:679845%09red/rno:25124%09red/rno:25125%09red/rno:24514%09red/rno:85243%09red/rno:298947%09red/rno:497931%09red/rno:294515%09red/rno:58919%09red/rno:309165%09red/rno:83681%09red/rno:81736%09red/rno:89829%09red/rno:25513%09red/rno:170851%09red/rno:252971%09red/rno:24508%09red	.
KEGG PATHWAY	rno05161	Hepatitis B	31	139	8.64546e-10	6.63598e-09	0.223022	ENSRNOG00000012331|ENSRNOG00000006384|ENSRNOG00000027839|ENSRNOG00000013634|ENSRNOG00000006227|ENSRNOG00000019142|ENSRNOG00000023258|ENSRNOG00000010176|ENSRNOG00000019742|ENSRNOG00000009385|ENSRNOG00000021726|ENSRNOG00000017414|ENSRNOG00000017539|ENSRNOG00000042070|ENSRNOG00000014079|ENSRNOG00000016384|ENSRNOG00000010278|ENSRNOG00000030888|ENSRNOG00000023428|ENSRNOG00000025100|ENSRNOG00000000837|…	rno:64044|rno:297989|rno:50646|rno:301059|rno:499801|rno:246097|rno:81736|rno:170851|rno:25125|rno:298947|rno:364594|rno:293624|rno:81687|rno:364867|rno:25124|rno:85243|rno:24498|rno:309165|rno:497931|rno:363984|rno:24835|rno:288264|rno:25493|rno:24516|rno:288774|rno:78963|rno:310553|rno:58919|rno:156117|rno:299827|rno:25513|	64044|297989|50646|301059|499801|246097|81736|170851|25125|298947|364594|293624|81687|364867|25124|85243|24498|309165|497931|363984|24835|288264|25493|24516|288774|78963|310553|58919|156117|299827|25513|	http://www.genome.jp/kegg-bin/show_pathway?rno05161/rno:156117%09red/rno:24516%09red/rno:297989%09red/rno:50646%09red/rno:81687%09red/rno:364594%09red/rno:170851%09red/rno:299827%09red/rno:246097%09red/rno:298947%09red/rno:24498%09red/rno:78963%09red/rno:24835%09red/rno:293624%09red/rno:85243%09red/rno:310553%09red/rno:25493%09red/rno:58919%09red/rno:309165%09red/rno:499801%09red/rno:25513%09red/…	.
KEGG PATHWAY	rno05152	Tuberculosis	41	184	1.79429e-12	2.5479e-11	0.222826	ENSRNOG00000012331|ENSRNOG00000004575|ENSRNOG00000012702|ENSRNOG00000004649|ENSRNOG00000018568|ENSRNOG00000021012|ENSRNOG00000033215|ENSRNOG00000020733|ENSRNOG00000021157|ENSRNOG00000009882|ENSRNOG00000013634|ENSRNOG00000031312|ENSRNOG00000009389|ENSRNOG00000023258|ENSRNOG00000046214|ENSRNOG00000014124|ENSRNOG00000019728|ENSRNOG00000046663|ENSRNOG00000021817|ENSRNOG00000002659|ENSRNOG00000049980|…	rno:64044|rno:24493|rno:29508|rno:24494|rno:287709|rno:310659|rno:294270|rno:316010|rno:50654|rno:24674|rno:301059|rno:25625|rno:362491|rno:81736|rno:114700|rno:291912|rno:25021|rno:116591|rno:362418|rno:85483|rno:24599|rno:25124|rno:24514|rno:24232|rno:293650|rno:25155|rno:24498|rno:288779|rno:309165|rno:497963|rno:116465|rno:24253|rno:24835|rno:294269|rno:78963|rno:309621|rno:310553|rno:25599|r…	64044|24493|29508|24494|287709|310659|294270|316010|50654|24674|301059|25625|362491|81736|114700|291912|25021|116591|362418|85483|24599|25124|24514|24232|293650|25155|24498|288779|309165|497963|116465|24253|24835|294269|78963|309621|310553|25599|295631|309622|64625|	http://www.genome.jp/kegg-bin/show_pathway?rno05152/rno:293650%09red/rno:85483%09red/rno:24514%09red/rno:24498%09red/rno:294270%09red/rno:116591%09red/rno:25625%09red/rno:25155%09red/rno:295631%09red/rno:114700%09red/rno:310659%09red/rno:24494%09red/rno:24493%09red/rno:24599%09red/rno:362491%09red/rno:24674%09red/rno:78963%09red/rno:497963%09red/rno:24835%09red/rno:287709%09red/rno:64625%09red/rn…	.
KEGG PATHWAY	rno04933	AGE-RAGE signaling pathway in diabetic complications	23	104	1.42337e-07	7.92623e-07	0.221154	ENSRNOG00000004575|ENSRNOG00000004649|ENSRNOG00000000529|ENSRNOG00000019598|ENSRNOG00000015547|ENSRNOG00000019688|ENSRNOG00000023258|ENSRNOG00000019742|ENSRNOG00000009385|ENSRNOG00000020679|ENSRNOG00000016346|ENSRNOG00000014079|ENSRNOG00000016384|ENSRNOG00000013265|ENSRNOG00000010278|ENSRNOG00000030888|ENSRNOG00000023428|ENSRNOG00000000837|ENSRNOG00000007159|ENSRNOG00000026293|ENSRNOG00000014333|…	rno:24493|rno:24494|rno:24649|rno:83785|rno:24514|rno:307483|rno:81736|rno:25125|rno:298947|rno:25464|rno:170538|rno:25124|rno:85243|rno:81810|rno:24498|rno:309165|rno:497931|rno:24835|rno:24770|rno:24516|rno:25361|rno:58919|rno:25513|	24493|24494|24649|83785|24514|307483|81736|25125|298947|25464|170538|25124|85243|81810|24498|309165|497931|24835|24770|24516|25361|58919|25513|	http://www.genome.jp/kegg-bin/show_pathway?rno04933/rno:170538%09red/rno:81810%09red/rno:24516%09red/rno:25361%09red/rno:24770%09red/rno:24494%09red/rno:24493%09red/rno:25464%09red/rno:298947%09red/rno:24498%09red/rno:24835%09red/rno:307483%09red/rno:24514%09red/rno:85243%09red/rno:58919%09red/rno:309165%09red/rno:25513%09red/rno:83785%09red/rno:25124%09red/rno:25125%09red/rno:24649%09red/rno:497…	.
KEGG PATHWAY	rno04630	Jak-STAT signaling pathway	33	151	3.92176e-10	3.40794e-09	0.218543	ENSRNOG00000018706|ENSRNOG00000000529|ENSRNOG00000013170|ENSRNOG00000015547|ENSRNOG00000045668|ENSRNOG00000026805|ENSRNOG00000008525|ENSRNOG00000019478|ENSRNOG00000013963|ENSRNOG00000019742|ENSRNOG00000017453|ENSRNOG00000009385|ENSRNOG00000002568|ENSRNOG00000014079|ENSRNOG00000033192|ENSRNOG00000016384|ENSRNOG00000010278|ENSRNOG00000012074|ENSRNOG00000023428|ENSRNOG00000000187|ENSRNOG00000003954|…	rno:690369|rno:24649|rno:252963|rno:24514|rno:686326|rno:116630|rno:25610|rno:305896|rno:25205|rno:25125|rno:117063|rno:298947|rno:252971|rno:25124|rno:310132|rno:85243|rno:24498|rno:116465|rno:497931|rno:171081|rno:140924|rno:89829|rno:171333|rno:288264|rno:288774|rno:58919|rno:60584|rno:83681|rno:171060|rno:116689|rno:25084|rno:252963|rno:25513|	690369|24649|252963|24514|686326|116630|25610|305896|25205|25125|117063|298947|252971|25124|310132|85243|24498|116465|497931|171081|140924|89829|171333|288264|288774|58919|60584|83681|171060|116689|25084|252963|25513|	http://www.genome.jp/kegg-bin/show_pathway?rno04630/rno:24514%09red/rno:252963%09red/rno:116630%09red/rno:140924%09red/rno:310132%09red/rno:298947%09red/rno:24498%09red/rno:83681%09red/rno:60584%09red/rno:686326%09red/rno:85243%09red/rno:116465%09red/rno:171060%09red/rno:117063%09red/rno:690369%09red/rno:25610%09red/rno:305896%09red/rno:58919%09red/rno:25205%09red/rno:25513%09red/rno:252971%09red…	.
KEGG PATHWAY	rno04514	Cell adhesion molecules (CAMs)	37	175	7.85939e-11	7.20022e-10	0.211429	ENSRNOG00000050183|ENSRNOG00000039744|ENSRNOG00000018488|ENSRNOG00000031090|ENSRNOG00000037274|ENSRNOG00000033215|ENSRNOG00000015430|ENSRNOG00000029386|ENSRNOG00000048951|ENSRNOG00000031607|ENSRNOG00000000723|ENSRNOG00000019728|ENSRNOG00000030712|ENSRNOG00000000763|ENSRNOG00000020884|ENSRNOG00000015602|ENSRNOG00000020679|ENSRNOG00000013694|ENSRNOG00000029212|ENSRNOG00000016112|ENSRNOG00000012208|…	rno:309603|rno:414783|rno:171369|rno:368153|rno:50687|rno:294270|rno:117096|rno:24748|rno:414789|rno:309603|rno:309607|rno:25021|rno:24974|rno:24747|rno:25752|rno:83501|rno:25464|rno:311836|rno:114122|rno:499342|rno:25713|rno:414784|rno:308417|rno:414792|rno:308995|rno:414788|rno:362800|rno:24973|rno:619374|rno:294269|rno:25361|rno:294228|rno:309621|rno:24973|rno:24750|rno:309622|rno:24771|	309603|414783|171369|368153|50687|294270|117096|24748|414789|309603|309607|25021|24974|24747|25752|83501|25464|311836|114122|499342|25713|414784|308417|414792|308995|414788|362800|24973|619374|294269|25361|294228|309621|24973|24750|309622|24771|	http://www.genome.jp/kegg-bin/show_pathway?rno04514/rno:25464%09red/rno:171369%09red/rno:294270%09red/rno:308417%09red/rno:24747%09red/rno:25361%09red/rno:414783%09red/rno:24771%09red/rno:414784%09red/rno:414789%09red/rno:414788%09red/rno:117096%09red/rno:114122%09red/rno:499342%09red/rno:309622%09red/rno:50687%09red/rno:619374%09red/rno:294228%09red/rno:24973%09red/rno:309621%09red/rno:308995%09…	.
KEGG PATHWAY	rno05203	Viral carcinogenesis	50	239	5.5904e-14	1.22129e-12	0.209205	ENSRNOG00000012331|ENSRNOG00000050183|ENSRNOG00000039744|ENSRNOG00000026519|ENSRNOG00000006824|ENSRNOG00000000485|ENSRNOG00000048914|ENSRNOG00000009385|ENSRNOG00000029386|ENSRNOG00000004726|ENSRNOG00000031090|ENSRNOG00000031607|ENSRNOG00000019478|ENSRNOG00000045840|ENSRNOG00000000723|ENSRNOG00000013963|ENSRNOG00000011329|ENSRNOG00000019742|ENSRNOG00000030712|ENSRNOG00000000763|ENSRNOG00000018183|…	rno:64044|rno:309603|rno:414783|rno:100364062|rno:297453|rno:116502|rno:687813|rno:298947|rno:24748|rno:289014|rno:368153|rno:309603|rno:305896|rno:295277|rno:309607|rno:25205|rno:100364062|rno:25125|rno:24974|rno:24747|rno:313658|rno:293624|rno:679028|rno:85243|rno:24232|rno:25155|rno:81758|rno:414792|rno:81736|rno:309165|rno:414788|rno:497931|rno:363269|rno:54287|rno:24973|rno:309452|rno:314856…	64044|309603|414783|100364062|297453|116502|687813|298947|24748|289014|368153|309603|305896|295277|309607|25205|100364062|25125|24974|24747|313658|293624|679028|85243|24232|25155|81758|414792|81736|309165|414788|497931|363269|54287|24973|309452|314856|25493|24516|311786|58919|294228|298975|24973|500695|297767|414789|24750|414784|25513|	http://www.genome.jp/kegg-bin/show_pathway?rno05203/rno:414788%09red/rno:309607%09red/rno:679028%09red/rno:24516%09red/rno:297767%09red/rno:24747%09red/rno:25155%09red/rno:297453%09red/rno:309452%09red/rno:414783%09red/rno:116502%09red/rno:414784%09red/rno:414789%09red/rno:289014%09red/rno:298947%09red/rno:687813%09red/rno:295277%09red/rno:311786%09red/rno:305896%09red/rno:81758%09red/rno:294228%…	.
KEGG PATHWAY	rno05169	Epstein-Barr virus infection	48	231	2.20428e-13	3.91259e-12	0.207792	ENSRNOG00000050183|ENSRNOG00000033235|ENSRNOG00000039744|ENSRNOG00000006384|ENSRNOG00000048951|ENSRNOG00000012160|ENSRNOG00000048914|ENSRNOG00000009385|ENSRNOG00000029386|ENSRNOG00000031090|ENSRNOG00000017787|ENSRNOG00000049517|ENSRNOG00000006094|ENSRNOG00000000723|ENSRNOG00000019742|ENSRNOG00000009912|ENSRNOG00000030712|ENSRNOG00000000763|ENSRNOG00000023258|ENSRNOG00000019907|ENSRNOG00000018488|…	rno:309603|rno:100360982|rno:414783|rno:297989|rno:414789|rno:25155|rno:687813|rno:298947|rno:24748|rno:368153|rno:306886|rno:683206|rno:25406|rno:309607|rno:25125|rno:79113|rno:24974|rno:24747|rno:81736|rno:316241|rno:171369|rno:25464|rno:679028|rno:310685|rno:85243|rno:414792|rno:308995|rno:81525|rno:414788|rno:497931|rno:54287|rno:309165|rno:24973|rno:309452|rno:314856|rno:25493|rno:24516|rno:…	309603|100360982|414783|297989|414789|25155|687813|298947|24748|368153|306886|683206|25406|309607|25125|79113|24974|24747|81736|316241|171369|25464|679028|310685|85243|414792|308995|81525|414788|497931|54287|309165|24973|309452|314856|25493|24516|311786|294228|690966|24973|500695|297767|309603|24750|414784|299827|25513|	http://www.genome.jp/kegg-bin/show_pathway?rno05169/rno:25464%09red/rno:309607%09red/rno:171369%09red/rno:316241%09red/rno:679028%09red/rno:24516%09red/rno:81525%09red/rno:297989%09red/rno:306886%09red/rno:414792%09red/rno:25155%09red/rno:309452%09red/rno:414783%09red/rno:25406%09red/rno:414784%09red/rno:299827%09red/rno:414789%09red/rno:414788%09red/rno:298947%09red/rno:100360982%09red/rno:68781…	.
KEGG PATHWAY	rno04145	Phagosome	41	200	1.75818e-11	1.81459e-10	0.205	ENSRNOG00000050183|ENSRNOG00000011877|ENSRNOG00000039744|ENSRNOG00000038999|ENSRNOG00000018568|ENSRNOG00000048951|ENSRNOG00000033215|ENSRNOG00000030712|ENSRNOG00000029386|ENSRNOG00000013014|ENSRNOG00000031090|ENSRNOG00000031607|ENSRNOG00000011796|ENSRNOG00000000723|ENSRNOG00000019728|ENSRNOG00000011891|ENSRNOG00000046663|ENSRNOG00000000763|ENSRNOG00000001480|ENSRNOG00000046834|ENSRNOG00000017220|…	rno:309603|rno:170921|rno:414783|rno:24973|rno:287709|rno:414789|rno:294270|rno:24974|rno:24748|rno:79129|rno:368153|rno:309603|rno:312705|rno:309607|rno:25021|rno:117596|rno:116591|rno:24747|rno:114553|rno:24232|rno:293650|rno:414784|rno:414792|rno:288779|rno:246118|rno:414788|rno:501854|rno:436582|rno:24973|rno:50654|rno:294269|rno:294228|rno:309621|rno:310553|rno:24811|rno:24812|rno:295631|rno…	309603|170921|414783|24973|287709|414789|294270|24974|24748|79129|368153|309603|312705|309607|25021|117596|116591|24747|114553|24232|293650|414784|414792|288779|246118|414788|501854|436582|24973|50654|294269|294228|309621|310553|24811|24812|295631|25304|498638|24750|309622|	http://www.genome.jp/kegg-bin/show_pathway?rno04145/rno:309603%09red/rno:293650%09red/rno:294270%09red/rno:116591%09red/rno:414792%09red/rno:295631%09red/rno:501854%09red/rno:414783%09red/rno:414784%09red/rno:414789%09red/rno:414788%09red/rno:25304%09red/rno:24811%09red/rno:312705%09red/rno:24812%09red/rno:287709%09red/rno:117596%09red/rno:309622%09red/rno:246118%09red/rno:294228%09red/rno:498638…	.
KEGG PATHWAY	rno04722	Neurotrophin signaling pathway	25	126	2.52419e-07	1.37859e-06	0.198413	ENSRNOG00000018839|ENSRNOG00000037134|ENSRNOG00000004726|ENSRNOG00000002879|ENSRNOG00000013953|ENSRNOG00000009389|ENSRNOG00000023258|ENSRNOG00000010176|ENSRNOG00000009385|ENSRNOG00000005809|ENSRNOG00000019907|ENSRNOG00000021817|ENSRNOG00000004226|ENSRNOG00000016346|ENSRNOG00000016384|ENSRNOG00000001425|ENSRNOG00000016571|ENSRNOG00000020063|ENSRNOG00000007048|ENSRNOG00000030888|ENSRNOG00000000299|…	rno:25054|rno:679845|rno:289014|rno:81751|rno:59109|rno:362491|rno:81736|rno:170851|rno:298947|rno:362456|rno:316241|rno:362418|rno:314870|rno:170538|rno:85243|rno:114203|rno:310738|rno:81525|rno:171337|rno:309165|rno:294515|rno:25493|rno:24516|rno:497931|rno:25513|	25054|679845|289014|81751|59109|362491|81736|170851|298947|362456|316241|362418|314870|170538|85243|114203|310738|81525|171337|309165|294515|25493|24516|497931|25513|	http://www.genome.jp/kegg-bin/show_pathway?rno04722/rno:316241%09red/rno:170538%09red/rno:24516%09red/rno:310738%09red/rno:81525%09red/rno:59109%09red/rno:25054%09red/rno:170851%09red/rno:679845%09red/rno:362491%09red/rno:289014%09red/rno:298947%09red/rno:362456%09red/rno:85243%09red/rno:362418%09red/rno:294515%09red/rno:25493%09red/rno:309165%09red/rno:114203%09red/rno:25513%09red/rno:171337%09r…	.
KEGG PATHWAY	rno04931	Insulin resistance	22	111	1.31804e-06	6.68434e-06	0.198198	ENSRNOG00000006388|ENSRNOG00000010574|ENSRNOG00000004473|ENSRNOG00000018170|ENSRNOG00000031312|ENSRNOG00000020812|ENSRNOG00000023258|ENSRNOG00000019742|ENSRNOG00000007284|ENSRNOG00000009385|ENSRNOG00000000837|ENSRNOG00000016346|ENSRNOG00000016384|ENSRNOG00000010278|ENSRNOG00000030888|ENSRNOG00000023428|ENSRNOG00000002946|ENSRNOG00000001269|ENSRNOG00000007390|ENSRNOG00000019812|ENSRNOG00000014254|…	rno:64035|rno:24697|rno:83516|rno:94172|rno:25625|rno:690987|rno:81736|rno:25125|rno:24778|rno:298947|rno:24835|rno:170538|rno:85243|rno:24498|rno:309165|rno:497931|rno:89829|rno:24669|rno:25493|rno:58851|rno:25757|rno:25513|	64035|24697|83516|94172|25625|690987|81736|25125|24778|298947|24835|170538|85243|24498|309165|497931|89829|24669|25493|58851|25757|25513|	http://www.genome.jp/kegg-bin/show_pathway?rno04931/rno:24697%09red/rno:170538%09red/rno:25625%09red/rno:64035%09red/rno:83516%09red/rno:24778%09red/rno:298947%09red/rno:24498%09red/rno:24835%09red/rno:58851%09red/rno:85243%09red/rno:690987%09red/rno:25493%09red/rno:309165%09red/rno:25757%09red/rno:25513%09red/rno:24669%09red/rno:25125%09red/rno:497931%09red/rno:81736%09red/rno:89829%09red/rno:94…	.
KEGG PATHWAY	rno05166	HTLV-I infection	58	295	5.86189e-15	1.79352e-13	0.19661	ENSRNOG00000020552|ENSRNOG00000050183|ENSRNOG00000018706|ENSRNOG00000039744|ENSRNOG00000018488|ENSRNOG00000048951|ENSRNOG00000033215|ENSRNOG00000014060|ENSRNOG00000029386|ENSRNOG00000031090|ENSRNOG00000042905|ENSRNOG00000009882|ENSRNOG00000031312|ENSRNOG00000010549|ENSRNOG00000002244|ENSRNOG00000000723|ENSRNOG00000007284|ENSRNOG00000030712|ENSRNOG00000000763|ENSRNOG00000023258|ENSRNOG00000026805|…	rno:25445|rno:309603|rno:690369|rno:414783|rno:171369|rno:414789|rno:294270|rno:25482|rno:24748|rno:368153|rno:414784|rno:24674|rno:25625|rno:24230|rno:25267|rno:309607|rno:24778|rno:24974|rno:24747|rno:81736|rno:116630|rno:25464|rno:117022|rno:298947|rno:24516|rno:294269|rno:116466|rno:85243|rno:81810|rno:24498|rno:414792|rno:308995|rno:309165|rno:414788|rno:497931|rno:58868|rno:140924|rno:25620…	25445|309603|690369|414783|171369|414789|294270|25482|24748|368153|414784|24674|25625|24230|25267|309607|24778|24974|24747|81736|116630|25464|117022|298947|24516|294269|116466|85243|81810|24498|414792|308995|309165|414788|497931|58868|140924|25620|84426|293144|24973|24835|309452|29241|498982|25493|100360982|25361|294228|309621|24973|58919|315196|309603|24750|309622|25389|25513|	http://www.genome.jp/kegg-bin/show_pathway?rno05166/rno:414788%09red/rno:117022%09red/rno:171369%09red/rno:298947%09red/rno:81810%09red/rno:24516%09red/rno:25482%09red/rno:309622%09red/rno:25620%09red/rno:29241%09red/rno:85243%09red/rno:25625%09red/rno:24747%09red/rno:116630%09red/rno:309452%09red/rno:25389%09red/rno:25361%09red/rno:414783%09red/rno:140924%09red/rno:315196%09red/rno:414784%09red/…	.
KEGG PATHWAY	rno05202	Transcriptional misregulation in cancer	33	176	1.09901e-08	7.09359e-08	0.1875	ENSRNOG00000006532|ENSRNOG00000018488|ENSRNOG00000036678|ENSRNOG00000048914|ENSRNOG00000007079|ENSRNOG00000009605|ENSRNOG00000013953|ENSRNOG00000012208|ENSRNOG00000012811|ENSRNOG00000023258|ENSRNOG00000008645|ENSRNOG00000001976|ENSRNOG00000008400|ENSRNOG00000019728|ENSRNOG00000009401|ENSRNOG00000020792|ENSRNOG00000026805|ENSRNOG00000017539|ENSRNOG00000047606|ENSRNOG00000005731|ENSRNOG00000001785|…	rno:117056|rno:171369|rno:691026|rno:687813|rno:24553|rno:317376|rno:59109|rno:25713|rno:311331|rno:81736|rno:24484|rno:156435|rno:315713|rno:25021|rno:362176|rno:360635|rno:116630|rno:81687|rno:170929|rno:78971|rno:303828|rno:81810|rno:116663|rno:24498|rno:309165|rno:24253|rno:314856|rno:304005|rno:25692|rno:60661|rno:303836|rno:171045|rno:117022|	117056|171369|691026|687813|24553|317376|59109|25713|311331|81736|24484|156435|315713|25021|362176|360635|116630|81687|170929|78971|303828|81810|116663|24498|309165|24253|314856|304005|25692|60661|303836|171045|117022|	http://www.genome.jp/kegg-bin/show_pathway?rno05202/rno:60661%09red/rno:691026%09red/rno:171369%09red/rno:24553%09red/rno:117056%09red/rno:81810%09red/rno:59109%09red/rno:116630%09red/rno:81687%09red/rno:303828%09red/rno:117022%09red/rno:156435%09red/rno:24498%09red/rno:687813%09red/rno:360635%09red/rno:315713%09red/rno:171045%09red/rno:24484%09red/rno:25713%09red/rno:317376%09red/rno:309165%09re…	.
KEGG PATHWAY	rno05205	Proteoglycans in cancer	37	208	5.05352e-09	3.50048e-08	0.177885	ENSRNOG00000011877|ENSRNOG00000043120|ENSRNOG00000002188|ENSRNOG00000014060|ENSRNOG00000005032|ENSRNOG00000007079|ENSRNOG00000019142|ENSRNOG00000010176|ENSRNOG00000019742|ENSRNOG00000007027|ENSRNOG00000009385|ENSRNOG00000038881|ENSRNOG00000006450|ENSRNOG00000017539|ENSRNOG00000008292|ENSRNOG00000004303|ENSRNOG00000014385|ENSRNOG00000016384|ENSRNOG00000020355|ENSRNOG00000023428|ENSRNOG00000026651|…	rno:170921|rno:368128|rno:64537|rno:25482|rno:304813|rno:24553|rno:246097|rno:170851|rno:25125|rno:24446|rno:298947|rno:288077|rno:24337|rno:81687|rno:29560|rno:25358|rno:116466|rno:85243|rno:59327|rno:497931|rno:25679|rno:116689|rno:89830|rno:84426|rno:58868|rno:24835|rno:314856|rno:58919|rno:310553|rno:81678|rno:315196|rno:25406|rno:24669|rno:171136|rno:83785|rno:24771|rno:25513|	170921|368128|64537|25482|304813|24553|246097|170851|25125|24446|298947|288077|24337|81687|29560|25358|116466|85243|59327|497931|25679|116689|89830|84426|58868|24835|314856|58919|310553|81678|315196|25406|24669|171136|83785|24771|25513|	http://www.genome.jp/kegg-bin/show_pathway?rno05205/rno:24553%09red/rno:25482%09red/rno:304813%09red/rno:171136%09red/rno:81687%09red/rno:170851%09red/rno:24771%09red/rno:25406%09red/rno:368128%09red/rno:315196%09red/rno:59327%09red/rno:246097%09red/rno:298947%09red/rno:24835%09red/rno:24337%09red/rno:116466%09red/rno:89830%09red/rno:25679%09red/rno:85243%09red/rno:310553%09red/rno:58919%09red/rn…	.
KEGG PATHWAY	rno04014	Ras signaling pathway	39	232	7.86389e-09	5.19382e-08	0.168103	ENSRNOG00000002657|ENSRNOG00000014025|ENSRNOG00000033316|ENSRNOG00000018568|ENSRNOG00000012278|ENSRNOG00000037134|ENSRNOG00000001431|ENSRNOG00000005854|ENSRNOG00000019598|ENSRNOG00000007079|ENSRNOG00000010219|ENSRNOG00000021206|ENSRNOG00000009425|ENSRNOG00000009222|ENSRNOG00000023258|ENSRNOG00000010176|ENSRNOG00000007027|ENSRNOG00000016945|ENSRNOG00000009385|ENSRNOG00000007925|ENSRNOG00000007447|…	rno:24653|rno:192213|rno:302415|rno:287709|rno:25443|rno:679845|rno:288589|rno:89807|rno:83785|rno:24553|rno:29622|rno:24913|rno:29348|rno:366492|rno:81736|rno:170851|rno:24446|rno:29692|rno:298947|rno:296078|rno:311341|rno:25267|rno:85243|rno:65032|rno:114110|rno:310738|rno:114120|rno:288779|rno:309165|rno:171337|rno:85311|rno:78965|rno:25482|rno:497931|rno:301348|rno:29354|rno:29434|rno:299827|…	24653|192213|302415|287709|25443|679845|288589|89807|83785|24553|29622|24913|29348|366492|81736|170851|24446|29692|298947|296078|311341|25267|85243|65032|114110|310738|114120|288779|309165|171337|85311|78965|25482|497931|301348|29354|29434|299827|25513|	http://www.genome.jp/kegg-bin/show_pathway?rno04014/rno:366492%09red/rno:24553%09red/rno:114120%09red/rno:311341%09red/rno:310738%09red/rno:301348%09red/rno:29622%09red/rno:170851%09red/rno:679845%09red/rno:299827%09red/rno:114110%09red/rno:25443%09red/rno:288589%09red/rno:24653%09red/rno:287709%09red/rno:296078%09red/rno:25482%09red/rno:29692%09red/rno:24913%09red/rno:85243%09red/rno:309165%09re…	.
KEGG PATHWAY	rno05200	Pathways in cancer	67	400	4.34822e-14	1.12263e-12	0.1675	ENSRNOG00000012331|ENSRNOG00000002525|ENSRNOG00000000599|ENSRNOG00000011877|ENSRNOG00000004276|ENSRNOG00000032353|ENSRNOG00000004890|ENSRNOG00000012278|ENSRNOG00000048914|ENSRNOG00000016242|ENSRNOG00000005404|ENSRNOG00000019598|ENSRNOG00000007079|ENSRNOG00000008049|ENSRNOG00000042254|ENSRNOG00000001304|ENSRNOG00000013953|ENSRNOG00000009425|ENSRNOG00000019142|ENSRNOG00000023258|ENSRNOG00000010176|…	rno:64044|rno:29527|rno:309816|rno:170921|rno:360606|rno:300339|rno:29241|rno:25443|rno:687813|rno:58868|rno:29434|rno:83785|rno:24553|rno:60661|rno:102547607|rno:309696|rno:59109|rno:29348|rno:246097|rno:81736|rno:170851|rno:81663|rno:25125|rno:24446|rno:24778|rno:298947|rno:29452|rno:81687|rno:29560|rno:78971|rno:24599|rno:116466|rno:25124|rno:29622|rno:85243|rno:81810|rno:303634|rno:24874|rno:…	64044|29527|309816|170921|360606|300339|29241|25443|687813|58868|29434|83785|24553|60661|102547607|309696|59109|29348|246097|81736|170851|81663|25125|24446|24778|298947|29452|81687|29560|78971|24599|116466|25124|29622|85243|81810|303634|24874|24498|114120|29373|309165|497931|25245|497963|81509|89830|84426|54702|300338|309452|314856|25267|25493|24516|311786|58919|24337|81752|308913|25094|315713|31…	http://www.genome.jp/kegg-bin/show_pathway?rno05200/rno:60661%09red/rno:24553%09red/rno:114120%09red/rno:24337%09red/rno:81810%09red/rno:24516%09red/rno:29241%09red/rno:29452%09red/rno:171136%09red/rno:81509%09red/rno:102547607%09red/rno:81687%09red/rno:29622%09red/rno:309452%09red/rno:303634%09red/rno:170851%09red/rno:315196%09red/rno:24874%09red/rno:24778%09red/rno:246097%09red/rno:25443%09red/…	.
KEGG PATHWAY	rno04010	MAPK signaling pathway	41	259	1.49395e-08	9.02726e-08	0.158301	ENSRNOG00000002657|ENSRNOG00000018839|ENSRNOG00000004649|ENSRNOG00000033235|ENSRNOG00000014025|ENSRNOG00000004575|ENSRNOG00000012278|ENSRNOG00000014061|ENSRNOG00000014060|ENSRNOG00000004003|ENSRNOG00000001235|ENSRNOG00000019308|ENSRNOG00000008936|ENSRNOG00000021581|ENSRNOG00000009882|ENSRNOG00000013953|ENSRNOG00000031312|ENSRNOG00000009425|ENSRNOG00000019142|ENSRNOG00000023258|ENSRNOG00000010176|…	rno:24653|rno:25054|rno:24494|rno:100360982|rno:192213|rno:24493|rno:25443|rno:171109|rno:25482|rno:63995|rno:81663|rno:25388|rno:313022|rno:310533|rno:24674|rno:59109|rno:25625|rno:29348|rno:246097|rno:81736|rno:170851|rno:114862|rno:311341|rno:25267|rno:81810|rno:116663|rno:310738|rno:114120|rno:309165|rno:171337|rno:24835|rno:309452|rno:116596|rno:140926|rno:24516|rno:311786|rno:25387|rno:6066…	24653|25054|24494|100360982|192213|24493|25443|171109|25482|63995|81663|25388|313022|310533|24674|59109|25625|29348|246097|81736|170851|114862|311341|25267|81810|116663|310738|114120|309165|171337|24835|309452|116596|140926|24516|311786|25387|60661|289014|117022|29434|	http://www.genome.jp/kegg-bin/show_pathway?rno04010/rno:60661%09red/rno:29434%09red/rno:81810%09red/rno:24516%09red/rno:310738%09red/rno:59109%09red/rno:25625%09red/rno:25387%09red/rno:25388%09red/rno:25054%09red/rno:170851%09red/rno:24494%09red/rno:24493%09red/rno:140926%09red/rno:246097%09red/rno:25443%09red/rno:289014%09red/rno:24653%09red/rno:24674%09red/rno:24835%09red/rno:100360982%09red/rn…	.
KEGG PATHWAY	rno04510	Focal adhesion	32	206	7.92444e-07	4.09189e-06	0.15534	ENSRNOG00000011877|ENSRNOG00000014025|ENSRNOG00000037134|ENSRNOG00000019598|ENSRNOG00000007079|ENSRNOG00000019688|ENSRNOG00000010176|ENSRNOG00000007027|ENSRNOG00000009385|ENSRNOG00000007905|ENSRNOG00000007925|ENSRNOG00000005731|ENSRNOG00000004276|ENSRNOG00000015733|ENSRNOG00000016384|ENSRNOG00000012208|ENSRNOG00000002511|ENSRNOG00000007048|ENSRNOG00000006450|ENSRNOG00000002244|ENSRNOG00000006569|…	rno:170921|rno:192213|rno:679845|rno:83785|rno:24553|rno:307483|rno:170851|rno:24446|rno:298947|rno:81008|rno:296078|rno:78971|rno:360606|rno:50685|rno:85243|rno:25713|rno:114110|rno:171337|rno:24337|rno:25267|rno:362800|rno:24669|rno:24516|rno:497931|rno:58919|rno:309816|rno:362285|rno:60371|rno:25304|rno:24477|rno:304813|rno:25513|	170921|192213|679845|83785|24553|307483|170851|24446|298947|81008|296078|78971|360606|50685|85243|25713|114110|171337|24337|25267|362800|24669|24516|497931|58919|309816|362285|60371|25304|24477|304813|25513|	http://www.genome.jp/kegg-bin/show_pathway?rno04510/rno:24553%09red/rno:24516%09red/rno:304813%09red/rno:170851%09red/rno:679845%09red/rno:114110%09red/rno:298947%09red/rno:25304%09red/rno:296078%09red/rno:50685%09red/rno:24337%09red/rno:307483%09red/rno:362285%09red/rno:85243%09red/rno:60371%09red/rno:58919%09red/rno:24446%09red/rno:25713%09red/rno:25513%09red/rno:171337%09red/rno:83785%09red/rn…	.
KEGG PATHWAY	rno04144	Endocytosis	44	290	1.38483e-08	8.54984e-08	0.151724	ENSRNOG00000050183|ENSRNOG00000039744|ENSRNOG00000018568|ENSRNOG00000031090|ENSRNOG00000019435|ENSRNOG00000029386|ENSRNOG00000019308|ENSRNOG00000048951|ENSRNOG00000048089|ENSRNOG00000013953|ENSRNOG00000002244|ENSRNOG00000033835|ENSRNOG00000008400|ENSRNOG00000030712|ENSRNOG00000000763|ENSRNOG00000000795|ENSRNOG00000004322|ENSRNOG00000008331|ENSRNOG00000001460|ENSRNOG00000013265|ENSRNOG00000045531|…	rno:309603|rno:414783|rno:287709|rno:368153|rno:171381|rno:24748|rno:25388|rno:414789|rno:140940|rno:59109|rno:25267|rno:140694|rno:315713|rno:24974|rno:24747|rno:24750|rno:84357|rno:314690|rno:308178|rno:81810|rno:498650|rno:360605|rno:140940|rno:414792|rno:309607|rno:288779|rno:414788|rno:362279|rno:140924|rno:306380|rno:24973|rno:500906|rno:314856|rno:25387|rno:294228|rno:684122|rno:24973|rno:…	309603|414783|287709|368153|171381|24748|25388|414789|140940|59109|25267|140694|315713|24974|24747|24750|84357|314690|308178|81810|498650|360605|140940|414792|309607|288779|414788|362279|140924|306380|24973|500906|314856|25387|294228|684122|24973|309603|300791|171136|287443|414784|687208|24553|	http://www.genome.jp/kegg-bin/show_pathway?rno04144/rno:171381%09red/rno:362279%09red/rno:24553%09red/rno:81810%09red/rno:300791%09red/rno:287443%09red/rno:171136%09red/rno:414792%09red/rno:140940%09red/rno:25388%09red/rno:414783%09red/rno:140924%09red/rno:414784%09red/rno:314690%09red/rno:684122%09red/rno:414788%09red/rno:287709%09red/rno:500906%09red/rno:315713%09red/rno:687208%09red/rno:294228…	.
KEGG PATHWAY	rno04151	PI3K-Akt signaling pathway	47	336	4.20739e-08	2.43857e-07	0.139881	ENSRNOG00000011815|ENSRNOG00000009822|ENSRNOG00000011877|ENSRNOG00000012278|ENSRNOG00000002244|ENSRNOG00000005854|ENSRNOG00000019598|ENSRNOG00000007079|ENSRNOG00000015547|ENSRNOG00000045668|ENSRNOG00000008525|ENSRNOG00000020812|ENSRNOG00000009425|ENSRNOG00000009222|ENSRNOG00000023258|ENSRNOG00000010176|ENSRNOG00000007027|ENSRNOG00000009385|ENSRNOG00000007905|ENSRNOG00000012153|ENSRNOG00000016551|…	rno:29517|rno:310553|rno:170921|rno:25443|rno:25267|rno:89807|rno:83785|rno:24553|rno:24514|rno:686326|rno:25610|rno:690987|rno:29348|rno:366492|rno:81736|rno:170851|rno:24446|rno:298947|rno:81008|rno:81758|rno:64547|rno:360606|rno:310132|rno:85243|rno:25713|rno:114110|rno:310738|rno:114120|rno:25155|rno:140942|rno:497931|rno:140924|rno:78965|rno:309165|rno:362800|rno:288264|rno:314856|rno:498982…	29517|310553|170921|25443|25267|89807|83785|24553|24514|686326|25610|690987|29348|366492|81736|170851|24446|298947|81008|81758|64547|360606|310132|85243|25713|114110|310738|114120|25155|140942|497931|140924|78965|309165|362800|288264|314856|498982|294515|58919|309816|362285|24498|25304|24477|25084|25513|	http://www.genome.jp/kegg-bin/show_pathway?rno04151/rno:366492%09red/rno:24553%09red/rno:114120%09red/rno:24514%09red/rno:310738%09red/rno:24477%09red/rno:140942%09red/rno:25155%09red/rno:170851%09red/rno:29517%09red/rno:140924%09red/rno:310132%09red/rno:114110%09red/rno:25443%09red/rno:298947%09red/rno:24498%09red/rno:25304%09red/rno:64547%09red/rno:686326%09red/rno:498982%09red/rno:78965%09red/…	.
KEGG PATHWAY	rno01100	Metabolic pathways	135	1308	1.78903e-11	1.81459e-10	0.103211	ENSRNOG00000007827|ENSRNOG00000009373|ENSRNOG00000006388|ENSRNOG00000026519|ENSRNOG00000018522|ENSRNOG00000009982|ENSRNOG00000023778|ENSRNOG00000016265|ENSRNOG00000015781|ENSRNOG00000019843|ENSRNOG00000000609|ENSRNOG00000015076|ENSRNOG00000017163|ENSRNOG00000030224|ENSRNOG00000045738|ENSRNOG00000018630|ENSRNOG00000000122|ENSRNOG00000007951|ENSRNOG00000007081|ENSRNOG00000018736|ENSRNOG00000016691|…	rno:84683|rno:24533|rno:64035|rno:100364062|rno:140547|rno:290029|rno:306860|rno:94340|rno:295430|rno:64445|rno:171458|rno:312495|rno:60416|rno:24383|rno:29223|rno:24383|rno:24184|rno:313878|rno:497811|rno:361676|rno:365699|rno:436582|rno:291824|rno:114554|rno:300668|rno:81677|rno:727679|rno:25283|rno:25659|rno:29527|rno:368128|rno:25060|rno:83472|rno:689374|rno:301517|rno:297508|rno:24957|rno:19…	84683|24533|64035|100364062|140547|290029|306860|94340|295430|64445|171458|312495|60416|24383|29223|24383|24184|313878|497811|361676|365699|436582|291824|114554|300668|81677|727679|25283|25659|29527|368128|25060|83472|689374|301517|297508|24957|192270|407764|24383|310685|366473|25244|312828|282636|24959|497963|81639|286921|25059|291437|301221|691221|29711|81506|59103|315085|619580|114104|300886|2…	http://www.genome.jp/kegg-bin/show_pathway?rno01100/rno:293650%09red/rno:310773%09red/rno:83472%09red/rno:25741%09red/rno:292804%09red/rno:83578%09red/rno:313878%09red/rno:24599%09red/rno:116568%09red/rno:83585%09red/rno:311865%09red/rno:691221%09red/rno:313997%09red/rno:297508%09red/rno:309312%09red/rno:690966%09red/rno:24333%09red/rno:24334%09red/rno:24383%09red/rno:81639%09red/rno:25288%09red/…	.

## Sheet: GeneID_to_GeneName_Figure-5A
Top 10 KEGG pathways enriched with upregulated DEG (Figure 5A)		1		2		3		4		5		6		7		8		9		10
	KEGG_PathwayID	rno04668		rno04066		rno05164		rno05168		rno04210		rno04060		rno04630		rno04722		rno04370		rno05200
	Description	TNF signaling pathway		HIF-1 signaling pathway		Influenza A		Herpes simplex infection		Apoptosis		Cytokine-cytokine receptor interaction		Jak-STAT signaling pathway		Neurotrophin signaling pathway		VEGF signaling pathway		Pathways in cancer
	DEG denominator	ENSMBL_ID	Gene_Name	ENSMBL_ID	Gene_Name	ENSMBL_ID	Gene_Name	ENSMBL_ID	Gene_Name	ENSMBL_ID	Gene_Name	ENSMBL_ID	Gene_Name	ENSMBL_ID	Gene_Name	ENSMBL_ID	Gene_Name	ENSMBL_ID	Gene_Name	ENSMBL_ID	Gene_Name
	UP_DEG_List ---->>	ENSRNOG00000012331	Casp8	ENSRNOG00000009373	RGD1562690	ENSRNOG00000004575	Il1a	ENSRNOG00000012331	Casp8	ENSRNOG00000012331	Casp8	ENSRNOG00000004575	Il1a	ENSRNOG00000018706	Il15ra	ENSRNOG00000018839	Ntrk2	ENSRNOG00000002657	Pla2g4a	ENSRNOG00000012331	Casp8
		ENSRNOG00000002525	Ptgs2	ENSRNOG00000001214	Pfkl	ENSRNOG00000004649	Il1b	ENSRNOG00000004649	Il1b	ENSRNOG00000000477	Daxx	ENSRNOG00000004649	Il1b	ENSRNOG00000000529	Pim1	ENSRNOG00000037134	Shc4	ENSRNOG00000002525	Ptgs2	ENSRNOG00000002525	Ptgs2
		ENSRNOG00000004649	Il1b	ENSRNOG00000001517	Pdk1	ENSRNOG00000002341	Trim25	ENSRNOG00000007159	Ccl2	ENSRNOG00000014064	Ctsh	ENSRNOG00000018706	Il15ra	ENSRNOG00000013170	Il13ra1	ENSRNOG00000004726	Mapkapk2	ENSRNOG00000048172	Rac3	ENSRNOG00000000599	Lama4
		ENSRNOG00000042560	Bag4	ENSRNOG00000018911	Pfkfb3	ENSRNOG00000006384	Ddx58	ENSRNOG00000039744	RT1-CE4	ENSRNOG00000000485	Bak1	ENSRNOG00000018488	Cd40	ENSRNOG00000015547	--	ENSRNOG00000002879	Psen2	ENSRNOG00000010176	Map2k1	ENSRNOG00000011877	--
		ENSRNOG00000010602	Birc2	ENSRNOG00000017895	Eno1	ENSRNOG00000033215	RT1-Db1	ENSRNOG00000006384	Ddx58	ENSRNOG00000048914	Traf1	ENSRNOG00000011406	Ccl4	ENSRNOG00000045668	Ifnar2	ENSRNOG00000013953	Ntrk1	ENSRNOG00000016384	Pik3cb	ENSRNOG00000004276	Itga3
		ENSRNOG00000016378	Map3k8	ENSRNOG00000005053	Egln3	ENSRNOG00000009385	Pik3cg	ENSRNOG00000048951	LOC100364500	ENSRNOG00000021157	Ctss	ENSRNOG00000006934	Acvr1b	ENSRNOG00000026805	Csf2	ENSRNOG00000009389	Ripk2	ENSRNOG00000009338	Kras	ENSRNOG00000032353	Mmp1
		ENSRNOG00000042353	Mlkl	ENSRNOG00000005854	Angpt1	ENSRNOG00000007372	Casp1	ENSRNOG00000048914	Traf1	ENSRNOG00000012865	Parp3	ENSRNOG00000008930	Tnfsf15	ENSRNOG00000008525	Csf3	ENSRNOG00000023258	Nfkb1	ENSRNOG00000007447	Pla2g4b	ENSRNOG00000004890	Adcy8
		ENSRNOG00000048914	Traf1	ENSRNOG00000026235	Hk3	ENSRNOG00000020744	Adar	ENSRNOG00000032844	RT1-Da	ENSRNOG00000017787	Ripk1	ENSRNOG00000026647	Cxcl16	ENSRNOG00000019478	Irf9	ENSRNOG00000010176	Map2k1	ENSRNOG00000009385	Pik3cg	ENSRNOG00000012278	Fgf10
		ENSRNOG00000049517	Tnfaip3	ENSRNOG00000019598	Vegfa	ENSRNOG00000001369	Oas1a	ENSRNOG00000029386	RT1-N2	ENSRNOG00000050697	Ctsz	ENSRNOG00000019598	Vegfa	ENSRNOG00000013963	Il6st	ENSRNOG00000009385	Pik3cg	ENSRNOG00000000145	Pik3r3	ENSRNOG00000048914	Traf1
		ENSRNOG00000002792	Cxcl2	ENSRNOG00000006450	Erbb2	ENSRNOG00000015547	--	ENSRNOG00000025100	Ikbke	ENSRNOG00000013953	Ntrk1	ENSRNOG00000007079	--	ENSRNOG00000019742	Stat3	ENSRNOG00000005809	Arhgdib	ENSRNOG00000010626	Sphk1	ENSRNOG00000016242	Fzd1
		ENSRNOG00000002946	Socs3	ENSRNOG00000008262	--	ENSRNOG00000048315	Eif2ak2	ENSRNOG00000001369	Oas1a	ENSRNOG00000031312	Tnfrsf1a	ENSRNOG00000011205	Ccl3	ENSRNOG00000017453	Ptpn2	ENSRNOG00000019907	Nfkbie	ENSRNOG00000023428	Pik3r5	ENSRNOG00000005404	Rasgrp1
		ENSRNOG00000017787	Ripk1	ENSRNOG00000023647	--	ENSRNOG00000011352	Furin	ENSRNOG00000015547	--	ENSRNOG00000019142	Fas	ENSRNOG00000013170	Il13ra1	ENSRNOG00000009385	Pik3cg	ENSRNOG00000021817	Irak2	ENSRNOG00000023546	Hspb1	ENSRNOG00000019598	Vegfa
		ENSRNOG00000031312	Tnfrsf1a	ENSRNOG00000010208	Timp1	ENSRNOG00000019675	Pycard	ENSRNOG00000000477	Daxx	ENSRNOG00000023258	Nfkb1	ENSRNOG00000042254	--	ENSRNOG00000002568	Socs1	ENSRNOG00000004226	Irak3	ENSRNOG00000004726	Mapkapk2	ENSRNOG00000007079	--
		ENSRNOG00000019142	Fas	ENSRNOG00000023258	Nfkb1	ENSRNOG00000013634	Myd88	ENSRNOG00000031090	RT1-CE7	ENSRNOG00000010176	Map2k1	ENSRNOG00000031312	Tnfrsf1a	ENSRNOG00000014079	Stat4	ENSRNOG00000016346	Prkcd	ENSRNOG00000019598	Vegfa	ENSRNOG00000008049	Max
		ENSRNOG00000023258	Nfkb1	ENSRNOG00000010176	Map2k1	ENSRNOG00000006227	Ifih1	ENSRNOG00000019050	Ifit1	ENSRNOG00000009385	Pik3cg	ENSRNOG00000002244	Pdgfra	ENSRNOG00000033192	Osmr	ENSRNOG00000016384	Pik3cb	ENSRNOG00000009882	Ppp3ca	ENSRNOG00000042254	--
		ENSRNOG00000022256	Cxcl10	ENSRNOG00000019742	Stat3	ENSRNOG00000031312	Tnfrsf1a	ENSRNOG00000013634	Myd88	ENSRNOG00000047606	Bcl2a1	ENSRNOG00000019142	Fas	ENSRNOG00000016384	Pik3cb	ENSRNOG00000001425	Sh2b2	ENSRNOG00000018903	Pik3r1	ENSRNOG00000001304	Bcr
		ENSRNOG00000007002	Lif	ENSRNOG00000007284	Slc2a1	ENSRNOG00000049282	Oas2	ENSRNOG00000050183	RT1-CE1	ENSRNOG00000005731	Birc3	ENSRNOG00000022256	Cxcl10	ENSRNOG00000010278	Il6	ENSRNOG00000016571	Ngf			ENSRNOG00000013953	Ntrk1
		ENSRNOG00000014124	Nod2	ENSRNOG00000009385	Pik3cg	ENSRNOG00000019142	Fas	ENSRNOG00000006227	Ifih1	ENSRNOG00000016551	Bcl2l11	ENSRNOG00000013963	Il6st	ENSRNOG00000012074	Ifngr1	ENSRNOG00000020063	Nfkbib			ENSRNOG00000009425	Fgf7
		ENSRNOG00000009385	Pik3cg	ENSRNOG00000014534	AC128859.1	ENSRNOG00000023258	Nfkb1	ENSRNOG00000031312	Tnfrsf1a	ENSRNOG00000016384	Pik3cb	ENSRNOG00000007002	Lif	ENSRNOG00000023428	Pik3r5	ENSRNOG00000007048	Rap1b			ENSRNOG00000019142	Fas
		ENSRNOG00000026805	Csf2	ENSRNOG00000008292	Hif1a	ENSRNOG00000022256	Cxcl10	ENSRNOG00000049282	Oas2	ENSRNOG00000013269	Tnfsf10	ENSRNOG00000007027	Hgf	ENSRNOG00000000187	Csf2rb	ENSRNOG00000030888	Rela			ENSRNOG00000023258	Nfkb1
		ENSRNOG00000017539	Mmp9	ENSRNOG00000005474	--	ENSRNOG00000008400	Pml	ENSRNOG00000019142	Fas	ENSRNOG00000016571	Ngf	ENSRNOG00000015062	--	ENSRNOG00000003954	Il2rg	ENSRNOG00000000299	Foxo3			ENSRNOG00000010176	Map2k1
		ENSRNOG00000042838	Junb	ENSRNOG00000030224	AABR07030729.1	ENSRNOG00000032844	RT1-Da	ENSRNOG00000000723	RT1-CE5	ENSRNOG00000030888	Rela	ENSRNOG00000022298	Cxcl11	ENSRNOG00000002946	Socs3	ENSRNOG00000007390	Nfkbia			ENSRNOG00000001235	Gna12
		ENSRNOG00000020679	Icam1	ENSRNOG00000049980	--	ENSRNOG00000001976	Tmprss2	ENSRNOG00000045668	Ifnar2	ENSRNOG00000023428	Pik3r5	ENSRNOG00000026805	Csf2	ENSRNOG00000019216	Il12rb1	ENSRNOG00000026293	Jun			ENSRNOG00000019742	Stat3
		ENSRNOG00000005731	Birc3	ENSRNOG00000018630	Gapdh	ENSRNOG00000021726	Tlr3	ENSRNOG00000008400	Pml	ENSRNOG00000000187	Csf2rb	ENSRNOG00000008525	Csf3	ENSRNOG00000028594	Ifnar1	ENSRNOG00000023428	Pik3r5			ENSRNOG00000007027	Hgf
		ENSRNOG00000007159	Ccl2	ENSRNOG00000016384	Pik3cb	ENSRNOG00000017414	Irf7	ENSRNOG00000030712	RT1-A2	ENSRNOG00000033434	Casp12	ENSRNOG00000015668	Ccl19	ENSRNOG00000031081	Stat2	ENSRNOG00000018903	Pik3r1			ENSRNOG00000007284	Slc2a1
		ENSRNOG00000002470	Ifi47	ENSRNOG00000013009	Ldha	ENSRNOG00000004249	Tlr7	ENSRNOG00000000763	RT1-M3-1	ENSRNOG00000026651	--	ENSRNOG00000002511	Flt4	ENSRNOG00000020918	Ccnd1					ENSRNOG00000009385	Pik3cg
		ENSRNOG00000016384	Pik3cb	ENSRNOG00000010278	Il6	ENSRNOG00000020679	Icam1	ENSRNOG00000023258	Nfkb1	ENSRNOG00000010331	Ctsb	ENSRNOG00000045668	Ifnar2	ENSRNOG00000007002	Lif					ENSRNOG00000021318	Epas1
		ENSRNOG00000020465	Ripk3	ENSRNOG00000010258	Vhl	ENSRNOG00000019478	Irf9	ENSRNOG00000021726	Tlr3	ENSRNOG00000000837	Tnf	ENSRNOG00000028594	Ifnar1	ENSRNOG00000029543	Cish					ENSRNOG00000017539	Mmp9
		ENSRNOG00000002802	Cxcl1	ENSRNOG00000012074	Ifngr1	ENSRNOG00000045668	Ifnar2	ENSRNOG00000017414	Irf7	ENSRNOG00000016836	--	ENSRNOG00000033192	Osmr	ENSRNOG00000032973	Il13ra2					ENSRNOG00000008292	Hif1a
		ENSRNOG00000010278	Il6	ENSRNOG00000030888	Rela	ENSRNOG00000007159	Ccl2	ENSRNOG00000001269	Ppp1cc	ENSRNOG00000007390	Nfkbia	ENSRNOG00000013265	Tgfbr2	ENSRNOG00000014294	Ptpn6					ENSRNOG00000005731	Birc3
		ENSRNOG00000016575	Tnfrsf1b	ENSRNOG00000023428	Pik3r5	ENSRNOG00000014079	Stat4	ENSRNOG00000019478	Irf9	ENSRNOG00000026293	Jun	ENSRNOG00000000239	Ccl7	ENSRNOG00000015441	Il4r					ENSRNOG00000049980	--
		ENSRNOG00000030888	Rela	ENSRNOG00000011023	--	ENSRNOG00000016384	Pik3cb	ENSRNOG00000026293	Jun	ENSRNOG00000006238	Traf2	ENSRNOG00000013269	Tnfsf10	ENSRNOG00000001713	LOC100360218					ENSRNOG00000014385	Wnt2b
		ENSRNOG00000016326	Cx3cl1	ENSRNOG00000013141	Eno2	ENSRNOG00000003170	Nlrp3	ENSRNOG00000014079	Stat4	ENSRNOG00000008022	Apaf1	ENSRNOG00000010278	Il6	ENSRNOG00000018903	Pik3r1					ENSRNOG00000014079	Stat4
		ENSRNOG00000006238	Traf2	ENSRNOG00000006116	Hk2	ENSRNOG00000013269	Tnfsf10	ENSRNOG00000018730	Nectin2	ENSRNOG00000001804	Itpr2	ENSRNOG00000016575	Tnfrsf1b							ENSRNOG00000010219	Ralgds
		ENSRNOG00000010176	Map2k1	ENSRNOG00000046891	Hk1	ENSRNOG00000010278	Il6	ENSRNOG00000002946	Socs3	ENSRNOG00000010602	Birc2	ENSRNOG00000016326	Cx3cl1							ENSRNOG00000016384	Pik3cb
		ENSRNOG00000049393	--	ENSRNOG00000002467	--	ENSRNOG00000001372	--	ENSRNOG00000042905	RT1-T24-4	ENSRNOG00000012439	Bid	ENSRNOG00000000187	Csf2rb							ENSRNOG00000013265	Tgfbr2
		ENSRNOG00000018659	Csf1	ENSRNOG00000019773	Egln1	ENSRNOG00000012074	Ifngr1	ENSRNOG00000046834	C3	ENSRNOG00000012473	Cflar	ENSRNOG00000012074	Ifngr1							ENSRNOG00000036745	Gna13
		ENSRNOG00000000837	Tnf	ENSRNOG00000014117	Hmox1	ENSRNOG00000020063	Nfkbib	ENSRNOG00000010278	Il6	ENSRNOG00000018903	Pik3r1	ENSRNOG00000003954	Il2rg							ENSRNOG00000010258	Vhl
		ENSRNOG00000015027	Il18r1	ENSRNOG00000018903	Pik3r1	ENSRNOG00000023428	Pik3r5	ENSRNOG00000001372	--			ENSRNOG00000018659	Csf1							ENSRNOG00000010278	Il6
		ENSRNOG00000016836	--			ENSRNOG00000010176	Map2k1	ENSRNOG00000050210	RT1-CE10			ENSRNOG00000036942	Tnfrsf9							ENSRNOG00000050231	Gng12
		ENSRNOG00000007390	Nfkbia			ENSRNOG00000002659	Ciita	ENSRNOG00000048315	Eif2ak2			ENSRNOG00000019216	Il12rb1							ENSRNOG00000021276	Bmp2
		ENSRNOG00000026293	Jun			ENSRNOG00000025100	Ikbke	ENSRNOG00000012074	Ifngr1			ENSRNOG00000000837	Tnf							ENSRNOG00000030888	Rela
		ENSRNOG00000023428	Pik3r5			ENSRNOG00000002946	Socs3	ENSRNOG00000020063	Nfkbib			ENSRNOG00000000836	Ltb							ENSRNOG00000023428	Pik3r5
		ENSRNOG00000014333	Vcam1			ENSRNOG00000030888	Rela	ENSRNOG00000045924	RT1-T24-3			ENSRNOG00000014171	Tnfsf13							ENSRNOG00000047300	Bdkrb2
		ENSRNOG00000028043	Cxcl3			ENSRNOG00000007539	Rsad2	ENSRNOG00000006238	Traf2			ENSRNOG00000016289	Bmpr1b							ENSRNOG00000011023	--
		ENSRNOG00000010906	Ccl5			ENSRNOG00000000837	Tnf	ENSRNOG00000033215	RT1-Db1			ENSRNOG00000015027	Il18r1							ENSRNOG00000004488	Bdkrb1
		ENSRNOG00000043416	Bcl3			ENSRNOG00000028594	Ifnar1	ENSRNOG00000022769	Sp100			ENSRNOG00000022242	Cxcl9							ENSRNOG00000019354	Ptch1
		ENSRNOG00000015992	Ccl20			ENSRNOG00000050947	--	ENSRNOG00000026023	Taf4b			ENSRNOG00000007159	Ccl2							ENSRNOG00000013166	Wnt4
		ENSRNOG00000032626	Mmp3			ENSRNOG00000007390	Nfkbia	ENSRNOG00000030888	Rela			ENSRNOG00000013820	Tnfrsf14							ENSRNOG00000005053	Egln3
		ENSRNOG00000012473	Cflar			ENSRNOG00000026293	Jun	ENSRNOG00000048140	AABR07044322.1			ENSRNOG00000001928	Il1rap							ENSRNOG00000008881	Mmp1b
		ENSRNOG00000018903	Pik3r1			ENSRNOG00000031081	Stat2	ENSRNOG00000000837	Tnf			ENSRNOG00000016535	Ccl22							ENSRNOG00000019311	Nfkb2
						ENSRNOG00000000451	RT1-Ba	ENSRNOG00000028594	Ifnar1			ENSRNOG00000010906	Ccl5							ENSRNOG00000006304	Mdm2
						ENSRNOG00000010906	Ccl5	ENSRNOG00000050947	--			ENSRNOG00000015992	Ccl20							ENSRNOG00000002244	Pdgfra
						ENSRNOG00000001963	Mx2	ENSRNOG00000007390	Nfkbia			ENSRNOG00000002792	Cxcl2							ENSRNOG00000007390	Nfkbia
						ENSRNOG00000032708	RT1-Bb	ENSRNOG00000013820	Tnfrsf14			ENSRNOG00000015441	Il4r							ENSRNOG00000026293	Jun
						ENSRNOG00000005528	Tbk1	ENSRNOG00000031081	Stat2			ENSRNOG00000001713	LOC100360218							ENSRNOG00000006238	Traf2
						ENSRNOG00000018903	Pik3r1	ENSRNOG00000000777	RT1-S3			ENSRNOG00000014378	Il1r2							ENSRNOG00000020918	Ccnd1
								ENSRNOG00000000451	RT1-Ba											ENSRNOG00000006450	Erbb2
								ENSRNOG00000009822	Tlr2											ENSRNOG00000050968	Ptger2
								ENSRNOG00000000457	Tap1											ENSRNOG00000019773	Egln1
								ENSRNOG00000000455	Tap2											ENSRNOG00000008658	Mitf
								ENSRNOG00000038999	RT1-A1											ENSRNOG00000008400	Pml
								ENSRNOG00000010906	Ccl5											ENSRNOG00000015750	Wnt7b
								ENSRNOG00000031607	RT1-CE3											ENSRNOG00000010602	Birc2
								ENSRNOG00000000795	RT1-N3											ENSRNOG00000001982	Cblb
								ENSRNOG00000032708	RT1-Bb											ENSRNOG00000012439	Bid
								ENSRNOG00000005528	Tbk1											ENSRNOG00000018903	Pik3r1
								ENSRNOG00000013023	Nop53
								ENSRNOG00000018735	Cd74
