# Supplementary material for: Macrophage-Derived Inflammation Induces a Transcriptome Makeover in Mesenchymal Stromal Cells Enhancing Their Potential for Tissue Repair
Source: Int J Mol Sci. 2021 Jan 14;22(2):781. doi: 10.3390/ijms22020781 (PMC7828776; doi:10.3390/ijms22020781)
Supplement: Supplementary file 1 [file ijms-22-00781-s001.zip › RevisedIJMS_Supplementary Item - Table S7.xlsx]

## Sheet: Top KEGG pathways with downDEG
Table S7: Top biological pathways enriched with downregulated DEG resulting from the comparison between M1 and D10 conditions
Database	ID	#Term	Input number	Background number	P-Value	Corrected P-Value	Rich factor	Input**	KEGG_ID/KO	Entrez_ID	Hyperlink	.		* Sorted by Rich Factor
KEGG PATHWAY	rno00072	Synthesis and degradation of ketone bodies	4	11	0.00374777	0.0178841	0.363636	ENSRNOG00000007862|ENSRNOG00000043094|ENSRNOG00000016552|ENSRNOG00000019189	rno:25014|rno:690163|rno:29637|rno:308100|	25014|690163|29637|308100|	http://www.genome.jp/kegg-bin/show_pathway?rno00072/rno:29637%09red/rno:690163%09red/rno:25014%09red/rno:308100%09red	.
KEGG PATHWAY	rno05412	Arrhythmogenic right ventricular cardiomyopathy (ARVC)	20	74	5.75432e-09	3.13035e-07	0.27027	ENSRNOG00000015380|ENSRNOG00000001825|ENSRNOG00000019638|ENSRNOG00000006723|ENSRNOG00000003998|ENSRNOG00000002372|ENSRNOG00000004309|ENSRNOG00000014603|ENSRNOG00000037241|ENSRNOG00000007090|ENSRNOG00000036701|ENSRNOG00000008479|ENSRNOG00000043167|ENSRNOG00000034254|ENSRNOG00000001795|ENSRNOG00000010966|ENSRNOG00000014753|ENSRNOG00000016538|ENSRNOG00000020433|ENSRNOG00000001518	rno:81679|rno:287925|rno:60374|rno:315744|rno:303468|rno:497892|rno:81634|rno:305941|rno:25437|rno:24239|rno:287876|rno:29715|rno:685004|rno:81822|rno:257645|rno:24511|rno:312451|rno:364786|rno:63836|rno:114517|	81679|287925|60374|315744|303468|497892|81634|305941|25437|24239|287876|29715|685004|81822|257645|24511|312451|364786|63836|114517|	http://www.genome.jp/kegg-bin/show_pathway?rno05412/rno:497892%09red/rno:315744%09red/rno:364786%09red/rno:685004%09red/rno:63836%09red/rno:60374%09red/rno:287925%09red/rno:114517%09red/rno:81634%09red/rno:287876%09red/rno:312451%09red/rno:305941%09red/rno:257645%09red/rno:24239%09red/rno:24511%09red/rno:81822%09red/rno:81679%09red/rno:25437%09red/rno:29715%09red/rno:303468%09red	.		(1) Database: The database of pathway.
KEGG PATHWAY	rno05414	Dilated cardiomyopathy	24	91	2.70493e-10	4.2323e-08	0.263736	ENSRNOG00000019638|ENSRNOG00000006723|ENSRNOG00000014603|ENSRNOG00000001795|ENSRNOG00000008479|ENSRNOG00000043167|ENSRNOG00000034254|ENSRNOG00000001518|ENSRNOG00000018184|ENSRNOG00000015496|ENSRNOG00000003998|ENSRNOG00000012307|ENSRNOG00000002372|ENSRNOG00000037241|ENSRNOG00000002418|ENSRNOG00000007090|ENSRNOG00000032150|ENSRNOG00000016731|ENSRNOG00000036701|ENSRNOG00000008276|ENSRNOG00000016538|…	rno:60374|rno:315744|rno:305941|rno:257645|rno:29715|rno:685004|rno:81822|rno:114517|rno:24852|rno:24852|rno:303468|rno:295929|rno:497892|rno:25437|rno:81809|rno:24239|rno:81636|rno:500450|rno:287876|rno:305509|rno:364786|rno:25717|rno:64672|rno:24511|	60374|315744|305941|257645|29715|685004|81822|114517|24852|24852|303468|295929|497892|25437|81809|24239|81636|500450|287876|305509|364786|25717|64672|24511|	http://www.genome.jp/kegg-bin/show_pathway?rno05414/rno:315744%09red/rno:24511%09red/rno:114517%09red/rno:305941%09red/rno:497892%09red/rno:685004%09red/rno:287876%09red/rno:24852%09red/rno:305509%09red/rno:303468%09red/rno:81809%09red/rno:60374%09red/rno:25717%09red/rno:81822%09red/rno:500450%09red/rno:25437%09red/rno:24239%09red/rno:81636%09red/rno:64672%09red/rno:257645%09red/rno:364786%09red/…	.		(2) ID: KEGG ID.
KEGG PATHWAY	rno05410	Hypertrophic cardiomyopathy (HCM)	22	85	2.00111e-09	1.81434e-07	0.258824	ENSRNOG00000019638|ENSRNOG00000006723|ENSRNOG00000014603|ENSRNOG00000007090|ENSRNOG00000008479|ENSRNOG00000043167|ENSRNOG00000034254|ENSRNOG00000002418|ENSRNOG00000001518|ENSRNOG00000009085|ENSRNOG00000018184|ENSRNOG00000015496|ENSRNOG00000012307|ENSRNOG00000002372|ENSRNOG00000037241|ENSRNOG00000003998|ENSRNOG00000001795|ENSRNOG00000016731|ENSRNOG00000036701|ENSRNOG00000016538|ENSRNOG00000009867|…	rno:60374|rno:315744|rno:305941|rno:24239|rno:29715|rno:685004|rno:81822|rno:81809|rno:114517|rno:373545|rno:24852|rno:24852|rno:295929|rno:497892|rno:25437|rno:303468|rno:257645|rno:500450|rno:287876|rno:364786|rno:25717|rno:24511|	60374|315744|305941|24239|29715|685004|81822|81809|114517|373545|24852|24852|295929|497892|25437|303468|257645|500450|287876|364786|25717|24511|	http://www.genome.jp/kegg-bin/show_pathway?rno05410/rno:497892%09red/rno:315744%09red/rno:81809%09red/rno:364786%09red/rno:685004%09red/rno:60374%09red/rno:24511%09red/rno:114517%09red/rno:287876%09red/rno:303468%09red/rno:24852%09red/rno:257645%09red/rno:24239%09red/rno:373545%09red/rno:81822%09red/rno:500450%09red/rno:25437%09red/rno:29715%09red/rno:25717%09red/rno:305941%09red/rno:295929%09red	.		(3) #Term: The description of KEGG pathways.
KEGG PATHWAY	rno03030	DNA replication	9	36	0.000151456	0.00128737	0.25	ENSRNOG00000001833|ENSRNOG00000019681|ENSRNOG00000037449|ENSRNOG00000014193|ENSRNOG00000014336|ENSRNOG00000031993|ENSRNOG00000013322|ENSRNOG00000012486|ENSRNOG00000016316	rno:29728|rno:59294|rno:304573|rno:81513|rno:291885|rno:246327|rno:85241|rno:301323|rno:312538|	29728|59294|304573|81513|291885|246327|85241|301323|312538|	http://www.genome.jp/kegg-bin/show_pathway?rno03030/rno:291885%09red/rno:301323%09red/rno:85241%09red/rno:312538%09red/rno:59294%09red/rno:246327%09red/rno:29728%09red/rno:304573%09red/rno:81513%09red	.		(4) Input number: Number of DEGs with pathway annotation.
KEGG PATHWAY	rno00100	Steroid biosynthesis	5	20	0.00459469	0.0211823	0.25	ENSRNOG00000009550|ENSRNOG00000008305|ENSRNOG00000007234|ENSRNOG00000020776|ENSRNOG00000032297	rno:29230|rno:114100|rno:25427|rno:64191|rno:140910|	29230|114100|25427|64191|140910|	http://www.genome.jp/kegg-bin/show_pathway?rno00100/rno:140910%09red/rno:29230%09red/rno:25427%09red/rno:114100%09red/rno:64191%09red	.		(5) Background number: Number of all reference genes with pathway annotation.
KEGG PATHWAY	rno04392	Hippo signaling pathway -multiple species	7	29	0.000978537	0.00604914	0.241379	ENSRNOG00000005608|ENSRNOG00000004837|ENSRNOG00000013526|ENSRNOG00000023296|ENSRNOG00000020695|ENSRNOG00000012791|ENSRNOG00000000506	rno:683522|rno:316101|rno:362423|rno:361552|rno:308582|rno:85265|rno:294299|	683522|316101|362423|361552|308582|85265|294299|	http://www.genome.jp/kegg-bin/show_pathway?rno04392/rno:683522%09red/rno:362423%09red/rno:85265%09red/rno:294299%09red/rno:361552%09red/rno:316101%09red/rno:308582%09red	.		(6) P-value: P-value in hypergenometric test.
KEGG PATHWAY	rno01212	Fatty acid metabolism	12	54	3.41947e-05	0.000489524	0.222222	ENSRNOG00000020480|ENSRNOG00000045636|ENSRNOG00000014718|ENSRNOG00000028047|ENSRNOG00000010697|ENSRNOG00000019189|ENSRNOG00000034013|ENSRNOG00000007862|ENSRNOG00000048949|ENSRNOG00000005772|ENSRNOG00000020440|ENSRNOG00000043192	rno:84575|rno:50671|rno:114024|rno:29470|rno:113965|rno:308100|rno:60581|rno:25014|rno:171402|rno:362540|rno:83512|rno:680115|	84575|50671|114024|29470|113965|308100|60581|25014|171402|362540|83512|680115|	http://www.genome.jp/kegg-bin/show_pathway?rno01212/rno:29470%09red/rno:25014%09red/rno:362540%09red/rno:113965%09red/rno:114024%09red/rno:84575%09red/rno:308100%09red/rno:171402%09red/rno:60581%09red/rno:680115%09red/rno:83512%09red/rno:50671%09red	.		(7) Corrected P-value: Corrected P-value，pathway with Corrected P-value < 0.05 are significantly enriched in DEGs.
KEGG PATHWAY	rno05030	Cocaine addiction	10	47	0.000207342	0.00159809	0.212766	ENSRNOG00000028589|ENSRNOG00000021063|ENSRNOG00000046667|ENSRNOG00000018666|ENSRNOG00000012562|ENSRNOG00000005210|ENSRNOG00000021685|ENSRNOG00000005413|ENSRNOG00000012826|ENSRNOG00000008622	rno:29627|rno:24412|rno:100360880|rno:246254|rno:170796|rno:25686|rno:116671|rno:362165|rno:362339|rno:500131|	29627|24412|100360880|246254|170796|25686|116671|362165|362339|500131|	http://www.genome.jp/kegg-bin/show_pathway?rno05030/rno:246254%09red/rno:116671%09red/rno:25686%09red/rno:29627%09red/rno:24412%09red/rno:362165%09red/rno:500131%09red/rno:362339%09red/rno:170796%09red/rno:100360880%09red	.		(8) Rich factor: Ratio between downregulated DEG in our data and the number of genes assigned to that pathway in KEGG
KEGG PATHWAY	rno04110	Cell cycle	26	127	5.23294e-09	3.13035e-07	0.204724	ENSRNOG00000018815|ENSRNOG00000010017|ENSRNOG00000032778|ENSRNOG00000016708|ENSRNOG00000025602|ENSRNOG00000016316|ENSRNOG00000021248|ENSRNOG00000013090|ENSRNOG00000001833|ENSRNOG00000018999|ENSRNOG00000007906|ENSRNOG00000017536|ENSRNOG00000018635|ENSRNOG00000015423|ENSRNOG00000004500|ENSRNOG00000002418|ENSRNOG00000012678|ENSRNOG00000008841|ENSRNOG00000031656|ENSRNOG00000012835|ENSRNOG00000016823|…	rno:25515|rno:308937|rno:296137|rno:399489|rno:94201|rno:312538|rno:171103|rno:291005|rno:29728|rno:361195|rno:171576|rno:290875|rno:25203|rno:114494|rno:24577|rno:81809|rno:363088|rno:313479|rno:84389|rno:315330|rno:294790|rno:54237|rno:291885|rno:25576|rno:25717|rno:64515|	25515|308937|296137|399489|94201|312538|171103|291005|29728|361195|171576|290875|25203|114494|24577|81809|363088|313479|84389|315330|294790|54237|291885|25576|25717|64515|	http://www.genome.jp/kegg-bin/show_pathway?rno04110/rno:363088%09red/rno:24577%09red/rno:291005%09red/rno:114494%09red/rno:315330%09red/rno:290875%09red/rno:94201%09red/rno:296137%09red/rno:29728%09red/rno:54237%09red/rno:291885%09red/rno:81809%09red/rno:361195%09red/rno:171103%09red/rno:25717%09red/rno:308937%09red/rno:399489%09red/rno:25203%09red/rno:294790%09red/rno:171576%09red/rno:25515%09re…	.		(9)** Input: Genes that related to the Pathway.
KEGG PATHWAY	rno04611	Platelet activation	25	127	2.02121e-08	7.85385e-07	0.19685	ENSRNOG00000007415|ENSRNOG00000011292|ENSRNOG00000034254|ENSRNOG00000003897|ENSRNOG00000004925|ENSRNOG00000048043|ENSRNOG00000018373|ENSRNOG00000016630|ENSRNOG00000015278|ENSRNOG00000003357|ENSRNOG00000033641|ENSRNOG00000012060|ENSRNOG00000017546|ENSRNOG00000012302|ENSRNOG00000005210|ENSRNOG00000036701|ENSRNOG00000033119|ENSRNOG00000020585|ENSRNOG00000032150|ENSRNOG00000007104|ENSRNOG00000008276|…	rno:24693|rno:103689932|rno:81822|rno:29393|rno:116670|rno:25439|rno:315776|rno:313494|rno:501203|rno:84032|rno:54286|rno:25202|rno:291926|rno:497757|rno:25686|rno:287876|rno:25031|rno:24816|rno:81636|rno:25262|rno:305509|rno:25537|rno:367901|rno:60664|rno:24511|	24693|103689932|81822|29393|116670|25439|315776|313494|501203|84032|54286|25202|291926|497757|25686|287876|25031|24816|81636|25262|305509|25537|367901|60664|24511|	http://www.genome.jp/kegg-bin/show_pathway?rno04611/rno:24693%09red/rno:103689932%09red/rno:60664%09red/rno:501203%09red/rno:24511%09red/rno:25031%09red/rno:116670%09red/rno:25686%09red/rno:367901%09red/rno:291926%09red/rno:24816%09red/rno:315776%09red/rno:313494%09red/rno:497757%09red/rno:305509%09red/rno:25202%09red/rno:25439%09red/rno:81822%09red/rno:84032%09red/rno:54286%09red/rno:25537%09red…	.		(10) KEGG_ID/KO: The KEGG_ID or KO number of DEGs enriched.
KEGG PATHWAY	rno04540	Gap junction	17	88	4.48467e-06	8.71307e-05	0.193182	ENSRNOG00000017625|ENSRNOG00000018371|ENSRNOG00000009338|ENSRNOG00000012302|ENSRNOG00000017445|ENSRNOG00000012060|ENSRNOG00000004559|ENSRNOG00000005210|ENSRNOG00000033119|ENSRNOG00000000632|ENSRNOG00000033641|ENSRNOG00000032150|ENSRNOG00000007104|ENSRNOG00000017558|ENSRNOG00000000821|ENSRNOG00000008276|ENSRNOG00000015544	rno:29581|rno:307351|rno:24525|rno:497757|rno:291081|rno:25202|rno:64158|rno:25686|rno:25031|rno:54237|rno:54286|rno:81636|rno:25262|rno:498736|rno:29214|rno:305509|rno:300218|	29581|307351|24525|497757|291081|25202|64158|25686|25031|54237|54286|81636|25262|498736|29214|305509|300218|	http://www.genome.jp/kegg-bin/show_pathway?rno04540/rno:29581%09red/rno:25262%09red/rno:307351%09red/rno:497757%09red/rno:54286%09red/rno:64158%09red/rno:81636%09red/rno:305509%09red/rno:498736%09red/rno:291081%09red/rno:25202%09red/rno:24525%09red/rno:25686%09red/rno:25031%09red/rno:300218%09red/rno:29214%09red/rno:54237%09red	.		(11) Entrez_ID: The NCBI-GeneID of DEGs enriched.
KEGG PATHWAY	rno04713	Circadian entrainment	18	97	3.89659e-06	8.15286e-05	0.185567	ENSRNOG00000028589|ENSRNOG00000012302|ENSRNOG00000033119|ENSRNOG00000021063|ENSRNOG00000012060|ENSRNOG00000032150|ENSRNOG00000005210|ENSRNOG00000009783|ENSRNOG00000019482|ENSRNOG00000003153|ENSRNOG00000019570|ENSRNOG00000007090|ENSRNOG00000008015|ENSRNOG00000018413|ENSRNOG00000007104|ENSRNOG00000007682|ENSRNOG00000008276|ENSRNOG00000033641	rno:29627|rno:497757|rno:25031|rno:24412|rno:25202|rno:81636|rno:25686|rno:171140|rno:50664|rno:59320|rno:114117|rno:24239|rno:314322|rno:78962|rno:25262|rno:29628|rno:305509|rno:54286|	29627|497757|25031|24412|25202|81636|25686|171140|50664|59320|114117|24239|314322|78962|25262|29628|305509|54286|	http://www.genome.jp/kegg-bin/show_pathway?rno04713/rno:54286%09red/rno:25262%09red/rno:29628%09red/rno:497757%09red/rno:171140%09red/rno:24239%09red/rno:25686%09red/rno:29627%09red/rno:78962%09red/rno:59320%09red/rno:25202%09red/rno:114117%09red/rno:305509%09red/rno:50664%09red/rno:25031%09red/rno:314322%09red/rno:24412%09red/rno:81636%09red	.		(12) Hyperlink: the URL.
KEGG PATHWAY	rno05031	Amphetamine addiction	12	65	0.000161857	0.00130206	0.184615	ENSRNOG00000043465|ENSRNOG00000021063|ENSRNOG00000046667|ENSRNOG00000028589|ENSRNOG00000007090|ENSRNOG00000009783|ENSRNOG00000012562|ENSRNOG00000008015|ENSRNOG00000005413|ENSRNOG00000007682|ENSRNOG00000012826|ENSRNOG00000008622	rno:54323|rno:24412|rno:100360880|rno:29627|rno:24239|rno:171140|rno:170796|rno:314322|rno:362165|rno:29628|rno:362339|rno:500131|	54323|24412|100360880|29627|24239|171140|170796|314322|362165|29628|362339|500131|	http://www.genome.jp/kegg-bin/show_pathway?rno05031/rno:170796%09red/rno:29628%09red/rno:171140%09red/rno:24239%09red/rno:29627%09red/rno:54323%09red/rno:362165%09red/rno:500131%09red/rno:362339%09red/rno:314322%09red/rno:24412%09red/rno:100360880%09red	.
KEGG PATHWAY	rno05217	Basal cell carcinoma	10	55	0.000620702	0.00401978	0.181818	ENSRNOG00000007261|ENSRNOG00000016119|ENSRNOG00000003066|ENSRNOG00000014678|ENSRNOG00000021962|ENSRNOG00000038571|ENSRNOG00000001708|ENSRNOG00000014753|ENSRNOG00000008332|ENSRNOG00000016848	rno:304729|rno:100360552|rno:287357|rno:317674|rno:64512|rno:100909849|rno:303811|rno:312451|rno:25273|rno:64558|	304729|100360552|287357|317674|64512|100909849|303811|312451|25273|64558|	http://www.genome.jp/kegg-bin/show_pathway?rno05217/rno:64558%09red/rno:25273%09red/rno:100909849%09red/rno:64512%09red/rno:304729%09red/rno:312451%09red/rno:287357%09red/rno:100360552%09red/rno:303811%09red/rno:317674%09red	.		** Gene names corresponding to the ENSMBL Ids for the DEG obtained for each pathway are provided in the next tab.
KEGG PATHWAY	rno04390	Hippo signaling pathway	28	156	1.70593e-08	7.73353e-07	0.179487	ENSRNOG00000016119|ENSRNOG00000015036|ENSRNOG00000034254|ENSRNOG00000001414|ENSRNOG00000020695|ENSRNOG00000014678|ENSRNOG00000038571|ENSRNOG00000016848|ENSRNOG00000007261|ENSRNOG00000005608|ENSRNOG00000007345|ENSRNOG00000003066|ENSRNOG00000002418|ENSRNOG00000004500|ENSRNOG00000001708|ENSRNOG00000023296|ENSRNOG00000036701|ENSRNOG00000012791|ENSRNOG00000004837|ENSRNOG00000047699|ENSRNOG00000022196|…	rno:100360552|rno:64032|rno:81822|rno:24617|rno:308582|rno:317674|rno:100909849|rno:64558|rno:304729|rno:683522|rno:300289|rno:287357|rno:81809|rno:24577|rno:303811|rno:361552|rno:287876|rno:85265|rno:316101|rno:25554|rno:140590|rno:25576|rno:25717|rno:64512|rno:312451|rno:294299|rno:25261|rno:364952|	100360552|64032|81822|24617|308582|317674|100909849|64558|304729|683522|300289|287357|81809|24577|303811|361552|287876|85265|316101|25554|140590|25576|25717|64512|312451|294299|25261|364952|	http://www.genome.jp/kegg-bin/show_pathway?rno04390/rno:317674%09red/rno:100909849%09red/rno:683522%09red/rno:24577%09red/rno:312451%09red/rno:287357%09red/rno:294299%09red/rno:24617%09red/rno:287876%09red/rno:364952%09red/rno:140590%09red/rno:25717%09red/rno:308582%09red/rno:25261%09red/rno:81809%09red/rno:300289%09red/rno:304729%09red/rno:85265%09red/rno:100360552%09red/rno:81822%09red/rno:3038…	.
KEGG PATHWAY	rno04512	ECM-receptor interaction	15	84	3.61681e-05	0.000491887	0.178571	ENSRNOG00000011300|ENSRNOG00000001795|ENSRNOG00000049585|ENSRNOG00000006723|ENSRNOG00000011292|ENSRNOG00000010966|ENSRNOG00000019648|ENSRNOG00000018951|ENSRNOG00000050720|ENSRNOG00000043167|ENSRNOG00000045829|ENSRNOG00000001518|ENSRNOG00000016538|ENSRNOG00000003897|ENSRNOG00000010529	rno:307582|rno:257645|rno:116640|rno:315744|rno:103689932|rno:24511|rno:367313|rno:363457|rno:367313|rno:685004|rno:445442|rno:114517|rno:364786|rno:29393|rno:292406|	307582|257645|116640|315744|103689932|24511|367313|363457|367313|685004|445442|114517|364786|29393|292406|	http://www.genome.jp/kegg-bin/show_pathway?rno04512/rno:315744%09red/rno:685004%09red/rno:103689932%09red/rno:445442%09red/rno:24511%09red/rno:114517%09red/rno:307582%09red/rno:363457%09red/rno:257645%09red/rno:292406%09red/rno:116640%09red/rno:367313%09red/rno:29393%09red/rno:364786%09red	.
KEGG PATHWAY	rno00620	Pyruvate metabolism	7	40	0.004799	0.0213988	0.175	ENSRNOG00000017311|ENSRNOG00000018536|ENSRNOG00000007102|ENSRNOG00000019189|ENSRNOG00000034013|ENSRNOG00000007862|ENSRNOG00000009715	rno:361602|rno:361042|rno:296259|rno:308100|rno:60581|rno:25014|rno:24552|	361602|361042|296259|308100|60581|25014|24552|	http://www.genome.jp/kegg-bin/show_pathway?rno00620/rno:25014%09red/rno:24552%09red/rno:296259%09red/rno:308100%09red/rno:361042%09red/rno:60581%09red/rno:361602%09red	.
KEGG PATHWAY	rno04510	Focal adhesion	36	206	3.11198e-10	4.2323e-08	0.174757	ENSRNOG00000006694|ENSRNOG00000001518|ENSRNOG00000006723|ENSRNOG00000011292|ENSRNOG00000018951|ENSRNOG00000043167|ENSRNOG00000034254|ENSRNOG00000020246|ENSRNOG00000002791|ENSRNOG00000009470|ENSRNOG00000037239|ENSRNOG00000003897|ENSRNOG00000004925|ENSRNOG00000018373|ENSRNOG00000011300|ENSRNOG00000016630|ENSRNOG00000015278|ENSRNOG00000007281|ENSRNOG00000004309|ENSRNOG00000020433|ENSRNOG00000016538|…	rno:25404|rno:114517|rno:315744|rno:103689932|rno:363457|rno:685004|rno:81822|rno:296313|rno:24224|rno:306204|rno:293860|rno:29393|rno:116670|rno:315776|rno:307582|rno:313494|rno:501203|rno:362332|rno:81634|rno:63836|rno:364786|rno:291926|rno:116640|rno:367313|rno:287876|rno:367313|rno:257645|rno:445442|rno:305679|rno:292406|rno:363875|rno:25537|rno:170922|rno:60664|rno:24511|rno:57341|	25404|114517|315744|103689932|363457|685004|81822|296313|24224|306204|293860|29393|116670|315776|307582|313494|501203|362332|81634|63836|364786|291926|116640|367313|287876|367313|257645|445442|305679|292406|363875|25537|170922|60664|24511|57341|	http://www.genome.jp/kegg-bin/show_pathway?rno04510/rno:315744%09red/rno:103689932%09red/rno:60664%09red/rno:501203%09red/rno:24511%09red/rno:114517%09red/rno:362332%09red/rno:116670%09red/rno:25404%09red/rno:685004%09red/rno:24224%09red/rno:287876%09red/rno:306204%09red/rno:291926%09red/rno:315776%09red/rno:363875%09red/rno:57341%09red/rno:313494%09red/rno:305679%09red/rno:445442%09red/rno:29631…	.
KEGG PATHWAY	rno04916	Melanogenesis	17	99	1.75434e-05	0.0002651	0.171717	ENSRNOG00000016119|ENSRNOG00000009338|ENSRNOG00000003066|ENSRNOG00000032150|ENSRNOG00000005210|ENSRNOG00000009783|ENSRNOG00000033119|ENSRNOG00000014678|ENSRNOG00000021962|ENSRNOG00000038571|ENSRNOG00000005413|ENSRNOG00000019482|ENSRNOG00000001708|ENSRNOG00000014753|ENSRNOG00000012826|ENSRNOG00000008276|ENSRNOG00000016848	rno:100360552|rno:24525|rno:287357|rno:81636|rno:25686|rno:171140|rno:25031|rno:317674|rno:64512|rno:100909849|rno:362165|rno:50664|rno:303811|rno:312451|rno:362339|rno:305509|rno:64558|	100360552|24525|287357|81636|25686|171140|25031|317674|64512|100909849|362165|50664|303811|312451|362339|305509|64558|	http://www.genome.jp/kegg-bin/show_pathway?rno04916/rno:64558%09red/rno:100909849%09red/rno:64512%09red/rno:171140%09red/rno:25686%09red/rno:81636%09red/rno:50664%09red/rno:312451%09red/rno:287357%09red/rno:362165%09red/rno:362339%09red/rno:24525%09red/rno:305509%09red/rno:100360552%09red/rno:25031%09red/rno:303811%09red/rno:317674%09red	.
KEGG PATHWAY	rno04915	Estrogen signaling pathway	16	96	4.22833e-05	0.000522775	0.166667	ENSRNOG00000009338|ENSRNOG00000032150|ENSRNOG00000050647|ENSRNOG00000005210|ENSRNOG00000019482|ENSRNOG00000033119|ENSRNOG00000005343|ENSRNOG00000000145|ENSRNOG00000001287|ENSRNOG00000008015|ENSRNOG00000005413|ENSRNOG00000007104|ENSRNOG00000012826|ENSRNOG00000047966|ENSRNOG00000008276|ENSRNOG00000008622	rno:24525|rno:81636|rno:24472|rno:25686|rno:50664|rno:25031|rno:25149|rno:60664|rno:171104|rno:314322|rno:362165|rno:25262|rno:362339|rno:24963|rno:305509|rno:500131|	24525|81636|24472|25686|50664|25031|25149|60664|171104|314322|362165|25262|362339|24963|305509|500131|	http://www.genome.jp/kegg-bin/show_pathway?rno04915/rno:25262%09red/rno:60664%09red/rno:362339%09red/rno:81636%09red/rno:25686%09red/rno:24963%09red/rno:171104%09red/rno:362165%09red/rno:500131%09red/rno:24525%09red/rno:24472%09red/rno:305509%09red/rno:50664%09red/rno:25031%09red/rno:314322%09red/rno:25149%09red	.
KEGG PATHWAY	rno04914	Progesterone-mediated oocyte maturation	15	90	7.26605e-05	0.000777054	0.166667	ENSRNOG00000018815|ENSRNOG00000009338|ENSRNOG00000018635|ENSRNOG00000000632|ENSRNOG00000015423|ENSRNOG00000005210|ENSRNOG00000032778|ENSRNOG00000012678|ENSRNOG00000000145|ENSRNOG00000006831|ENSRNOG00000013194|ENSRNOG00000032150|ENSRNOG00000017536|ENSRNOG00000021248|ENSRNOG00000008276	rno:25515|rno:24525|rno:25203|rno:54237|rno:114494|rno:25686|rno:296137|rno:363088|rno:60664|rno:25154|rno:117269|rno:81636|rno:290875|rno:171103|rno:305509|	25515|24525|25203|54237|114494|25686|296137|363088|60664|25154|117269|81636|290875|171103|305509|	http://www.genome.jp/kegg-bin/show_pathway?rno04914/rno:25154%09red/rno:60664%09red/rno:290875%09red/rno:363088%09red/rno:171103%09red/rno:25686%09red/rno:81636%09red/rno:305509%09red/rno:25203%09red/rno:24525%09red/rno:296137%09red/rno:117269%09red/rno:114494%09red/rno:54237%09red/rno:25515%09red	.
KEGG PATHWAY	rno04520	Adherens junction	12	74	0.000464494	0.00315856	0.162162	ENSRNOG00000048172|ENSRNOG00000047699|ENSRNOG00000004309|ENSRNOG00000036701|ENSRNOG00000034254|ENSRNOG00000018051|ENSRNOG00000009702|ENSRNOG00000004029|ENSRNOG00000020433|ENSRNOG00000014753|ENSRNOG00000015658|ENSRNOG00000010765	rno:363875|rno:25554|rno:81634|rno:287876|rno:81822|rno:316639|rno:361084|rno:498281|rno:63836|rno:312451|rno:686098|rno:305679|	363875|25554|81634|287876|81822|316639|361084|498281|63836|312451|686098|305679|	http://www.genome.jp/kegg-bin/show_pathway?rno04520/rno:361084%09red/rno:25554%09red/rno:63836%09red/rno:305679%09red/rno:686098%09red/rno:81634%09red/rno:287876%09red/rno:498281%09red/rno:312451%09red/rno:316639%09red/rno:81822%09red/rno:363875%09red	.
KEGG PATHWAY	rno04974	Protein digestion and absorption	15	93	0.000100793	0.00094537	0.16129	ENSRNOG00000006305|ENSRNOG00000050720|ENSRNOG00000007006|ENSRNOG00000008749|ENSRNOG00000011292|ENSRNOG00000003357|ENSRNOG00000019648|ENSRNOG00000018951|ENSRNOG00000008479|ENSRNOG00000020525|ENSRNOG00000012110|ENSRNOG00000028092|ENSRNOG00000023148|ENSRNOG00000003897|ENSRNOG00000010510	rno:29642|rno:367313|rno:29484|rno:85490|rno:103689932|rno:84032|rno:367313|rno:363457|rno:29715|rno:60379|rno:294027|rno:296959|rno:25654|rno:29393|rno:25683|	29642|367313|29484|85490|103689932|84032|367313|363457|29715|60379|294027|296959|25654|29393|25683|	http://www.genome.jp/kegg-bin/show_pathway?rno04974/rno:25654%09red/rno:296959%09red/rno:103689932%09red/rno:85490%09red/rno:25683%09red/rno:29484%09red/rno:363457%09red/rno:294027%09red/rno:367313%09red/rno:29642%09red/rno:29393%09red/rno:84032%09red/rno:29715%09red/rno:60379%09red	.
KEGG PATHWAY	rno04730	Long-term depression	10	62	0.00139983	0.00777048	0.16129	ENSRNOG00000028589|ENSRNOG00000009338|ENSRNOG00000012302|ENSRNOG00000012060|ENSRNOG00000005210|ENSRNOG00000019482|ENSRNOG00000033119|ENSRNOG00000033641|ENSRNOG00000007104|ENSRNOG00000007682	rno:29627|rno:24525|rno:497757|rno:25202|rno:25686|rno:50664|rno:25031|rno:54286|rno:25262|rno:29628|	29627|24525|497757|25202|25686|50664|25031|54286|25262|29628|	http://www.genome.jp/kegg-bin/show_pathway?rno04730/rno:54286%09red/rno:25262%09red/rno:29628%09red/rno:497757%09red/rno:25686%09red/rno:29627%09red/rno:25202%09red/rno:24525%09red/rno:50664%09red/rno:25031%09red	.
KEGG PATHWAY	rno01230	Biosynthesis of amino acids	13	83	0.000368985	0.00257343	0.156627	ENSRNOG00000005275|ENSRNOG00000015020|ENSRNOG00000015267|ENSRNOG00000013971|ENSRNOG00000000925|ENSRNOG00000036682|ENSRNOG00000019328|ENSRNOG00000010658|ENSRNOG00000005849|ENSRNOG00000013949|ENSRNOG00000004078|ENSRNOG00000003267|ENSRNOG00000004160	rno:287379|rno:24479|rno:361755|rno:293820|rno:304429|rno:287877|rno:58835|rno:103691744|rno:50655|rno:361596|rno:25438|rno:364064|rno:24689|	287379|24479|361755|293820|304429|287877|58835|103691744|50655|361596|25438|364064|24689|	http://www.genome.jp/kegg-bin/show_pathway?rno01230/rno:287379%09red/rno:287877%09red/rno:361596%09red/rno:293820%09red/rno:24689%09red/rno:50655%09red/rno:25438%09red/rno:304429%09red/rno:361755%09red/rno:103691744%09red/rno:364064%09red/rno:58835%09red/rno:24479%09red	.
KEGG PATHWAY	rno05210	Colorectal cancer	10	64	0.0017297	0.00940959	0.15625	ENSRNOG00000013574|ENSRNOG00000048172|ENSRNOG00000009338|ENSRNOG00000002418|ENSRNOG00000004500|ENSRNOG00000009867|ENSRNOG00000000145|ENSRNOG00000008015|ENSRNOG00000002791|ENSRNOG00000014753	rno:290537|rno:363875|rno:24525|rno:81809|rno:24577|rno:25717|rno:60664|rno:314322|rno:24224|rno:312451|	290537|363875|24525|81809|24577|25717|60664|314322|24224|312451|	http://www.genome.jp/kegg-bin/show_pathway?rno05210/rno:81809%09red/rno:24224%09red/rno:60664%09red/rno:24577%09red/rno:25717%09red/rno:312451%09red/rno:290537%09red/rno:24525%09red/rno:314322%09red/rno:363875%09red	.
KEGG PATHWAY	rno04115	p53 signaling pathway	11	71	0.00110357	0.00652544	0.15493	ENSRNOG00000008450|ENSRNOG00000018635|ENSRNOG00000000632|ENSRNOG00000008173|ENSRNOG00000012678|ENSRNOG00000001414|ENSRNOG00000025602|ENSRNOG00000018770|ENSRNOG00000045829|ENSRNOG00000029450|ENSRNOG00000013090	rno:362720|rno:25203|rno:54237|rno:315427|rno:363088|rno:24617|rno:94201|rno:492821|rno:445442|rno:362931|rno:291005|	362720|25203|54237|315427|363088|24617|94201|492821|445442|362931|291005|	http://www.genome.jp/kegg-bin/show_pathway?rno04115/rno:291005%09red/rno:315427%09red/rno:363088%09red/rno:445442%09red/rno:362931%09red/rno:25203%09red/rno:492821%09red/rno:94201%09red/rno:54237%09red/rno:24617%09red/rno:362720%09red	.
KEGG PATHWAY	rno04360	Axon guidance	27	179	6.76417e-07	1.53321e-05	0.150838	ENSRNOG00000031801|ENSRNOG00000009338|ENSRNOG00000000567|ENSRNOG00000006631|ENSRNOG00000017704|ENSRNOG00000018993|ENSRNOG00000013213|ENSRNOG00000007687|ENSRNOG00000029598|ENSRNOG00000037248|ENSRNOG00000005210|ENSRNOG00000006526|ENSRNOG00000031136|ENSRNOG00000007324|ENSRNOG00000007202|ENSRNOG00000006509|ENSRNOG00000008332|ENSRNOG00000048172|ENSRNOG00000004496|ENSRNOG00000022196|ENSRNOG00000009783|…	rno:287989|rno:24525|rno:60630|rno:296789|rno:315996|rno:170922|rno:316539|rno:315711|rno:84409|rno:309280|rno:25686|rno:296787|rno:295382|rno:289392|rno:246262|rno:500287|rno:25273|rno:363875|rno:25537|rno:140590|rno:171140|rno:29271|rno:60664|rno:58946|rno:24511|rno:361764|rno:361324|	287989|24525|60630|296789|315996|170922|316539|315711|84409|309280|25686|296787|295382|289392|246262|500287|25273|363875|25537|140590|171140|29271|60664|58946|24511|361764|361324|	http://www.genome.jp/kegg-bin/show_pathway?rno04360/rno:60664%09red/rno:24511%09red/rno:316539%09red/rno:25273%09red/rno:289392%09red/rno:295382%09red/rno:25686%09red/rno:361764%09red/rno:140590%09red/rno:500287%09red/rno:60630%09red/rno:363875%09red/rno:246262%09red/rno:171140%09red/rno:315711%09red/rno:287989%09red/rno:24525%09red/rno:315996%09red/rno:29271%09red/rno:25537%09red/rno:296787%09re…	.
KEGG PATHWAY	rno04114	Oocyte meiosis	17	113	7.73615e-05	0.000779345	0.150442	ENSRNOG00000018815|ENSRNOG00000004479|ENSRNOG00000018635|ENSRNOG00000000632|ENSRNOG00000008276|ENSRNOG00000006831|ENSRNOG00000032778|ENSRNOG00000012678|ENSRNOG00000022499|ENSRNOG00000013194|ENSRNOG00000032150|ENSRNOG00000007104|ENSRNOG00000009783|ENSRNOG00000017536|ENSRNOG00000012835|ENSRNOG00000028415|ENSRNOG00000026119	rno:25515|rno:261730|rno:25203|rno:54237|rno:305509|rno:25154|rno:296137|rno:363088|rno:363174|rno:117269|rno:81636|rno:25262|rno:171140|rno:290875|rno:315330|rno:64515|rno:25576|	25515|261730|25203|54237|305509|25154|296137|363088|363174|117269|81636|25262|171140|290875|315330|64515|25576|	http://www.genome.jp/kegg-bin/show_pathway?rno04114/rno:315330%09red/rno:64515%09red/rno:25262%09red/rno:25154%09red/rno:363088%09red/rno:290875%09red/rno:171140%09red/rno:261730%09red/rno:81636%09red/rno:305509%09red/rno:25576%09red/rno:25203%09red/rno:296137%09red/rno:117269%09red/rno:54237%09red/rno:25515%09red/rno:363174%09red	.
KEGG PATHWAY	rno00240	Pyrimidine metabolism	16	107	0.000132336	0.00116114	0.149533	ENSRNOG00000008450|ENSRNOG00000011214|ENSRNOG00000019681|ENSRNOG00000037449|ENSRNOG00000001797|ENSRNOG00000026474|ENSRNOG00000017850|ENSRNOG00000031993|ENSRNOG00000013322|ENSRNOG00000013215|ENSRNOG00000046546|ENSRNOG00000005981|ENSRNOG00000009963|ENSRNOG00000047314|ENSRNOG00000045752|ENSRNOG00000012486	rno:362720|rno:83503|rno:59294|rno:304573|rno:288051|rno:24240|rno:192252|rno:246327|rno:85241|rno:290741|rno:64519|rno:312373|rno:313560|rno:24834|rno:685579|rno:301323|	362720|83503|59294|304573|288051|24240|192252|246327|85241|290741|64519|312373|313560|24834|685579|301323|	http://www.genome.jp/kegg-bin/show_pathway?rno00240/rno:301323%09red/rno:312373%09red/rno:288051%09red/rno:313560%09red/rno:85241%09red/rno:290741%09red/rno:685579%09red/rno:192252%09red/rno:64519%09red/rno:83503%09red/rno:24240%09red/rno:246327%09red/rno:24834%09red/rno:59294%09red/rno:304573%09red/rno:362720%09red	.
KEGG PATHWAY	rno04924	Renin secretion	10	67	0.00233974	0.0119738	0.149254	ENSRNOG00000006154|ENSRNOG00000012302|ENSRNOG00000012060|ENSRNOG00000005210|ENSRNOG00000025042|ENSRNOG00000033119|ENSRNOG00000007090|ENSRNOG00000007104|ENSRNOG00000012674|ENSRNOG00000013240	rno:81529|rno:497757|rno:25202|rno:25686|rno:50678|rno:25031|rno:24239|rno:25262|rno:25645|rno:84023|	81529|497757|25202|25686|50678|25031|24239|25262|25645|84023|	http://www.genome.jp/kegg-bin/show_pathway?rno04924/rno:25262%09red/rno:497757%09red/rno:25645%09red/rno:24239%09red/rno:25686%09red/rno:25202%09red/rno:50678%09red/rno:25031%09red/rno:84023%09red/rno:81529%09red	.
KEGG PATHWAY	rno05100	Bacterial invasion of epithelial cells	12	81	0.000948782	0.0060016	0.148148	ENSRNOG00000002182|ENSRNOG00000048172|ENSRNOG00000006694|ENSRNOG00000018993|ENSRNOG00000018726|ENSRNOG00000036701|ENSRNOG00000034254|ENSRNOG00000000145|ENSRNOG00000007462|ENSRNOG00000010966|ENSRNOG00000010765|ENSRNOG00000017506	rno:305227|rno:363875|rno:25404|rno:170922|rno:361251|rno:287876|rno:81822|rno:60664|rno:303135|rno:24511|rno:305679|rno:116561|	305227|363875|25404|170922|361251|287876|81822|60664|303135|24511|305679|116561|	http://www.genome.jp/kegg-bin/show_pathway?rno05100/rno:287876%09red/rno:25404%09red/rno:305679%09red/rno:60664%09red/rno:24511%09red/rno:303135%09red/rno:361251%09red/rno:170922%09red/rno:81822%09red/rno:363875%09red/rno:305227%09red/rno:116561%09red	.
KEGG PATHWAY	rno04724	Glutamatergic synapse	17	115	9.37757e-05	0.000910964	0.147826	ENSRNOG00000006305|ENSRNOG00000028589|ENSRNOG00000013595|ENSRNOG00000005291|ENSRNOG00000021063|ENSRNOG00000033119|ENSRNOG00000012562|ENSRNOG00000005210|ENSRNOG00000019482|ENSRNOG00000011644|ENSRNOG00000046130|ENSRNOG00000007090|ENSRNOG00000019570|ENSRNOG00000032150|ENSRNOG00000007104|ENSRNOG00000007682|ENSRNOG00000008276	rno:29642|rno:29627|rno:24398|rno:170567|rno:24412|rno:25031|rno:170796|rno:25686|rno:50664|rno:366432|rno:60590|rno:24239|rno:114117|rno:81636|rno:25262|rno:29628|rno:305509|	29642|29627|24398|170567|24412|25031|170796|25686|50664|366432|60590|24239|114117|81636|25262|29628|305509|	http://www.genome.jp/kegg-bin/show_pathway?rno04724/rno:25262%09red/rno:29628%09red/rno:366432%09red/rno:24239%09red/rno:25686%09red/rno:29627%09red/rno:114117%09red/rno:24412%09red/rno:60590%09red/rno:24398%09red/rno:25031%09red/rno:29642%09red/rno:305509%09red/rno:50664%09red/rno:170567%09red/rno:170796%09red/rno:81636%09red	.
KEGG PATHWAY	rno04270	Vascular smooth muscle contraction	18	123	6.63983e-05	0.000752514	0.146341	ENSRNOG00000017546|ENSRNOG00000004496|ENSRNOG00000012302|ENSRNOG00000012060|ENSRNOG00000017767|ENSRNOG00000019926|ENSRNOG00000010233|ENSRNOG00000007090|ENSRNOG00000029401|ENSRNOG00000033119|ENSRNOG00000033641|ENSRNOG00000020246|ENSRNOG00000020676|ENSRNOG00000007104|ENSRNOG00000000029|ENSRNOG00000032150|ENSRNOG00000008276|ENSRNOG00000004925	rno:291926|rno:25537|rno:497757|rno:25202|rno:308899|rno:58965|rno:25687|rno:24239|rno:25365|rno:25031|rno:54286|rno:296313|rno:114004|rno:25262|rno:24582|rno:81636|rno:305509|rno:116670|	291926|25537|497757|25202|308899|58965|25687|24239|25365|25031|54286|296313|114004|25262|24582|81636|305509|116670|	http://www.genome.jp/kegg-bin/show_pathway?rno04270/rno:54286%09red/rno:25537%09red/rno:25262%09red/rno:308899%09red/rno:497757%09red/rno:114004%09red/rno:24239%09red/rno:81636%09red/rno:296313%09red/rno:25031%09red/rno:24582%09red/rno:25687%09red/rno:25202%09red/rno:291926%09red/rno:305509%09red/rno:25365%09red/rno:116670%09red/rno:58965%09red	.
KEGG PATHWAY	rno05205	Proteoglycans in cancer	30	208	3.90783e-07	1.07057e-05	0.144231	ENSRNOG00000016119|ENSRNOG00000006694|ENSRNOG00000009338|ENSRNOG00000011076|ENSRNOG00000001795|ENSRNOG00000007104|ENSRNOG00000034254|ENSRNOG00000010402|ENSRNOG00000012237|ENSRNOG00000009470|ENSRNOG00000037239|ENSRNOG00000004925|ENSRNOG00000007281|ENSRNOG00000017392|ENSRNOG00000038571|ENSRNOG00000021962|ENSRNOG00000016848|ENSRNOG00000003066|ENSRNOG00000002418|ENSRNOG00000004500|ENSRNOG00000004936|…	rno:100360552|rno:25404|rno:24525|rno:362036|rno:257645|rno:25262|rno:81822|rno:161476|rno:315655|rno:306204|rno:293860|rno:116670|rno:362332|rno:54250|rno:100909849|rno:64512|rno:64558|rno:287357|rno:81809|rno:24577|rno:25615|rno:445442|rno:287876|rno:25273|rno:363875|rno:25537|rno:171140|rno:317674|rno:60664|rno:24511|	100360552|25404|24525|362036|257645|25262|81822|161476|315655|306204|293860|116670|362332|54250|100909849|64512|64558|287357|81809|24577|25615|445442|287876|25273|363875|25537|171140|317674|60664|24511|	http://www.genome.jp/kegg-bin/show_pathway?rno05205/rno:100909849%09red/rno:60664%09red/rno:24511%09red/rno:287357%09red/rno:362036%09red/rno:362332%09red/rno:116670%09red/rno:25404%09red/rno:287876%09red/rno:171140%09red/rno:54250%09red/rno:306204%09red/rno:24577%09red/rno:317674%09red/rno:81809%09red/rno:25273%09red/rno:445442%09red/rno:25615%09red/rno:293860%09red/rno:100360552%09red/rno:24525…	.
KEGG PATHWAY	rno04921	Oxytocin signaling pathway	23	160	8.9612e-06	0.000143379	0.14375	ENSRNOG00000016448|ENSRNOG00000009338|ENSRNOG00000012060|ENSRNOG00000007090|ENSRNOG00000019482|ENSRNOG00000034254|ENSRNOG00000020246|ENSRNOG00000004925|ENSRNOG00000017882|ENSRNOG00000009085|ENSRNOG00000008015|ENSRNOG00000001979|ENSRNOG00000017546|ENSRNOG00000012302|ENSRNOG00000005210|ENSRNOG00000036701|ENSRNOG00000033119|ENSRNOG00000032150|ENSRNOG00000007104|ENSRNOG00000008276|ENSRNOG00000004496|…	rno:25435|rno:24525|rno:25202|rno:24239|rno:50664|rno:81822|rno:296313|rno:116670|rno:307124|rno:373545|rno:314322|rno:266766|rno:291926|rno:497757|rno:25686|rno:287876|rno:25031|rno:81636|rno:25262|rno:305509|rno:25537|rno:171140|rno:60664|	25435|24525|25202|24239|50664|81822|296313|116670|307124|373545|314322|266766|291926|497757|25686|287876|25031|81636|25262|305509|25537|171140|60664|	http://www.genome.jp/kegg-bin/show_pathway?rno04921/rno:60664%09red/rno:50664%09red/rno:25031%09red/rno:116670%09red/rno:266766%09red/rno:287876%09red/rno:373545%09red/rno:291926%09red/rno:305509%09red/rno:314322%09red/rno:497757%09red/rno:171140%09red/rno:296313%09red/rno:25202%09red/rno:24525%09red/rno:81822%09red/rno:25435%09red/rno:25537%09red/rno:25262%09red/rno:24239%09red/rno:81636%09red/r…	.
KEGG PATHWAY	rno04725	Cholinergic synapse	16	112	0.000211511	0.00159809	0.142857	ENSRNOG00000032150|ENSRNOG00000009338|ENSRNOG00000005413|ENSRNOG00000007090|ENSRNOG00000009783|ENSRNOG00000019482|ENSRNOG00000033119|ENSRNOG00000019570|ENSRNOG00000000145|ENSRNOG00000005210|ENSRNOG00000008015|ENSRNOG00000002791|ENSRNOG00000007104|ENSRNOG00000012826|ENSRNOG00000008276|ENSRNOG00000008622	rno:81636|rno:24525|rno:362165|rno:24239|rno:171140|rno:50664|rno:25031|rno:114117|rno:60664|rno:25686|rno:314322|rno:24224|rno:25262|rno:362339|rno:305509|rno:500131|	81636|24525|362165|24239|171140|50664|25031|114117|60664|25686|314322|24224|25262|362339|305509|500131|	http://www.genome.jp/kegg-bin/show_pathway?rno04725/rno:25262%09red/rno:60664%09red/rno:24224%09red/rno:171140%09red/rno:24239%09red/rno:25686%09red/rno:81636%09red/rno:114117%09red/rno:362165%09red/rno:500131%09red/rno:24525%09red/rno:305509%09red/rno:50664%09red/rno:25031%09red/rno:314322%09red/rno:362339%09red	.
KEGG PATHWAY	rno04925	Aldosterone synthesis and secretion	12	84	0.00125779	0.00712748	0.142857	ENSRNOG00000017882|ENSRNOG00000033119|ENSRNOG00000032150|ENSRNOG00000007090|ENSRNOG00000009783|ENSRNOG00000008074|ENSRNOG00000005413|ENSRNOG00000007104|ENSRNOG00000004165|ENSRNOG00000012826|ENSRNOG00000008276|ENSRNOG00000008622	rno:307124|rno:25031|rno:81636|rno:24239|rno:171140|rno:29680|rno:362165|rno:25262|rno:85421|rno:362339|rno:305509|rno:500131|	307124|25031|81636|24239|171140|29680|362165|25262|85421|362339|305509|500131|	http://www.genome.jp/kegg-bin/show_pathway?rno04925/rno:25262%09red/rno:171140%09red/rno:24239%09red/rno:81636%09red/rno:362165%09red/rno:500131%09red/rno:362339%09red/rno:305509%09red/rno:25031%09red/rno:307124%09red/rno:29680%09red/rno:85421%09red	.
KEGG PATHWAY	rno05146	Amoebiasis	15	106	0.000360623	0.00257343	0.141509	ENSRNOG00000023546|ENSRNOG00000017962|ENSRNOG00000011300|ENSRNOG00000011292|ENSRNOG00000003357|ENSRNOG00000004309|ENSRNOG00000002418|ENSRNOG00000018951|ENSRNOG00000008276|ENSRNOG00000033119|ENSRNOG00000009867|ENSRNOG00000000145|ENSRNOG00000020433|ENSRNOG00000003897|ENSRNOG00000010765	rno:24471|rno:291085|rno:307582|rno:103689932|rno:84032|rno:81634|rno:81809|rno:363457|rno:305509|rno:25031|rno:25717|rno:60664|rno:63836|rno:29393|rno:305679|	24471|291085|307582|103689932|84032|81634|81809|363457|305509|25031|25717|60664|63836|29393|305679|	http://www.genome.jp/kegg-bin/show_pathway?rno05146/rno:24471%09red/rno:81809%09red/rno:63836%09red/rno:103689932%09red/rno:60664%09red/rno:81634%09red/rno:25717%09red/rno:307582%09red/rno:363457%09red/rno:29393%09red/rno:305509%09red/rno:291085%09red/rno:25031%09red/rno:84032%09red/rno:305679%09red	.
KEGG PATHWAY	rno01200	Carbon metabolism	17	121	0.000162758	0.00130206	0.140496	ENSRNOG00000005275|ENSRNOG00000015020|ENSRNOG00000013971|ENSRNOG00000017311|ENSRNOG00000000925|ENSRNOG00000007949|ENSRNOG00000019328|ENSRNOG00000007102|ENSRNOG00000005849|ENSRNOG00000013949|ENSRNOG00000009715|ENSRNOG00000004078|ENSRNOG00000007862|ENSRNOG00000010222|ENSRNOG00000008553|ENSRNOG00000019189|ENSRNOG00000004160	rno:287379|rno:24479|rno:293820|rno:361602|rno:304429|rno:25106|rno:58835|rno:296259|rno:50655|rno:361596|rno:24552|rno:25438|rno:25014|rno:24399|rno:362657|rno:308100|rno:24689|	287379|24479|293820|361602|304429|25106|58835|296259|50655|361596|24552|25438|25014|24399|362657|308100|24689|	http://www.genome.jp/kegg-bin/show_pathway?rno01200/rno:287379%09red/rno:362657%09red/rno:25014%09red/rno:50655%09red/rno:361596%09red/rno:293820%09red/rno:24689%09red/rno:296259%09red/rno:308100%09red/rno:24552%09red/rno:24399%09red/rno:25438%09red/rno:25106%09red/rno:304429%09red/rno:361602%09red/rno:58835%09red/rno:24479%09red	.
KEGG PATHWAY	rno04022	cGMP-PKG signaling pathway	24	171	8.28996e-06	0.000143379	0.140351	ENSRNOG00000012060|ENSRNOG00000007090|ENSRNOG00000025042|ENSRNOG00000008479|ENSRNOG00000020246|ENSRNOG00000012826|ENSRNOG00000004925|ENSRNOG00000018232|ENSRNOG00000033641|ENSRNOG00000005413|ENSRNOG00000000413|ENSRNOG00000017546|ENSRNOG00000012302|ENSRNOG00000005210|ENSRNOG00000033119|ENSRNOG00000032150|ENSRNOG00000007104|ENSRNOG00000012674|ENSRNOG00000008276|ENSRNOG00000008622|ENSRNOG00000017912|…	rno:25202|rno:24239|rno:50678|rno:29715|rno:296313|rno:362339|rno:116670|rno:501099|rno:54286|rno:362165|rno:64672|rno:291926|rno:497757|rno:25686|rno:25031|rno:81636|rno:25262|rno:25645|rno:305509|rno:500131|rno:25391|rno:25537|rno:308899|rno:60664|	25202|24239|50678|29715|296313|362339|116670|501099|54286|362165|64672|291926|497757|25686|25031|81636|25262|25645|305509|500131|25391|25537|308899|60664|	http://www.genome.jp/kegg-bin/show_pathway?rno04022/rno:308899%09red/rno:501099%09red/rno:500131%09red/rno:25031%09red/rno:116670%09red/rno:25645%09red/rno:25686%09red/rno:362165%09red/rno:291926%09red/rno:305509%09red/rno:497757%09red/rno:296313%09red/rno:25391%09red/rno:25202%09red/rno:50678%09red/rno:60664%09red/rno:54286%09red/rno:25537%09red/rno:25262%09red/rno:24239%09red/rno:81636%09red/rn…	.
KEGG PATHWAY	rno04810	Regulation of actin cytoskeleton	31	221	4.32951e-07	1.07057e-05	0.140271	ENSRNOG00000027894|ENSRNOG00000048389|ENSRNOG00000001518|ENSRNOG00000006723|ENSRNOG00000016374|ENSRNOG00000001795|ENSRNOG00000043167|ENSRNOG00000034254|ENSRNOG00000020246|ENSRNOG00000012237|ENSRNOG00000004925|ENSRNOG00000048043|ENSRNOG00000008986|ENSRNOG00000015278|ENSRNOG00000018991|ENSRNOG00000004309|ENSRNOG00000017392|ENSRNOG00000020433|ENSRNOG00000002886|ENSRNOG00000017546|ENSRNOG00000009338|…	rno:310621|rno:29369|rno:114517|rno:315744|rno:25022|rno:257645|rno:685004|rno:81822|rno:296313|rno:315655|rno:116670|rno:25439|rno:290396|rno:501203|rno:296654|rno:81634|rno:54250|rno:63836|rno:79433|rno:291926|rno:24525|rno:287876|rno:116723|rno:305679|rno:364786|rno:363875|rno:25537|rno:84489|rno:29271|rno:60664|rno:24511|	310621|29369|114517|315744|25022|257645|685004|81822|296313|315655|116670|25439|290396|501203|296654|81634|54250|63836|79433|291926|24525|287876|116723|305679|364786|363875|25537|84489|29271|60664|24511|	http://www.genome.jp/kegg-bin/show_pathway?rno04810/rno:315744%09red/rno:84489%09red/rno:60664%09red/rno:501203%09red/rno:296654%09red/rno:114517%09red/rno:29369%09red/rno:116670%09red/rno:685004%09red/rno:287876%09red/rno:54250%09red/rno:291926%09red/rno:24511%09red/rno:363875%09red/rno:116723%09red/rno:305679%09red/rno:296313%09red/rno:310621%09red/rno:24525%09red/rno:25439%09red/rno:81822%09re…	.
KEGG PATHWAY	rno04530	Tight junction	20	143	4.75599e-05	0.000562448	0.13986	ENSRNOG00000004309|ENSRNOG00000019885|ENSRNOG00000015396|ENSRNOG00000009338|ENSRNOG00000001515|ENSRNOG00000015278|ENSRNOG00000015030|ENSRNOG00000007894|ENSRNOG00000005210|ENSRNOG00000036701|ENSRNOG00000002959|ENSRNOG00000034254|ENSRNOG00000002886|ENSRNOG00000025602|ENSRNOG00000020246|ENSRNOG00000020433|ENSRNOG00000004860|ENSRNOG00000000029|ENSRNOG00000022060|ENSRNOG00000049236	rno:81634|rno:245903|rno:64159|rno:24525|rno:311743|rno:501203|rno:115769|rno:29365|rno:25686|rno:287876|rno:317391|rno:81822|rno:79433|rno:94201|rno:296313|rno:63836|rno:100911597|rno:24582|rno:500261|rno:100911597|	81634|245903|64159|24525|311743|501203|115769|29365|25686|287876|317391|81822|79433|94201|296313|63836|100911597|24582|500261|100911597|	http://www.genome.jp/kegg-bin/show_pathway?rno04530/rno:64159%09red/rno:287876%09red/rno:245903%09red/rno:115769%09red/rno:317391%09red/rno:501203%09red/rno:25686%09red/rno:296313%09red/rno:29365%09red/rno:24582%09red/rno:100911597%09red/rno:81634%09red/rno:94201%09red/rno:500261%09red/rno:24525%09red/rno:81822%09red/rno:63836%09red/rno:79433%09red/rno:311743%09red	.
KEGG PATHWAY	rno01522	Endocrine resistance	13	95	0.00114593	0.00663177	0.136842	ENSRNOG00000004346|ENSRNOG00000009338|ENSRNOG00000032150|ENSRNOG00000007443|ENSRNOG00000031129|ENSRNOG00000005343|ENSRNOG00000000145|ENSRNOG00000025602|ENSRNOG00000008015|ENSRNOG00000002791|ENSRNOG00000016708|ENSRNOG00000008276|ENSRNOG00000001287	rno:56761|rno:24525|rno:81636|rno:29146|rno:363026|rno:25149|rno:60664|rno:94201|rno:314322|rno:24224|rno:399489|rno:305509|rno:171104|	56761|24525|81636|29146|363026|25149|60664|94201|314322|24224|399489|305509|171104|	http://www.genome.jp/kegg-bin/show_pathway?rno01522/rno:60664%09red/rno:24224%09red/rno:81636%09red/rno:56761%09red/rno:399489%09red/rno:171104%09red/rno:94201%09red/rno:24525%09red/rno:29146%09red/rno:305509%09red/rno:314322%09red/rno:363026%09red/rno:25149%09red	.
KEGG PATHWAY	rno04024	cAMP signaling pathway	26	196	8.80253e-06	0.000143379	0.132653	ENSRNOG00000012562|ENSRNOG00000001516|ENSRNOG00000007090|ENSRNOG00000025042|ENSRNOG00000020246|ENSRNOG00000012826|ENSRNOG00000004925|ENSRNOG00000048043|ENSRNOG00000028589|ENSRNOG00000003153|ENSRNOG00000032150|ENSRNOG00000027025|ENSRNOG00000008015|ENSRNOG00000005413|ENSRNOG00000000413|ENSRNOG00000021063|ENSRNOG00000005210|ENSRNOG00000007682|ENSRNOG00000008276|ENSRNOG00000008622|ENSRNOG00000048172|…	rno:170796|rno:252857|rno:24239|rno:50678|rno:296313|rno:362339|rno:116670|rno:25439|rno:29627|rno:59320|rno:81636|rno:361314|rno:314322|rno:362165|rno:64672|rno:24412|rno:25686|rno:29628|rno:305509|rno:500131|rno:363875|rno:25537|rno:171140|rno:140586|rno:60664|rno:24627|	170796|252857|24239|50678|296313|362339|116670|25439|29627|59320|81636|361314|314322|362165|64672|24412|25686|29628|305509|500131|363875|25537|171140|140586|60664|24627|	http://www.genome.jp/kegg-bin/show_pathway?rno04024/rno:60664%09red/rno:24412%09red/rno:500131%09red/rno:116670%09red/rno:25686%09red/rno:59320%09red/rno:362165%09red/rno:305509%09red/rno:314322%09red/rno:363875%09red/rno:361314%09red/rno:171140%09red/rno:252857%09red/rno:296313%09red/rno:25439%09red/rno:50678%09red/rno:24627%09red/rno:25537%09red/rno:29628%09red/rno:24239%09red/rno:29627%09red/r…	.
KEGG PATHWAY	rno05132	Salmonella infection	11	83	0.00333866	0.0162164	0.13253	ENSRNOG00000048172|ENSRNOG00000004496|ENSRNOG00000007281|ENSRNOG00000036701|ENSRNOG00000034254|ENSRNOG00000011572|ENSRNOG00000008015|ENSRNOG00000009700|ENSRNOG00000009470|ENSRNOG00000037239|ENSRNOG00000022067	rno:363875|rno:25537|rno:362332|rno:287876|rno:81822|rno:171041|rno:314322|rno:29564|rno:306204|rno:293860|rno:289337|	363875|25537|362332|287876|81822|171041|314322|29564|306204|293860|289337|	http://www.genome.jp/kegg-bin/show_pathway?rno05132/rno:25537%09red/rno:287876%09red/rno:29564%09red/rno:171041%09red/rno:293860%09red/rno:306204%09red/rno:81822%09red/rno:362332%09red/rno:314322%09red/rno:289337%09red/rno:363875%09red	.
KEGG PATHWAY	rno04933	AGE-RAGE signaling pathway in diabetic complications	13	104	0.00237716	0.0119738	0.125	ENSRNOG00000048172|ENSRNOG00000009338|ENSRNOG00000011292|ENSRNOG00000003357|ENSRNOG00000002418|ENSRNOG00000018951|ENSRNOG00000033119|ENSRNOG00000009867|ENSRNOG00000000145|ENSRNOG00000025602|ENSRNOG00000002791|ENSRNOG00000001414|ENSRNOG00000003897	rno:363875|rno:24525|rno:103689932|rno:84032|rno:81809|rno:363457|rno:25031|rno:25717|rno:60664|rno:94201|rno:24224|rno:24617|rno:29393|	363875|24525|103689932|84032|81809|363457|25031|25717|60664|94201|24224|24617|29393|	http://www.genome.jp/kegg-bin/show_pathway?rno04933/rno:81809%09red/rno:84032%09red/rno:103689932%09red/rno:24224%09red/rno:25717%09red/rno:363457%09red/rno:94201%09red/rno:24525%09red/rno:29393%09red/rno:25031%09red/rno:60664%09red/rno:24617%09red/rno:363875%09red	.
KEGG PATHWAY	rno04261	Adrenergic signaling in cardiomyocytes	18	148	0.000520353	0.0034521	0.121622	ENSRNOG00000008479|ENSRNOG00000001516|ENSRNOG00000033119|ENSRNOG00000018184|ENSRNOG00000015496|ENSRNOG00000005210|ENSRNOG00000009783|ENSRNOG00000029342|ENSRNOG00000005413|ENSRNOG00000000413|ENSRNOG00000007090|ENSRNOG00000002791|ENSRNOG00000016731|ENSRNOG00000000145|ENSRNOG00000012826|ENSRNOG00000032150|ENSRNOG00000008276|ENSRNOG00000008622	rno:29715|rno:252857|rno:25031|rno:24852|rno:24852|rno:25686|rno:171140|rno:64155|rno:362165|rno:64672|rno:24239|rno:24224|rno:500450|rno:60664|rno:362339|rno:81636|rno:305509|rno:500131|	29715|252857|25031|24852|24852|25686|171140|64155|362165|64672|24239|24224|500450|60664|362339|81636|305509|500131|	http://www.genome.jp/kegg-bin/show_pathway?rno04261/rno:60664%09red/rno:24224%09red/rno:171140%09red/rno:252857%09red/rno:25686%09red/rno:81636%09red/rno:500450%09red/rno:24852%09red/rno:64155%09red/rno:362165%09red/rno:500131%09red/rno:25031%09red/rno:305509%09red/rno:24239%09red/rno:64672%09red/rno:29715%09red/rno:362339%09red	.
KEGG PATHWAY	rno04015	Rap1 signaling pathway	26	216	3.99652e-05	0.000517644	0.12037	ENSRNOG00000048389|ENSRNOG00000019885|ENSRNOG00000009338|ENSRNOG00000001516|ENSRNOG00000016374|ENSRNOG00000019482|ENSRNOG00000034254|ENSRNOG00000018051|ENSRNOG00000022060|ENSRNOG00000004165|ENSRNOG00000048043|ENSRNOG00000018373|ENSRNOG00000016630|ENSRNOG00000017392|ENSRNOG00000027025|ENSRNOG00000005210|ENSRNOG00000036701|ENSRNOG00000033119|ENSRNOG00000032150|ENSRNOG00000045829|ENSRNOG00000008276|…	rno:29369|rno:245903|rno:24525|rno:252857|rno:25022|rno:50664|rno:81822|rno:316639|rno:500261|rno:85421|rno:25439|rno:315776|rno:313494|rno:54250|rno:361314|rno:25686|rno:287876|rno:25031|rno:81636|rno:445442|rno:305509|rno:363875|rno:84489|rno:60664|rno:24511|rno:25261|	29369|245903|24525|252857|25022|50664|81822|316639|500261|85421|25439|315776|313494|54250|361314|25686|287876|25031|81636|445442|305509|363875|84489|60664|24511|25261|	http://www.genome.jp/kegg-bin/show_pathway?rno04015/rno:245903%09red/rno:84489%09red/rno:60664%09red/rno:24511%09red/rno:316639%09red/rno:29369%09red/rno:50664%09red/rno:25031%09red/rno:25686%09red/rno:54250%09red/rno:252857%09red/rno:305509%09red/rno:315776%09red/rno:363875%09red/rno:361314%09red/rno:313494%09red/rno:445442%09red/rno:500261%09red/rno:24525%09red/rno:25439%09red/rno:81822%09red/r…	.
KEGG PATHWAY	rno04310	Wnt signaling pathway	17	145	0.00106067	0.00641118	0.117241	ENSRNOG00000016119|ENSRNOG00000048172|ENSRNOG00000004496|ENSRNOG00000002413|ENSRNOG00000001708|ENSRNOG00000016103|ENSRNOG00000004500|ENSRNOG00000009783|ENSRNOG00000033119|ENSRNOG00000014678|ENSRNOG00000021962|ENSRNOG00000038571|ENSRNOG00000003066|ENSRNOG00000024429|ENSRNOG00000014753|ENSRNOG00000014293|ENSRNOG00000016848	rno:100360552|rno:363875|rno:25537|rno:317322|rno:303811|rno:308068|rno:24577|rno:171140|rno:25031|rno:317674|rno:64512|rno:100909849|rno:287357|rno:308692|rno:312451|rno:364952|rno:64558|	100360552|363875|25537|317322|303811|308068|24577|171140|25031|317674|64512|100909849|287357|308692|312451|364952|64558|	http://www.genome.jp/kegg-bin/show_pathway?rno04310/rno:64558%09red/rno:25537%09red/rno:317322%09red/rno:100909849%09red/rno:64512%09red/rno:308692%09red/rno:24577%09red/rno:171140%09red/rno:312451%09red/rno:287357%09red/rno:100360552%09red/rno:364952%09red/rno:308068%09red/rno:25031%09red/rno:303811%09red/rno:363875%09red/rno:317674%09red	.
KEGG PATHWAY	rno00230	Purine metabolism	21	182	0.000355339	0.00257343	0.115385	ENSRNOG00000020032|ENSRNOG00000006154|ENSRNOG00000008450|ENSRNOG00000019681|ENSRNOG00000012302|ENSRNOG00000031993|ENSRNOG00000003153|ENSRNOG00000012060|ENSRNOG00000008276|ENSRNOG00000037449|ENSRNOG00000032150|ENSRNOG00000025042|ENSRNOG00000005981|ENSRNOG00000046947|ENSRNOG00000013322|ENSRNOG00000046546|ENSRNOG00000011214|ENSRNOG00000004160|ENSRNOG00000042536|ENSRNOG00000045752|ENSRNOG00000012486	rno:362329|rno:81529|rno:362720|rno:59294|rno:497757|rno:246327|rno:59320|rno:25202|rno:305509|rno:304573|rno:81636|rno:50678|rno:312373|rno:365985|rno:85241|rno:64519|rno:83503|rno:24689|rno:24627|rno:685579|rno:301323|	362329|81529|362720|59294|497757|246327|59320|25202|305509|304573|81636|50678|312373|365985|85241|64519|83503|24689|24627|685579|301323|	http://www.genome.jp/kegg-bin/show_pathway?rno00230/rno:24627%09red/rno:312373%09red/rno:497757%09red/rno:301323%09red/rno:81529%09red/rno:365985%09red/rno:246327%09red/rno:685579%09red/rno:24689%09red/rno:59320%09red/rno:362329%09red/rno:25202%09red/rno:83503%09red/rno:50678%09red/rno:305509%09red/rno:81636%09red/rno:59294%09red/rno:304573%09red/rno:85241%09red/rno:362720%09red/rno:64519%09red	.
KEGG PATHWAY	rno04728	Dopaminergic synapse	15	130	0.00233843	0.0119738	0.115385	ENSRNOG00000028589|ENSRNOG00000017466|ENSRNOG00000007090|ENSRNOG00000009783|ENSRNOG00000019482|ENSRNOG00000033119|ENSRNOG00000019570|ENSRNOG00000005210|ENSRNOG00000008015|ENSRNOG00000005413|ENSRNOG00000007104|ENSRNOG00000007682|ENSRNOG00000012826|ENSRNOG00000008622|ENSRNOG00000005989	rno:29627|rno:117550|rno:24239|rno:171140|rno:50664|rno:25031|rno:114117|rno:25686|rno:314322|rno:362165|rno:25262|rno:29628|rno:362339|rno:500131|rno:81574|	29627|117550|24239|171140|50664|25031|114117|25686|314322|362165|25262|29628|362339|500131|81574|	http://www.genome.jp/kegg-bin/show_pathway?rno04728/rno:81574%09red/rno:29628%09red/rno:171140%09red/rno:24239%09red/rno:25686%09red/rno:29627%09red/rno:114117%09red/rno:362165%09red/rno:500131%09red/rno:362339%09red/rno:25262%09red/rno:50664%09red/rno:25031%09red/rno:314322%09red/rno:117550%09red	.
KEGG PATHWAY	rno04210	Apoptosis	16	141	0.00198809	0.0106031	0.113475	ENSRNOG00000038483|ENSRNOG00000015396|ENSRNOG00000009338|ENSRNOG00000015544|ENSRNOG00000004559|ENSRNOG00000013774|ENSRNOG00000036701|ENSRNOG00000002791|ENSRNOG00000034254|ENSRNOG00000000145|ENSRNOG00000003537|ENSRNOG00000018770|ENSRNOG00000007104|ENSRNOG00000013090|ENSRNOG00000008015|ENSRNOG00000019638	rno:364420|rno:64159|rno:24525|rno:300218|rno:64158|rno:116685|rno:287876|rno:24224|rno:81822|rno:60664|rno:289257|rno:492821|rno:25262|rno:291005|rno:314322|rno:60374|	364420|64159|24525|300218|64158|116685|287876|24224|81822|60664|289257|492821|25262|291005|314322|60374|	http://www.genome.jp/kegg-bin/show_pathway?rno04210/rno:364420%09red/rno:25262%09red/rno:60664%09red/rno:24224%09red/rno:60374%09red/rno:287876%09red/rno:289257%09red/rno:291005%09red/rno:492821%09red/rno:116685%09red/rno:24525%09red/rno:81822%09red/rno:300218%09red/rno:314322%09red/rno:64158%09red/rno:64159%09red	.
KEGG PATHWAY	rno05200	Pathways in cancer	45	400	4.24245e-07	1.07057e-05	0.1125	ENSRNOG00000016119|ENSRNOG00000013574|ENSRNOG00000048389|ENSRNOG00000047957|ENSRNOG00000009338|ENSRNOG00000008839|ENSRNOG00000016374|ENSRNOG00000018951|ENSRNOG00000016708|ENSRNOG00000025602|ENSRNOG00000002791|ENSRNOG00000001518|ENSRNOG00000016823|ENSRNOG00000011300|ENSRNOG00000009867|ENSRNOG00000017392|ENSRNOG00000010918|ENSRNOG00000008015|ENSRNOG00000021962|ENSRNOG00000048043|ENSRNOG00000015577|…	rno:100360552|rno:290537|rno:29369|rno:684173|rno:24525|rno:25664|rno:25022|rno:363457|rno:399489|rno:94201|rno:24224|rno:114517|rno:294790|rno:307582|rno:25717|rno:54250|rno:24252|rno:314322|rno:64512|rno:25439|rno:691774|rno:64558|rno:304729|rno:100909849|rno:287357|rno:81809|rno:25686|rno:24577|rno:25031|rno:303811|rno:114117|rno:81636|rno:25273|rno:305509|rno:81679|rno:363875|rno:25537|rno:84…	100360552|290537|29369|684173|24525|25664|25022|363457|399489|94201|24224|114517|294790|307582|25717|54250|24252|314322|64512|25439|691774|64558|304729|100909849|287357|81809|25686|24577|25031|303811|114117|81636|25273|305509|81679|363875|25537|84489|24705|310999|317674|60664|24511|312451|84023|	http://www.genome.jp/kegg-bin/show_pathway?rno05200/rno:100909849%09red/rno:84489%09red/rno:60664%09red/rno:25664%09red/rno:114517%09red/rno:312451%09red/rno:29369%09red/rno:25031%09red/rno:84023%09red/rno:25273%09red/rno:24511%09red/rno:24224%09red/rno:25686%09red/rno:54250%09red/rno:114117%09red/rno:94201%09red/rno:305509%09red/rno:314322%09red/rno:317674%09red/rno:24705%09red/rno:81809%09red/r…	.
KEGG PATHWAY	rno04010	MAPK signaling pathway	28	259	0.000113427	0.00102841	0.108108	ENSRNOG00000048389|ENSRNOG00000009338|ENSRNOG00000001515|ENSRNOG00000016374|ENSRNOG00000007090|ENSRNOG00000009470|ENSRNOG00000021248|ENSRNOG00000037239|ENSRNOG00000013090|ENSRNOG00000023546|ENSRNOG00000018232|ENSRNOG00000007281|ENSRNOG00000017392|ENSRNOG00000033568|ENSRNOG00000013194|ENSRNOG00000008015|ENSRNOG00000050647|ENSRNOG00000002418|ENSRNOG00000003977|ENSRNOG00000004500|ENSRNOG00000029394|…	rno:29369|rno:24525|rno:311743|rno:25022|rno:24239|rno:306204|rno:171103|rno:293860|rno:291005|rno:24471|rno:501099|rno:362332|rno:54250|rno:302983|rno:117269|rno:314322|rno:24472|rno:81809|rno:114856|rno:24577|rno:361679|rno:116457|rno:363875|rno:29332|rno:170920|rno:84489|rno:25717|rno:24963|	29369|24525|311743|25022|24239|306204|171103|293860|291005|24471|501099|362332|54250|302983|117269|314322|24472|81809|114856|24577|361679|116457|363875|29332|170920|84489|25717|24963|	http://www.genome.jp/kegg-bin/show_pathway?rno04010/rno:116457%09red/rno:24577%09red/rno:24963%09red/rno:501099%09red/rno:291005%09red/rno:29369%09red/rno:24472%09red/rno:24471%09red/rno:362332%09red/rno:84489%09red/rno:54250%09red/rno:306204%09red/rno:114856%09red/rno:314322%09red/rno:363875%09red/rno:81809%09red/rno:171103%09red/rno:25717%09red/rno:293860%09red/rno:24525%09red/rno:311743%09red/…	.
KEGG PATHWAY	rno05161	Hepatitis B	15	139	0.00415772	0.0194983	0.107914	ENSRNOG00000012826|ENSRNOG00000009338|ENSRNOG00000009867|ENSRNOG00000015423|ENSRNOG00000002418|ENSRNOG00000004500|ENSRNOG00000005413|ENSRNOG00000017828|ENSRNOG00000000145|ENSRNOG00000025602|ENSRNOG00000008015|ENSRNOG00000002791|ENSRNOG00000016708|ENSRNOG00000049286|ENSRNOG00000008622	rno:362339|rno:24525|rno:25717|rno:114494|rno:81809|rno:24577|rno:362165|rno:25148|rno:60664|rno:94201|rno:314322|rno:24224|rno:399489|rno:297989|rno:500131|	362339|24525|25717|114494|81809|24577|362165|25148|60664|94201|314322|24224|399489|297989|500131|	http://www.genome.jp/kegg-bin/show_pathway?rno05161/rno:81809%09red/rno:60664%09red/rno:24224%09red/rno:25148%09red/rno:25717%09red/rno:362165%09red/rno:399489%09red/rno:94201%09red/rno:297989%09red/rno:24525%09red/rno:24577%09red/rno:500131%09red/rno:314322%09red/rno:114494%09red/rno:362339%09red	.
KEGG PATHWAY	rno04151	PI3K-Akt signaling pathway	34	336	7.42772e-05	0.000777054	0.10119	ENSRNOG00000048389|ENSRNOG00000009338|ENSRNOG00000006723|ENSRNOG00000011292|ENSRNOG00000016374|ENSRNOG00000018951|ENSRNOG00000043167|ENSRNOG00000025602|ENSRNOG00000002791|ENSRNOG00000012826|ENSRNOG00000048043|ENSRNOG00000003897|ENSRNOG00000001518|ENSRNOG00000011300|ENSRNOG00000017392|ENSRNOG00000005413|ENSRNOG00000010529|ENSRNOG00000015577|ENSRNOG00000049585|ENSRNOG00000018536|ENSRNOG00000019648|…	rno:29369|rno:24525|rno:315744|rno:103689932|rno:25022|rno:363457|rno:685004|rno:94201|rno:24224|rno:362339|rno:25439|rno:29393|rno:114517|rno:307582|rno:54250|rno:362165|rno:292406|rno:691774|rno:116640|rno:361042|rno:367313|rno:24577|rno:257645|rno:367313|rno:114117|rno:445442|rno:500131|rno:364786|rno:363875|rno:84489|rno:25576|rno:294048|rno:60664|rno:24511|	29369|24525|315744|103689932|25022|363457|685004|94201|24224|362339|25439|29393|114517|307582|54250|362165|292406|691774|116640|361042|367313|24577|257645|367313|114117|445442|500131|364786|363875|84489|25576|294048|60664|24511|	http://www.genome.jp/kegg-bin/show_pathway?rno04151/rno:315744%09red/rno:84489%09red/rno:60664%09red/rno:24511%09red/rno:114517%09red/rno:29369%09red/rno:500131%09red/rno:103689932%09red/rno:685004%09red/rno:24224%09red/rno:54250%09red/rno:362165%09red/rno:114117%09red/rno:94201%09red/rno:24577%09red/rno:363875%09red/rno:294048%09red/rno:691774%09red/rno:445442%09red/rno:307582%09red/rno:363457%0…	.
KEGG PATHWAY	rno05166	HTLV-I infection	26	295	0.00299878	0.0148303	0.0881356	ENSRNOG00000016119|ENSRNOG00000009338|ENSRNOG00000037449|ENSRNOG00000016708|ENSRNOG00000025602|ENSRNOG00000018373|ENSRNOG00000018232|ENSRNOG00000016630|ENSRNOG00000019681|ENSRNOG00000009867|ENSRNOG00000007906|ENSRNOG00000008015|ENSRNOG00000021962|ENSRNOG00000017536|ENSRNOG00000016848|ENSRNOG00000038571|ENSRNOG00000003066|ENSRNOG00000004500|ENSRNOG00000002418|ENSRNOG00000012678|ENSRNOG00000001708|…	rno:100360552|rno:24525|rno:304573|rno:399489|rno:94201|rno:315776|rno:501099|rno:313494|rno:59294|rno:25717|rno:171576|rno:314322|rno:64512|rno:290875|rno:64558|rno:100909849|rno:287357|rno:24577|rno:81809|rno:363088|rno:303811|rno:81636|rno:305509|rno:317674|rno:60664|rno:64515|	100360552|24525|304573|399489|94201|315776|501099|313494|59294|25717|171576|314322|64512|290875|64558|100909849|287357|24577|81809|363088|303811|81636|305509|317674|60664|64515|	http://www.genome.jp/kegg-bin/show_pathway?rno05166/rno:100909849%09red/rno:60664%09red/rno:363088%09red/rno:24577%09red/rno:501099%09red/rno:287357%09red/rno:94201%09red/rno:305509%09red/rno:314322%09red/rno:304573%09red/rno:315776%09red/rno:317674%09red/rno:81809%09red/rno:313494%09red/rno:290875%09red/rno:25717%09red/rno:399489%09red/rno:100360552%09red/rno:59294%09red/rno:24525%09red/rno:1715…	.
KEGG PATHWAY	rno01100	Metabolic pathways	106	1308	2.00121e-07	6.80412e-06	0.0810398	ENSRNOG00000011078|ENSRNOG00000005058|ENSRNOG00000032297|ENSRNOG00000046947|ENSRNOG00000017311|ENSRNOG00000007546|ENSRNOG00000007419|ENSRNOG00000013911|ENSRNOG00000012486|ENSRNOG00000007415|ENSRNOG00000036682|ENSRNOG00000027125|ENSRNOG00000005512|ENSRNOG00000014365|ENSRNOG00000007949|ENSRNOG00000007862|ENSRNOG00000022288|ENSRNOG00000015736|ENSRNOG00000018536|ENSRNOG00000016690|ENSRNOG00000012918|…	rno:84596|rno:296048|rno:140910|rno:365985|rno:361602|rno:25612|rno:360511|rno:297393|rno:301323|rno:24693|rno:287877|rno:498741|rno:681024|rno:114711|rno:25106|rno:25014|rno:313611|rno:313689|rno:361042|rno:89784|rno:305935|rno:313536|rno:50671|rno:304429|rno:64828|rno:192252|rno:29470|rno:84018|rno:24834|rno:79214|rno:25427|rno:288051|rno:360547|rno:83627|rno:58835|rno:362329|rno:24398|rno:5929…	84596|296048|140910|365985|361602|25612|360511|297393|301323|24693|287877|498741|681024|114711|25106|25014|313611|313689|361042|89784|305935|313536|50671|304429|64828|192252|29470|84018|24834|79214|25427|288051|360547|83627|58835|362329|24398|59294|293181|290741|24264|114024|308100|363145|362720|24479|64442|290623|292999|29254|25257|25478|304573|54349|103691744|293667|310645|444984|307582|29680|2…	http://www.genome.jp/kegg-bin/show_pathway?rno01100/rno:24693%09red/rno:444984%09red/rno:113965%09red/rno:192252%09red/rno:290277%09red/rno:24240%09red/rno:25031%09red/rno:24552%09red/rno:29637%09red/rno:170897%09red/rno:312373%09red/rno:79214%09red/rno:290741%09red/rno:304429%09red/rno:293820%09red/rno:307582%09red/rno:84596%09red/rno:103691744%09red/rno:364064%09red/rno:362029%09red/rno:25478%0…	.

## Sheet: GeneID_to_GeneName_Figure-5B
Top 10 KEGG pathways enriched with downregulated DEG (Figure 5B)		1		2		3		4		5		6		7		8		9		10
	KEGG_PathwayID	rno05412		rno05414		rno05410		rno03030		rno04110		rno04540		rno04512		rno04520		rno04115		rno04810
	Description	Arrhythmogenic right ventricular cardiomyopathy (ARVC)		Dilated cardiomyopathy		Hypertrophic cardiomyopathy (HCM)		DNA replication		Cell cycle		Gap junction		ECM-receptor interaction		Adherens junction		p53 signaling pathway		Regulation of actin cytoskeleton
	DEG denominator	ENSMBL_ID	Gene_Name	ENSMBL_ID	Gene_Name	ENSMBL_ID	Gene_Name	ENSMBL_ID	Gene_Name	ENSMBL_ID	Gene_Name	ENSMBL_ID	Gene_Name	ENSMBL_ID	Gene_Name	ENSMBL_ID	Gene_Name	ENSMBL_ID	Gene_Name	ENSMBL_ID	Gene_Name
	DOWN_DEG_List ---->>	ENSRNOG00000015380	Jup	ENSRNOG00000019638	Lmna	ENSRNOG00000019638	Lmna	ENSRNOG00000001833	Mcm4	ENSRNOG00000018815	Plk1	ENSRNOG00000017625	Htr2b	ENSRNOG00000011300	AABR07031193.1	ENSRNOG00000048172	Rac3	ENSRNOG00000008450	LOC100359539	ENSRNOG00000027894	Iqgap3
		ENSRNOG00000001825	AABR07034767.1	ENSRNOG00000006723	Itga11	ENSRNOG00000006723	Itga11	ENSRNOG00000019681	Pold1	ENSRNOG00000010017	Wee1	ENSRNOG00000018371	Tubb6	ENSRNOG00000001795	Itgb5	ENSRNOG00000047699	Snai2	ENSRNOG00000018635	--	ENSRNOG00000048389	Fgf18
		ENSRNOG00000019638	Lmna	ENSRNOG00000014603	Sgcg	ENSRNOG00000014603	Sgcg	ENSRNOG00000037449	Pole	ENSRNOG00000032778	Bub1	ENSRNOG00000009338	Kras	ENSRNOG00000049585	--	ENSRNOG00000004309	--	ENSRNOG00000000632	Cdk1	ENSRNOG00000001518	Itga6
		ENSRNOG00000006723	Itga11	ENSRNOG00000001795	Itgb5	ENSRNOG00000007090	Cacna1c	ENSRNOG00000014193	Lig1	ENSRNOG00000016708	Necab3	ENSRNOG00000012302	Gucy1a1	ENSRNOG00000006723	Itga11	ENSRNOG00000036701	LOC100361457	ENSRNOG00000008173	Sesn3	ENSRNOG00000006723	Itga11
		ENSRNOG00000003998	Sgca	ENSRNOG00000008479	Slc8a1	ENSRNOG00000008479	Slc8a1	ENSRNOG00000014336	Mcm5	ENSRNOG00000025602	Cdk4	ENSRNOG00000017445	Tubb2b	ENSRNOG00000011292	Col1a2	ENSRNOG00000034254	Actb	ENSRNOG00000012678	--	ENSRNOG00000016374	Fgfr2
		ENSRNOG00000002372	Sgcd	ENSRNOG00000043167	Itga9	ENSRNOG00000043167	Itga9	ENSRNOG00000031993	Prim1	ENSRNOG00000016316	Mcm2	ENSRNOG00000012060	Gucy1b1	ENSRNOG00000010966	Itgb1	ENSRNOG00000018051	Farp2	ENSRNOG00000001414	Serpine1	ENSRNOG00000001795	Itgb5
		ENSRNOG00000004309	--	ENSRNOG00000034254	Actb	ENSRNOG00000034254	Actb	ENSRNOG00000013322	Pola1	ENSRNOG00000021248	Cdc25b	ENSRNOG00000004559	--	ENSRNOG00000019648	AABR07068316.1	ENSRNOG00000009702	--	ENSRNOG00000025602	Cdk4	ENSRNOG00000043167	Itga9
		ENSRNOG00000014603	Sgcg	ENSRNOG00000001518	Itga6	ENSRNOG00000002418	Tgfb2	ENSRNOG00000012486	Prim2	ENSRNOG00000013090	Gadd45g	ENSRNOG00000005210	--	ENSRNOG00000018951	Col4a5	ENSRNOG00000004029	Nectin4	ENSRNOG00000018770	Pmaip1	ENSRNOG00000034254	Actb
		ENSRNOG00000037241	--	ENSRNOG00000018184	Tpm1	ENSRNOG00000001518	Itga6	ENSRNOG00000016316	Mcm2	ENSRNOG00000001833	Mcm4	ENSRNOG00000033119	Plcb4	ENSRNOG00000050720	--	ENSRNOG00000020433	Actn4	ENSRNOG00000045829	Thbs1	ENSRNOG00000020246	Myl9
		ENSRNOG00000007090	Cacna1c	ENSRNOG00000015496	Tpm4	ENSRNOG00000009085	Prkag2			ENSRNOG00000018999	Cdc14b	ENSRNOG00000000632	Cdk1	ENSRNOG00000043167	Itga9	ENSRNOG00000014753	Tcf7l1	ENSRNOG00000029450	AABR07058422.1	ENSRNOG00000012237	Rdx
		ENSRNOG00000036701	LOC100361457	ENSRNOG00000003998	Sgca	ENSRNOG00000018184	Tpm1			ENSRNOG00000007906	Bub1b	ENSRNOG00000033641	--	ENSRNOG00000045829	Thbs1	ENSRNOG00000015658	Sorbs1	ENSRNOG00000013090	Gadd45g	ENSRNOG00000004925	Ppp1r12a
		ENSRNOG00000008479	Slc8a1	ENSRNOG00000012307	Mybpc3	ENSRNOG00000015496	Tpm4			ENSRNOG00000017536	Cdc16	ENSRNOG00000032150	Adcy2	ENSRNOG00000001518	Itga6	ENSRNOG00000010765	Vcl			ENSRNOG00000048043	F2r
		ENSRNOG00000043167	Itga9	ENSRNOG00000002372	Sgcd	ENSRNOG00000012307	Mybpc3			ENSRNOG00000018635	--	ENSRNOG00000007104	Itpr1	ENSRNOG00000016538	Itga8					ENSRNOG00000008986	Diaph3
		ENSRNOG00000034254	Actb	ENSRNOG00000037241	--	ENSRNOG00000002372	Sgcd			ENSRNOG00000015423	Ccna2	ENSRNOG00000017558	Tubb2a	ENSRNOG00000003897	Col1a1					ENSRNOG00000015278	Myl12a
		ENSRNOG00000001795	Itgb5	ENSRNOG00000002418	Tgfb2	ENSRNOG00000037241	--			ENSRNOG00000004500	Myc	ENSRNOG00000000821	--	ENSRNOG00000010529	Thbs2					ENSRNOG00000018991	Gsn
		ENSRNOG00000010966	Itgb1	ENSRNOG00000007090	Cacna1c	ENSRNOG00000003998	Sgca			ENSRNOG00000002418	Tgfb2	ENSRNOG00000008276	--							ENSRNOG00000004309	--
		ENSRNOG00000014753	Tcf7l1	ENSRNOG00000032150	Adcy2	ENSRNOG00000001795	Itgb5			ENSRNOG00000012678	--	ENSRNOG00000015544	LOC100909441							ENSRNOG00000017392	Fgf2
		ENSRNOG00000016538	Itga8	ENSRNOG00000016731	Tpm2	ENSRNOG00000016731	Tpm2			ENSRNOG00000008841	Orc1									ENSRNOG00000020433	Actn4
		ENSRNOG00000020433	Actn4	ENSRNOG00000036701	LOC100361457	ENSRNOG00000036701	LOC100361457			ENSRNOG00000031656	Ccnh									ENSRNOG00000002886	Myh10
		ENSRNOG00000001518	Itga6	ENSRNOG00000008276	--	ENSRNOG00000016538	Itga8			ENSRNOG00000012835	Espl1									ENSRNOG00000017546	Mylk3
				ENSRNOG00000016538	Itga8	ENSRNOG00000009867	Tgfb3			ENSRNOG00000016823	--									ENSRNOG00000009338	Kras
				ENSRNOG00000009867	Tgfb3	ENSRNOG00000010966	Itgb1			ENSRNOG00000000632	Cdk1									ENSRNOG00000036701	LOC100361457
				ENSRNOG00000000413	Pln					ENSRNOG00000014336	Mcm5									ENSRNOG00000016670	AABR07028769.1
				ENSRNOG00000010966	Itgb1					ENSRNOG00000026119	--									ENSRNOG00000010765	Vcl
										ENSRNOG00000009867	Tgfb3									ENSRNOG00000016538	Itga8
										ENSRNOG00000028415	Cdc20									ENSRNOG00000048172	Rac3
																				ENSRNOG00000004496	Rock2
																				ENSRNOG00000016818	Fgfr3
																				ENSRNOG00000020660	Cfl1
																				ENSRNOG00000000145	Pik3r3
																				ENSRNOG00000010966	Itgb1
						ENSRNOG00000000451		ENSRNOG00000028594				ENSRNOG00000010906								ENSRNOG00000006304
						ENSRNOG00000010906		ENSRNOG00000050947				ENSRNOG00000015992								ENSRNOG00000002244
						ENSRNOG00000001963		ENSRNOG00000007390				ENSRNOG00000002792								ENSRNOG00000007390
						ENSRNOG00000032708		ENSRNOG00000013820				ENSRNOG00000015441								ENSRNOG00000026293
						ENSRNOG00000005528		ENSRNOG00000031081				ENSRNOG00000001713								ENSRNOG00000006238
						ENSRNOG00000018903		ENSRNOG00000000777				ENSRNOG00000014378								ENSRNOG00000020918
								ENSRNOG00000000451												ENSRNOG00000006450
								ENSRNOG00000009822												ENSRNOG00000050968
								ENSRNOG00000000457												ENSRNOG00000019773
								ENSRNOG00000000455												ENSRNOG00000008658
								ENSRNOG00000038999												ENSRNOG00000008400
								ENSRNOG00000010906												ENSRNOG00000015750
								ENSRNOG00000031607												ENSRNOG00000010602
								ENSRNOG00000000795												ENSRNOG00000001982
								ENSRNOG00000032708												ENSRNOG00000012439
								ENSRNOG00000005528												ENSRNOG00000018903
								ENSRNOG00000013023
								ENSRNOG00000018735

## Sheet: Process sheet (2)
Top 10 KEGG pathways enriched with downregulated DEG (Figure 5B)
	KEGG_PathwayID	Description	DEG denominator	DOWN_DEG_List ---->>
1	rno05412	Arrhythmogenic right ventricular cardiomyopathy (ARVC)	ENSMBL_ID	ENSRNOG00000015380	ENSRNOG00000001825	ENSRNOG00000019638	ENSRNOG00000006723	ENSRNOG00000003998	ENSRNOG00000002372	ENSRNOG00000004309	ENSRNOG00000014603	ENSRNOG00000037241	ENSRNOG00000007090	ENSRNOG00000036701	ENSRNOG00000008479	ENSRNOG00000043167	ENSRNOG00000034254	ENSRNOG00000001795	ENSRNOG00000010966	ENSRNOG00000014753	ENSRNOG00000016538	ENSRNOG00000020433	ENSRNOG00000001518
			Gene_Name
2	rno05414	Dilated cardiomyopathy	ENSMBL_ID	ENSRNOG00000019638	ENSRNOG00000006723	ENSRNOG00000014603	ENSRNOG00000001795	ENSRNOG00000008479	ENSRNOG00000043167	ENSRNOG00000034254	ENSRNOG00000001518	ENSRNOG00000018184	ENSRNOG00000015496	ENSRNOG00000003998	ENSRNOG00000012307	ENSRNOG00000002372	ENSRNOG00000037241	ENSRNOG00000002418	ENSRNOG00000007090	ENSRNOG00000032150	ENSRNOG00000016731	ENSRNOG00000036701	ENSRNOG00000008276	ENSRNOG00000016538	ENSRNOG00000009867	ENSRNOG00000000413	ENSRNOG00000010966
			Gene_Name
3	rno05410	Hypertrophic cardiomyopathy (HCM)	ENSMBL_ID	ENSRNOG00000019638	ENSRNOG00000006723	ENSRNOG00000014603	ENSRNOG00000007090	ENSRNOG00000008479	ENSRNOG00000043167	ENSRNOG00000034254	ENSRNOG00000002418	ENSRNOG00000001518	ENSRNOG00000009085	ENSRNOG00000018184	ENSRNOG00000015496	ENSRNOG00000012307	ENSRNOG00000002372	ENSRNOG00000037241	ENSRNOG00000003998	ENSRNOG00000001795	ENSRNOG00000016731	ENSRNOG00000036701	ENSRNOG00000016538	ENSRNOG00000009867	ENSRNOG00000010966
			Gene_Name
4	rno03030	DNA replication	ENSMBL_ID	ENSRNOG00000001833	ENSRNOG00000019681	ENSRNOG00000037449	ENSRNOG00000014193	ENSRNOG00000014336	ENSRNOG00000031993	ENSRNOG00000013322	ENSRNOG00000012486	ENSRNOG00000016316
			Gene_Name
5	rno04110	Cell cycle	ENSMBL_ID	ENSRNOG00000018815	ENSRNOG00000010017	ENSRNOG00000032778	ENSRNOG00000016708	ENSRNOG00000025602	ENSRNOG00000016316	ENSRNOG00000021248	ENSRNOG00000013090	ENSRNOG00000001833	ENSRNOG00000018999	ENSRNOG00000007906	ENSRNOG00000017536	ENSRNOG00000018635	ENSRNOG00000015423	ENSRNOG00000004500	ENSRNOG00000002418	ENSRNOG00000012678	ENSRNOG00000008841	ENSRNOG00000031656	ENSRNOG00000012835	ENSRNOG00000016823	ENSRNOG00000000632	ENSRNOG00000014336	ENSRNOG00000026119	ENSRNOG00000009867	ENSRNOG00000028415
			Gene_Name
6	rno04540	Gap junction	ENSMBL_ID	ENSRNOG00000017625	ENSRNOG00000018371	ENSRNOG00000009338	ENSRNOG00000012302	ENSRNOG00000017445	ENSRNOG00000012060	ENSRNOG00000004559	ENSRNOG00000005210	ENSRNOG00000033119	ENSRNOG00000000632	ENSRNOG00000033641	ENSRNOG00000032150	ENSRNOG00000007104	ENSRNOG00000017558	ENSRNOG00000000821	ENSRNOG00000008276	ENSRNOG00000015544
			Gene_Name
7	rno04512	ECM-receptor interaction	ENSMBL_ID	ENSRNOG00000011300	ENSRNOG00000001795	ENSRNOG00000049585	ENSRNOG00000006723	ENSRNOG00000011292	ENSRNOG00000010966	ENSRNOG00000019648	ENSRNOG00000018951	ENSRNOG00000050720	ENSRNOG00000043167	ENSRNOG00000045829	ENSRNOG00000001518	ENSRNOG00000016538	ENSRNOG00000003897	ENSRNOG00000010529
			Gene_Name
8	rno04520	Adherens junction	ENSMBL_ID	ENSRNOG00000048172	ENSRNOG00000047699	ENSRNOG00000004309	ENSRNOG00000036701	ENSRNOG00000034254	ENSRNOG00000018051	ENSRNOG00000009702	ENSRNOG00000004029	ENSRNOG00000020433	ENSRNOG00000014753	ENSRNOG00000015658	ENSRNOG00000010765
			Gene_Name
9	rno04115	p53 signaling pathway	ENSMBL_ID	ENSRNOG00000008450	ENSRNOG00000018635	ENSRNOG00000000632	ENSRNOG00000008173	ENSRNOG00000012678	ENSRNOG00000001414	ENSRNOG00000025602	ENSRNOG00000018770	ENSRNOG00000045829	ENSRNOG00000029450	ENSRNOG00000013090
			Gene_Name
10	rno04810	Regulation of actin cytoskeleton	ENSMBL_ID	ENSRNOG00000027894	ENSRNOG00000048389	ENSRNOG00000001518	ENSRNOG00000006723	ENSRNOG00000016374	ENSRNOG00000001795	ENSRNOG00000043167	ENSRNOG00000034254	ENSRNOG00000020246	ENSRNOG00000012237	ENSRNOG00000004925	ENSRNOG00000048043	ENSRNOG00000008986	ENSRNOG00000015278	ENSRNOG00000018991	ENSRNOG00000004309	ENSRNOG00000017392	ENSRNOG00000020433	ENSRNOG00000002886	ENSRNOG00000017546	ENSRNOG00000009338	ENSRNOG00000036701	ENSRNOG00000016670	ENSRNOG00000010765	ENSRNOG00000016538	ENSRNOG00000048172	ENSRNOG00000004496	ENSRNOG00000016818	ENSRNOG00000020660	ENSRNOG00000000145	ENSRNOG00000010966
			Gene_Name
