# Supplementary material for: Macrophage-Derived Inflammation Induces a Transcriptome Makeover in Mesenchymal Stromal Cells Enhancing Their Potential for Tissue Repair
Source: Int J Mol Sci. 2021 Jan 14;22(2):781. doi: 10.3390/ijms22020781 (PMC7828776; doi:10.3390/ijms22020781)
Supplement: Supplementary file 1 [file ijms-22-00781-s001.zip › Supplementary Item - Table S1.xlsx]

## Sheet: Hoja1
Sample name	S13_2M1	S14_3M1	S15_4M1	S16_8M1	S1_2D10	S2_3D10	S3_4D10	S4_8D10	S9_2M0	S10_3M0	S11_4M0	S12_8M0	S5_2Pol1	S6_3Pol1	S7_4Pol1	S8_8Pol1		Average	Std Deviation
Total reads	69756154	64352764	72590834	76640788	68311802	74861432	86487048	84708226	66841420	69500472	73619334	63506206	65634132	71459416	73263418	72038212		7.20982e+07	6.47277e+06
Total mapped (%)	88.18	85.61	83.43	84.95	86.12	86.13	85.91	86.82	86.83	86.9	87	87.73	87.84	88.06	87.49	87.52		86.6575	1.26645
Multiple mapped (%)	3.69	3.92	5.14	4.75	5.55	4.92	4.9	5.73	4.66	4.24	4	4.69	5.13	4.61	4.21	5.03		4.69812	0.573971
Uniquely mapped (%)	84.5	81.69	78.29	80.2	80.57	81.21	81.01	81.09	82.17	82.66	83.01	83.04	82.71	83.45	83.28	82.49		81.9606	1.52433
Read-1 (%)	42.58	40.95	39.59	40.38	40.43	40.87	40.72	41.07	41.6	41.56	42.14	41.92	41.62	42	42.22	41.63		41.33	0.801806
Read-2 (%)	41.92	40.74	38.7	39.82	40.15	40.34	40.28	40.01	40.57	41.1	40.86	41.12	41.09	41.45	41.06	40.86		40.6294	0.753565
Reads map to '+' (%)	42.2	40.83	39.14	40.08	40.19	40.53	40.44	40.47	41.01	41.25	41.46	41.46	41.29	41.67	41.6	41.19		40.9256	0.755989
Reads map to '-' (%)	42.3	40.86	39.15	40.12	40.38	40.68	40.57	40.61	41.17	41.41	41.55	41.58	41.42	41.78	41.68	41.3		41.035	0.76958
Non-splice reads (%)	38.34	39.47	37.53	38.92	35.24	36.31	36.59	37.21	36.46	37.53	38.67	38.31	36.85	38.81	38.75	38.24		37.7019	1.17598
Splice reads (%)	46.16	42.22	40.76	41.28	45.33	44.9	44.42	43.87	45.71	45.13	44.33	44.73	45.86	44.63	44.53	44.25		44.2569	1.55968
(1) Total number of filtered reads (Clean data).
(2) Total number of reads that can be mapped to the reference genome. In general, this number should be larger than 70% when there is no contamination and the correct reference genome is chosen.
(3) Number of reads that can be mapped to multiple sites in the reference genome. This number is usually less than 10% of the total.
(4) Number of reads that can be uniquely mapped to the reference genome.
(5) Number of reads that map to the positive strand (+) or the minus strand (-).
(6) Splice reads can be segmented and mapped to two exons (also named junction reads), whereas non-splice reads can be mapped entirely to a single exon. The ratio of splice reads depends on the insert size
used in the RNA-seq experiments.
